# Supplementary material for: Systematic HOIP interactome profiling reveals critical roles of linear ubiquitination in tissue homeostasis
Source: Nat Commun. 2024 Apr 6;15:2974. doi: 10.1038/s41467-024-47289-2 (PMC10998861; doi:10.1038/s41467-024-47289-2)
Supplement: Supplementary file 4 — Supplementary Data 1 [file 41467_2024_47289_MOESM4_ESM.xlsx]

## Sheet: Supplementary Data 1
Supplementary Data 1 iBAQ of biological replicates across tissues and domains, related to Supplementary Fig. 1
Uniprot Accession	Gene Symbol	iBAQ of Bone_GST_1	iBAQ of Bone_GST_2	iBAQ of Bone_GST_3	iBAQ of Bone_NZF_1	iBAQ of Bone_NZF_2	iBAQ of Bone_NZF_3	iBAQ of Bone_PUB_1	iBAQ of Bone_PUB_2	iBAQ of Bone_PUB_3	iBAQ of Bone_RBR_1	iBAQ of Bone_RBR_2	iBAQ of Bone_RBR_3	iBAQ of Bone_UBA_1	iBAQ of Bone_UBA_2	iBAQ of Bone_UBA_3	iBAQ of Brain_GST_1	iBAQ of Brain_GST_2	iBAQ of Brain_GST_3	iBAQ of Brain_NZF_1	iBAQ of Brain_NZF_2	iBAQ of Brain_NZF_3	iBAQ of Brain_PUB_1	iBAQ of Brain_PUB_2	iBAQ of Brain_PUB_3	iBAQ of Brain_RBR_1	iBAQ of Brain_RBR_2	iBAQ of Brain_RBR_3	iBAQ of Brain_UBA_1	iBAQ of Brain_UBA_2	iBAQ of Brain_UBA_3	iBAQ of Colorectum_GST_1	iBAQ of Colorectum_GST_2	iBAQ of Colorectum_GST_3	iBAQ of Colorectum_NZF_1	iBAQ of Colorectum_NZF_2	iBAQ of Colorectum_NZF_3	iBAQ of Colorectum_PUB_1	iBAQ of Colorectum_PUB_2	iBAQ of Colorectum_PUB_3	iBAQ of Colorectum_RBR_1	iBAQ of Colorectum_RBR_2	iBAQ of Colorectum_RBR_3	iBAQ of Colorectum_UBA_1	iBAQ of Colorectum_UBA_2	iBAQ of Colorectum_UBA_3	iBAQ of Heart_GST_1	iBAQ of Heart_GST_2	iBAQ of Heart_GST_3
P68368	Tuba4a	0	0	0	0	910760	0	0	0	0	863430	650810	1210000	0	547750	0	4041600	0	59293000	5091000	3777100	2966200	141410000	75713000	187360000	109180000	278300000	456250000	128840000	76219000	89291000	880740	0	1003900	2060500	10900000	3022600	39534000	15808000	18049000	744450	2635600	2527600	57539000	37568000	31551000	4863500	0	52962
Q9CXY6	Ilf2	0	0	0	0	0	0	0	0	0	577800	0	0	0	0	0	0	0	0	0	0	0	0	0	0	1278000	2426100	1868500	0	0	657890	0	0	0	0	0	0	0	0	0	0	0	0	0	0	0	0	0	0
P59999	Arpc4	0	0	2363300	2688100	0	0	0	8667800	0	1216200	3449300	3166900	0	0	1079000	0	0	0	0	0	0	0	0	0	0	0	0	0	0	0	0	0	0	0	0	0	0	0	0	0	0	0	0	0	0	0	0	0
P11930	Nudt19	0	0	0	0	0	0	0	0	0	0	0	0	0	0	0	0	0	0	0	0	0	0	0	0	0	0	0	0	0	0	1417800	0	3797900	2132400	3684900	4951400	0	0	0	0	0	0	0	0	0	0	0	0
A2ALU4	Shroom2	0	0	0	0	0	0	0	0	0	0	0	0	0	0	0	0	0	0	0	0	0	0	0	0	0	0	0	0	0	0	0	0	0	0	0	0	0	0	0	0	0	0	0	0	0	0	0	0
Q9D8W5	Psmd12	0	0	0	0	0	0	0	0	0	159270	197460	0	0	0	0	0	0	0	0	0	0	0	0	600430	596020	5199700	7168500	646670	0	0	0	0	0	1180300	3065100	1642600	3099700	1203800	1490100	0	0	0	1473200	1824100	2482800	0	0	0
O35955	Psmb10	0	0	0	0	0	0	0	0	0	0	0	0	0	0	0	0	0	0	0	0	0	0	0	0	0	0	0	0	0	0	0	0	0	0	0	0	0	0	0	0	0	0	0	0	0	0	0	0
D3YZI9	Pgbd5	0	0	0	0	0	0	0	0	0	0	0	0	0	0	0	0	0	0	0	0	0	0	0	1046000	0	0	0	533640	1232000	2375900	0	0	0	0	0	0	0	0	0	0	0	0	0	0	0	0	0	0
O88737	Bsn	0	0	0	0	0	0	0	0	0	0	0	0	0	0	0	0	55397	788330	155510	29054	48506	424420	18839	380300	327070	1063100	849680	1845000	6584600	12323000	0	0	0	0	0	0	0	0	0	0	0	0	0	0	0	0	0	0
Q8BHL3	Tbc1d10b	0	0	0	0	0	0	0	0	0	0	0	0	0	0	0	0	0	294360	0	155320	0	1226900	239730	1476000	1768400	1747700	1053200	273670	1349900	6648900	0	0	0	0	0	0	0	0	0	0	0	0	0	0	0	0	0	0
Q9D7N9	Apmap	0	0	0	0	0	0	0	0	0	0	0	0	0	0	0	97649	0	0	431150	0	0	0	0	0	385280	1577600	2175900	9588200	0	0	0	0	0	0	0	0	0	296790	576210	0	0	0	1278600	1135100	0	0	0	0
Q99J39	Mlycd	0	0	0	0	0	0	0	0	0	0	0	0	0	0	0	0	0	0	0	0	0	0	0	0	0	0	0	0	0	0	0	0	0	0	0	0	512670	425570	0	0	0	0	0	357950	0	2554200	54282	2577500
Q9R0Y5	Ak1	0	0	0	33471000	792010	2729500	36898000	29296000	2294000	29736000	18694000	11491000	14438000	11455000	1624600	0	0	0	0	0	0	0	0	0	0	0	0	0	0	0	0	0	0	0	0	0	0	0	0	0	0	0	0	0	0	1123300	0	599370
Q4VGL6	Rc3h1	0	0	0	0	0	0	0	0	0	0	0	0	0	0	0	0	0	0	0	0	0	0	0	0	0	0	0	0	0	0	0	0	0	0	0	0	0	0	0	0	0	0	0	0	0	0	0	0
Q9Z0G9	Cldn3	0	0	0	0	0	0	0	0	0	0	0	0	0	0	0	0	0	0	0	0	0	0	0	0	0	0	0	0	0	0	0	0	0	0	0	0	0	0	0	0	0	0	12452000	4686800	7359300	0	0	0
O08638	Myh11	0	0	0	0	0	0	0	0	0	0	0	0	0	0	0	0	47758	2102600	0	221680	0	2466200	76091	383820	594120	528220	0	4791800	22605000	51265000	1781100	719110	2136800	20565000	8624000	30666000	158070000	110440000	141950000	2323200	2311300	2385400	188510000	131640000	183180000	0	0	0
P11911	Cd79a	0	0	0	0	0	0	0	0	0	0	0	0	0	0	0	0	0	0	0	0	0	0	0	0	0	0	0	0	0	0	0	0	0	0	0	0	0	0	0	0	0	0	0	0	0	0	0	0
P53026	Rpl10a	0	0	0	0	0	0	0	0	0	0	0	0	0	0	0	0	0	0	0	0	0	0	0	0	0	0	0	0	0	0	0	0	0	0	0	0	0	0	0	0	0	0	0	0	0	0	0	0
P17751	Tpi1	0	0	0	0	0	0	0	0	0	0	0	0	0	0	0	248260	506410	1035200	0	1009000	2810700	384940	2049800	3235900	261470	3473100	605040	1661900	323210	1447100	337620	1091800	1132400	0	0	0	0	3256100	0	0	1005600	0	0	0	0	8634100	293160	473390
Q9ET54	Palld	0	0	0	0	0	0	0	0	0	0	0	0	0	0	0	0	0	0	0	0	0	0	0	0	0	0	0	0	0	0	0	1134300	1551300	1041900	1339300	4621700	3337700	1600600	2491000	0	0	0	7387300	4612200	8949500	0	0	0
P48722	Hspa4l	0	0	0	0	0	0	0	0	0	0	0	0	0	0	0	82730	0	2374100	4308200	1059100	504390	1755800	890080	2896400	5921400	16267000	17826000	4310800	1072300	2208000	0	0	0	0	0	0	0	0	0	0	0	0	0	0	0	0	0	0
Q3UX10	Tubal3	0	0	0	0	0	0	0	0	0	0	0	0	0	0	0	519490	0	4821700	1300200	1505000	7510200	13719000	6443800	56301000	13809000	73985000	63157000	34674000	11933000	21879000	0	0	0	0	0	0	53000000	39789000	44694000	8448100	0	4121100	0	0	0	0	0	0
Q91W96	Anapc4	0	0	0	0	0	0	0	0	0	0	0	0	0	0	0	0	0	0	0	0	0	0	0	0	0	0	0	0	0	0	0	0	0	0	0	0	0	0	0	0	0	0	0	0	0	0	0	0
Q8R4H7	Nags	0	0	0	0	0	0	0	0	0	0	0	0	0	0	0	0	0	0	0	0	0	0	0	0	0	0	0	0	0	0	0	0	0	0	0	0	0	0	0	0	0	0	0	0	0	0	0	0
P46660	Ina	0	0	0	0	0	0	0	0	0	0	0	0	0	0	0	4575300	3814600	80392000	3057700	250860	0	51174000	12994000	88715000	40860000	100450000	226800000	118550000	187930000	274210000	0	0	0	0	0	0	0	0	0	0	0	0	0	0	0	0	0	0
P70261	Pald1	0	0	0	0	0	0	0	0	0	0	0	0	0	0	0	0	0	0	0	0	0	0	0	0	0	0	0	0	0	0	0	0	0	0	0	0	0	0	0	0	0	0	0	0	0	0	0	0
Q99JB2	Stoml2	0	0	0	0	0	0	0	0	0	219630	0	0	0	0	0	0	0	0	692060	546050	0	0	119860	0	237370	1609200	2055200	142870	0	1286200	0	0	0	4471100	4079900	3213700	2444100	1375300	453370	0	428030	1809100	0	0	0	0	0	0
Q01853	Vcp	0	0	0	520320	175620	336500	2527500	178540	79088	1309500	1257800	2163500	0	199500	257070	663300	23816	5122900	2954800	216280	636470	758180	498680	4008400	4590300	26217000	9407300	2321800	61130	2391200	287550	0	0	45331000	43511000	27077000	10068000	3887400	8154300	0	0	0	3316700	3026100	1332600	78909	0	0
Q9JKX3	Tfr2	0	0	0	0	0	0	0	0	0	0	0	0	0	0	0	0	0	0	0	0	0	0	0	0	0	0	0	0	0	0	0	0	0	0	0	0	0	0	0	0	0	0	0	0	0	0	0	0
Q8K0T7	Unc13c	0	0	0	0	0	0	0	0	0	0	0	0	0	0	0	0	0	0	0	0	0	0	0	0	0	0	0	26980	35861	0	0	0	0	0	0	0	0	0	0	0	0	0	0	0	0	0	0	0
Q8BHB4	Wdr3	0	0	0	0	0	0	0	0	0	0	0	0	0	0	0	0	0	0	0	0	0	0	0	0	0	0	0	0	0	0	0	0	0	0	0	0	0	0	0	0	0	0	0	0	0	0	0	0
Q5SWT3	Slc25a35	0	0	0	0	0	0	0	0	0	0	0	0	0	0	0	0	0	0	0	0	0	0	0	0	0	0	0	0	0	0	0	0	0	978650	535880	4464300	643730	0	0	0	538460	0	130370000	93816000	94233000	0	0	0
Q9WV18	Gabbr1	0	0	0	0	0	0	0	0	0	0	0	0	0	0	0	0	0	34424	148940	0	0	0	0	0	0	469120	642790	808010	876310	829110	0	0	0	0	0	0	0	0	0	0	0	0	0	0	0	0	0	0
Q6P9R4	Arhgef18	0	0	0	0	0	0	0	0	0	0	0	0	0	0	0	0	0	0	0	0	0	0	0	0	0	0	0	0	0	0	0	0	0	0	0	0	0	0	0	0	0	0	0	0	0	0	0	0
O09174	Amacr	0	0	0	0	0	0	0	0	0	0	0	0	0	0	0	0	0	0	0	0	0	0	0	0	0	0	0	0	0	0	0	0	0	0	0	0	0	0	0	0	0	0	0	0	0	0	0	0
Q9WUM5	Suclg1	0	0	1153100	5953000	1756800	5054700	25644000	7108400	5797900	8898000	6872000	3668200	5042600	9400200	4284100	0	0	1164600	4878900	1223600	13219000	2101100	1319200	12050000	2658900	6813800	33078000	1808300	248480	2258400	1698000	0	3630500	43308000	35723000	50079000	176800000	67819000	159900000	2154900	16890000	43147000	383730000	235980000	274050000	3345700	374120	593870
O55234	Psmb5	0	0	0	0	0	0	0	0	0	373740	0	907670	0	0	0	0	0	0	0	0	0	0	0	0	0	0	0	0	0	0	0	0	0	0	0	0	0	0	0	0	0	0	0	0	0	0	0	0
Q6VGS5	Ccdc88c	0	0	0	0	0	0	0	0	292930	286350	0	0	106570	0	0	0	0	0	0	0	0	0	0	0	0	0	0	0	0	0	0	0	0	0	0	0	0	0	0	0	0	0	0	0	0	0	0	0
P10648	Gsta2	0	0	0	0	3935200	0	4381300	5631000	742540	2840200	0	2811800	0	486650	0	0	0	0	0	0	0	0	0	0	0	0	0	0	0	0	0	0	0	0	0	0	0	0	0	0	0	0	0	0	0	0	0	0
Q8BTZ7	Gmppb	0	0	0	0	0	0	0	0	0	0	0	0	0	0	0	0	0	0	0	0	0	0	0	0	0	0	0	0	0	0	0	0	0	0	0	0	0	0	0	0	0	0	0	0	0	0	0	0
Q61879	Myh10	0	0	0	0	0	0	0	0	0	0	0	0	0	0	0	974360	1696100	52271000	3210200	14947000	4518500	78754000	9287900	22851000	19653000	27575000	7044400	146540000	509710000	879260000	0	0	0	0	0	0	0	0	0	0	0	0	0	0	0	0	0	0
Q3UPH1	Prrc1	0	0	0	0	0	0	843860	0	0	1035700	0	0	0	0	0	0	0	0	0	0	0	0	0	0	0	0	0	0	0	0	0	0	0	0	0	0	5037300	0	615020	0	0	0	0	0	0	0	0	0
P47955	Rplp1	0	0	0	0	0	0	0	0	0	12675000	7786700	3879300	0	0	0	0	0	0	0	0	0	0	0	0	0	0	0	0	0	0	0	0	0	0	0	0	0	0	0	0	0	0	0	0	0	0	0	0
P70315	Was	0	0	0	0	0	0	0	0	0	0	0	0	0	0	0	0	0	0	0	0	0	0	0	0	0	0	0	0	0	0	0	0	0	0	0	0	0	0	0	0	0	0	0	0	0	0	0	0
Q80X50	Ubap2l	0	0	0	0	0	0	0	0	0	0	0	0	0	0	0	0	0	323310	0	0	0	69506	0	104260	0	103810	0	0	0	0	0	0	0	0	0	0	0	0	0	0	0	0	0	0	0	0	0	0
Q9DCN2	Cyb5r3	0	0	0	0	0	0	0	810660	0	1311200	516930	708120	0	0	0	0	0	0	0	0	0	0	0	0	0	0	1089900	580530	0	250250	0	0	0	0	0	0	0	0	0	0	0	0	0	0	0	0	0	0
Q62465	Vat1	0	0	0	0	0	0	3329100	0	124140	0	0	0	0	0	169350	0	0	2433500	0	0	1142800	0	0	1589500	3855700	15345000	29415000	0	0	0	0	0	0	6647500	8312400	8959300	26168000	20094000	27447000	3805800	641170	3117200	6852600	39425000	52465000	0	0	0
Q7TN37	Trpm4	0	0	0	0	0	0	0	0	0	0	0	0	0	0	0	0	0	0	0	0	0	0	0	0	0	0	0	0	0	0	0	0	0	0	0	0	0	58687	196370	0	0	0	2851200	2173600	378630	0	0	0
Q9DCL9	Paics	0	0	0	0	0	0	0	0	0	1285900	858230	0	0	0	0	50323	0	1334000	3254500	2915300	1751000	0	0	0	5257800	5268100	27957000	0	0	0	0	0	0	0	4148800	12305000	0	0	4397200	0	0	0	0	1839500	0	2094200	301040	960490
Q9D6J6	Ndufv2	0	0	0	0	0	0	0	0	0	981230	0	0	0	0	0	0	0	0	0	0	0	0	0	0	0	0	0	0	0	0	0	0	0	0	0	0	0	0	0	0	0	0	0	0	0	0	0	0
Q61211	Eif2d	0	0	0	0	0	0	0	0	0	0	0	0	0	0	0	0	0	0	0	0	0	0	0	0	0	0	0	0	0	0	0	0	0	0	0	0	0	0	0	0	0	0	0	0	0	0	0	0
P47915	Rpl29	0	0	0	0	1063700	628910	0	0	0	2008500	1818400	1199900	0	1268600	0	1575400	0	3474900	1762100	0	4973900	3827900	0	7987400	9773300	0	8723500	4996200	5117000	11710000	23935000	19053000	31018000	16911000	0	0	0	0	0	0	0	0	0	0	0	0	0	0
Q7TPZ8	Cpa1	0	0	0	0	0	0	0	0	0	0	0	0	0	0	0	0	0	0	0	0	0	0	0	0	0	0	0	0	0	0	0	0	0	0	0	0	0	0	0	0	0	0	0	0	0	0	0	0
P12710	Fabp1	0	0	0	0	0	0	0	0	0	0	0	0	0	0	0	0	0	0	0	0	0	0	0	0	0	0	0	0	0	0	0	0	0	0	0	0	0	0	0	0	0	0	0	0	0	0	0	0
Q9QZ85	Iigp1	0	0	0	0	0	0	0	0	0	0	0	0	0	0	0	0	0	0	0	0	0	0	0	0	0	0	0	0	0	0	0	0	0	0	0	0	0	0	0	0	0	0	0	0	0	0	0	0
Q8R570	Snap47	0	0	0	0	0	0	0	0	0	0	0	0	0	0	0	0	0	526700	603390	207510	330670	0	0	0	1193600	4405200	6639500	0	0	0	0	0	0	0	0	0	0	0	0	0	0	0	0	0	0	0	0	0
Q8BH58	Tiprl	0	0	0	0	0	0	0	0	0	0	0	0	0	0	0	0	0	0	0	0	0	0	0	0	0	0	0	0	0	0	0	0	0	0	0	0	0	0	0	0	0	0	0	0	0	0	0	0
Q61881	Mcm7	0	0	0	0	0	0	0	0	0	0	0	0	0	0	0	0	0	0	0	0	0	0	0	0	0	0	0	0	0	0	0	0	0	5457100	0	0	3592000	3143900	3654400	0	0	0	2250100	4345800	1102800	0	0	0
Q8CAK3		0	0	0	0	0	0	0	0	0	0	0	0	0	0	0	0	0	0	211740	0	0	0	0	0	0	1045100	896270	0	282060	0	0	0	0	0	0	0	0	0	0	0	0	0	0	0	0	0	0	0
Q8BGS1	Epb41l5	0	0	0	0	0	0	0	0	0	0	0	0	0	0	0	0	0	111780	0	258160	1297400	0	339850	0	657340	228460	489630	203930	515240	0	9192700	5372700	4033400	12465000	10720000	14022000	19430000	20540000	21375000	15542000	3059800	963560	4397000	15891000	1681900	0	0	0
Q2TBA3	Malt1	0	0	0	0	0	0	0	0	0	0	0	0	0	0	0	0	0	0	0	0	0	0	0	0	0	0	0	0	0	0	0	0	0	0	0	0	0	0	0	0	0	0	0	0	0	0	0	0
Q3URE1	Acsf3	0	0	0	0	0	0	0	0	0	0	0	0	0	0	0	0	0	0	0	0	0	0	0	0	0	28294	102960	0	1150800	0	0	0	0	0	0	0	0	0	0	0	0	0	0	0	0	0	0	0
Q00PI9	Hnrnpul2	0	0	0	0	0	0	0	0	0	0	0	0	0	0	0	0	0	222910	0	0	0	368290	0	337680	601880	2249000	1123300	647320	996480	1132000	0	378160	507130	5987500	3431000	4154100	3873500	1236800	2470100	8975300	5496500	1495800	0	4153100	4109700	0	0	0
Q3TCH7	Cul4a	0	0	0	0	0	0	0	0	0	0	0	0	0	0	0	0	0	0	0	0	0	0	0	0	0	0	0	0	0	0	0	0	0	0	0	0	0	0	0	0	0	0	0	0	0	0	0	0
P58137	Acot8	0	0	0	0	0	0	0	0	0	0	0	0	0	0	0	0	0	0	0	0	0	0	0	0	0	0	0	0	0	0	0	0	0	0	0	0	0	0	0	0	0	0	0	0	0	0	0	0
Q9Z2W9	Gria3	0	0	0	0	0	0	0	0	0	0	0	0	0	0	0	0	53421	838820	300560	527580	0	446540	0	371650	0	0	1825100	8163100	34498000	52484000	0	0	0	0	0	0	0	0	0	0	0	0	0	0	0	0	0	0
Q9D8M4	Rpl7l1	0	0	0	0	0	0	0	0	0	0	0	0	0	0	0	0	0	0	0	0	0	0	0	0	0	0	0	0	0	0	0	0	0	0	0	0	0	0	0	0	0	0	0	0	0	0	0	0
P49717	Mcm4	0	0	0	0	0	0	0	0	0	0	40221	0	0	0	0	0	0	0	0	0	0	0	0	0	0	0	0	0	0	0	0	0	0	0	0	0	873400	1379000	726130	0	0	0	1705600	1333000	0	0	0	0
P70697	Urod	0	0	0	0	0	418940	0	0	0	3000800	1830000	528790	0	0	0	0	0	0	0	0	0	0	0	0	0	0	0	0	0	0	0	0	0	0	0	0	0	0	0	0	0	0	0	0	0	0	0	0
Q7M750	Opalin	0	0	0	0	0	0	0	0	0	0	0	0	0	0	0	0	0	0	0	0	0	0	0	0	0	1764700	5252100	0	0	0	0	0	0	0	0	0	0	0	0	0	0	0	0	0	0	0	0	0
P61264	Stx1b	0	0	0	0	0	0	0	0	0	0	0	0	0	0	0	5580200	876580	62123000	30004000	2793600	14886000	27170000	11305000	112200000	39157000	146810000	245360000	61605000	33127000	52084000	0	0	0	0	0	0	0	0	0	0	0	0	0	0	0	0	0	0
Q8R1B4	Eif3c	0	0	0	0	0	0	0	0	0	0	0	0	0	0	0	0	0	0	259520	0	0	0	0	0	0	239920	675580	0	0	0	0	0	0	0	0	0	0	0	0	0	0	0	0	0	0	0	0	0
P57746	Atp6v1d	0	0	0	0	0	0	0	0	0	0	0	0	0	0	0	689180	0	2270300	6637800	0	0	1412000	1468300	7754100	6896400	28641000	35965000	15088000	6954500	34619000	0	0	0	6224600	5311900	0	0	0	0	0	0	0	0	0	2956900	0	0	0
Q6IRU5	Cltb	0	0	0	0	0	0	0	0	0	0	0	0	0	0	0	548440	0	8886600	4892000	0	861560	6481400	475400	10348000	3244500	45516000	123070000	7697200	9128000	13223000	0	0	0	0	0	0	0	0	0	0	0	0	0	0	0	0	0	0
P06800	Ptprc	0	0	0	0	0	0	0	0	0	0	0	0	0	0	0	0	0	0	0	0	0	0	0	0	0	0	0	0	0	0	0	0	0	0	0	0	0	0	0	0	0	0	0	0	0	0	0	0
Q148V7	Kiaa1468	0	0	0	0	0	0	0	0	0	0	0	0	0	0	0	0	0	0	16435	0	0	0	0	0	0	110880	797820	39332	0	393990	0	0	0	0	0	0	0	0	0	0	0	0	0	0	0	0	0	0
P52633	Stat6	0	0	0	0	0	0	0	0	0	0	0	0	0	0	0	0	0	0	0	0	0	0	0	0	0	0	0	0	0	0	0	0	0	0	0	0	0	0	0	0	0	0	0	0	0	0	0	0
P60843	Eif4a1	0	0	0	6263600	5985800	1337800	25455000	5987300	356870	6764500	7617000	3407200	3606600	9553400	2562900	0	0	1951500	2174000	235980	0	0	0	0	447330	1286700	4816200	0	0	0	2243500	0	3462400	115610000	118880000	91678000	180390000	124760000	140920000	11398000	1968000	6335700	308680000	215280000	263050000	1281200	82697	1592300
Q9QYB1	Clic4	0	0	0	0	0	0	0	0	0	0	0	0	0	0	0	0	0	0	0	0	0	0	0	0	0	0	0	0	0	0	0	0	0	0	7703300	0	0	0	0	1988300	1534600	0	0	17765000	4474100	0	0	0
Q9DCW4	Etfb	0	0	0	0	0	0	0	1301100	0	0	0	913390	0	434690	444900	0	0	0	0	0	0	0	0	0	0	0	0	0	0	0	0	0	0	0	0	11221000	0	0	0	0	8320600	0	13144000	25926000	24414000	0	0	164330
Q9D0C1	Rnf115	0	0	0	0	0	0	0	0	0	0	0	0	0	0	0	0	0	0	0	0	0	0	0	0	0	0	0	0	0	0	0	0	0	11820000	9762500	0	0	0	0	0	0	0	0	0	0	0	0	0
P51855	Gss	0	0	0	0	0	0	0	0	0	0	0	0	0	0	0	0	0	0	0	0	0	0	0	0	123060	0	476020	0	0	0	0	0	0	0	0	0	19994000	4442400	720710	0	0	0	0	0	0	0	0	0
P29037	Tbp	0	0	0	0	0	0	0	0	0	0	0	0	0	0	0	0	0	0	0	0	0	0	0	0	0	0	0	0	0	0	0	0	0	0	0	0	0	0	0	0	0	0	0	0	0	0	0	0
P48787	Tnni3	0	0	0	0	0	0	0	0	0	0	0	0	0	0	0	0	0	0	0	0	0	0	0	0	0	0	0	0	0	0	0	0	0	0	0	0	0	0	0	0	0	0	0	0	0	3611600	0	0
Q3TWF6	Wdr70	0	0	0	0	0	0	0	0	0	0	0	0	0	0	0	0	0	0	0	0	0	0	0	0	0	629570	0	1212900	1079200	0	0	0	0	0	0	0	0	0	0	0	0	0	0	0	0	0	0	0
Q61598	Gdi2	0	0	0	0	225340	244900	0	881590	0	2345200	1282700	930690	237230	212910	557860	125530	0	901000	1064200	0	596270	0	0	1303300	694890	15537000	26098000	207450	0	0	268630	0	0	596170	440530	461230	11837000	4563700	7197200	1631500	650510	642270	1283200	1675400	967830	220340	0	0
Q8BJU0	Sgta	0	0	0	0	0	0	0	0	0	0	0	0	0	0	0	0	0	871740	0	0	0	0	0	0	0	5149200	4833800	0	0	0	0	0	0	0	0	0	0	0	0	0	0	0	0	0	0	0	0	0
P70302	Stim1	0	0	0	0	0	0	0	0	0	0	0	0	0	0	0	0	0	0	0	0	0	0	0	0	0	0	0	0	0	0	0	0	0	0	0	0	5368800	2141200	1601500	0	0	0	10221000	7929500	12756000	0	0	0
Q99MR1	Gigyf1	0	0	0	0	0	0	0	0	0	0	0	0	0	0	0	0	0	0	0	0	0	0	0	0	0	0	0	164560	0	177900	0	0	0	0	0	0	0	0	0	0	0	0	0	0	0	0	0	0
P35585	Ap1m1	0	0	0	0	0	0	0	0	0	0	0	0	0	0	0	0	0	0	0	0	0	0	0	0	338250	1363600	1521700	0	0	0	0	0	0	0	0	0	0	0	0	0	0	0	0	0	0	0	0	0
Q9ES46	Parvb	0	0	0	0	0	0	0	0	0	0	0	0	0	0	0	0	0	0	0	0	0	0	0	0	0	0	0	0	0	0	0	0	0	0	0	0	0	0	0	0	0	0	0	0	0	496260	50567	278530
Q3ULJ0	Gpd1l	0	0	0	0	0	0	0	0	0	0	0	0	0	0	0	0	0	0	252990	0	0	1090700	1141600	0	1155900	4105600	13096000	761740	0	0	0	0	0	1328000	1126000	6425900	28967000	3925700	650200	277000	0	273350	0	16473000	5926200	0	0	0
Q8VD37	Sgip1	0	0	0	0	0	0	0	0	0	0	0	0	0	0	0	64900	0	252330	183000	280940	0	342320	0	1314700	90783	1511600	2148000	184430	703750	2535500	0	0	0	0	0	0	0	0	0	0	0	0	0	0	0	0	0	0
Q8R238	Sdsl	0	0	0	0	0	0	0	0	0	0	0	0	0	0	0	0	0	0	0	0	0	0	0	0	0	0	0	0	0	0	0	0	0	0	0	0	3006000	3208900	1733500	0	0	0	0	0	0	0	0	0
Q8BL65	Ablim2	0	0	0	0	0	0	0	0	0	0	0	0	0	0	0	251130	236750	8578300	304700	608320	0	10995000	471420	4728800	766010	863530	372080	23849000	51329000	97098000	0	0	0	0	0	0	0	0	0	0	0	0	0	0	0	0	0	0
P32921	Wars	0	0	0	0	0	0	0	0	0	377890	0	0	191200	0	0	131430	0	784450	406360	0	0	371810	620730	2493600	1672200	4265900	6969700	700870	0	0	870040	719210	2135700	0	0	0	9018200	7149800	12339000	0	0	0	2847700	3596900	22286000	437120	0	131340
Q9R1T2	Sae1	0	0	0	0	0	0	0	0	0	304650	0	0	0	0	0	0	0	0	0	0	0	0	0	0	0	0	0	0	0	0	0	0	0	757170	811880	0	0	2357500	0	0	0	0	0	0	0	0	0	0
P08752	Gnai2	0	0	0	2746300	1920100	393300	8442700	1405600	654410	4123300	2121000	3894800	1969900	2311500	1529700	689170	0	9488200	14388000	5277700	12907000	2936900	5150800	12436000	15059000	36501000	64333000	29359000	26611000	79371000	958280	0	1236700	10006000	7740400	16947000	37611000	4479900	0	0	0	3031900	0	0	0	3009500	270280	1633500
Q9QYI3	Dnajc7	0	0	0	0	0	0	0	0	0	0	0	0	0	0	0	0	0	0	0	0	0	73489	0	318670	0	0	365660	130600	0	0	0	0	0	0	0	0	0	0	0	0	0	0	0	0	0	0	0	0
P23506	Pcmt1	0	0	0	0	0	0	0	0	0	529200	0	0	0	0	0	0	0	0	0	0	0	0	0	0	0	0	0	0	0	0	0	0	0	0	0	0	0	0	0	0	0	0	0	0	0	0	0	0
P70677	Casp3	0	0	0	0	0	0	0	0	0	0	0	0	0	0	0	0	0	0	0	0	0	0	0	0	0	0	0	0	0	0	0	0	0	0	2597300	0	13895000	7085600	8064100	0	0	0	0	3254400	0	0	0	0
Q5DTJ9	Mypn	0	0	0	0	0	0	0	0	0	0	0	0	0	0	0	0	0	0	0	0	0	0	0	0	0	0	0	0	0	0	0	0	0	0	0	0	0	0	0	0	0	0	0	0	0	0	0	0
P35980	Rpl18	0	0	4439900	0	2325300	3926900	121940000	40535000	31633000	85011000	80862000	30268000	59333000	53848000	37101000	1063600	524880	4095900	6111100	0	3863500	2639000	2075500	7399900	5816800	34066000	18153000	15237000	22464000	48574000	16861000	36908000	17940000	51752000	0	43311000	24063000	31190000	0	19338000	19379000	17593000	21079000	20949000	18852000	1604200	0	1454900
Q9WTX6	Cul1	0	0	0	0	0	0	0	0	0	0	0	0	0	0	0	0	0	0	0	0	0	0	0	0	0	0	0	0	0	0	0	0	0	0	0	0	0	0	0	0	0	0	0	0	0	0	0	0
Q8BLE7	Slc17a6	0	0	0	0	0	0	0	0	0	0	0	0	0	0	0	0	0	347440	0	0	0	394750	0	694500	139850	0	1180200	70736	1357900	2200100	0	0	0	0	0	0	0	0	0	0	0	0	0	0	0	0	0	0
B2RXS4	Plxnb2	0	0	0	0	0	0	0	0	0	0	0	0	0	0	0	0	0	0	0	0	0	0	0	0	0	0	0	0	0	0	0	0	0	0	0	0	198180	0	74027	0	0	0	287900	201910	710690	0	0	0
P01631		0	0	0	0	0	0	0	0	0	0	0	0	0	0	0	0	0	0	0	0	0	0	0	0	0	0	0	0	0	0	0	0	0	0	0	0	0	0	0	0	0	0	0	0	0	0	0	0
E9Q5K4	Cyp2c44	0	0	0	0	0	0	0	0	0	0	0	0	0	0	0	0	0	0	0	0	0	0	0	0	0	0	0	0	0	0	0	0	0	0	0	0	0	0	0	0	0	0	0	0	0	0	0	0
P70663	Sparcl1	0	0	0	0	0	0	0	0	0	0	0	0	0	0	0	0	0	0	0	0	0	0	0	0	0	162590	366360	0	0	0	0	0	0	0	0	0	0	0	0	0	0	0	0	0	0	0	0	0
P68372	Tubb4b	0	0	0	0	833660	259930	0	1347500	580220	2773500	1434700	1548200	1086400	0	0	8838400	3537900	111800000	19200000	20577000	76850000	271810000	220290000	843800000	168680000	430700000	619520000	209290000	85166000	114790000	24321000	26487000	23631000	17795000	28689000	87649000	797280000	652760000	652880000	162510000	60435000	54954000	727700000	680890000	797320000	29845000	1365600	4507900
Q8VH51	Rbm39	0	0	0	0	0	0	0	0	0	0	0	0	0	0	0	0	0	0	0	0	0	0	0	0	0	0	0	0	0	0	0	697040	2369600	1245800	0	1114000	1731600	1013000	1656500	0	0	0	0	0	0	0	0	0
P14733	Lmnb1	0	0	0	0	0	0	3218700	0	83224	2506700	1135400	692740	104000	0	251080	0	0	2132200	0	0	0	164740	0	0	0	245300	0	4073300	11080000	14793000	0	0	0	0	718800	1336200	2977700	8267000	9191200	0	0	0	3477900	3989900	5769300	0	0	0
Q6ZWR6	Syne1	0	0	0	0	0	0	0	0	0	0	0	0	0	0	0	0	0	144860	0	0	0	32957	0	0	0	38798	0	282910	848740	745850	0	0	0	0	0	0	0	0	0	0	0	0	0	0	0	0	0	0
P97347	Rptn	0	0	0	0	0	0	0	0	0	0	0	0	0	0	0	0	0	0	0	0	0	0	0	0	0	0	0	0	0	0	0	0	0	0	0	0	0	0	0	0	0	0	0	0	0	0	0	0
Q9WTX2	Prkra	0	0	0	0	0	0	0	0	0	0	0	0	0	0	0	0	0	0	0	0	0	0	0	0	0	0	0	0	305340	1470700	0	0	0	0	0	0	0	0	0	0	0	0	0	0	0	0	0	0
Q9CQD1	Rab5a	0	0	0	0	0	0	0	0	0	0	0	0	0	0	0	0	0	0	0	0	0	0	0	0	0	0	0	0	0	0	0	0	0	0	0	0	0	0	0	0	0	0	0	0	0	0	0	0
Q91XL2	Lnx2	0	0	0	0	0	0	0	0	0	0	0	0	0	0	0	0	0	0	0	0	0	0	0	0	0	0	0	0	0	0	0	0	0	0	0	0	0	0	589900	0	0	0	0	409390	948440	0	0	0
Q60634	Flot2	0	0	0	6559800	462830	150110	41833000	2107100	54329000	0	18044000	154350	863390	0	0	0	0	381460	33011000	28217000	64101000	14660000	0	0	853630	4868600	5941100	6471300	0	33627000	0	0	0	0	0	0	0	0	0	0	0	0	0	0	0	0	0	0
O88587	Comt	0	0	0	0	0	0	0	0	0	0	0	0	0	0	0	0	0	0	0	0	0	0	0	0	0	0	0	0	0	0	0	0	0	0	0	0	0	0	0	0	0	0	0	0	0	0	0	0
P46935	Nedd4	0	0	0	0	0	0	0	0	0	0	0	0	0	0	0	0	0	0	0	0	0	0	166970	0	273870	449170	319360	723410	951120	2616500	0	0	0	0	0	0	1953800	617360	2623900	0	0	0	1291200	0	0	0	0	0
Q6ZPF3	Tiam2	0	0	0	0	0	0	0	0	0	0	0	0	0	0	0	0	0	0	0	0	0	0	0	0	0	0	0	0	59734	407960	0	0	0	0	0	0	0	0	0	0	0	0	0	0	0	0	0	0
P17897	Lyz1	0	0	32862000	0	0	10634000	0	12398000	9545500	0	15664000	0	9704800	7203000	5925000	4753300	0	0	31826000	4532200	0	3319500	0	9347500	0	0	0	3030000	2573300	6882400	0	0	0	0	0	0	0	0	0	0	0	0	0	0	0	4077400	0	3075600
Q9D855	Uqcrb	0	0	0	0	0	0	4576700	1572400	0	0	0	0	0	0	0	0	0	0	0	0	0	0	0	0	0	0	0	0	0	0	0	0	0	0	0	0	0	0	0	0	0	0	0	0	0	0	0	0
Q61425	Hadh	0	0	0	0	0	0	0	0	0	0	0	0	0	0	0	0	0	0	0	0	0	0	0	0	0	0	0	0	0	0	0	0	0	1321700	1479700	2045000	16342000	7776800	4345400	5693500	0	0	0	0	3504300	1633500	79919	380270
Q9WUN2	Tbk1	0	0	0	0	0	0	0	0	0	0	0	0	0	0	0	0	0	0	0	0	0	0	0	0	0	0	0	251330	357450	0	0	0	0	0	0	0	0	0	0	0	0	0	0	0	0	0	0	0
Q9D1J1	Necap2	0	0	0	0	0	0	0	0	0	0	0	0	0	0	0	0	0	0	0	0	0	0	0	0	0	0	0	0	0	0	0	0	0	0	0	0	0	0	0	0	0	0	0	0	0	0	0	0
Q80T41	Gabbr2	0	0	0	0	0	0	0	0	0	0	0	0	0	0	0	0	0	614900	0	0	0	327840	0	0	388020	1200800	1180000	761640	791580	892840	0	0	0	0	0	0	0	0	0	0	0	0	0	0	0	0	0	0
Q9CZ44	Nsfl1c	0	0	0	0	0	0	0	0	0	0	0	0	0	0	0	83834	0	2013400	1371700	0	0	0	0	0	854710	11999000	13172000	0	0	0	0	0	0	0	0	0	0	0	0	0	0	0	0	0	0	0	0	0
Q9EQH3	Vps35	0	0	0	0	0	0	0	0	0	0	0	0	0	0	0	143140	212970	2779200	10873000	2572300	0	1706000	2582200	8144800	3914400	1143100	1640900	2356400	158750	1428900	0	0	210460	8309300	5686000	8861400	1780300	2274600	6443500	0	0	0	5210900	4018300	3889700	1022600	0	365520
Q8VDK1	Nit1	0	0	0	0	0	0	0	0	0	0	0	0	0	0	0	0	0	0	0	0	0	0	0	0	0	0	0	0	0	0	0	0	0	0	0	0	0	0	0	0	0	0	0	0	0	0	0	0
Q3USJ8	Fchsd2	0	0	0	0	0	0	0	0	0	0	0	0	0	0	0	0	0	0	0	0	0	0	0	0	0	0	0	0	0	0	0	0	0	0	0	0	0	0	0	0	0	0	0	0	0	0	0	0
Q9QYA2	Tomm40	0	0	0	0	0	0	0	0	0	0	0	0	0	0	0	0	0	529630	0	0	0	0	0	0	1963000	4315700	13092000	825160	0	0	0	0	0	0	0	0	0	0	0	0	0	0	0	0	0	0	0	0
Q61176	Arg1	0	0	0	0	0	0	0	0	0	0	0	0	0	0	0	637750	0	0	0	0	0	0	0	0	0	1125800	928290	0	0	6641500	0	0	0	0	0	0	0	0	0	0	0	0	0	0	0	0	0	0
Q9CXW2	Mrps22	0	0	0	0	0	0	0	0	0	0	0	0	0	0	0	0	0	0	0	0	0	0	0	0	0	0	0	0	0	0	1608500	240410	1460900	6505400	9901500	8031300	0	0	0	0	0	0	0	0	0	0	0	0
Q60865	Caprin1	0	0	0	0	0	0	0	0	0	551840	584680	637200	0	0	0	0	0	428320	682980	0	0	0	0	0	0	0	471100	886790	865380	0	0	0	0	1124000	0	0	2988600	1241700	0	0	0	0	0	0	0	0	0	0
Q9CR51	Atp6v1g1	0	0	0	0	0	0	0	0	0	3386100	3144500	0	0	0	0	0	0	0	0	0	0	0	0	0	0	0	0	0	0	0	0	0	0	0	0	0	0	0	0	0	0	0	0	0	0	0	0	0
Q3UIR3	Dtx3l	0	0	0	0	0	0	0	0	0	0	0	0	0	0	0	0	0	0	0	0	0	0	0	0	0	0	0	0	0	0	0	0	0	0	0	0	0	0	0	0	0	0	0	0	0	0	0	0
Q6PGC1	Dhx29	0	0	0	0	0	0	0	0	0	0	0	0	0	0	0	0	0	0	0	0	0	0	0	0	0	0	0	0	0	0	0	0	0	0	0	0	0	0	0	0	0	0	0	0	0	0	0	0
Q9JJ43	Rbfox1	0	0	0	0	0	0	0	0	0	0	0	0	0	0	0	0	0	839940	0	0	0	0	0	1002000	920930	2283300	2769100	595660	0	0	0	0	0	0	0	0	0	0	0	0	0	0	0	0	0	0	0	0
Q91V61	Sfxn3	0	0	0	0	0	0	0	0	0	0	0	0	0	0	0	455400	22057	5039300	6624200	451900	23886000	14503000	7960100	11304000	6137800	32639000	58097000	15089000	3910500	15314000	0	0	0	14229000	5160600	4377700	66542000	40401000	34536000	0	1131400	0	70248000	44932000	54587000	0	0	0
P63094	Gnas	0	0	0	0	0	0	0	0	0	0	0	0	0	0	0	156220	0	1575400	1693800	981040	0	0	0	1522900	2584100	9869300	17660000	576710	325410	0	0	0	1737200	2866400	3169200	3441000	11167000	23950000	19104000	1963600	1337200	1058200	30710000	35926000	9763300	0	0	0
Q3V1D3	Ampd1	0	645510	0	1335400	0	0	1040100	128190	142780	1086700	683640	419530	151290	244020	327560	0	0	0	0	0	0	0	0	0	0	0	0	0	0	0	0	0	0	0	0	0	0	0	0	0	0	0	0	0	0	0	0	0
Q9Z1Q9	Vars	0	0	0	0	59284	0	0	0	0	442350	53143	82692	0	0	0	0	0	145470	151170	196910	532650	84095	0	0	369180	1395000	542490	0	0	0	0	1497900	0	6896200	6369600	7835600	6587800	4225200	5996200	158890	0	0	6657000	10110000	3092800	0	0	0
Q8R464	Cadm4	0	0	0	0	0	0	0	0	0	0	0	0	0	0	0	196850	0	1886800	2596600	3678400	0	397830	1178800	0	319370	11496000	3814700	502300	6609100	2158700	0	0	0	0	0	0	0	0	0	0	0	0	0	0	0	0	0	0
O35344	Kpna3	0	0	0	0	0	0	0	0	0	0	0	0	0	0	0	0	0	0	0	0	0	0	0	0	0	2153900	3350300	611560	0	0	0	0	0	0	0	0	0	0	0	0	0	0	0	0	0	0	0	0
Q69Z23	Dnah17	0	0	0	252700	0	0	0	0	0	0	0	0	0	0	0	0	0	0	0	0	0	0	0	0	0	0	0	0	0	0	0	0	0	0	0	0	0	0	0	0	0	0	0	0	0	0	0	0
Q8C196	Cps1	0	0	0	0	0	0	0	0	0	0	0	0	0	0	0	5094900	506630	106490	102730	138240	3614200	111280	375260	1242400	1175000	7355400	7389500	71781	237140	885680	0	0	4042900	0	0	0	0	3055300	5113400	9343800	3607700	0	257540	0	0	0	0	0
Q9Z2A0	Pdpk1	0	0	0	0	0	0	0	0	0	0	0	0	0	0	0	0	0	0	0	0	0	0	0	0	0	0	0	0	0	0	0	0	0	0	0	0	0	0	0	0	0	0	0	0	0	0	0	0
Q9JKB1	Uchl3	0	0	0	0	0	0	0	0	0	477360	453920	0	0	0	0	0	0	0	0	0	0	0	0	0	0	0	0	0	0	0	0	0	0	0	0	0	0	0	0	0	0	0	0	0	0	0	0	0
Q9D2M8	Ube2v2	0	0	0	0	0	0	0	0	0	4194800	3913100	511310	0	0	0	0	0	0	0	0	0	0	0	0	0	0	0	0	0	0	0	0	0	0	0	0	0	0	0	0	0	0	0	0	0	0	0	0
Q60928	Ggt1	0	0	0	0	0	0	0	0	0	0	0	0	0	0	0	0	0	0	0	0	0	0	0	0	0	0	0	0	0	0	0	0	0	0	0	0	0	0	0	0	0	0	0	0	0	0	0	0
Q80Z24	Negr1	0	0	0	0	0	0	0	0	0	0	0	0	0	0	0	179360	0	0	0	0	0	0	0	0	4624400	13977000	12722000	1130700	642410	0	0	0	0	0	0	0	0	0	0	0	0	0	0	0	0	0	0	0
Q9DC23	Dnajc10	0	0	0	0	0	0	0	0	0	0	0	0	0	0	0	0	0	0	0	0	0	0	0	0	0	0	0	0	0	0	0	0	0	0	0	0	0	0	0	0	0	0	0	0	0	0	0	0
Q02111	Prkcq	0	0	0	0	0	0	0	0	0	0	0	0	0	0	0	0	0	0	0	0	0	0	0	0	0	0	0	446270	1970400	1813200	0	0	0	0	0	0	0	0	0	0	0	0	0	0	0	0	0	0
P97364	Sephs2	0	0	0	0	0	0	0	0	0	0	0	0	0	0	0	0	0	0	0	0	0	0	0	0	0	0	0	0	0	0	0	0	0	0	0	0	0	0	0	0	0	0	0	0	0	0	0	0
Q9D853	Mettl10	0	0	0	0	0	0	0	0	0	0	0	0	0	0	0	0	0	0	0	0	0	0	0	0	0	0	0	0	0	0	0	0	0	0	0	0	256550	237100	0	0	0	0	0	0	0	0	0	0
Q9CQN6	Tmem14c	0	0	0	0	0	0	0	0	0	0	0	0	0	0	0	0	0	0	0	0	0	0	0	0	0	0	0	0	0	0	0	0	0	0	0	0	2106400	0	1471900	0	0	0	0	4451200	0	0	0	0
Q9WVR4	Fxr2	0	0	0	0	0	0	0	0	0	0	0	0	0	0	0	0	0	0	0	0	0	0	0	0	0	0	0	0	0	0	0	0	0	0	0	0	0	0	0	0	0	0	0	0	0	0	0	0
P42567	Eps15	0	0	0	0	0	0	0	0	0	0	0	0	0	0	0	0	0	0	0	0	0	0	0	0	123390	700570	0	0	88980	209390	0	0	0	0	0	0	0	0	0	0	0	0	0	0	0	0	0	0
Q9QZA0	Ca5b	0	0	0	0	0	0	0	0	0	0	0	0	0	0	0	0	0	0	0	0	0	0	0	0	0	0	0	0	0	0	0	0	0	0	0	0	0	0	0	0	0	0	0	0	0	0	0	0
Q8BL97	Srsf7	0	0	0	0	0	0	0	0	0	0	0	0	0	0	0	0	0	0	0	0	0	0	0	0	0	0	0	0	0	0	0	0	0	0	0	0	0	0	0	0	0	0	0	0	0	0	0	0
Q03173	Enah	0	0	0	0	0	0	0	0	0	0	0	0	0	0	0	0	0	0	115300	0	0	0	0	0	0	0	0	102410	435210	0	0	0	0	0	0	0	0	0	0	0	0	0	0	0	0	0	0	0
Q7TPW1	Nexn	0	0	0	0	0	0	0	0	0	0	0	0	0	0	0	0	0	0	0	0	0	0	0	0	0	0	0	414320	157940	601060	0	0	0	0	0	0	0	0	0	0	0	0	0	0	0	0	0	0
Q91XU0	Wrnip1	0	0	0	0	0	0	0	0	0	0	0	0	0	0	0	0	0	0	5038600	4626100	1243300	0	0	0	0	0	0	0	193000	0	0	0	0	0	1012100	847160	0	0	0	0	0	0	0	0	0	0	0	0
P59114	Pcif1	0	0	0	0	0	0	0	0	0	0	0	0	0	0	0	0	0	0	0	0	0	0	0	0	0	0	0	0	0	0	0	0	0	0	0	0	0	0	0	0	0	0	0	0	0	0	0	0
Q8BYN5	Fsd1l	0	0	0	0	0	0	0	0	0	0	0	0	0	0	0	0	0	0	0	0	0	0	0	0	0	557230	511770	0	0	0	0	0	0	0	0	0	0	0	0	0	0	0	0	0	0	0	0	0
Q9DBE0	Csad	0	0	0	0	0	0	0	0	0	0	0	0	0	0	0	0	0	0	0	0	0	0	0	0	0	0	0	0	0	0	0	0	0	0	0	0	0	0	0	0	0	0	0	0	0	0	0	0
O55222	Ilk	0	0	0	0	0	0	0	0	0	0	0	0	0	0	0	0	0	0	0	0	0	0	0	0	0	0	0	0	0	0	0	0	0	9632600	18202000	6707300	82643000	24863000	15873000	5829700	4938200	5735200	91861000	44635000	45029000	338260	0	199890
P28653	Bgn	0	0	0	0	941160	0	0	0	0	880010	1058400	0	0	0	714490	0	0	0	0	0	0	0	0	0	0	0	0	0	0	0	0	0	0	0	0	0	0	0	0	0	0	0	0	0	0	0	0	0
Q8CFA2	Amt	0	0	0	0	0	0	0	0	0	0	0	0	0	0	0	0	0	0	0	0	0	0	0	0	0	0	0	0	0	0	0	0	0	0	0	0	0	0	0	0	0	0	0	0	0	0	0	0
P01668		0	0	0	0	0	0	0	0	0	0	1896400	0	0	0	0	0	0	0	0	0	0	0	0	0	0	0	0	0	0	0	0	0	0	0	0	0	0	0	0	0	0	0	0	0	0	0	0	0
P16015	Ca3	0	0	0	0	0	0	0	0	0	0	0	0	0	0	0	0	0	0	0	0	0	0	0	0	0	0	0	0	0	0	0	0	0	0	0	0	0	0	0	0	0	0	0	0	0	0	0	0
Q8BUR4	Dock1	0	0	0	0	0	0	0	0	0	0	0	0	0	0	0	0	0	0	0	0	0	0	0	0	0	0	0	0	0	0	0	0	0	0	0	0	12573	0	0	0	0	0	32748	0	26090	0	0	0
P40630	Tfam	0	0	0	0	0	0	0	0	0	0	0	0	0	0	0	0	0	0	0	0	0	0	0	0	0	0	0	0	0	0	0	0	0	0	0	0	0	0	0	0	0	0	0	0	0	0	0	0
Q91W50	Csde1	0	0	0	0	0	0	0	0	0	105370	0	172790	0	0	92237	0	0	0	159460	88649	0	168770	92840	0	277890	333730	0	179700	280170	732410	0	0	0	1104500	0	1036300	1361300	807370	921920	0	0	0	0	1141700	227200	0	0	0
Q8BN57		0	0	0	0	0	0	0	0	0	0	0	0	0	0	0	0	0	0	0	0	0	0	0	0	0	0	0	0	0	0	0	0	0	0	0	0	0	0	0	0	0	0	0	0	0	0	0	0
Q9EQI8	Mrpl46	0	0	0	0	0	0	0	0	0	0	0	0	0	0	0	0	0	0	0	0	0	0	0	0	0	0	0	0	0	0	0	0	0	546600	1007900	0	0	0	0	0	0	0	0	0	0	0	0	0
Q3UKJ7	Smu1	0	0	0	0	0	0	0	0	0	0	0	0	0	0	0	0	0	0	0	0	0	0	0	0	0	0	0	0	0	0	0	0	0	0	0	0	0	0	0	0	0	0	0	0	0	0	0	0
O70579	Slc25a17	0	0	0	0	0	0	0	0	0	0	0	0	0	0	0	0	0	0	0	0	0	0	0	0	0	0	0	0	0	0	0	0	0	0	0	0	0	0	0	0	0	0	0	0	0	0	0	0
O55226	Chad	0	0	0	0	0	0	0	0	0	751110	521560	0	323000	0	0	0	0	0	0	0	0	0	0	0	0	0	0	0	0	0	0	0	0	0	0	0	0	0	0	0	0	0	0	0	0	0	0	0
O09012	Pex5	0	0	0	0	0	0	0	0	0	0	0	0	0	0	0	0	0	0	0	0	0	0	0	0	0	0	0	0	0	0	0	0	0	0	0	0	0	0	0	0	0	0	0	0	0	0	0	0
P56960	Exosc10	0	0	0	0	0	0	0	0	0	0	0	0	0	0	0	0	0	0	0	0	0	0	0	0	0	0	0	0	0	0	0	0	0	0	0	0	0	0	0	0	0	0	0	0	0	0	0	0
Q99KQ4	Nampt	0	0	0	0	0	0	0	0	0	0	0	0	0	0	0	0	0	85634	0	0	0	231610	286970	646730	0	808420	1506700	0	0	0	0	0	0	0	0	0	5301800	4106200	6590200	0	0	0	1227800	2801700	6212300	788820	0	0
P34914	Ephx2	0	0	0	0	0	0	0	0	0	0	0	0	0	0	0	0	0	0	0	0	0	0	588330	0	194530	0	798020	0	0	0	0	0	0	0	0	0	593360	0	0	0	0	0	452570	320940	0	53286000	58127	925910
Q11011	Npepps	0	0	0	0	0	0	0	0	0	0	0	0	0	0	0	94436	23737	409320	2494300	627540	737400	2119700	1090200	2494300	4072800	13306000	14589000	2738400	789360	3327900	0	0	0	0	0	0	5396300	2482200	7421800	0	0	0	3805700	1530900	1816100	163860	25589	97200
Q61655	Ddx19a	0	0	0	0	0	0	0	0	0	0	0	0	0	0	0	0	0	0	0	0	0	0	0	0	0	0	0	0	0	0	0	0	0	0	0	0	0	1207500	7533200	0	0	0	4278600	4203100	4263700	0	0	0
P00493	Hprt1	0	0	0	0	0	0	0	0	0	2225800	585910	0	0	0	0	0	0	0	0	0	0	0	0	0	0	0	0	0	0	0	0	0	0	0	0	0	0	0	0	0	0	0	0	0	0	0	0	0
Q8R2U0	Seh1l	0	0	0	0	0	0	0	0	0	0	0	0	0	0	0	0	0	0	0	0	0	0	0	0	0	0	0	0	0	0	0	0	0	0	0	0	0	0	0	0	0	0	0	0	0	0	0	0
Q9D832	Dnajb4	0	0	0	0	0	0	0	0	0	0	0	0	0	0	0	0	0	0	1223600	380600	0	0	0	0	0	1233200	2580200	251570	0	0	0	0	0	0	0	0	0	0	0	0	0	0	0	0	0	236200	0	0
Q9DB05	Napa	0	0	0	0	0	0	0	0	0	0	0	0	0	0	0	358370	0	1781800	3251000	0	1143600	0	0	2376600	1175700	10130000	24751000	4514400	0	0	0	0	0	0	0	0	0	0	0	0	0	0	0	0	0	0	0	0
Q5SWU9	Acaca	0	0	0	0	0	0	0	0	0	0	0	0	0	0	0	0	0	0	0	0	0	0	0	0	0	0	0	0	0	0	0	0	0	0	0	0	0	0	0	0	0	0	0	0	0	0	0	0
P19253	Rpl13a	0	0	0	0	0	215000	8306400	4305000	11903000	20474000	16452000	7350800	20258000	20439000	21198000	194900	0	1315300	0	0	0	0	0	0	0	2317000	2773000	939450	1128000	7644300	0	0	0	0	0	0	0	0	0	0	0	0	0	0	0	0	0	0
Q80TV8	Clasp1	0	0	0	0	0	0	0	0	0	0	0	0	0	0	0	0	0	0	0	0	0	0	0	0	0	0	42541	462780	226280	944210	0	0	0	0	0	0	0	0	0	0	0	0	0	0	0	0	0	0
Q8CIN4	Pak2	0	0	0	0	0	0	0	0	0	0	0	0	0	0	0	0	0	0	0	0	0	0	0	0	0	553180	447460	207700	0	0	0	0	0	0	0	0	0	0	0	0	0	0	0	0	0	0	0	0
Q920N7	Syt12	0	0	0	0	0	0	0	0	0	0	0	0	0	0	0	0	0	0	0	0	0	0	0	0	0	381740	2404800	0	0	0	0	0	0	0	0	0	0	0	0	0	0	0	0	0	0	0	0	0
Q9QYI5	Dnajb2	0	0	0	0	0	0	0	0	0	0	0	0	0	0	0	0	0	296890	0	0	4767200	0	230640	0	0	782950	693620	1206800	2016900	3742500	0	0	0	0	0	0	0	0	0	0	0	0	0	0	0	0	0	0
Q99ME9	Gtpbp4	0	0	0	0	0	0	0	0	0	0	0	0	0	0	0	0	0	0	0	0	0	0	0	0	0	0	0	0	0	0	0	0	0	0	0	0	0	0	0	0	0	0	0	0	0	0	0	0
Q9DBL7	Coasy	0	0	0	0	0	0	0	0	0	0	0	0	0	0	0	0	0	0	0	0	0	0	0	0	0	0	0	0	0	0	0	0	0	0	0	0	0	0	0	0	0	0	0	0	0	0	0	0
Q9Z127	Slc7a5	0	0	0	0	0	0	0	0	0	0	0	0	0	0	0	0	0	275480	0	0	0	0	0	0	0	2322700	6576000	0	0	0	0	0	0	0	0	0	0	0	0	0	0	0	0	0	0	0	0	0
Q8R3Q2	Ppp6r2	0	0	0	0	0	0	0	0	0	0	0	0	0	0	0	0	0	0	0	0	0	0	0	0	0	0	0	80942	360410	0	0	0	0	0	0	0	0	0	0	0	0	0	0	0	0	0	0	0
P97927	Lama4	0	0	0	0	0	0	0	0	0	0	0	0	0	0	0	0	0	0	0	0	0	0	0	0	0	0	0	0	0	0	0	0	0	0	0	0	0	0	0	0	0	0	0	0	0	0	0	0
Q8BFW4	Trim65	0	0	0	0	0	0	0	0	0	0	0	0	0	0	0	0	0	0	0	0	0	0	0	0	0	0	0	0	0	0	0	0	0	0	0	0	0	0	0	0	0	0	0	0	0	0	0	0
Q9DBC7	Prkar1a	0	0	0	0	0	0	0	0	0	0	0	0	0	0	0	0	0	0	1431800	1298400	806180	0	0	918890	1894600	3153300	4451800	399870	0	0	644770	505420	776080	342460	183720	312080	4169900	92281	3010800	0	0	55919	0	0	0	2487800	266030	3152800
Q9WUM3	Coro1b	0	0	0	0	0	0	0	0	0	0	0	0	0	0	0	0	0	0	0	0	0	0	0	0	0	0	0	0	0	0	0	0	0	0	0	0	6972100	3604200	4932600	0	0	0	0	0	0	0	0	0
P12849	Prkar1b	0	0	0	0	0	0	0	0	0	0	0	0	0	0	0	0	0	237530	0	564240	0	289240	186530	857590	761780	1588900	870280	2003500	590250	0	0	0	0	0	0	0	0	0	0	0	0	0	0	0	0	0	0	0
Q8BWG8	Arrb1	0	0	0	0	0	0	0	0	0	0	0	0	0	0	0	0	0	0	0	0	0	304130	275960	0	521070	674070	636540	0	0	0	0	0	0	0	0	0	0	0	0	0	0	0	0	0	0	0	0	0
Q3V3R1	Mthfd1l	0	0	0	0	0	0	0	0	0	0	0	0	0	0	0	0	0	77522	47396	108120	0	0	57262	0	154230	333940	1114300	181780	36765	277490	0	0	0	0	0	0	7004600	3100100	4334900	0	0	0	0	1520500	1437100	0	0	0
P31938	Map2k1	0	0	0	0	0	0	0	0	0	0	0	0	0	0	0	222620	0	996730	3389000	750310	885970	0	0	0	5253000	13619000	19996000	0	0	0	0	0	0	1949300	2143300	0	0	0	0	0	0	0	1870200	2430100	1659800	0	0	0
P49813	Tmod1	0	0	0	0	0	0	0	0	0	0	0	0	0	0	0	0	0	726600	464610	351770	0	0	0	0	937800	929130	397940	1534300	1487500	1261900	0	0	0	0	0	0	0	0	0	0	0	0	0	0	0	0	0	0
Q99LI2	Clcc1	0	0	0	0	0	0	0	0	0	0	0	0	0	0	0	0	0	0	0	0	0	0	0	0	0	0	0	0	0	0	0	0	0	0	0	0	0	0	381550	0	0	0	1600800	0	1210200	0	0	0
Q9CWU6	Uqcc1	0	0	0	0	0	0	0	0	0	0	0	0	0	0	0	0	0	0	0	0	0	0	0	0	0	0	0	0	0	0	0	0	0	0	0	0	0	0	0	0	0	0	0	0	0	0	0	0
Q9Z2X1	Hnrnpf	0	0	0	1294300	400750	1885400	1846300	2114300	265480	12552000	8034300	4480400	1427100	275530	271460	0	0	1266100	770810	0	0	0	0	0	0	5075900	1812900	954160	0	0	3230200	2580900	4994800	82219000	69134000	103340000	104700000	62409000	70959000	6715800	19620000	25839000	108990000	69568000	49880000	0	0	0
Q9CZ30	Ola1	0	0	0	0	0	0	0	0	0	0	0	0	0	0	0	0	0	1349600	1552700	229770	0	0	1778400	0	0	3431800	10915000	0	0	0	2040900	766430	3616900	7787000	6366400	6541900	0	966710	2473600	2374800	1619900	1782500	7028800	5172900	5322400	0	0	0
P08122	Col4a2	0	0	0	0	0	0	0	0	0	0	0	0	0	0	0	0	0	0	0	0	0	0	0	0	0	0	0	0	0	0	0	0	0	0	0	0	0	0	0	0	0	0	0	0	0	0	0	0
Q9D554	Sf3a3	0	0	0	0	0	0	0	0	0	0	0	0	0	0	0	0	0	0	0	0	0	0	0	0	0	0	0	0	0	0	0	0	0	0	0	0	0	0	0	0	0	0	0	0	0	0	0	0
Q8BP92	Rcn2	0	0	0	0	0	0	0	0	0	0	0	0	0	0	0	0	0	1016600	610430	424300	0	647720	0	0	2238700	9219400	7591300	753930	1031100	0	0	0	0	0	0	0	6797800	0	3930700	0	0	0	7007000	0	6270800	0	0	0
P28230	Gjb1	0	0	0	0	0	0	0	0	0	0	0	0	0	0	0	0	0	0	0	0	0	0	0	0	0	0	0	0	156800	2107400	0	0	0	0	0	0	0	0	0	0	0	0	0	0	0	0	0	0
Q9EQG3	Scel	0	0	0	0	0	0	0	0	0	0	0	0	0	0	0	0	0	0	0	0	0	0	0	0	0	0	0	0	0	0	0	0	0	0	0	0	0	0	0	0	0	0	0	0	0	0	0	0
Q6ZPQ6	Pitpnm2	0	0	0	0	0	0	0	0	0	0	0	0	0	0	0	0	0	73341	104170	0	0	0	0	0	0	604020	0	171630	438260	283250	0	0	0	0	0	0	0	0	0	0	0	0	0	0	0	0	0	0
Q80TB8	Vat1l	0	0	0	0	0	0	0	0	0	0	0	0	0	0	0	0	0	0	0	0	0	0	0	0	789190	2627500	8525500	0	0	0	0	0	0	0	0	0	0	0	0	0	0	0	0	0	0	0	0	0
Q8BG05	Hnrnpa3	0	0	0	0	0	0	0	0	0	0	0	0	0	0	0	756440	0	8984100	7522500	676250	1609500	812560	811600	5169000	11149000	34499000	51980000	7168600	5832800	26211000	4416100	5194900	2419200	58322000	46108000	21491000	36009000	22224000	21414000	11531000	5906800	10685000	27588000	30415000	32959000	11016000	245290	5220800
A2AX52	Col6a4	0	0	0	0	0	0	0	0	0	0	0	0	0	0	0	0	0	0	0	0	0	0	0	0	0	0	0	0	0	0	0	0	0	0	0	0	0	0	0	2048300	0	9014500	0	0	0	0	0	0
P58389	Ppp2r4	0	0	0	0	0	0	0	0	0	618100	401970	0	0	0	0	0	0	231040	416600	0	0	0	0	0	1813000	4721900	11549000	400400	0	0	0	0	0	0	0	0	0	0	0	0	0	0	0	0	0	0	0	0
Q8BZ20	Parp12	0	0	0	0	0	0	0	0	0	0	0	0	0	0	0	0	0	0	0	0	0	0	0	0	0	0	0	0	0	0	0	0	0	2542900	3132300	3358300	3008800	0	0	0	0	0	4502300	5434700	5544600	0	0	0
Q80VQ1	Lrrc1	0	0	0	0	0	0	0	0	0	0	0	0	0	0	0	0	0	0	0	0	0	0	0	0	0	0	0	0	0	0	0	0	0	0	0	0	2233100	1098300	1388500	0	0	0	841430	1136700	598400	0	0	0
Q6A028	Swap70	0	0	0	0	0	0	0	0	0	0	0	0	0	0	0	0	0	0	0	0	0	0	0	0	0	0	0	0	0	0	0	0	0	0	0	0	0	0	0	0	0	0	0	0	0	0	0	0
Q60604	Scin	0	0	0	0	0	0	0	0	0	0	0	0	0	0	0	0	0	0	0	0	0	0	0	0	0	0	0	0	0	0	0	0	0	0	0	0	0	0	0	0	0	0	0	0	0	0	0	0
Q7TN29	Smap2	0	0	0	0	0	0	0	0	0	0	0	0	0	0	0	0	0	0	1001100	488260	0	0	0	0	1237400	2211200	2302400	0	0	0	0	0	0	0	0	0	0	0	0	0	0	0	0	0	0	0	0	0
Q64374	Rgn	0	0	0	0	0	0	0	0	0	0	0	0	0	0	0	0	0	0	0	0	0	0	0	0	0	0	0	0	0	0	0	0	0	0	0	0	0	0	0	0	0	0	0	0	0	0	0	0
Q8BZM0	Klhl12	0	0	4378100	0	0	0	0	0	0	0	0	0	0	0	0	0	0	0	0	0	0	0	0	0	0	0	0	0	0	0	0	0	0	0	0	0	0	0	0	0	0	0	0	0	0	0	0	0
Q99L47	St13	0	0	0	0	0	0	0	0	0	0	0	0	0	0	0	629580	0	4013300	593220	0	0	697140	0	0	1337500	31328000	2865200	1195400	0	0	0	0	0	0	0	0	0	0	0	0	0	0	0	0	0	0	0	0
O35657	Neu1	0	0	0	0	0	0	0	0	0	0	0	0	0	0	0	0	0	0	0	0	0	0	0	0	0	0	0	0	0	0	0	0	0	0	0	91317	806250	591380	712700	233410	0	289580	0	297760	0	0	0	0
Q9CQT1	Mri1	0	0	0	0	0	0	0	0	0	0	0	0	0	0	0	0	0	0	0	0	0	0	0	0	0	0	0	0	0	0	0	0	0	0	0	0	0	0	0	0	0	0	0	0	0	0	0	0
P62317	Snrpd2	0	0	0	0	0	0	0	0	0	0	1325100	0	0	0	0	0	0	0	0	0	0	0	0	0	0	0	0	0	0	0	0	0	0	0	0	0	0	0	0	0	0	0	0	0	0	0	0	0
Q0GA42	Cnnm1	0	0	0	0	0	0	0	0	0	0	0	0	0	0	0	0	0	0	0	0	0	0	0	0	0	74509	0	0	91021	204350	0	0	0	0	0	0	0	0	0	0	0	0	0	0	0	0	0	0
Q80VP2	Spata7	0	0	0	0	0	0	0	0	0	0	0	0	0	0	0	5756900	0	442220	0	0	31956000	0	0	0	0	0	863030	0	4006900	0	0	0	0	0	0	0	0	0	0	0	0	0	0	0	0	547210	0	1440600
Q9JHS4	Clpx	0	0	0	0	0	0	0	0	0	2747500	0	0	0	17495000	6891300	0	0	0	5965700	3959300	0	3308000	3588400	0	11733000	7276600	0	0	0	278320	7729600	0	0	10042000	0	0	12289000	0	1036800	23327000	23337000	18925000	28230000	14057000	1765000	0	0	0
A2AQ25	Skt	0	0	0	0	0	0	0	0	0	0	0	0	0	0	0	0	0	274900	59056	0	0	240120	0	0	140220	212170	0	1531200	6423800	9328800	0	0	0	0	0	0	0	0	0	0	0	0	0	0	0	0	0	0
Q8BHL5	Elmo2	0	0	0	0	0	0	0	0	0	0	0	0	0	0	0	0	0	49904	0	0	0	0	0	106570	0	0	0	337880	123790	850380	0	0	0	0	0	0	0	0	0	0	0	0	0	0	0	0	0	0
Q9QY81	Nup210	0	0	0	0	0	0	0	0	0	0	0	0	0	0	0	0	0	0	0	0	0	0	0	0	0	0	0	0	0	0	0	0	0	0	0	0	0	0	0	0	0	0	0	0	0	0	0	0
P20917	Mag	0	0	0	0	0	0	0	0	0	0	0	0	0	0	0	0	0	0	2126700	374450	0	2709000	1632400	7134200	253550	5928800	1172100	1033900	394620	7201600	0	0	0	0	0	0	0	0	0	0	0	0	0	0	0	0	0	0
Q9ERF3	Wdr61	0	0	0	0	0	0	0	0	0	417840	0	0	0	0	0	0	0	0	0	0	0	0	0	0	0	1041100	600570	0	0	0	0	0	0	959610	1055100	1080600	6486400	677080	815770	462530	0	0	2327600	1259100	2288400	0	0	0
Q9CQC9	Sar1b	0	0	0	0	0	0	0	0	0	741070	0	0	0	0	0	0	0	0	0	0	0	0	0	0	0	0	0	0	0	0	0	0	0	0	0	0	0	0	0	0	0	0	0	0	0	0	0	0
Q9Z1R2	Bag6	0	0	0	0	0	0	0	0	0	0	0	0	0	0	0	0	0	0	0	0	0	0	0	0	0	0	0	0	0	0	0	0	0	17180000	9753000	17912000	0	0	0	0	0	0	0	0	0	0	0	0
Q9EPL9	Acox3	0	0	0	0	0	0	0	0	0	0	0	0	0	0	0	0	0	0	0	0	0	0	0	0	0	0	0	0	0	0	0	0	0	0	0	0	0	0	0	0	0	0	0	0	0	0	0	0
Q8R3F5	Mcat	0	0	0	0	0	0	0	0	0	0	0	0	0	0	0	0	0	0	0	0	0	0	0	0	0	0	0	0	0	0	0	0	0	0	0	0	0	0	0	0	0	0	0	0	0	168340	0	500310
Q9CQV8	Ywhab	0	0	0	1232300	715610	299750	5228500	831020	499860	5283900	3876800	1393700	1187100	606060	678740	919220	793480	4319400	360860	0	28410000	3303200	296290	6481300	4526100	1912900	14848000	27717000	6825800	22130000	0	0	0	2724400	5221200	3490100	0	5437800	0	6345300	0	5112300	17119000	28776000	16408000	0	0	0
Q9WV60	Gsk3b	0	0	0	0	0	0	0	0	0	0	0	0	0	0	0	0	0	0	3822200	1800000	3082800	0	0	1004600	960010	2239100	2806000	0	0	0	0	0	120530	1154800	873340	0	0	0	0	0	0	0	0	0	0	0	0	0
Q3UNX5	Acsm3	0	0	0	0	0	0	0	0	0	0	0	0	0	0	0	0	0	0	0	0	0	0	0	0	0	0	0	0	0	0	0	0	0	0	0	0	771060	432030	367400	0	0	0	0	487170	0	0	0	0
P16406	Enpep	0	0	0	0	0	0	0	0	0	0	0	0	0	0	0	0	0	0	0	0	0	0	0	0	0	0	0	0	0	0	0	0	0	0	0	0	0	0	0	0	0	0	0	0	0	0	0	0
Q8BUY8	Gprasp2	0	0	0	0	0	0	0	0	0	0	0	0	0	0	0	0	0	0	0	0	0	0	0	0	0	0	0	151800	707450	0	0	0	0	0	0	0	0	0	0	0	0	0	0	0	0	0	0	0
Q9CR95	Necap1	0	0	0	0	0	0	0	0	0	0	0	0	0	0	0	0	0	3074800	731230	0	0	0	0	0	1701700	14709000	10850000	318080	0	0	0	0	0	0	0	0	0	0	0	0	0	0	0	0	0	0	0	0
Q9CX56	Psmd8	0	0	0	0	0	0	0	0	0	0	0	0	0	0	0	0	0	0	0	0	0	0	0	0	0	0	0	0	0	0	0	0	0	1193700	1416300	1416400	2369200	1377600	1367300	0	0	0	4375900	4954200	4640700	0	0	0
P30412	Ppic	0	0	0	0	0	0	0	885530	0	4526700	2320600	850150	0	0	424120	0	0	0	0	0	0	0	0	0	0	0	0	0	0	0	0	0	0	0	0	0	0	0	0	0	0	0	0	0	0	0	0	0
P70336	Rock2	0	0	0	0	0	0	0	0	0	0	0	0	0	0	0	0	0	33678	89770	0	0	148080	0	0	135850	1491800	1598200	51624	0	89936	0	0	0	0	0	0	0	0	0	0	0	0	0	0	0	0	0	0
Q9R0Q6	Arpc1a	0	0	0	0	0	0	0	0	0	0	0	0	0	0	0	0	488260	5035500	3345900	5092000	0	0	379590	0	1314800	26824000	16226000	8207700	16831000	34928000	0	0	0	0	0	0	0	0	0	0	0	0	0	0	0	0	0	0
Q9JKV1	Adrm1	0	0	0	562110	0	0	521170	0	0	0	0	0	0	0	0	0	0	1004100	1145800	0	1846600	0	0	0	831040	1329800	3969300	0	0	0	0	0	464780	9107300	7299800	8403300	0	1281200	2678200	0	0	0	7727400	7629500	8599300	0	0	803380
Q91Z98	Chil4	0	0	0	0	0	0	0	0	0	811220	0	0	0	0	0	0	0	0	0	0	0	0	0	0	0	0	0	0	0	0	0	0	0	0	0	0	0	0	0	0	0	0	0	0	0	0	0	0
P30416	Fkbp4	0	0	0	0	0	0	0	0	0	0	0	0	0	0	0	0	0	355840	0	0	0	230100	0	0	250100	468870	2773700	289220	0	0	140860	0	0	0	0	0	164490	309710	204940	186880	0	0	384160	314210	461580	808940	0	0
Q8BPU7	Elmo1	0	0	0	0	0	0	0	0	0	0	0	0	0	0	0	0	0	0	0	0	0	0	0	0	0	0	0	0	0	0	0	0	0	0	0	0	0	0	0	0	0	0	0	0	0	0	0	0
P31230	Aimp1	0	0	0	0	0	0	0	0	0	0	0	0	0	0	0	0	0	0	537040	0	0	0	0	0	0	0	0	675360	0	900050	0	0	0	4708500	3083900	4880800	3702800	2467700	2389000	1819900	0	0	0	0	0	0	0	0
Q99J27	Slc33a1	0	0	0	0	0	0	0	0	0	0	0	0	0	0	0	0	0	0	0	0	0	0	0	0	0	0	0	0	0	0	0	0	0	0	0	0	1080900	702170	800900	0	0	0	0	0	0	0	0	0
Q8R1K1	Ubac2	0	0	0	0	0	0	0	0	0	0	0	0	0	0	0	0	0	0	0	0	0	0	0	0	0	0	0	0	0	0	0	0	0	0	0	0	0	0	0	0	0	0	0	0	0	0	0	0
P50516	Atp6v1a	0	0	0	0	0	0	0	0	0	475480	742320	124490	0	0	0	1280400	210800	26413000	173050	172310	0	15013000	5795400	56976000	1952400	2665100	4451000	46996000	65091000	115950000	0	0	0	0	0	0	7614200	3221600	6151600	0	0	0	5044000	9671100	3451400	0	0	0
P62046	Lrch1	0	0	0	0	0	0	0	0	0	0	0	0	0	0	0	0	0	0	0	0	0	0	0	0	0	0	0	0	0	0	0	0	0	0	0	0	0	0	0	0	0	0	0	0	0	0	0	0
P97793	Alk	0	0	0	0	0	0	0	0	0	0	0	0	0	0	0	0	0	0	0	0	0	0	0	0	0	0	0	0	0	0	0	0	0	0	0	0	0	0	0	0	0	0	0	0	0	0	0	0
Q3UH99	Shisa6	0	0	0	0	0	0	0	0	0	0	0	0	0	0	0	0	0	0	0	0	0	0	0	0	0	0	0	382760	2874900	3717000	0	0	0	0	0	0	0	0	0	0	0	0	0	0	0	0	0	0
P58854	Tubgcp3	0	0	0	0	0	0	0	0	0	0	0	0	0	0	0	0	0	0	0	0	0	0	0	0	0	0	0	0	0	0	0	0	0	0	0	0	246910	82738	0	0	0	0	407710	0	0	0	0	0
O35459	Ech1	0	0	0	0	0	0	0	0	0	0	0	0	0	0	0	0	0	0	0	0	0	0	0	0	0	0	0	0	0	0	0	0	0	0	0	0	0	0	0	0	0	0	0	0	0	0	0	0
Q8QZY1	Eif3l	0	0	0	0	0	0	0	0	0	0	0	0	0	0	0	158480	0	0	0	0	0	0	0	0	0	0	0	280760	0	648060	0	0	0	0	0	0	0	782750	153810	0	0	0	0	2271500	3216600	0	0	0
Q8BSL7	Arf2	0	0	0	0	0	0	0	0	0	0	0	0	0	0	0	0	0	0	0	0	0	0	0	0	0	0	0	0	0	0	0	0	0	0	0	0	4685500	2732800	2808700	0	0	0	0	0	0	0	0	0
P83887	Tubg1	0	0	0	0	0	0	0	0	0	0	0	0	0	0	0	0	0	0	0	0	0	0	0	0	0	753980	389150	0	0	0	0	0	0	179370	265110	219690	205090	3352800	174740	0	0	0	0	3271200	0	0	0	0
P13634	Ca1	0	0	0	0	0	0	0	3439600	0	6917300	5633400	3061900	324540	0	0	0	0	0	0	0	0	0	0	0	0	0	0	0	0	0	624220	0	1443400	59721000	51449000	252510000	12962000	28262000	16646000	262780000	50847000	154750000	164960000	184430000	7339500	0	0	0
P52624	Upp1	0	0	0	0	0	0	0	0	0	0	0	0	0	0	0	0	0	0	0	0	0	0	0	0	0	0	0	0	0	0	0	0	0	0	0	0	0	0	0	0	0	0	3339400	2361600	3347300	0	0	0
Q8K1Z0	Coq9	0	0	0	0	0	0	0	0	0	2077800	1401900	167030	0	0	0	0	0	0	1329900	0	0	0	0	0	0	3015200	2436700	0	0	0	0	0	0	0	0	0	0	0	0	0	0	0	0	0	0	0	0	0
Q8BHZ0	Fam49a	0	0	0	0	0	0	0	0	0	0	0	0	0	0	0	0	0	308640	0	0	0	500280	0	1021300	382840	2067900	1760200	394820	0	647720	0	0	0	0	0	0	0	0	0	0	0	0	0	0	0	0	0	0
Q8VDQ8	Sirt2	0	0	0	0	0	0	0	0	0	0	0	0	0	0	0	592860	0	5172200	7102100	634470	3259400	2175500	2985500	10218000	9685800	22067000	75504000	8860100	2724600	7718900	0	0	0	0	0	0	0	0	0	0	0	0	0	0	0	0	0	0
Q8BYR8	Slc41a2	0	0	0	0	0	0	0	0	0	0	0	0	0	0	0	0	0	0	0	0	0	0	0	0	0	0	0	0	0	0	0	0	0	0	0	0	0	0	0	0	0	0	0	0	0	0	0	0
Q8K0U4	Hspa12a	0	0	0	0	0	0	0	0	0	0	0	0	0	0	0	693920	196370	7064300	7821900	5790800	0	15935000	12347000	37251000	4516500	871230	2524100	13812000	14472000	50814000	0	0	0	0	0	0	880970	1102800	1090100	0	0	0	1922300	1074100	3002500	0	0	0
Q99N28	Cadm3	0	0	0	0	0	0	0	0	0	0	0	0	0	0	0	0	0	1707700	0	0	0	0	0	0	874230	18091000	35712000	0	0	0	0	0	0	0	0	0	0	0	0	0	0	0	0	0	0	0	0	0
P20937	Klra1	0	0	0	0	0	0	0	0	0	0	0	0	0	0	0	0	0	0	0	0	0	0	0	0	0	0	0	0	0	0	0	0	0	0	0	0	0	0	0	0	0	0	0	0	0	0	0	0
O35874	Slc1a4	0	0	0	0	0	0	0	0	0	0	0	0	0	0	0	0	0	225380	533690	0	0	374880	1174000	0	0	737810	1967100	1334500	696170	0	0	0	0	0	0	0	0	0	0	0	0	0	0	0	0	0	0	0
Q8CGK3	Lonp1	0	0	0	0	0	0	0	0	0	0	0	0	0	0	0	0	0	0	0	0	0	0	0	0	373590	651580	224850	257070	0	970440	0	0	0	931930	2938000	2510300	10108000	9272500	16513000	1152300	0	247080	5404500	8027300	4279600	338020	0	111740
Q8BH61	F13a1	0	0	0	219330	0	0	0	0	0	0	0	0	0	0	0	0	0	0	0	0	0	0	0	0	0	0	0	0	0	0	0	0	0	0	0	0	2923600	0	758560	0	0	0	0	1697600	0	0	0	0
A2AWP8	Arhgef10l	0	0	0	0	0	0	0	0	0	0	0	0	0	0	0	0	0	0	0	0	0	0	0	0	0	0	0	0	0	0	0	0	0	0	0	0	0	0	0	0	0	0	0	0	0	0	0	0
P21614	Gc	0	0	0	0	0	0	0	0	0	463630	543010	0	0	0	0	0	0	0	0	0	0	0	0	0	0	0	0	0	0	0	0	0	0	0	0	0	1377000	454790	379900	160240	0	0	0	0	0	1051700	23537	0
Q68FD9	Kiaa1549	0	0	0	0	0	0	0	0	0	0	0	0	0	0	0	0	0	0	0	0	0	0	0	0	109150	0	0	384440	1074800	2485400	0	0	0	0	0	0	0	0	0	0	0	0	0	0	0	0	0	0
Q9R1P4	Psma1	0	0	0	0	0	0	0	0	0	0	0	0	0	0	402830	192350	30368	0	279100	0	1026800	0	0	0	0	798590	5069500	0	0	1697000	0	0	0	0	0	0	0	0	0	0	0	0	0	0	0	0	0	0
O70433	Fhl2	0	0	0	0	0	0	0	0	0	0	0	0	0	0	0	0	0	0	0	0	0	0	0	0	0	0	0	0	0	0	0	0	0	0	0	0	0	0	0	0	0	0	0	0	0	11608000	295590	690680
Q99JY9	Actr3	0	0	0	1315900	900360	578830	0	0	0	1641200	2072800	417580	641710	621870	496390	471060	421930	8761100	4413000	2916300	8841600	0	0	10105000	7131800	15001000	26304000	932280	0	1321600	283720	0	438020	1863000	1890700	1954100	17638000	6144400	4555600	1399500	738460	0	6941100	4230900	2287700	663020	0	404150
P97379	G3bp2	0	0	0	0	0	0	0	0	0	0	0	0	0	0	0	0	0	0	0	0	0	0	0	0	0	0	0	390880	621650	759070	0	0	0	0	0	0	0	0	0	0	0	0	0	0	0	0	0	0
Q91XM9	Dlg2	0	0	0	0	0	0	0	0	0	0	0	0	0	0	0	190420	201060	8466800	1123000	1105900	817620	7095600	630140	2540400	5440300	9029800	6850800	32895000	74459000	88950000	0	0	0	0	0	0	0	0	0	0	0	0	0	0	0	0	0	0
P70218	Map4k1	0	0	0	0	0	0	0	0	0	0	0	0	0	0	0	0	0	0	0	0	0	0	0	0	0	0	0	0	0	0	0	0	0	0	0	0	0	0	0	0	0	0	0	0	0	0	0	0
P62827	Ran	0	0	0	0	0	0	0	0	0	0	0	0	0	0	0	0	0	0	0	0	0	0	0	0	0	0	0	0	0	0	0	0	0	0	0	0	0	0	0	0	0	0	0	0	0	506250	0	0
Q8VEK0	Tmem30a	0	0	0	0	0	0	0	0	0	0	0	0	0	0	0	0	0	0	0	0	0	0	0	0	0	0	0	0	0	0	0	0	0	0	0	0	0	0	0	0	0	0	0	0	0	0	0	0
Q91VM9	Ppa2	0	0	0	0	0	0	0	0	0	0	0	0	0	0	0	0	0	0	0	264440	1044600	862130	1199500	5993600	0	9350100	8581900	1069100	0	1315800	0	1268300	1069400	10518000	0	10263000	37652000	1468800	4789700	0	0	0	0	0	0	5750300	379330	3638600
Q9Z1M8	Ik	0	0	0	0	0	0	0	0	0	0	0	0	0	0	0	0	0	0	0	0	0	0	0	0	0	0	0	0	0	0	0	0	0	0	0	0	0	0	0	0	0	0	0	0	0	0	0	0
Q9R269	Ppl	0	0	0	0	0	0	0	0	0	0	0	0	0	0	0	0	0	0	0	0	0	0	0	0	0	0	0	0	0	0	0	0	0	0	0	0	0	0	0	0	0	0	0	0	0	0	0	0
O54988	Slk	0	0	0	0	0	0	0	0	0	166200	335440	0	65335	150410	48009	1061500	0	104220	86227	93193	85124	0	0	1617400	0	747240	0	0	0	0	0	0	0	0	0	0	0	0	0	0	0	0	0	0	0	0	0	0
Q8BSE0	Rmdn2	0	0	0	0	0	0	0	0	0	0	0	0	0	0	0	0	0	0	0	0	0	0	0	0	0	0	0	0	0	0	0	0	0	0	0	0	0	0	0	0	0	0	0	0	0	0	0	0
P39428	Traf1	0	0	0	0	0	0	0	0	0	0	0	0	0	0	0	0	0	0	0	0	0	0	0	0	0	0	0	0	0	0	0	0	0	0	0	0	0	0	0	0	0	0	0	0	0	0	0	0
Q3UP87	Elane	0	0	0	12282000	3836100	0	0	0	1602200	6206000	3157800	1764700	0	2810200	972230	0	0	0	0	0	0	0	0	0	0	0	0	0	0	0	0	0	0	0	0	0	0	0	0	0	0	0	0	0	0	0	0	0
P62631	Eef1a2	0	0	0	0	0	0	0	0	0	0	0	0	0	0	0	7252800	5266300	71883000	79625000	73173000	211580000	110510000	77850000	323830000	325200000	459390000	257860000	59319000	32124000	55314000	0	0	0	0	0	0	0	0	0	0	0	0	0	0	0	225580000	33077000	170400000
Q80VQ0	Aldh3b1	0	0	0	0	0	0	0	0	0	0	0	0	0	0	0	0	0	0	0	0	0	0	0	0	0	0	0	175390	835470	0	0	0	0	0	0	0	0	0	0	0	0	0	0	0	0	0	0	0
P70333	Hnrnph2	0	0	0	0	0	0	0	0	0	0	0	0	0	0	0	317680	0	3262500	3791500	2535400	9013600	7462300	4627500	13664000	10404000	32512000	37791000	13329000	3762600	7234800	0	0	0	0	0	0	0	0	0	0	0	0	0	0	0	0	0	0
P42932	Cct8	0	0	0	0	0	0	0	0	0	819140	204900	154850	0	0	0	599390	0	3728000	0	0	0	1475600	215560	3819100	271600	7302600	23882000	3463800	362880	1165400	0	0	0	0	0	0	36355000	15062000	23896000	854520	0	0	18048000	8165900	19244000	242620	0	0
Q99MI6	Gimap3	0	0	0	0	0	0	0	0	0	0	0	0	0	0	0	0	0	0	0	0	0	0	0	0	0	0	0	0	0	0	0	0	0	0	0	0	0	0	0	0	0	0	0	0	0	0	0	0
P08226	Apoe	0	0	0	0	0	0	0	0	0	146570	298690	0	0	0	0	188770	0	1226600	722840	0	0	347270	0	0	2452100	10285000	33729000	954550	0	0	0	0	0	0	0	0	0	0	0	0	0	0	0	0	0	0	0	0
Q8BLK3	Lsamp	0	0	0	0	0	0	0	0	0	0	0	0	0	0	0	974900	0	8659000	0	0	0	10974000	0	14948000	7690200	8348200	79705000	28880000	26999000	81497000	0	0	0	0	0	0	0	0	0	0	0	0	0	0	0	0	0	0
O70456	Sfn	0	0	4193100	6454300	2532000	1703900	0	0	0	6634100	7722400	1321000	0	2820500	1890200	0	2105100	39341000	0	1874100	0	0	0	0	11023000	6652900	22194000	37009000	10658000	53929000	0	0	0	0	0	0	0	0	0	0	0	0	0	0	0	0	0	0
Q9D805	Capn9	0	0	0	0	0	0	0	0	0	0	0	0	0	0	0	0	0	0	0	0	0	0	0	0	0	0	0	0	0	0	0	0	0	0	0	0	506280	876160	202190	0	0	0	1203000	0	0	0	0	0
Q80YA9	Cnksr2	0	0	0	0	0	0	0	0	0	0	0	0	0	0	0	0	18068	935620	67490	132310	0	491310	0	0	310670	283870	0	5986800	14487000	12883000	0	0	0	0	0	0	0	0	0	0	0	0	0	0	0	0	0	0
P16381	D1Pas1	0	0	0	0	0	0	0	364570	0	662010	970240	407830	916970	438570	297800	0	0	0	0	0	0	0	0	0	0	0	0	0	0	0	0	0	0	0	0	0	0	0	0	0	0	0	0	0	0	0	0	0
Q8R081	Hnrnpl	0	0	0	197530	421820	272550	89180	651950	0	893170	4721200	1236900	387970	48586	155850	0	0	0	439570	415380	0	875500	409780	2573300	650930	992480	2804200	453180	0	5295600	190150	0	148840	470910	2683500	11605000	4133200	233650	4319900	0	0	4166200	8597900	9308100	9822400	1518600	0	0
Q8BP67	Rpl24	0	0	0	0	0	0	0	0	0	0	0	0	0	0	0	0	0	1802200	1204200	0	1171600	0	0	0	967340	0	0	1015700	2559600	11108000	0	3246300	3395100	5291100	0	4356800	7020500	4937600	4444800	0	0	0	0	0	0	0	0	548860
O35350	Capn1	0	0	0	0	0	0	0	0	0	157550	259150	0	0	0	0	0	0	0	0	0	0	0	0	0	0	0	0	0	0	0	415630	337830	503010	1538200	890070	3004500	18483000	6417300	17576000	275160	0	0	982940	9730600	8370700	0	0	0
P54103	Dnajc2	0	0	0	0	0	0	0	0	0	0	0	0	0	0	0	0	0	0	0	0	0	0	0	0	0	0	0	0	0	0	0	0	0	0	0	0	0	0	0	0	0	0	0	0	0	0	0	0
O88322	Nid2	0	0	0	0	0	0	0	0	0	0	0	0	0	0	0	0	0	0	0	0	0	0	0	0	0	56982	0	0	518100	246750	0	0	0	0	0	0	0	0	0	0	0	0	0	0	0	0	0	0
P48725	Pcnt	0	0	0	0	0	0	0	0	0	0	0	0	0	0	0	0	0	0	0	0	0	0	0	0	0	0	0	0	0	0	0	0	0	0	0	0	0	0	0	0	0	0	0	0	0	0	0	0
Q9CWZ3	Rbm8a	0	0	0	0	0	0	0	0	0	676370	0	0	0	0	0	0	0	0	0	0	0	0	0	0	0	0	0	0	0	0	0	0	0	0	0	0	0	0	0	0	0	0	0	0	0	0	0	0
Q9DCD0	Pgd	0	0	0	946750	4535800	1834400	0	4104500	1178700	14325000	16605000	6986000	2790700	1403400	1875200	492290	57644	0	509670	0	0	0	0	0	550100	5961300	14986000	0	0	0	612270	0	126510	517640	546290	1363600	11441000	4322500	4844200	4203500	716070	1749300	805280	2733000	3088600	0	0	0
Q9R0Q3	Tmed2	0	0	0	0	0	0	0	0	0	1177000	4371800	1321500	0	0	0	0	0	0	0	0	0	0	0	0	0	0	0	0	0	0	0	0	0	0	0	0	0	0	0	0	0	0	0	0	0	0	0	0
Q99L48	Nmd3	0	0	0	0	0	0	0	0	0	0	0	0	0	0	0	0	0	0	0	0	0	0	0	0	0	0	0	0	0	0	0	0	0	0	0	0	0	0	0	0	0	0	0	0	0	0	0	0
Q80X73	Pelo	0	0	0	0	0	0	0	0	0	0	0	0	0	0	0	0	0	0	0	0	0	0	0	0	0	0	0	0	0	0	0	0	0	0	0	0	0	0	0	0	0	0	0	0	0	0	0	0
O35658	C1qbp	0	0	0	0	0	0	0	0	0	7221600	10602000	1876300	737250	743480	415280	0	0	0	1278400	0	0	5995900	1857300	9661300	2801600	6656400	25389000	3736000	6543500	11439000	0	0	0	0	0	0	24285000	8450000	0	0	0	0	7536500	15181000	6258700	0	0	0
O89112	Lancl1	0	0	0	0	0	0	0	0	0	0	0	0	0	0	0	1300400	14841000	71290000	481380000	550710000	391600000	4953600	52902000	223700000	683220000	774490000	1067800000	235860000	150200000	744640000	21300000	43916000	31182000	112000000	98166000	169790000	54224000	3308300	0	44745000	20518000	41113000	0	0	0	10899000	870210	9343800
Q01065	Pde1b	0	0	0	0	0	0	0	0	0	0	0	0	0	0	0	0	0	1015400	0	0	0	0	78296	614790	439930	619860	2774600	1238600	249390	303600	0	0	0	0	0	0	0	0	0	0	0	0	0	0	0	0	0	0
Q9D816	Cyp2c55	0	0	0	0	0	0	0	0	0	0	0	0	0	0	0	0	0	0	0	0	0	0	0	0	0	0	0	0	0	0	13460000	14032000	10657000	63345000	96456000	74045000	415020000	252560000	346160000	40970000	29102000	19724000	1734400000	1436000000	1669800000	0	0	0
Q91ZU6	Dst	0	0	0	0	0	0	0	0	0	0	0	0	0	0	0	0	0	0	17436	0	0	61234	0	196130	0	0	0	362970	875080	458280	0	0	0	0	0	0	0	0	0	0	0	0	0	0	0	0	0	0
Q8CI32	Bag5	0	0	0	0	0	0	0	0	0	0	0	0	0	0	0	0	0	337970	798430	303920	0	0	0	532330	297020	0	1327300	0	0	0	0	0	0	0	0	0	0	0	0	0	0	0	0	0	0	0	0	0
O55126	Gbas	0	0	0	0	477120	332060	0	536880	189360	4245000	656530	1289000	1612600	0	201290	0	0	0	0	0	0	0	0	0	0	0	0	0	0	0	0	0	0	0	0	0	0	0	0	0	0	0	0	0	0	0	0	0
Q5XG69	Fam169a	0	0	0	0	0	0	0	0	0	0	0	0	0	0	0	0	0	0	0	0	0	0	0	0	0	591290	613230	0	0	0	0	0	0	0	0	0	0	0	0	0	0	0	0	0	0	0	0	0
P98078	Dab2	0	0	0	0	0	0	0	0	0	0	0	0	0	0	0	0	0	0	0	0	0	0	0	0	0	0	0	0	0	0	0	0	0	0	0	0	0	0	0	0	0	0	0	0	0	0	0	0
O35593	Psmd14	0	0	0	0	0	0	0	0	0	0	0	0	0	0	0	0	0	455750	0	0	0	0	0	0	772430	2606400	3091400	664860	0	2336900	0	0	0	6602000	3393900	0	3633500	2247500	4585800	0	0	495620	8460900	7232700	0	0	0	0
Q19LI2	A1bg	0	0	0	0	0	0	0	0	0	0	0	0	0	0	0	0	0	0	0	0	0	0	0	0	0	0	0	0	0	0	0	0	0	0	0	0	0	0	0	0	0	0	0	0	0	0	0	0
Q5SUF2	Luc7l3	0	0	0	0	0	0	0	0	0	0	0	0	0	0	0	0	0	0	0	0	0	0	0	0	0	0	0	0	0	0	0	1299600	683520	5010000	0	4998100	800590	837020	612810	959380	922550	1205100	0	0	0	0	0	0
Q6RHR9	Magi1	0	0	0	0	0	0	0	0	0	0	0	0	0	0	0	0	0	0	0	0	0	66734	0	0	0	388270	351080	500210	1281000	1117600	0	0	0	0	0	0	0	0	0	0	0	0	0	0	0	0	0	0
Q6P3E7	Hdac10	0	0	0	0	0	0	0	0	0	0	0	0	0	0	0	0	0	0	0	0	0	0	0	0	0	0	0	0	0	0	0	0	0	0	0	0	0	0	0	0	0	0	0	0	0	0	0	0
P52293	Kpna2	0	0	0	0	0	0	0	0	0	0	0	0	0	0	0	0	0	0	0	0	0	0	0	0	0	0	0	0	0	0	0	0	0	0	0	0	0	0	0	0	0	0	0	0	0	0	0	0
Q9CWX4	Rpusd4	0	0	0	0	0	0	0	0	0	0	0	0	0	0	0	0	0	0	0	0	0	0	0	0	0	0	0	0	0	0	0	0	0	0	0	0	0	0	0	0	0	0	0	0	0	0	0	0
Q9EQH2	Erap1	0	0	0	0	0	0	0	0	0	0	0	0	0	0	0	0	0	0	0	0	0	0	0	0	0	0	0	0	0	0	0	0	0	0	0	0	5092300	2223600	5790300	0	0	0	0	514720	3355100	0	0	0
Q8BTI9	Pik3cb	0	0	0	0	0	0	0	0	0	0	0	0	0	0	0	0	0	0	0	0	0	0	0	0	0	0	0	0	0	0	0	0	0	0	0	0	0	0	0	0	0	0	0	0	0	0	0	0
P50992	Atp4b	0	0	0	0	0	0	0	0	0	0	0	0	0	0	0	0	0	0	0	0	0	0	0	0	0	0	0	0	0	0	0	0	0	0	0	0	0	0	0	0	0	0	0	0	0	0	0	0
P43277	Hist1h1d	0	0	0	0	0	0	0	0	0	0	0	0	0	0	0	0	0	0	0	0	0	0	0	0	0	0	0	0	0	0	0	0	0	0	0	0	0	0	0	0	0	0	0	0	0	0	0	0
D3Z6Q9	Bin2	0	0	0	0	0	0	0	0	0	0	0	0	0	0	0	0	0	0	0	0	0	0	0	0	0	0	0	0	0	0	0	0	0	0	0	0	0	0	0	0	0	0	0	0	0	0	0	0
Q62283	Tspan7	0	0	0	0	0	0	0	0	0	0	0	0	0	0	0	0	0	0	0	0	0	0	0	0	0	5099900	3412700	0	0	0	0	0	0	0	0	0	0	0	0	0	0	0	0	0	0	0	0	0
P48318	Gad1	0	0	0	0	0	0	0	0	0	0	0	0	0	0	0	0	0	352040	0	0	129490	1906400	1265400	2625100	185990	515980	2358700	2539000	3140100	7237100	0	0	0	0	0	0	0	0	0	0	0	0	0	0	0	0	0	0
Q9CXW3	Cacybp	0	0	0	0	0	0	0	0	0	0	0	0	0	0	0	0	0	0	0	0	0	0	0	0	0	0	0	0	0	0	0	0	0	1314200	1524300	1225600	0	0	0	740450	478950	263550	1790200	1423000	1852600	0	0	0
P13412	Tnni2	0	0	0	0	2581400	1982700	24107000	27038000	0	34557000	22832000	20666000	11549000	0	8734900	0	0	0	0	0	0	0	0	0	0	0	0	0	0	0	0	0	0	0	0	0	0	0	0	0	0	0	0	0	0	0	0	0
Q9QVP9	Ptk2b	0	0	0	0	0	0	0	0	0	0	0	0	0	0	0	0	0	123390	0	0	0	51886	0	0	0	400170	314590	78555	103750	152160	0	0	0	0	0	0	0	0	0	0	0	0	0	0	0	0	0	0
Q5EBG6	Hspb6	0	0	0	0	2932900	0	0	3235700	0	657670	3040100	1359200	857060	0	0	0	0	0	0	0	0	0	0	0	0	0	0	0	0	0	0	0	0	0	0	0	0	0	0	0	0	0	0	0	0	0	0	0
Q9ES74	Nek7	0	0	0	0	0	0	0	0	0	0	0	0	0	0	0	0	0	0	0	0	0	0	0	0	0	0	0	0	0	0	0	0	0	0	0	0	0	0	0	0	0	0	0	0	0	0	0	0
P41241	Csk	0	0	0	0	0	0	0	0	0	0	0	0	0	0	0	0	0	0	0	0	0	0	0	0	0	0	0	0	0	0	0	0	0	0	0	0	0	0	0	0	0	0	0	0	0	0	0	0
A2A699	Fam171a2	0	0	0	0	0	0	0	0	0	0	0	0	0	0	0	0	0	1157500	0	0	0	0	0	0	0	219320	671240	3752400	6652000	17611000	0	0	0	0	0	0	0	0	0	0	0	0	0	0	0	0	0	0
Q8BG32	Psmd11	0	0	0	0	0	0	0	0	0	0	0	0	0	0	0	280070	25742	606010	1234500	411680	0	0	0	0	1413100	6286000	10993000	0	0	0	0	0	0	6760500	5693100	8066500	0	1984300	0	0	0	0	1393600	0	0	0	0	61093
Q8VI24	Satb2	0	0	0	0	0	0	0	0	0	0	0	0	0	0	0	0	0	0	0	0	0	0	0	0	0	0	0	0	0	0	0	0	0	0	20772	0	0	0	0	0	0	0	1644000	685200	0	0	0	0
Q8K370	Acad10	0	0	0	0	0	0	0	0	0	0	0	0	0	0	0	0	0	0	0	0	0	0	0	0	0	0	0	0	0	0	0	0	0	0	0	0	0	0	0	0	0	0	0	0	0	0	0	0
Q8BYY4	Ttc39b	0	0	0	0	0	0	0	0	0	0	0	0	0	0	0	0	0	0	0	0	0	0	0	0	0	0	0	0	0	0	0	0	0	0	0	0	0	0	0	0	0	0	1768700	0	811220	0	0	0
Q61847	Mep1b	0	0	0	0	0	0	0	0	0	0	0	0	0	0	0	0	0	0	0	0	0	0	0	0	0	0	0	0	0	0	0	0	0	0	0	0	0	0	0	0	0	0	0	0	0	0	0	0
P10833	Rras	0	0	0	0	0	0	0	0	0	0	0	0	0	0	0	0	0	0	0	0	0	0	0	0	0	0	0	0	0	0	0	0	0	0	0	0	0	0	0	0	0	0	0	0	0	0	0	0
Q9DCM2	Gstk1	0	0	0	0	0	0	0	0	0	0	0	0	0	0	0	0	0	0	0	0	0	0	0	0	0	0	0	0	0	0	0	0	0	0	0	0	0	0	0	0	0	0	0	0	0	0	0	0
Q02566	Myh6	0	0	0	0	0	0	0	0	0	0	0	0	0	0	0	0	0	0	0	0	0	0	0	0	0	0	0	0	0	0	0	0	0	0	0	0	0	0	0	0	0	0	0	0	0	59389000	3762200	76577000
P52196	Tst	0	0	0	0	0	0	0	0	0	0	0	0	0	0	0	1094300	0	1975300	5121700	0	2228700	1879400	1817500	7489600	3817100	4854300	13826000	3254100	1502400	1680200	0	0	0	19462000	17802000	11428000	19618000	8942200	10424000	6846600	3091800	5303800	49139000	14927000	8860700	0	0	0
O08530	S1pr1	0	0	0	0	0	0	0	0	0	0	0	0	0	0	0	0	0	0	0	0	0	0	0	0	0	1127800	0	598890	629800	2238800	0	0	0	0	0	0	0	0	0	0	0	0	0	0	0	0	0	0
Q9D0K2	Oxct1	0	0	0	0	0	0	0	0	0	2428500	1653500	459260	253660	0	0	322980	0	684450	0	0	0	1311400	223590	10070000	7892500	41780000	38915000	8180100	0	822370	0	0	0	0	0	0	3408800	510880	561060	625380	0	0	3118400	988610	0	837660	0	0
P28656	Nap1l1	0	0	0	0	0	0	0	0	0	0	0	0	0	0	0	0	0	1166800	0	0	0	2060600	598770	0	1331900	918610	15220000	6958700	10396000	26374000	553480	0	0	0	0	1173800	0	0	3694700	0	0	885130	1446700	0	1164600	0	0	0
Q5SX39	Myh4	0	0	0	223560	126690	432600	801090	24395	0	11452000	47992	255550	1107100	68386	279910	0	0	0	0	0	0	0	0	0	0	0	0	0	0	0	0	0	0	0	0	0	0	0	0	0	0	0	0	0	0	0	0	2205600
Q810B6	Ankfy1	0	0	0	0	0	0	0	0	0	0	0	0	0	0	0	0	0	0	0	0	0	0	0	0	0	0	0	0	0	0	0	0	0	0	0	0	0	799580	323840	0	0	0	0	0	983900	0	0	0
Q62186	Ssr4	0	0	0	7103900	1691300	0	23748000	3674600	0	0	0	1136800	2995700	2345700	2136900	0	0	0	0	0	0	0	0	0	0	0	0	0	0	0	0	0	0	0	0	0	0	0	0	0	0	0	0	0	0	0	0	0
Q8K284	Gtf3c1	0	0	0	0	0	0	0	0	0	0	0	0	0	0	0	0	0	0	0	0	0	0	0	0	0	0	0	0	0	0	0	0	0	0	0	0	0	0	0	0	0	0	0	0	0	0	0	0
P28652	Camk2b	0	0	0	0	0	0	0	0	0	0	0	0	0	0	0	2276200	791900	43085000	1355700	1550800	0	65524000	8269100	34495000	10001000	57985000	53439000	321100000	391860000	623820000	0	0	0	0	0	0	0	0	0	0	0	0	0	0	0	0	0	0
Q9JL26	Fmnl1	0	0	0	0	0	0	0	0	0	0	0	0	0	0	0	0	0	0	0	0	0	378150	0	0	0	0	0	1412200	2944900	225480	0	0	0	0	0	0	0	0	0	0	0	0	0	0	0	0	0	0
Q6IRU2	Tpm4	0	0	0	0	0	0	10656000	0	0	1187200	1039000	281310	0	0	0	274220	0	0	0	0	0	0	0	0	0	0	0	984690	7803700	2990800	0	0	0	0	0	0	0	0	0	0	0	0	0	0	0	0	0	0
Q8C3X4	Guf1	0	0	0	0	0	0	0	0	0	0	0	0	0	0	0	0	0	0	0	0	0	0	0	0	0	0	0	0	0	0	0	0	0	0	0	0	0	0	0	0	0	0	0	0	0	0	0	0
Q8R3P0	Aspa	0	0	0	0	0	0	0	0	0	0	0	0	0	0	0	0	360490	1220800	5315600	1361600	1272900	5230700	4762500	9039400	1589000	0	1881200	608780	0	4054500	0	0	0	0	0	0	0	0	0	0	0	0	0	0	0	0	0	0
Q9D5T0	Atad1	0	0	0	0	0	0	0	0	0	0	0	0	0	0	0	0	0	0	0	0	0	0	0	0	0	0	0	0	0	0	0	0	0	0	0	3376100	5110800	4584000	11602000	0	0	0	16790000	11354000	4066800	0	0	0
Q9JHU9	Isyna1	0	0	0	0	0	0	0	0	0	0	0	0	0	0	0	0	0	0	0	0	0	401360	0	0	395170	494590	573610	0	0	0	0	0	0	0	0	0	7429900	1165300	0	0	0	0	0	0	0	0	0	0
P85094	Isoc2a	0	0	0	0	0	0	0	0	0	2697000	1035000	0	0	0	0	0	0	0	0	0	0	0	0	0	0	0	0	0	0	0	0	0	0	0	0	0	0	0	0	0	0	0	0	0	0	0	0	0
Q8R1Q8	Dync1li1	0	0	0	0	0	0	0	0	0	0	0	0	0	0	0	0	0	0	0	0	0	224020	0	477410	155500	2391700	4132700	130070	0	0	0	0	0	0	0	0	1943100	2659800	547450	0	0	0	3269700	2079800	4544500	0	0	0
Q8C167	Prepl	0	0	0	0	0	0	0	0	0	0	0	0	0	0	0	0	0	0	0	0	0	0	0	0	0	0	0	415490	0	162060	0	0	0	0	0	0	0	0	0	0	0	0	0	0	0	0	0	0
P20918	Plg	0	0	0	0	0	0	0	0	0	0	0	0	0	0	0	0	0	0	0	0	0	0	0	0	0	0	0	0	0	0	0	0	0	0	0	0	0	0	0	0	0	0	0	0	0	0	0	0
P10852	Slc3a2	0	0	0	0	0	0	0	0	0	0	0	0	0	0	0	833220	0	7944500	4222200	400860	0	10639000	11021000	27012000	1638300	7164800	720990	6548500	1066300	10928000	0	0	0	0	0	0	1443800	1969200	871220	0	0	0	0	12277000	10384000	0	0	0
P18760	Cfl1	0	0	3828400	16383000	12598000	20302000	56016000	3373200	2500200	45834000	17151000	12956000	14388000	12606000	10842000	6735900	2294900	11994000	1602400	1652600	5008500	1803000	1556700	0	1475900	6123000	12640000	1360900	758050	2092900	0	0	0	0	0	0	0	0	0	0	0	0	0	0	0	2380000	175970	1926500
P62754	Rps6	0	0	4073700	9071700	3773800	0	27293000	11163000	5449900	0	3158500	4374000	8541000	7406000	4352000	1043200	83639	7458400	933740	0	1883600	1701300	819320	0	4065900	7407900	10466000	30377000	34760000	38935000	8378400	11767000	0	66811000	102160000	61431000	51653000	18334000	41034000	11831000	9063200	10265000	0	16247000	0	3078000	112540	460770
P11499	Hsp90ab1	0	0	1811100	767570	1711100	128310	5873400	3151200	242340	2805900	3872700	3458000	975310	516060	543460	8609700	2064300	71450000	84010000	15485000	33483000	34866000	13830000	85476000	53741000	193660000	67429000	64463000	41950000	126560000	24227000	16409000	23706000	129670000	76419000	108310000	435750000	258610000	405340000	51038000	36880000	28994000	1098700000	682470000	1109100000	6447500	347760	2494000
Q9QXD8	Limd1	0	0	0	0	0	0	0	0	0	0	0	0	0	0	0	0	0	0	0	0	0	0	0	0	0	0	0	0	0	0	0	0	0	0	0	0	0	0	0	0	0	0	0	0	0	0	0	0
Q6ZWV3	Rpl10	0	0	0	0	0	0	0	2918000	0	1456300	556500	1278400	479380	0	430270	0	0	0	0	0	0	0	0	0	0	0	0	0	0	0	0	0	0	0	0	0	0	0	0	0	0	0	0	0	0	0	0	0
Q9ET26	Rnf114	0	0	0	0	0	0	0	0	0	0	0	0	0	0	0	0	0	0	0	0	0	0	0	0	0	0	0	0	0	0	0	0	0	0	0	0	0	0	0	0	0	0	0	0	0	0	0	0
Q99KY4	Gak	0	0	0	0	0	0	0	0	0	0	0	0	0	0	0	0	0	0	0	0	0	0	0	0	42543	59426	132120	0	0	0	0	0	0	0	0	0	0	0	0	0	0	0	0	0	0	0	0	0
S4R1M9	Osbpl10	0	0	0	0	0	0	0	0	0	0	0	0	0	0	0	0	0	0	96469	106810	0	0	0	0	0	0	0	74678	391000	368750	0	0	0	0	0	0	0	0	0	0	0	0	0	0	0	0	0	0
Q61292	Lamb2	0	0	0	0	0	0	0	0	0	0	0	0	0	0	0	0	0	0	0	0	0	0	0	0	77456	55508	112490	160950	166870	0	0	0	0	0	0	0	0	0	0	0	0	0	0	0	0	0	0	0
Q8BL66	Eea1	0	0	0	0	0	0	0	0	0	0	0	0	0	0	0	0	0	0	56468	0	0	0	0	0	0	126760	732930	30376	0	0	0	0	0	0	0	0	0	0	0	0	0	0	0	0	0	0	0	0
Q9Z2I0	Letm1	0	0	0	0	0	0	0	0	0	0	0	0	0	0	0	0	0	0	132680	210450	0	980790	283870	986150	116410	0	0	105400	0	258630	0	0	417540	0	299630	0	7470300	5834200	4891800	301060	233840	0	34539000	32941000	31246000	93593	0	0
Q0VAV2	Exph5	0	0	0	0	121400	0	0	0	0	0	0	0	0	0	0	0	0	0	0	0	0	0	0	0	0	0	0	0	0	0	0	0	0	0	0	0	0	0	0	0	0	0	0	0	0	0	0	0
Q8K0J2	B3gnt7	0	0	0	0	0	0	0	0	0	0	0	0	0	0	0	0	0	0	26386000	28640000	87970000	0	0	0	13026000	0	14929000	8643800	0	58441000	0	0	0	0	44139000	0	28940000	0	23854000	28461000	0	36973000	0	2823300	2941000	0	0	0
Q8VE38	Oxnad1	0	0	0	0	0	0	0	0	0	0	0	0	0	0	0	0	0	0	0	0	0	0	0	0	0	0	0	0	0	0	0	0	0	0	0	0	0	0	0	0	0	0	0	0	0	0	0	0
P62962	Pfn1	0	0	0	3561900	1456200	0	19182000	10459000	0	28586000	29555000	21421000	0	1086900	8443600	0	0	0	0	0	0	0	0	0	0	0	0	0	0	0	0	0	0	0	0	0	0	0	0	0	0	0	0	0	0	0	0	0
Q01097	Grin2b	0	0	0	0	0	0	0	0	0	0	0	0	0	0	0	0	0	731040	0	71079	0	1314200	0	0	482650	202060	0	6682500	21098000	23577000	0	0	0	0	0	0	0	0	0	0	0	0	0	0	0	0	0	0
O08912	Galnt1	0	0	0	0	0	0	0	0	0	0	0	0	0	0	0	0	0	0	0	0	0	0	0	0	0	0	0	0	0	0	0	0	0	0	0	0	601440	0	605780	0	0	0	0	0	0	0	0	0
P97452	Bop1	0	0	0	0	0	0	0	0	0	0	0	0	0	0	0	0	0	0	0	0	0	0	0	0	0	0	0	0	0	0	0	0	0	0	0	0	0	0	0	0	0	0	0	0	0	0	0	0
Q99JR5	Tinagl1	0	0	0	0	0	0	0	0	0	0	0	0	0	0	0	0	0	0	0	0	0	0	3092800	0	107000	217110	255920	197650	184110	0	0	0	0	0	0	0	0	0	0	0	0	0	0	0	0	0	0	0
P62069	Usp46	0	0	0	0	0	0	0	0	0	0	0	0	0	0	0	0	0	0	746680	185760	745670	0	0	0	0	1446200	0	2317800	1881900	2674300	0	0	0	0	0	0	0	0	0	0	0	0	0	0	0	0	0	0
P48962	Slc25a4	0	0	0	0	0	0	0	0	0	0	0	0	0	0	0	0	175930	6785800	21616000	4134900	59534000	23379000	8589900	73764000	17747000	70871000	97013000	84837000	11054000	114390000	1093200	0	0	87166000	93058000	111400000	42445000	27179000	15182000	12741000	7915900	19998000	311600000	446720000	319580000	37807000	352250	12342000
Q61937	Npm1	0	0	0	0	0	0	0	0	0	563140	612420	1448100	840150	0	1242300	4785700	0	343470	3317500	3321900	9081700	2271200	3421800	0	7687000	10158000	25658000	9210100	19516000	45614000	0	0	0	23564000	4071900	6113000	22724000	8133400	7587900	5634100	0	1717900	3055200	9498600	38384000	234860	45849	651000
O70194	Eif3d	0	0	0	0	0	0	0	0	0	0	0	0	0	0	0	0	0	474710	0	0	0	144240	0	0	0	0	0	960970	1707100	2010500	0	0	0	0	0	0	0	0	0	0	0	0	0	0	0	0	0	0
Q920R6	Atp6v0a4	0	0	0	0	0	0	0	0	0	0	0	0	0	0	0	0	0	0	0	0	0	0	0	0	0	0	0	0	0	0	0	0	0	0	0	0	0	0	0	0	0	0	0	0	0	0	0	0
Q99J85	Nptxr	0	0	0	0	0	0	0	0	0	0	0	0	0	0	0	0	0	0	0	378350	0	18107000	0	31474000	0	3834100	656560	219370	0	0	0	0	0	0	0	0	0	0	0	0	0	0	0	0	0	0	0	0
Q8BTY1	Ccbl1	0	0	0	0	0	0	0	0	0	0	0	0	0	0	0	0	0	0	0	0	0	0	0	0	0	0	0	0	0	0	0	0	0	0	0	0	0	0	0	0	0	0	0	0	0	642690	0	414360
Q61656	Ddx5	0	0	439670	0	394910	0	0	265560	0	386110	0	113290	271650	0	0	98622	34635	3728700	0	148350	0	1599700	1833200	2492900	1110900	1197900	331820	7388400	14727000	19004000	559790	558800	798870	0	0	2594800	7188600	3805400	6325300	0	0	724590	6789000	3049800	4527300	1556000	0	286670
Q9Z1B3	Plcb1	0	0	0	0	0	0	0	0	0	0	0	0	0	0	0	87853	25213	1092200	1282000	171330	231030	147460	220510	662950	611520	7344200	9101500	2423500	1615900	1699300	0	0	0	0	0	0	0	0	0	0	0	0	0	0	0	0	0	0
P35979	Rpl12	0	0	0	0	0	0	0	0	0	10131000	3129700	1302800	0	0	2598200	0	0	0	0	0	0	0	0	0	0	0	0	0	0	0	0	0	0	0	0	0	0	0	0	0	0	0	0	0	0	0	0	0
Q3UFK8	Frmd8	0	0	0	0	0	0	0	0	0	0	0	0	0	0	0	0	0	0	0	0	0	0	0	0	0	0	0	0	0	0	0	0	0	0	0	0	0	0	0	0	0	0	0	0	0	0	0	0
P63046	Sult4a1	0	0	0	0	0	0	0	0	0	0	0	0	0	0	0	0	0	0	198540	0	0	865090	0	2818600	394030	2166100	1004300	1009900	377660	972320	0	0	0	0	0	0	0	0	0	0	0	0	0	0	0	0	0	0
Q91X58	Zfand2b	0	0	0	0	0	0	0	0	0	0	0	0	0	0	0	0	0	0	0	0	0	0	0	0	0	0	0	0	0	0	0	0	0	0	0	0	0	0	0	0	0	0	0	0	0	0	0	0
Q99KB8	Hagh	0	0	0	0	0	0	1015600	0	0	303300	453060	0	0	0	0	0	0	0	0	0	4161500	722990	0	1386700	325830	0	0	2554000	422380	3944800	0	2314100	0	6605400	5566300	6219200	3033000	3043000	0	2497800	4058800	0	9875300	14125000	13481000	121710	0	0
P40124	Cap1	0	0	0	1696500	381790	489890	1053400	211790	581380	2396100	825350	1096300	41343	320020	707690	210790	63094	2269300	0	0	0	602430	912650	3387600	1767900	5157800	19540000	2149700	370710	1883800	513380	186090	0	251410	0	819240	46283000	11468000	8708700	2939100	640280	1125500	10070000	6607100	8131300	0	0	0
P70303	Ctps2	0	0	0	0	0	0	0	0	0	0	0	0	0	0	0	0	0	0	0	0	0	0	0	0	0	0	0	0	0	0	0	0	0	0	0	0	1198600	1128100	1099000	0	0	0	0	0	0	0	0	0
Q8BFQ4	Wdr82	0	0	0	0	0	0	0	0	0	0	0	0	0	0	0	0	0	0	0	0	0	0	0	0	0	0	0	0	0	0	0	0	0	0	0	0	0	1167600	0	0	0	0	2280100	1718500	633560	0	0	0
O88738	Birc6	0	0	0	0	0	0	0	0	0	0	0	0	0	0	0	0	0	0	0	0	0	0	0	0	0	0	0	0	0	0	0	0	0	0	0	0	0	0	0	0	0	0	0	0	0	0	0	0
P35492	Hal	0	0	0	0	0	322820	0	0	0	0	0	0	170610	0	0	90523	0	152500	0	0	0	0	0	0	0	0	0	0	0	486350	0	0	0	0	0	0	0	0	0	0	0	0	0	0	0	757950	0	80159
Q64458	Cyp2c29	0	0	0	0	0	0	0	0	0	0	0	0	0	0	0	0	0	0	0	0	0	0	0	0	0	0	0	0	0	0	0	0	0	0	0	0	0	0	0	0	0	0	0	0	0	0	0	0
P06801	Me1	0	0	0	0	0	0	0	0	0	0	0	0	0	0	0	0	0	0	0	0	0	0	0	0	0	212590	1628000	0	0	0	0	0	0	0	0	0	0	0	0	0	0	0	0	0	0	0	0	0
Q91YN9	Bag2	0	0	0	6105900	1226600	9797900	0	0	0	0	0	0	0	0	0	0	0	0	0	0	0	0	0	0	0	0	0	0	0	0	0	0	0	0	0	0	0	0	0	0	0	0	0	0	0	0	0	0
Q01063	Pde4d	0	0	0	0	0	0	0	0	0	0	0	0	0	0	0	0	0	62612	0	0	0	0	0	0	132310	0	0	615030	726570	512590	0	0	0	0	0	0	0	0	0	0	0	0	0	0	0	0	0	0
Q60866	Pter	0	0	0	0	0	0	0	0	0	0	0	0	0	0	0	0	0	0	0	0	0	0	0	0	0	0	0	0	0	0	0	0	0	676100	1102200	0	0	0	0	0	0	0	0	0	0	0	0	0
P68373	Tuba1c	0	0	0	0	0	0	0	0	0	0	0	0	0	0	0	0	0	0	0	0	0	0	0	0	3126700	0	2573900	2579000	0	0	60618000	35265000	49386000	67883000	313050000	209600000	1831800000	1149200000	1471200000	293240000	180740000	196180000	2206100000	1834500000	2401500000	17325000	226980	1694800
P49718	Mcm5	0	0	0	0	0	0	0	0	0	0	0	0	0	0	0	0	0	0	0	0	0	0	0	0	0	0	0	0	0	0	0	0	0	1274500	2389900	2292400	7780600	1421900	7001000	0	0	0	8056700	3997200	9175100	0	0	0
Q9BCZ4	Vimp	0	0	0	0	0	0	145020000	38848000	20135000	0	0	0	14796000	0	6957000	0	0	0	0	0	0	0	0	0	0	0	0	0	0	0	0	0	0	0	0	0	0	0	0	0	0	0	0	0	0	0	0	0
Q99LR1	Abhd12	0	0	0	0	0	0	0	0	0	0	0	0	0	0	0	0	0	0	583330	0	0	0	0	0	984560	1756900	3381100	271880	0	0	0	0	0	0	0	0	0	0	457460	0	0	0	8077100	11131000	16138000	0	0	0
Q3UHB1	Nt5dc3	0	0	0	0	0	0	0	0	0	0	0	0	0	0	0	0	0	0	0	0	0	0	0	0	130360	636160	2165500	426770	0	0	0	0	0	0	0	0	0	0	0	0	0	0	0	0	0	0	0	0
Q8VCZ6	Sgsm3	0	0	0	0	0	0	0	0	0	0	0	0	0	0	0	0	0	0	0	0	0	0	0	0	0	0	0	0	0	0	0	0	0	0	0	0	2055800	3371600	1540700	0	0	0	3075500	1667200	3246000	0	0	0
P14234	Fgr	0	0	0	0	0	0	0	0	0	0	0	0	0	0	0	0	0	0	0	0	0	0	0	0	0	0	0	0	0	0	0	0	0	0	0	0	0	0	0	0	0	0	0	0	0	0	0	0
Q9ER35	Fn3k	0	0	0	0	0	0	0	0	0	0	0	0	0	0	0	0	0	0	3991500	2990200	1874100	0	0	1435100	0	3671900	906070	0	2409900	3983700	0	0	0	0	0	0	0	0	0	0	0	0	0	0	0	2416400	0	2277300
Q8BM65	Nyap2	0	0	0	0	0	0	0	0	0	0	0	0	0	0	0	0	0	0	0	0	0	0	0	0	0	0	0	119860	307130	0	0	0	0	0	0	0	0	0	0	0	0	0	0	0	0	0	0	0
Q3TXX4	Slc17a7	0	0	0	0	0	0	0	0	0	0	0	0	0	0	0	533800	0	4180800	1995700	1134500	0	4950800	0	14120000	2683400	7256200	13505000	5387300	3291900	5439800	0	0	0	0	0	0	0	0	0	0	0	0	0	0	0	0	0	0
Q99M80	Ptprt	0	0	0	0	0	0	0	0	0	0	0	0	0	0	0	0	0	0	0	0	0	0	0	0	0	0	0	45633	73487	111940	0	0	0	0	0	0	0	0	0	0	0	0	0	0	0	0	0	0
Q3UMR5	Mcu	0	0	0	0	0	0	0	0	0	0	0	0	0	0	0	0	0	0	0	0	0	0	0	0	0	0	0	0	0	0	0	0	0	0	4222300	0	77969000	60317000	76677000	0	0	0	169600000	84444000	101430000	0	0	0
Q9CR68	Uqcrfs1	0	0	0	6249900	0	940060	3905200	1069700	825940	4423300	2470900	1996100	1739700	1741800	1226600	0	0	0	0	0	0	0	0	0	0	0	0	0	0	0	0	0	0	0	0	0	0	0	0	0	0	0	0	0	0	0	0	0
P61164	Actr1a	0	0	0	0	0	0	0	0	0	1030300	1149700	0	771120	515970	305330	0	0	0	1631400	821780	2235500	0	0	0	1499300	3891200	11388000	0	0	0	347430	470280	475250	1003900	3552000	1318900	0	786820	5918400	2752100	1941100	1504300	6449800	2507900	1574300	0	0	0
Q8K157	Galm	0	0	0	0	0	0	0	0	0	0	0	0	0	0	0	0	0	0	0	0	0	0	0	0	0	0	0	0	0	0	0	0	0	0	0	0	0	0	0	0	0	0	0	0	0	0	0	0
P35123	Usp4	0	0	0	0	0	0	0	0	0	0	0	0	0	0	0	0	0	0	0	0	0	0	0	0	0	0	0	0	0	0	0	0	0	461640	701520	693990	0	0	0	0	0	0	1161300	0	1531600	0	0	0
Q8BH57	Wdr48	0	0	0	0	0	0	0	0	0	0	0	0	0	0	0	0	0	0	0	0	0	125890	0	0	0	0	0	490950	578600	2761000	0	0	0	0	0	0	0	0	0	0	0	0	0	0	0	0	0	0
P54116	Stom	0	0	0	5737800	1777100	214770	0	253490	0	267330	0	0	0	0	0	0	0	0	0	0	0	0	0	0	0	0	0	0	0	0	0	0	0	0	0	0	0	0	0	0	0	0	0	0	0	0	0	0
Q9DAR7	Dcps	0	0	0	0	0	0	0	0	0	0	0	0	0	0	0	0	0	0	0	0	0	0	0	0	0	1123800	1250100	0	0	0	0	0	0	0	0	0	0	0	0	0	0	0	0	0	0	0	0	0
Q9R0L7	Akap8l	0	0	0	0	0	0	0	0	0	0	0	0	0	0	0	0	0	0	0	0	0	0	0	0	0	0	0	0	0	0	0	0	0	0	0	0	0	0	0	0	0	0	0	0	0	0	0	0
P22315	Fech	0	0	0	0	0	0	0	0	0	0	0	0	0	0	0	0	0	0	612070	824640	6493200	0	0	0	172020	1163100	2124300	0	0	0	0	0	0	7640200	7007800	806410	0	0	0	1352900	0	0	0	0	0	3278000	109820	2427300
E9Q634	Myo1e	0	0	0	0	0	0	0	0	0	0	0	0	0	0	0	0	0	35945	0	0	0	200300	0	0	0	0	0	1682900	4223300	4090900	0	0	0	0	0	0	0	0	0	0	0	0	0	0	0	0	0	0
Q9Z2N8	Actl6a	0	0	0	0	0	0	0	0	0	0	0	0	0	0	0	0	0	0	0	0	0	0	0	0	0	0	0	0	0	0	0	0	0	0	0	0	0	0	0	0	0	0	0	0	0	0	0	0
Q62523	Zyx	0	0	0	0	0	0	0	0	0	0	0	0	0	0	0	0	0	0	0	0	0	0	0	0	0	0	0	0	0	0	0	0	0	0	0	0	0	0	0	0	0	0	0	0	0	0	0	0
Q811P8	Arhgap32	0	0	0	0	0	0	0	0	0	0	0	0	0	0	0	0	0	63520	0	0	0	84301	0	0	0	0	0	735260	2649100	1288300	0	0	0	0	0	0	0	0	0	0	0	0	0	0	0	0	0	0
Q08481	Pecam1	0	0	0	0	0	0	0	0	0	0	0	0	0	0	0	0	0	0	0	0	0	0	0	0	0	0	0	0	0	0	0	0	0	0	0	0	0	0	0	0	0	0	0	0	0	0	0	0
Q8CH72	Trim32	0	0	0	0	0	0	0	0	0	0	0	0	0	0	0	0	0	0	0	0	0	0	0	250480	0	0	166850	340400	642180	1252200	0	0	0	0	0	0	0	0	0	0	0	0	0	0	0	0	0	0
Q80X95	Rraga	0	0	0	0	0	0	0	0	0	0	0	0	0	0	0	0	0	0	0	0	0	0	0	0	0	0	1218600	392340	0	543630	0	0	0	0	1335600	955630	5377500	898300	4045600	0	0	0	0	2353000	0	0	0	0
O35083	Agpat1	0	0	0	0	0	0	0	0	0	0	0	0	0	0	0	0	0	0	0	0	0	0	0	0	0	0	0	0	0	0	0	0	0	0	0	0	0	0	0	0	0	0	2408500	2051500	2539500	0	0	0
Q9QUP5	Hapln1	0	0	0	0	0	0	0	0	0	0	0	0	0	0	0	0	0	0	531330	0	0	0	0	0	1148700	6730800	5774000	0	0	0	0	0	0	0	0	0	0	0	0	0	0	0	0	0	0	0	0	0
P27814	Klrb1c	0	0	0	0	0	0	0	0	0	0	0	0	0	0	0	0	0	0	0	0	0	0	0	0	0	0	0	0	0	0	0	0	0	0	0	0	1186500	755330	830440	1404000	0	0	0	0	0	0	0	0
Q61151	Ppp2r5e	0	0	0	0	0	0	0	0	0	0	0	0	0	0	0	0	0	1068500	0	0	0	1052800	0	0	1459000	3276100	3928300	1181400	0	0	0	0	0	0	0	0	415040	0	0	0	0	0	879670	418440	0	0	0	0
Q9WVL2	Stat2	0	0	0	0	0	0	0	0	0	0	0	0	0	0	0	0	0	0	0	0	0	0	0	0	0	0	0	0	0	0	0	0	0	0	0	0	0	0	0	0	0	0	0	0	0	0	0	0
Q91WS2	Nlrp6	0	0	0	0	0	0	0	0	0	0	0	0	0	0	0	0	0	0	0	0	0	0	0	0	0	0	0	0	0	0	0	0	0	0	0	0	1749100	772570	717500	0	0	0	0	0	0	0	0	0
Q9Z1N7	Arid3b	0	0	0	0	0	0	0	0	0	0	0	0	0	0	0	0	0	0	0	0	0	0	0	0	0	0	0	0	0	0	0	0	0	0	0	0	0	0	0	0	0	0	0	0	0	0	0	0
Q62219	Tgfb1i1	0	0	0	0	0	0	0	0	0	0	0	0	0	0	0	0	0	0	0	0	0	0	0	0	0	0	0	0	0	0	0	0	0	659990	1022800	1765500	13120000	2967000	6895700	1226100	814850	946080	3762300	6569500	3141200	0	0	0
Q8K4I3	Arhgef6	0	0	0	0	0	0	0	0	0	0	0	0	0	0	0	0	0	0	0	0	0	0	0	0	0	0	0	0	0	0	0	0	0	0	0	0	0	0	0	0	0	0	0	0	0	0	0	0
A2AJI0	Map7d1	0	0	0	0	0	0	0	0	0	0	0	0	0	0	0	0	0	0	212890	0	0	140880	136480	0	431680	0	1552300	2949100	4315700	5719400	0	0	0	0	0	0	0	0	0	0	0	0	0	0	0	0	0	0
Q99K41	Emilin1	0	0	0	0	0	0	0	0	0	0	0	0	0	0	0	0	0	0	0	0	0	0	0	0	0	0	0	0	0	0	0	0	0	0	0	0	0	0	0	0	0	0	0	0	0	0	0	0
P63318	Prkcg	0	0	0	0	0	0	0	0	0	0	0	0	0	0	0	106040	336230	13326000	5094200	4057500	401760	20038000	3844700	21255000	7186000	493100	448120	64477000	114850000	271740000	0	0	0	0	0	0	0	0	0	0	0	0	0	0	0	0	0	0
P61922	Abat	0	0	0	0	0	0	0	0	0	0	0	0	0	0	0	52092	0	5293400	5232000	1635200	1295600	260360	344280	3297300	13222000	17463000	36812000	388690	0	0	0	123160	162250	877040	1502100	1232700	4369700	1349900	1442900	447900	0	176630	1248000	903750	1706600	0	0	0
Q9Z1W9	Stk39	0	0	0	0	0	0	0	0	0	0	0	0	0	0	0	0	0	0	0	0	0	206430	186120	612310	0	0	0	386470	251460	1131000	0	0	0	0	0	0	2722500	0	0	0	0	0	1666300	859320	0	0	0	0
P70335	Rock1	0	0	0	0	0	0	0	0	0	0	0	0	0	0	0	0	0	0	0	0	0	0	0	0	0	0	0	0	0	0	0	0	0	0	0	0	0	0	0	0	0	0	0	0	0	0	0	0
Q8VI36	Pxn	0	0	0	0	0	0	0	0	0	0	0	0	0	0	0	0	0	0	0	0	0	0	0	0	0	0	0	0	0	0	0	0	0	0	0	0	0	0	0	0	0	0	0	0	0	0	0	0
Q148V8	Fam83h	0	0	0	0	0	0	0	0	0	0	0	0	0	0	0	0	0	0	0	0	0	0	0	0	0	0	0	0	0	0	0	0	0	0	0	0	0	0	0	0	0	0	0	0	0	0	0	0
Q3TXS7	Psmd1	0	0	0	0	0	0	0	0	0	0	0	0	0	0	0	0	0	145870	444660	0	0	0	0	0	246650	814300	858720	189600	0	0	0	0	0	4904500	4669600	8434200	1855000	3735600	3403800	0	0	0	1012100	1775500	2769600	0	0	0
P97863	Nfib	0	0	0	0	0	0	0	0	0	0	0	0	0	0	0	0	0	0	0	0	0	0	0	0	0	0	0	0	0	0	0	0	0	0	0	0	0	0	0	0	0	0	0	0	0	0	0	0
Q4LDD4	Arap1	0	0	0	0	0	0	0	0	0	0	0	0	0	0	0	0	0	0	0	0	0	0	0	0	0	0	0	0	0	0	0	0	0	0	0	0	0	0	0	0	0	0	0	0	0	0	0	0
Q91VV4	Dennd2d	0	0	0	0	0	0	0	0	0	0	0	0	0	0	0	0	0	0	0	0	0	0	0	0	0	0	0	0	0	0	0	0	0	0	0	0	1188100	0	0	0	0	0	2530100	0	3244700	0	0	0
P70698	Ctps1	0	0	0	0	0	0	0	0	0	0	0	0	0	0	0	0	0	0	0	0	0	0	0	0	0	0	0	129210	192590	171020	98829	0	0	0	0	0	919860	471920	2583800	0	0	0	0	365660	313380	0	0	0
O54941	Smarce1	0	0	0	0	0	0	0	0	0	0	0	0	0	0	0	0	0	0	0	0	0	0	0	0	0	0	0	0	0	0	0	0	0	0	0	0	0	0	0	0	0	0	0	0	0	0	0	0
O35551	Rabep1	0	0	0	0	0	0	0	0	0	0	0	0	0	0	0	0	0	0	127670	148190	0	0	0	323880	0	368850	1071400	0	0	153120	0	0	0	0	0	0	0	0	0	0	0	0	0	0	0	0	0	0
Q60710	Samhd1	0	0	0	0	0	0	0	0	0	659840	294330	268140	0	0	0	0	0	0	0	0	0	0	0	0	0	0	0	0	0	0	1695600	155440	2275200	580760	805450	203010	18870000	2634700	3524600	0	498870	0	1701300	548360	690160	0	0	0
P62270	Rps18	0	0	0	0	1528300	1445900	0	4433500	0	2506600	6071000	4483400	737740	2428900	1874900	1112800	435280	5374700	0	0	0	0	0	0	0	0	0	0	0	0	0	0	0	0	0	0	20340000	18747000	20620000	0	8389700	0	34834000	0	0	710410	0	0
Q61210	Arhgef1	0	0	0	0	0	0	0	0	0	0	0	0	0	0	0	0	0	0	0	0	0	0	0	0	0	0	0	0	0	0	0	0	0	0	0	0	0	0	0	0	0	0	0	0	0	0	0	0
Q8CBA2	Slfn5	0	0	0	0	0	0	0	0	0	0	0	0	0	0	0	0	0	0	0	0	0	0	0	0	0	0	0	0	0	0	0	0	0	0	0	0	0	0	0	0	0	0	0	0	0	0	0	0
Q64437	Adh7	0	0	0	0	0	0	0	0	0	0	0	0	0	0	0	0	0	0	0	0	0	0	0	0	0	0	0	0	0	0	0	0	0	0	0	0	0	0	0	0	0	0	0	0	0	0	0	0
P68510	Ywhah	0	0	0	1733200	0	0	7594300	0	326570	4472500	1943800	2546700	775160	608010	0	919080	106370	0	0	0	65959000	4182700	0	3366800	1724800	414010	2351600	27361000	1608300	19206000	0	0	0	3385200	0	3206100	0	0	0	0	0	0	0	0	0	194860	0	0
A2BE28	Las1l	0	0	0	0	0	0	0	0	0	0	0	0	0	0	0	0	0	0	0	0	0	0	0	0	0	0	0	0	0	0	0	0	0	0	0	0	0	0	0	0	0	0	0	0	0	0	0	0
Q9EQ20	Aldh6a1	0	0	0	438850	0	0	0	0	0	905200	897810	0	0	0	0	312860	0	210430	0	0	0	3546200	12255000	17545000	3550700	12402000	7543000	3224200	0	0	680380	915910	1257600	0	0	0	12808000	5276600	19249000	0	1252200	2379400	26344000	24393000	11860000	10659000	25464	195560
Q63836	Selenbp2	0	0	0	0	0	0	0	0	0	0	0	0	0	0	0	1005600	347360	1114200	218950	0	769160	2238000	63796000	4464500	380220	10285000	4691000	12127000	0	0	0	0	0	0	0	0	0	0	0	0	0	0	0	0	0	0	0	0
P17710	Hk1	0	0	0	0	0	0	0	0	0	328630	0	0	0	0	0	1167800	301770	18474000	17031000	4166800	14238000	13208000	5370100	51085000	20236000	60434000	80629000	19460000	3123100	14358000	61025	51457	68557	1012800	843820	361770	8257600	5853200	7927100	3498800	2152200	1639900	11547000	1236600	8040200	0	0	0
Q80Y50	Camta2	0	0	0	0	0	0	0	0	0	0	0	0	0	0	0	0	0	0	0	0	0	0	0	0	0	0	0	0	0	0	0	0	0	0	0	0	0	0	0	0	0	0	0	0	0	0	0	0
Q91VC3	Eif4a3	0	0	0	0	0	0	0	0	0	0	0	0	0	0	0	0	0	493520	354990	0	0	0	0	0	272420	0	3708000	0	0	0	0	667370	0	3481700	9357800	6144800	28806000	30065000	27440000	7267600	2471700	1476800	40940000	30548000	29307000	0	0	0
Q99LD8	Ddah2	0	0	0	0	0	0	0	0	0	0	0	0	0	0	0	0	0	0	0	0	0	0	0	0	0	0	0	0	0	0	0	0	0	0	0	0	0	0	0	0	0	0	0	0	0	0	0	0
Q9JKX6	Nudt5	0	0	0	0	0	0	0	0	0	0	0	0	0	0	0	0	0	0	0	0	0	0	0	0	0	0	0	0	0	0	0	0	0	0	0	0	0	0	0	0	0	0	0	0	0	0	0	0
Q8BTX9	Hsdl1	0	0	0	0	0	0	0	0	0	0	0	0	0	0	0	0	0	170990	402270	0	0	0	303520	0	0	1498000	2304200	0	0	0	0	0	0	0	0	0	951730	1554200	5443700	0	0	0	0	0	0	0	0	0
Q8BHF7	Pgs1	0	0	0	0	0	0	0	0	0	0	0	0	0	0	0	0	0	0	0	0	0	0	184690	0	300620	0	363080	0	0	694540	0	0	0	0	0	0	0	0	0	0	0	0	12651000	4298500	3525700	0	0	0
Q9QWR8	Naga	0	0	0	0	0	0	0	0	0	0	0	0	0	0	0	0	0	0	0	0	0	0	0	0	0	0	0	0	0	0	0	0	0	0	702360	0	461160	0	669940	0	0	0	1856300	1432100	0	0	0	0
Q924M7	Mpi	0	0	0	0	0	0	0	0	0	0	0	0	0	0	0	0	0	0	170690	0	0	0	0	0	0	1880800	2882000	0	0	0	0	0	0	0	0	0	0	0	0	0	0	0	0	0	0	0	0	0
Q9Z1F9	Uba2	0	0	0	0	0	0	0	0	0	0	0	0	0	0	0	0	0	0	0	0	0	0	0	0	0	0	0	0	0	0	0	0	0	0	0	0	0	0	0	0	0	0	0	0	0	0	0	0
O54749	Cyp2j5	0	0	0	0	0	0	0	0	0	0	0	0	0	0	0	0	0	0	0	0	0	0	0	0	0	0	0	0	0	0	0	0	0	0	0	0	0	0	0	0	0	0	0	0	0	0	0	0
O08573	Lgals9	0	0	0	0	5092700	2045800	0	0	0	0	0	0	0	0	0	0	0	0	0	0	0	0	0	0	0	0	0	0	0	0	0	0	0	0	0	0	0	0	0	0	0	0	0	0	0	0	0	0
Q7TT50	Cdc42bpb	0	0	0	0	0	0	0	0	0	0	0	0	0	0	0	0	0	0	0	0	0	153660	0	0	0	149660	0	351730	715620	1363500	0	0	0	0	0	0	0	0	0	0	0	0	0	0	0	0	0	0
Q673H1	Tusc1	0	0	0	0	0	0	0	0	0	0	0	0	0	0	0	5943000	1052100	1877600	1105400	0	0	1155900	5111500	0	2845200	8967900	0	1853100	0	48468000	0	0	0	0	0	0	0	0	0	0	0	0	0	0	0	4722700	2061700	0
Q9DD20	Mettl7b	0	0	0	0	0	0	0	0	0	0	0	0	0	0	0	0	0	0	0	0	0	0	0	0	0	0	0	0	0	0	0	0	0	0	0	0	4710200	2233700	2938400	0	0	0	18769000	23148000	15443000	0	0	0
Q8BYM5	Nlgn3	0	0	0	0	0	0	0	0	0	0	0	0	0	0	0	0	0	0	0	126170	0	583830	467400	0	324150	3879700	762700	5325300	8912000	7675700	0	0	0	0	0	0	0	0	0	0	0	0	0	0	0	0	0	0
P25206	Mcm3	0	0	0	0	0	0	0	0	0	0	0	0	0	0	0	0	0	0	0	0	0	0	0	0	0	0	0	0	0	0	0	0	0	1494000	5767100	519100	1838700	1710900	1265200	155600	128190	160910	3164500	3812300	2695500	0	0	0
Q921S7	Mrpl37	0	0	0	0	0	0	0	0	0	0	0	0	0	0	0	0	0	0	0	0	0	0	0	0	0	0	0	0	0	0	0	0	0	790990	1219700	6008200	11253000	0	5007200	0	0	924590	0	3306300	0	0	0	0
P11352	Gpx1	0	0	0	0	2581100	979210	0	4826400	1195800	6028100	4149400	1195100	0	0	0	0	0	0	0	0	0	0	0	0	0	0	0	0	0	0	0	0	0	0	0	0	0	0	0	0	0	0	0	0	0	0	0	0
Q64521	Gpd2	0	0	0	0	0	0	0	0	0	387440	141350	94270	0	0	0	330650	1042100	4836500	253530	1334300	0	16325000	8912900	18668000	293210	116770	144390	7650900	5182700	15278000	379770	355630	537840	735000	0	0	4047600	1000400	2160300	0	0	0	8549300	6075000	6357900	0	0	0
P26516	Psmd7	0	0	0	0	0	0	0	0	0	640620	217050	265200	0	0	0	0	0	0	2012400	202420	0	0	0	0	488020	0	5873600	462320	0	0	0	0	0	15807000	4035100	6054600	1719800	1218400	1366100	236000	0	107780	0	2951000	0	0	0	0
O70435	Psma3	0	0	0	0	0	0	0	0	0	1665200	0	0	0	0	0	0	0	0	0	0	0	0	0	0	0	0	0	0	0	0	0	0	0	0	0	0	0	0	0	0	0	0	0	0	0	0	0	0
O70622	Rtn2	0	0	1408300	0	0	677910	4289100	2122500	1112800	2887200	5550500	2924900	1580700	1021900	1450200	0	0	0	0	0	0	0	0	0	0	0	0	0	0	0	0	0	0	0	0	0	0	0	0	0	0	0	0	0	0	0	0	0
Q8K352	Sash3	0	0	0	0	0	0	0	0	0	0	0	0	0	0	0	0	0	0	0	0	0	0	0	0	0	0	0	0	0	0	0	0	0	0	0	0	0	0	0	0	0	0	0	0	0	0	0	0
Q9Z0J4	Nos1	0	0	0	0	0	0	0	0	0	0	0	0	0	0	0	0	0	0	0	0	0	75198	0	0	73726	124900	181710	98262	0	0	0	0	0	0	0	0	0	0	0	0	0	0	0	0	0	0	0	0
B9EJ86	Osbpl8	0	0	0	0	0	0	0	0	0	0	0	0	0	0	0	0	0	0	81735	67579	0	165410	0	67119	101140	207370	240910	475410	864410	1427900	0	0	0	0	0	0	0	0	0	0	0	0	0	0	0	0	0	0
Q9QYJ3	Dnajb1	0	0	0	0	0	0	0	0	0	0	0	0	0	0	0	65353	0	666280	868400	1375100	1011800	0	0	0	0	446490	0	0	0	1045700	0	0	0	0	0	0	0	0	0	0	0	0	0	0	0	0	0	0
B0V2N1	Ptprs	0	0	0	0	0	0	0	0	0	0	0	0	0	0	0	0	0	87764	111510	33845	0	185730	46202	198220	100670	0	0	271570	1100700	4257100	0	0	0	0	0	0	0	0	0	0	0	0	0	0	0	0	0	0
Q6ZQ82	Arhgap26	0	0	0	0	0	0	0	0	0	0	0	0	0	0	0	0	0	129460	152970	0	0	183480	0	328390	0	0	0	822960	458980	0	0	0	0	0	0	0	0	0	0	0	0	0	0	0	0	0	0	0
Q9R1L5	Mast1	0	0	0	0	0	0	0	0	0	0	0	0	0	0	0	0	0	0	0	0	0	0	0	0	0	0	0	122470	794780	121510	0	0	0	0	0	0	0	0	0	0	0	0	0	0	0	0	0	0
Q9DCU6	Mrpl4	0	0	0	0	0	0	0	0	0	0	0	0	0	0	0	0	0	0	0	0	0	0	0	0	0	0	0	0	0	0	0	0	0	967440	9106100	5758400	0	0	0	1080000	0	0	0	0	0	0	0	0
Q8CIG8	Prmt5	0	0	0	0	0	0	0	0	0	0	0	0	0	0	0	0	0	0	0	0	0	0	0	0	0	0	0	0	0	0	0	0	0	0	0	0	0	0	0	0	0	0	0	0	0	0	0	0
Q8R1S4	Mtss1	0	0	0	0	0	0	0	0	0	0	0	0	0	0	0	0	0	0	0	0	0	0	0	0	0	0	0	0	0	0	0	0	0	0	0	0	0	0	0	0	0	0	0	0	0	0	0	0
Q9D3D9	Atp5d	0	0	0	6730000	0	1568000	0	0	0	17144000	19625000	7208400	0	4122200	2738000	0	0	0	0	0	0	0	0	0	0	0	0	0	0	0	0	0	0	0	0	0	0	0	0	0	0	0	0	0	0	0	0	0
Q8CCN5	Bcas3	0	0	0	0	0	0	0	0	0	0	0	0	0	0	0	0	0	0	226280	0	0	146430	228540	0	0	0	0	0	0	0	0	0	0	0	0	0	0	0	0	0	0	0	0	0	0	0	0	0
Q6PGN3	Dclk2	0	0	0	0	0	0	0	0	0	0	0	0	0	0	0	0	0	353350	602550	0	310360	2138500	114490	713030	385430	381410	0	3622400	12967000	26433000	0	0	0	0	0	0	0	0	0	0	0	0	0	0	0	0	0	0
Q9DC63	Fbxo3	0	0	0	0	0	0	0	0	0	0	0	0	0	0	0	0	0	0	1006800	1690500	1964000	0	0	0	0	0	0	0	0	0	0	0	0	0	0	0	0	0	0	0	0	0	0	0	0	0	0	0
Q7TMB8	Cyfip1	0	0	0	0	0	0	0	0	0	0	0	0	0	0	0	0	36237	0	251950	0	0	330700	0	223200	0	1404300	1027400	669440	919150	1320800	0	0	0	0	524390	1221100	1467100	2769300	3797700	0	0	0	4628100	2240400	3661000	0	0	0
P0DP28	Calml3	0	0	0	0	3794800	432320	10010000	0	0	978350	15854000	6248100	0	4056300	2836700	1292400	233830	5711800	804090	0	4965900	0	0	0	1758400	0	3944600	0	0	4190800	0	0	0	0	0	0	0	0	0	0	0	0	0	0	0	0	0	0
Q9CYG7	Tomm34	0	0	0	0	0	0	0	0	0	0	0	0	0	0	0	0	0	0	0	0	0	0	0	0	0	0	0	438000	0	220320	0	0	0	0	0	0	741780	0	634740	0	0	0	2576100	1693500	2505300	0	0	0
Q99L13	Hibadh	0	0	0	0	0	0	0	0	0	0	0	0	0	0	0	0	0	0	0	0	0	0	0	0	0	0	0	0	0	0	0	0	0	0	0	0	0	0	0	0	0	0	0	0	0	286840	0	0
Q61097	Ksr1	0	0	0	0	0	0	0	0	0	0	0	0	0	0	0	0	0	0	0	0	0	0	0	0	0	0	0	51103	284630	209800	0	0	0	0	0	0	0	0	0	0	0	0	0	0	0	0	0	0
Q569Z5	Ddx46	0	0	0	0	0	0	0	0	0	0	0	0	0	0	0	0	0	0	0	0	0	0	0	0	0	0	0	0	0	0	0	0	0	0	0	0	0	0	0	0	0	0	0	0	0	0	0	0
P09242	Alpl	0	0	0	0	0	0	0	0	0	766690	299170	0	0	0	0	0	0	0	0	0	0	0	0	0	0	0	0	0	0	0	0	0	0	0	0	0	0	0	0	0	0	0	0	0	0	0	0	0
A2AJA9	Gm996	0	0	0	0	0	0	0	0	0	0	0	0	0	0	0	0	54455	2384100	0	0	0	1413400	0	0	290490	330900	0	10405000	18857000	49404000	0	0	0	0	0	0	0	0	0	0	0	0	0	0	0	0	0	0
Q80VA0	Galnt7	0	0	0	0	0	0	0	0	0	0	0	0	0	0	0	0	0	0	0	0	0	0	0	0	0	0	0	0	0	0	0	0	0	0	0	0	5123000	0	0	0	0	0	4614900	3223800	3076400	0	0	0
Q8C7U1	N4bp3	0	0	0	0	0	0	0	0	0	0	0	0	0	0	0	0	0	0	0	0	0	0	0	0	0	0	0	378600	346990	509920	0	0	0	0	0	0	0	0	0	0	0	0	0	0	0	0	0	0
O35643	Ap1b1	0	0	0	0	0	0	0	0	0	0	97528	0	0	0	0	66888	0	576370	1073000	206680	398780	1078200	149200	770390	870220	3449100	6970100	1873500	658940	1150000	0	143590	55088	201310	148540	156070	508820	409900	2967500	304750	0	0	3831500	1409000	2262400	0	0	0
Q60825	Slc34a1	0	0	0	0	0	0	0	0	0	0	0	0	0	0	0	0	0	0	0	0	0	0	0	0	0	0	0	0	0	0	0	0	0	0	0	0	0	0	0	0	0	0	0	0	0	0	0	0
Q9JKF6	Pvrl1	0	0	0	0	0	0	0	0	0	0	0	0	0	0	326050	0	0	0	0	0	0	0	0	0	0	0	0	0	0	0	0	0	0	0	0	0	0	0	0	0	0	0	0	0	0	0	0	0
Q9QWK5	Naip1	0	0	0	0	0	0	0	0	0	0	0	0	0	0	0	0	0	0	0	0	0	0	0	0	0	0	0	0	0	0	0	0	0	232100	121260	147220	124970	459650	91327	0	0	0	56930	37075	1384200	0	0	0
P33267	Cyp2f2	0	0	0	543000	0	0	0	0	0	0	0	0	0	0	0	0	0	0	0	0	0	0	0	0	0	0	0	0	0	0	0	0	0	0	0	0	0	0	0	0	0	0	0	0	0	0	0	0
Q9ET77	Jph3	0	0	0	0	0	0	0	0	0	0	0	0	0	0	0	0	0	0	0	0	0	0	0	0	0	0	0	0	419760	585960	0	0	0	0	0	0	0	0	0	0	0	0	0	0	0	0	0	0
Q9D8V0	Hm13	0	0	0	0	0	0	0	0	0	0	0	0	0	0	0	0	0	0	0	0	0	0	0	0	0	0	0	0	0	0	0	0	0	0	0	0	5043400	0	3892100	0	0	0	0	0	5473700	0	0	0
P19639	Gstm3	0	0	0	0	0	0	0	0	0	0	0	0	0	0	0	0	0	0	0	0	0	0	0	0	0	0	0	0	0	0	57559000	12502000	30677000	120580000	219510000	565510000	44201000	35369000	70206000	104620000	19612000	151290000	112460000	157640000	105160000	0	0	0
Q91WR5	Akr1c21	0	0	0	0	0	0	0	0	0	0	0	0	0	0	0	0	0	0	0	0	0	0	0	0	0	0	0	0	0	0	0	0	0	0	0	0	0	0	0	0	0	0	0	0	0	0	0	0
Q8R071	Itpka	0	0	0	0	0	0	0	0	0	0	0	0	0	0	0	0	0	959130	0	0	0	2523300	932950	2568300	672710	5774300	6436700	11196000	10755000	1856600	0	0	0	0	0	0	0	0	0	0	0	0	0	0	0	0	0	0
P97371	Psme1	0	0	0	0	0	0	0	0	0	1135400	1208300	412790	0	0	218900	0	0	0	0	0	0	0	0	0	0	0	0	0	0	0	0	0	0	10777000	13073000	6144100	443970	0	0	4122300	0	0	25671000	21577000	39487000	0	0	0
Q99N93	Mrpl16	0	0	0	0	0	0	0	0	0	0	0	0	0	0	0	0	0	0	0	0	0	0	0	0	0	0	0	0	0	0	0	0	0	0	0	0	0	0	0	0	0	0	0	0	0	0	0	0
Q5DTY9	Kctd16	0	0	0	0	0	0	0	0	0	0	0	0	0	0	0	0	0	219060	0	0	0	518910	0	697270	0	3031700	0	1536300	1392300	0	0	0	0	0	0	0	0	0	0	0	0	0	0	0	0	0	0	0
Q93092	Taldo1	0	1704800	0	0	0	1166300	0	3406700	303580	17845000	13604000	2593500	0	719600	1410200	773780	472880	8913300	7098200	0	0	0	0	3336400	8866100	17068000	43822000	2115300	0	0	1092000	0	0	0	0	0	154830000	16669000	5555000	9253500	0	0	0	0	0	0	0	0
G5E8V9	Arfip1	0	0	0	0	0	0	0	0	0	0	0	0	0	0	0	0	0	0	0	0	0	0	0	0	0	0	0	0	0	0	0	0	0	0	0	0	0	0	0	0	0	0	10142000	2258700	10852000	0	0	0
P24527	Lta4h	0	0	0	0	0	0	3482600	217940	572670	3806900	2572600	1011000	241510	75309	428510	0	0	0	0	0	0	0	0	0	0	0	0	0	0	0	0	0	0	0	0	0	1567600	983870	810480	0	0	0	0	0	0	0	0	0
Q9WV69	Dmtn	0	0	0	0	0	0	0	0	0	0	0	0	0	0	0	245960	424220	18793000	1194600	1643300	0	5232700	365840	3144200	9536900	10729000	8736700	23560000	18809000	1355000	0	0	0	0	0	0	0	0	0	0	0	0	0	0	0	0	0	0
Q5SUA5	Myo1g	0	0	0	0	0	0	0	0	0	0	0	0	0	0	0	0	0	0	0	0	0	0	0	0	0	0	0	0	0	0	0	0	0	0	0	0	0	0	0	0	0	0	0	0	0	0	0	0
Q8K2D3	Edc3	0	0	0	0	0	0	0	0	0	0	0	0	0	0	0	0	0	0	0	0	0	0	0	0	0	0	0	0	0	0	0	0	0	0	0	0	0	0	0	0	0	0	0	0	0	0	0	0
O08585	Clta	0	0	0	0	0	0	0	0	0	0	0	0	0	0	0	2150300	0	19899000	11559000	0	4566400	0	4880100	13288000	14693000	27553000	68282000	18856000	3032800	6317200	0	0	0	0	0	0	0	0	0	0	0	0	0	0	0	0	0	0
Q5KU39	Vps41	0	0	0	0	0	0	0	0	0	0	0	0	0	0	0	0	0	0	0	0	0	0	0	0	0	0	0	0	0	0	0	0	0	0	0	0	0	0	0	0	0	0	0	0	0	0	0	0
P84096	Rhog	0	0	0	1092100	0	0	0	0	0	1318200	279650	0	0	0	0	0	0	0	0	0	0	0	0	0	0	0	0	0	0	0	0	0	0	0	0	0	0	0	0	0	0	0	0	0	0	0	0	0
Q3U5Q7	Cmpk2	0	0	0	0	0	0	0	0	0	0	0	0	0	0	0	0	0	0	0	0	0	0	0	0	0	0	0	0	0	0	0	0	0	0	0	0	0	0	0	0	0	0	0	0	0	557780	168000	1110000
Q9D1D4	Tmed10	0	0	0	0	0	0	0	0	0	1029100	1177800	1784100	0	0	0	0	0	0	0	0	0	0	0	0	0	0	0	0	0	0	0	0	0	0	0	0	0	0	0	0	0	0	0	0	0	0	0	0
Q9Z0M6	Cd97	0	0	0	0	0	0	0	0	0	0	0	0	0	0	0	0	0	0	0	0	0	0	0	0	0	0	0	0	0	0	0	0	0	0	0	0	0	0	0	0	0	0	0	0	0	0	0	0
Q80TE7	Lrrc7	0	0	0	0	0	0	0	0	0	0	0	0	0	0	0	43741	0	978790	77581	146650	0	1609400	0	248410	140000	579020	190890	6833300	18281000	26415000	0	0	0	0	0	0	0	0	0	0	0	0	0	0	0	0	0	0
O09117	Sypl1	0	0	0	0	0	0	0	0	0	0	0	0	0	0	0	0	0	0	0	0	0	0	0	0	0	0	0	0	0	0	0	0	0	13594000	0	0	0	16355000	3149400	0	0	0	64027000	76397000	58161000	0	0	0
Q9QZS3	Numb	0	0	0	0	0	0	0	0	0	0	0	0	0	0	0	0	0	0	0	0	0	0	0	0	0	0	0	0	0	0	0	0	0	0	0	0	0	0	0	0	0	0	0	0	0	0	0	0
Q80WJ7	Mtdh	0	0	0	0	0	0	0	0	0	0	0	0	0	0	0	0	0	0	0	0	0	0	0	0	0	0	224500	218750	333950	1360700	0	0	0	0	0	127220	569840	0	0	0	0	0	768160	0	1830700	0	0	0
Q8BGT8	Phyhipl	0	0	0	0	0	0	0	0	0	0	0	0	0	0	0	211170	382790	669570	4224200	2541600	21622000	0	0	3993500	1854300	8120500	14464000	356310	0	0	0	0	0	0	0	0	0	0	0	0	0	0	0	0	0	0	0	0
P09405	Ncl	0	0	0	0	0	0	0	0	0	1121900	488830	169190	0	0	0	246820	0	941020	287310	0	535110	809120	459040	1434400	2386300	10129000	11537000	3181400	3666900	3194400	0	0	0	0	0	0	0	0	0	0	0	0	0	0	0	0	0	0
Q99NE5	Rims1	0	0	0	0	0	0	0	0	0	0	0	0	0	0	0	0	0	227070	0	0	0	161280	0	0	0	385760	0	1377800	4974700	6055600	0	0	0	0	0	0	0	0	0	0	0	0	0	0	0	0	0	0
Q8QZY9	Sf3b4	0	0	0	0	0	0	0	0	0	0	0	0	0	0	0	0	0	0	0	0	0	0	0	0	0	0	0	0	0	0	0	0	0	0	0	0	0	0	0	0	0	0	0	0	0	0	0	0
Q3UHQ6	Dopey2	0	0	0	0	0	0	0	0	0	0	0	0	0	0	0	0	0	0	0	0	0	0	0	0	0	0	0	0	0	0	0	0	0	0	0	0	0	335550	34430	0	0	0	85366	883490	103340	0	0	0
P97355	Sms	0	0	0	0	0	0	0	0	0	0	0	0	0	0	0	0	0	0	0	0	0	0	0	0	0	808860	1566800	0	0	0	0	0	0	0	0	0	0	0	0	0	0	0	0	0	0	0	0	0
O35495	Cdk14	0	0	0	0	0	0	0	0	0	0	0	0	0	0	0	0	0	0	497990	425650	0	0	0	0	0	1614000	2028000	0	0	0	0	0	0	0	0	0	0	0	0	0	0	0	0	0	0	0	0	0
Q8K2A7	Ints10	0	0	0	0	0	0	0	0	0	0	0	0	0	0	0	0	0	0	0	0	0	0	0	0	0	0	0	0	0	0	0	0	0	0	0	0	0	0	0	0	0	0	0	0	0	0	0	0
Q8BK48	Ces2e	0	0	0	0	0	0	0	0	0	0	0	0	0	0	0	0	0	0	0	0	0	0	0	0	0	0	0	0	0	0	0	0	0	0	0	0	8716600	4199600	3115400	0	0	0	0	2541000	2539700	0	0	0
Q9D7M1	Gid8	0	0	0	0	0	0	0	0	0	0	0	0	0	0	0	0	0	0	0	0	0	0	0	0	0	0	0	0	0	0	0	0	0	0	0	0	0	0	0	0	0	0	933560	0	948140	0	0	0
Q8QZR3	Ces2a	0	0	0	0	0	0	0	0	0	0	0	0	0	0	0	0	0	0	0	0	0	0	0	0	0	0	0	0	0	0	0	0	0	0	0	0	0	0	0	0	0	0	0	0	0	0	0	0
Q9QZK7	Dok3	0	0	0	0	0	0	0	0	0	0	0	0	0	0	0	0	0	0	0	0	0	0	0	0	0	0	0	0	0	0	0	0	0	0	0	0	0	0	0	0	0	0	0	0	0	0	0	0
Q6PDG5	Smarcc2	0	0	0	0	0	0	0	0	0	0	0	0	0	0	0	0	0	110280	109770	0	0	0	0	0	0	280020	495980	0	0	0	0	0	0	0	0	0	0	0	0	0	0	0	0	0	0	0	0	0
Q6A068	Cdc5l	0	0	0	0	0	0	0	0	0	0	0	0	0	0	0	0	0	0	0	0	0	0	0	0	0	1154900	0	79900	0	168240	0	0	0	0	0	0	0	0	0	0	0	0	0	0	0	0	0	0
Q8BZ60	Ston2	0	0	0	0	0	0	0	0	0	0	0	0	0	0	0	0	0	0	0	0	0	0	0	0	0	0	0	0	0	0	0	0	0	0	0	0	0	0	0	0	0	0	0	0	0	0	0	0
Q8CFQ3	Aqr	0	0	0	0	0	0	0	0	0	0	0	0	0	0	0	0	0	0	0	0	0	0	0	0	0	0	0	0	0	0	0	0	0	0	0	0	0	0	0	0	0	0	0	0	0	0	0	0
Q9CRB6	Tppp3	0	0	0	0	0	0	0	0	0	0	0	0	0	0	0	0	0	0	0	0	0	0	0	0	0	0	0	0	0	0	0	0	0	0	0	0	0	0	0	0	0	0	0	0	0	0	0	0
Q62172	Ralbp1	0	0	0	0	0	0	0	0	0	0	0	0	0	0	0	0	0	0	0	0	0	0	0	0	0	0	0	0	0	0	0	0	0	0	0	0	0	0	0	0	0	0	0	0	0	0	0	0
Q8K274	Fn3krp	0	0	0	0	0	0	0	0	0	0	0	0	0	0	0	0	0	0	881890	0	9967600	0	0	1550000	0	0	0	509570	0	1699900	0	0	0	0	0	0	0	0	0	0	0	0	0	0	0	581350	0	330190
Q60854	Serpinb6	0	0	989710	853910	0	0	0	0	0	1468800	826580	500070	0	688210	0	0	101280	2967000	4703100	6784200	3298600	0	204330	0	8290600	16231000	13001000	0	0	0	78412000	141150000	176830000	263580000	254580000	215380000	9193100	3335200	3068700	155250000	30849000	81737000	23966000	25326000	32387000	33792000	1347000	21284000
O88602	Cacng2	0	0	0	0	0	0	0	0	0	0	0	0	0	0	0	0	0	0	0	0	0	0	0	0	0	0	0	4004100	24255000	15661000	0	0	0	0	0	0	0	0	0	0	0	0	0	0	0	0	0	0
Q9QZQ1	Mllt4	0	0	0	0	0	0	0	0	0	0	0	0	0	0	0	0	0	60779	0	0	0	169280	0	0	0	106960	0	1692200	7236300	9970000	0	0	0	0	0	0	0	72596	108270	0	0	0	0	0	0	0	0	0
P01029	C4b	0	0	0	0	0	0	0	0	0	0	0	0	0	0	0	0	0	0	0	0	0	0	0	0	0	0	0	0	0	0	0	0	0	0	0	0	0	0	0	0	0	0	0	0	0	0	0	0
Q8K0S0	Phyhip	0	0	0	0	0	0	0	0	0	0	0	0	0	0	0	801400	951660	4456400	42194000	21472000	65017000	15621000	21310000	52571000	2608700	5797700	29846000	13772000	14113000	24765000	0	0	0	0	0	0	0	0	0	0	0	0	0	0	0	0	0	0
Q6A0A9	FAM120A	0	0	0	0	0	0	0	0	0	0	0	0	0	0	0	0	0	0	205480	0	0	0	0	0	0	625160	0	167220	221340	494750	284760	392750	0	3952000	3198700	3133000	2059400	1909400	2110400	242830	0	0	14950000	4531500	13087000	0	0	0
Q00898	Serpina1e	0	0	939430	0	835510	1312500	7173500	3003400	767910	5827300	3954100	2100700	867010	854950	611620	0	0	789340	585240	0	0	0	246900	3060600	3718200	11292000	25726000	666370	0	0	0	0	0	0	0	0	24218000	4657800	0	0	0	0	0	0	0	0	0	0
P35576	G6pc	0	0	0	0	0	0	0	0	0	0	0	0	0	0	0	0	0	0	0	0	0	0	0	0	0	0	0	0	0	0	0	0	0	0	0	0	0	0	0	0	0	0	0	0	0	0	0	0
Q8K406	Lgi3	0	0	0	0	0	0	0	0	0	0	0	0	0	0	0	0	0	241760	0	0	0	801240	104940	337200	0	1022400	2204600	2451500	1919500	2496700	0	0	0	0	0	0	0	0	0	0	0	0	0	0	0	0	0	0
O70503	Hsd17b12	0	0	0	0	0	0	0	0	0	0	0	0	0	0	0	0	0	0	0	0	0	0	0	731060	0	0	0	936360	0	983100	0	1851400	1701400	3779400	15641000	29984000	46536000	13760000	26055000	0	0	0	1036000000	669340000	855320000	0	0	0
P62892	Rpl39	0	0	0	0	0	0	0	0	0	0	0	0	0	0	0	0	0	0	0	0	0	0	0	0	0	0	0	0	0	0	0	0	0	0	0	0	0	0	0	0	0	0	0	0	0	0	0	0
Q64518	Atp2a3	37130000	21656000	12869000	21899000	417540	235790	17278000	0	0	4123200	3490800	1201900	432170	353340	1303700	0	0	0	0	0	0	0	0	0	0	0	0	0	0	0	0	0	0	2058400	1777300	1832400	45092000	32110000	27385000	724320	0	0	94016000	41185000	46307000	0	0	0
Q9Z268	Rasal1	0	0	0	0	0	0	0	0	0	0	0	0	0	0	0	0	0	500590	1153900	1263000	0	750500	490050	595020	500270	1352600	596300	623820	1551100	715040	0	0	0	0	0	0	0	0	0	0	0	0	0	0	0	0	0	0
Q99LC8	Eif2b1	0	0	0	0	0	0	0	0	0	0	0	0	0	0	0	0	0	0	0	0	0	0	0	0	0	0	0	0	0	0	0	0	0	269690	0	231910	1345300	792410	2994300	0	0	0	13283000	2343600	4043800	0	0	0
Q9EQW7	Kif13a	0	0	0	0	0	0	0	0	0	0	0	0	0	0	0	0	0	0	0	0	0	0	0	0	0	0	0	0	0	0	0	0	0	0	0	0	317870	0	0	0	0	0	430310	0	347130	0	0	0
Q9CQ65	Mtap	0	0	0	0	0	0	0	0	0	0	0	0	0	0	0	0	0	0	0	0	0	0	0	0	0	0	0	0	0	0	0	2549800	4432200	0	0	3331600	0	6962300	2447000	0	0	0	10184000	0	1104700	76100	0	0
Q5DTM8	Rnf20	0	0	0	0	0	0	0	0	0	0	0	0	0	0	0	0	0	0	0	0	0	0	0	0	0	0	0	0	0	0	0	0	0	0	0	0	0	0	0	0	0	0	0	0	0	0	0	0
Q8BVA4	Lmod1	0	0	0	0	0	0	0	0	0	0	0	0	0	0	0	0	0	0	0	0	0	0	0	0	0	0	0	0	0	0	0	0	0	0	0	0	0	0	0	0	0	0	0	0	0	0	0	0
P97315	Csrp1	0	0	0	0	0	62373	0	0	0	1587400	232400	716850	0	0	0	0	0	0	0	0	0	0	0	0	0	0	0	0	0	0	1486200	0	4316000	0	0	0	22753000	16186000	28358000	3137100	0	7993100	0	0	39304000	0	0	0
Q8C4S8	Dennd2a	0	0	0	0	0	0	0	0	0	0	0	0	0	0	0	0	0	0	0	0	0	0	0	0	0	0	0	0	0	0	0	0	0	0	0	0	0	0	0	0	0	0	0	0	0	0	0	0
Q8BPB5	Efemp1	0	0	0	0	0	0	0	0	0	0	0	0	0	0	0	0	0	0	0	0	0	0	0	0	0	0	0	0	0	0	0	0	0	0	0	0	0	0	0	0	0	0	0	0	0	0	0	0
Q69ZS8	Kazn	0	0	0	0	0	0	0	0	0	0	0	0	0	0	0	0	0	0	0	0	0	0	0	0	0	61712	105140	162110	266870	0	0	0	0	0	0	0	0	0	0	0	0	0	0	0	0	0	0	0
P57784	Snrpa1	0	0	0	0	0	0	0	0	0	0	0	0	0	0	0	0	0	0	0	0	0	0	0	0	0	0	0	0	0	0	0	0	0	0	0	0	0	0	0	0	0	0	0	0	0	0	0	0
Q8K221	Arfip2	0	0	0	0	0	0	0	0	0	0	0	0	0	0	0	0	0	0	256620	0	0	0	0	0	847020	2046000	1704200	0	0	0	0	0	0	0	0	0	0	646350	380290	0	0	0	0	2360900	0	0	0	0
Q62273	Slc26a2	0	0	0	0	0	0	0	0	0	0	0	0	0	0	0	0	0	0	0	0	0	0	0	0	0	0	0	0	0	0	0	0	0	1689600	573890	1312400	3306700	5086600	3333200	0	0	0	15633000	9112600	15862000	0	0	0
P55096	Abcd3	0	0	0	0	0	0	0	0	0	0	0	0	0	0	0	29060	0	0	0	0	0	0	0	0	0	66347	141540	102130	146680	243300	0	0	0	0	0	0	34129000	13109000	19869000	0	0	0	208150000	108840000	150270000	0	0	0
Q8CBW3	Abi1	0	0	0	0	0	0	0	0	0	0	0	0	0	0	0	0	0	1615600	0	0	0	0	590390	4711100	476440	0	4951100	8482600	3508600	6110000	0	0	0	0	0	0	0	0	0	0	0	0	0	0	0	0	0	0
Q8VCH0	Acaa1b	0	0	0	0	0	0	0	0	0	0	0	0	0	0	0	0	0	0	0	0	0	0	0	0	0	0	0	0	0	0	0	0	0	0	0	0	0	0	0	0	0	0	0	0	0	0	0	0
P61965	Wdr5	0	0	0	0	0	0	0	0	0	0	0	0	0	0	0	0	0	0	0	0	0	0	0	0	0	0	0	0	0	0	0	0	0	0	0	0	298460	185800	59969	0	0	0	0	0	0	0	0	0
B2RWS6	Ep300	0	0	0	0	0	0	0	0	0	0	0	0	0	0	0	0	0	0	0	0	0	0	0	0	0	0	0	0	0	0	0	0	0	0	0	0	0	0	0	0	0	0	0	0	0	0	0	0
Q91YD6	Vill	0	0	0	0	0	0	0	0	0	0	0	0	0	0	0	0	0	0	0	0	0	0	0	0	0	0	0	0	0	0	0	0	0	0	0	0	0	0	0	0	0	0	0	0	0	0	0	0
P54763	Ephb2	0	0	0	0	0	0	0	0	0	0	0	0	0	0	0	0	0	0	0	0	0	0	0	0	0	59751	44720	0	0	0	0	0	0	0	0	0	0	0	0	0	0	0	0	0	0	0	0	0
Q60972	Rbbp4	0	0	0	0	0	0	0	0	0	0	0	726310	0	0	0	226100	0	649930	0	0	0	0	0	0	0	5021300	8687200	1309700	454680	0	0	0	0	0	0	0	1315400	8443900	0	0	0	0	0	5467500	0	0	0	0
Q9CXT8	Pmpcb	0	0	0	0	0	0	0	0	0	0	0	0	0	0	0	0	0	0	0	0	0	0	0	0	0	0	0	0	0	0	0	0	0	0	1203400	0	1224900	789720	479320	0	0	0	0	1395100	0	0	0	468800
Q8VHQ9	Acot11	0	0	0	0	0	0	0	0	0	0	0	0	0	0	0	0	0	0	0	0	0	0	0	0	0	0	0	0	0	0	0	0	0	0	0	0	2461300	2492000	564490	0	0	0	2118500	924050	1436200	0	0	0
Q641P0	Actr3b	0	0	0	0	0	0	0	0	0	0	0	0	0	0	0	0	0	169490	385120	0	0	0	0	0	2753500	3894000	3500100	0	0	0	0	0	0	0	0	0	0	0	0	0	0	0	0	0	0	0	0	0
Q91W59	Rbms1	0	0	0	0	0	0	0	0	0	0	0	0	0	0	0	0	0	0	0	0	0	0	0	0	0	0	0	0	0	0	0	0	0	0	0	0	0	0	0	0	0	0	0	0	0	0	0	0
Q62293	Tgtp1	0	0	0	0	0	0	0	0	0	0	0	0	0	0	0	0	0	0	0	0	0	0	0	0	0	0	0	0	0	0	0	0	0	401770	186600	151690	201380	0	0	0	0	0	0	0	0	0	0	0
Q8N7N5	Dcaf8	0	0	0	0	0	0	0	0	0	0	0	0	0	0	0	0	0	0	0	0	0	0	0	0	0	0	0	0	0	0	0	0	0	0	0	0	0	0	0	0	0	0	0	0	0	0	0	0
Q921F4	Hnrnpll	0	0	0	0	0	0	0	0	0	0	0	0	0	0	0	0	0	0	0	0	0	0	0	0	0	0	0	0	0	0	0	0	0	0	0	0	0	0	0	0	0	0	0	0	0	0	0	0
Q9ERI6	Rdh14	0	0	0	0	0	0	0	0	0	0	0	0	0	0	0	0	0	0	0	0	0	557070	0	658800	0	0	0	239280	0	0	0	0	0	0	343300	0	0	0	1949400	2234100	1132000	0	16075000	19734000	15466000	0	0	0
O35075	Dscr3	0	0	0	0	0	0	0	0	0	0	0	0	0	0	0	0	0	0	0	0	0	0	0	0	0	0	0	0	0	0	0	0	0	0	0	0	0	0	0	0	0	0	0	0	0	0	0	0
Q9D404	Oxsm	0	0	0	0	0	0	0	0	0	0	0	0	0	0	0	0	0	0	0	0	0	0	0	0	0	0	0	0	0	0	0	0	0	0	0	0	0	0	0	0	0	0	0	0	0	0	0	0
P37040	Por	0	0	0	0	0	0	0	0	0	0	0	0	0	0	0	0	0	0	0	0	0	0	0	0	0	0	0	0	0	0	0	0	0	0	0	0	3169000	1273300	5460500	0	0	0	2582600	4433900	1851000	0	0	0
P29788	Vtn	0	0	0	0	0	0	0	361500	0	935120	1100600	842540	1174300	736180	226860	0	0	0	0	0	0	0	0	0	0	0	0	0	0	0	0	0	0	0	0	0	0	0	0	0	0	0	0	0	0	0	0	0
P42125	Eci1	0	0	0	0	1202600	0	0	0	0	819250	1063600	1382000	0	445350	0	0	0	0	0	0	0	0	0	0	0	0	0	0	0	0	0	0	0	6240400	4105900	22757000	0	0	0	6305000	7388900	5581900	12376000	16258000	13704000	18769000	378890	1802700
Q60996	Ppp2r5c	0	0	0	0	0	0	0	0	0	0	0	0	0	0	0	0	0	0	0	0	0	0	0	0	521030	1067400	609290	0	0	0	0	0	0	0	0	0	742000	0	3042300	0	0	0	5117300	3879500	0	0	0	0
O54692	Zw10	0	0	0	0	0	0	0	0	0	0	0	0	0	0	0	0	0	0	0	0	0	0	0	0	0	0	0	0	0	0	0	0	0	0	0	0	0	190690	193750	0	0	0	0	0	0	0	0	0
O70570	Pigr	0	0	0	0	0	0	0	0	0	0	0	0	0	0	0	0	0	0	0	0	0	0	0	0	0	0	0	0	0	0	406810	0	0	3029100	1967400	2718200	12746000	6392700	8317300	0	0	0	18715000	15706000	11644000	0	0	0
Q9QX15	Clca3a1	0	0	0	0	0	0	0	0	0	0	0	0	0	0	0	0	0	0	0	0	0	0	0	0	0	0	0	0	0	0	0	0	0	0	0	0	0	0	0	0	0	0	0	0	0	0	0	0
P63017	Hspa8	0	0	0	0	0	0	0	0	0	0	0	0	0	0	0	12101000	4983500	135690000	50870000	101620000	12915000	168510000	121640000	443760000	7538600	18139000	18026000	178060000	136640000	359220000	53006000	36190000	42727000	706260000	406970000	606970000	452130000	288670000	362650000	0	1808700	1119700	600040000	412490000	581590000	16002000	0	799330
Q5SXA9	Wwc1	0	0	0	0	0	0	0	0	0	0	0	0	0	0	0	0	0	0	0	0	0	0	0	0	0	0	0	69249	261450	1275700	0	0	0	0	0	0	0	0	0	0	0	0	0	0	0	0	0	0
P97447	Fhl1	0	0	0	0	0	0	0	0	0	0	0	0	0	0	0	0	0	0	2790200	0	35919000	2707900	0	4745500	0	0	0	1078500	1674100	1941300	45453000	800370	0	340690000	314810000	357910000	158640000	141030000	108200000	0	0	7554100	453400000	416810000	248810000	9705000	331340	740170
Q8CHR6	Dpyd	0	0	0	0	0	0	0	0	0	0	0	0	0	0	0	0	0	0	0	0	0	0	0	0	0	0	0	0	0	0	0	0	0	0	0	0	0	0	0	0	0	0	0	0	0	0	0	0
Q9CXR1	Dhrs7	0	0	0	0	0	0	0	0	0	0	0	0	0	0	0	0	0	0	0	0	0	0	0	0	0	0	0	0	0	0	0	0	0	0	0	0	16329000	7540900	15566000	0	0	0	12658000	9355100	36075000	0	0	0
Q64152	Btf3	0	0	2948000	2336500	370790	537070	962890	1534500	846900	435090	380990	684310	665240	0	672480	0	0	0	0	0	0	0	0	0	0	0	0	0	0	0	0	0	0	0	0	0	0	0	0	0	0	0	0	0	0	0	0	0
Q9D0G0	Mrps30	0	0	0	0	0	0	0	0	0	0	0	0	0	0	0	0	0	0	0	0	0	0	0	0	0	0	0	0	0	0	0	0	0	0	0	0	0	0	0	0	0	0	0	0	0	0	0	0
Q8VIJ6	Sfpq	0	0	0	0	429150	137310	0	0	0	1095000	441640	606870	0	230680	132870	0	0	471550	962420	0	99196	760360	345790	501290	1863100	4403900	786920	2146300	1041400	1682400	103220	0	229670	1005400	992950	3360000	1375400	679590	0	392930	330910	325580	1078200	474410	3061100	211440	0	67723
P11862	Gas2	0	0	0	0	0	0	0	0	0	0	0	0	0	0	0	0	0	0	0	0	0	0	0	0	0	0	0	0	0	0	0	0	0	0	0	0	0	0	0	0	0	0	0	0	0	0	0	0
Q6ZPJ3	Ube2o	0	0	0	0	0	0	0	0	0	0	0	0	0	0	0	0	0	0	88533	125340	0	0	0	0	0	584360	149580	187710	182330	1264000	0	0	0	0	0	0	0	0	0	0	0	0	0	0	0	0	0	0
Q9QZ10	Anxa10	0	0	0	0	0	0	0	0	0	0	0	0	0	0	0	0	0	0	0	0	0	0	0	0	0	0	0	0	0	0	0	0	0	0	0	0	0	0	0	0	0	0	0	0	0	0	0	0
P62264	Rps14	0	0	0	25011000	14060000	0	0	28065000	12114000	10932000	17307000	12359000	9866300	6497400	4967300	1401800	0	2523000	0	0	3757500	0	0	0	0	0	0	0	0	0	0	0	0	0	0	0	0	0	0	0	0	0	0	0	0	0	269600	1145500
Q08274	Dmwd	0	0	0	0	0	0	0	0	0	0	0	0	0	0	0	0	0	0	0	0	0	0	0	310100	0	0	0	149530	354970	694450	0	0	0	0	0	0	0	0	0	0	0	0	0	0	0	0	0	0
P70245	Ebp	0	0	0	0	0	0	0	0	0	0	0	0	0	0	0	0	0	0	0	0	0	0	0	0	0	0	0	0	0	0	0	0	0	0	0	0	0	0	0	0	0	0	0	0	0	0	0	0
P61963	Dcaf7	0	0	0	0	0	0	0	0	0	0	0	0	0	0	0	0	0	0	0	0	0	0	0	0	0	0	1508200	2401700	1418100	4572800	0	0	0	0	0	0	0	0	0	0	0	0	0	0	0	0	0	0
Q9CXK4	Slc50a1	0	0	0	0	0	0	0	0	0	0	0	0	0	0	0	0	0	0	0	0	0	0	0	0	0	0	0	0	0	0	0	0	0	0	0	0	676490	421370	0	0	0	0	1258700	715690	2438200	0	0	0
P58710	Gulo	0	0	0	0	0	0	0	0	0	0	0	0	0	0	0	0	0	0	0	0	0	0	0	0	0	0	0	0	0	0	0	0	0	0	0	0	0	0	0	0	0	0	0	0	0	0	0	0
Q5SUR0	Pfas	0	0	0	0	0	0	0	0	0	0	0	0	0	0	0	0	0	0	48182	0	0	0	0	0	111430	0	429430	0	0	0	0	0	0	0	0	0	0	0	0	0	0	0	0	0	0	0	0	0
Q5U458	Dnajc11	0	0	0	0	0	0	0	0	0	0	0	0	0	0	0	0	0	48451	0	0	0	178530	128540	497040	0	356560	261500	399030	638180	758470	0	0	0	0	0	0	682840	194530	340540	0	0	0	5083300	0	2555600	0	0	0
Q7M759	Abhd17b	0	0	0	0	0	0	0	0	0	0	0	0	0	0	0	0	0	0	0	0	0	0	0	0	0	0	0	0	0	0	0	0	0	0	0	0	0	0	0	0	0	0	6333500	11243000	2943000	0	0	0
Q5YD48	A1cf	0	0	0	0	0	0	0	0	0	0	0	0	0	0	0	0	0	0	0	0	0	0	0	0	0	0	0	0	0	0	0	0	0	0	0	0	0	0	0	0	0	0	0	0	0	0	0	0
P15105	Glul	0	0	0	1418300	484420	203830	0	0	0	782070	463290	0	0	0	0	8336600	5491700	87510000	137270000	61089000	158240000	6960900	11978000	7185700	128720000	264560000	736680000	37380000	6545300	26064000	0	0	0	0	0	0	0	0	0	0	0	0	0	0	0	917670	154590	759690
O09161	Casq2	0	0	0	0	0	0	0	0	0	0	0	0	0	0	0	0	0	0	0	0	0	0	0	0	0	0	0	0	0	0	0	0	0	0	0	0	0	0	0	0	0	0	0	0	0	3829600	174040	973590
P04231	H2-Eb1	0	0	0	0	0	0	0	0	0	0	0	0	0	0	0	0	0	0	0	0	0	0	0	0	0	0	0	0	0	0	0	0	0	0	0	0	0	0	0	0	0	0	0	0	0	0	0	0
P35486	Pdha1	0	0	0	13179000	4724800	763050	18200000	505020	3111600	7068500	4376600	1355200	643750	784730	1954400	326210	271310	13235000	22040000	7443100	7497800	412810	512400	0	17504000	61909000	112430000	1545800	0	929750	0	0	1163800	0	1356800	0	284780	0	1552700	4062200	1608500	2737500	0	0	0	13419000	1393000	13577000
Q791T5	Mtch1	0	0	0	0	0	0	0	0	0	0	0	0	0	0	0	0	0	0	0	0	0	0	0	0	0	0	0	0	0	0	0	0	0	0	0	0	0	261230	407900	0	0	0	0	0	0	0	0	0
P61255	Rpl26	0	0	0	9080900	8886800	2984200	26915000	25153000	36567000	5947100	9433900	9213800	8917900	9241900	7232100	0	0	0	0	0	0	0	0	0	0	0	0	0	0	0	3826500	0	8420300	0	0	0	0	19162000	0	0	15226000	0	0	0	0	1719700	0	1447300
G3X982	Aox3	0	0	0	0	0	0	0	0	0	0	0	0	0	0	0	0	0	0	0	0	0	0	0	0	0	0	0	0	0	0	0	0	0	0	0	0	0	0	0	0	0	0	0	0	0	0	0	0
P99029	Prdx5	0	0	0	0	1332000	0	19978000	6657200	0	9984000	3171300	7237900	1185000	0	1197700	0	0	0	0	0	0	594810	0	0	445170	142660	325390	0	0	0	0	0	0	0	0	0	0	0	0	0	0	0	0	0	0	489660	0	0
P59764	Dock4	0	0	0	0	0	0	0	0	0	0	0	0	0	0	0	0	0	0	2164600	1347500	0	0	0	0	0	0	0	0	103000	0	0	0	0	0	0	0	0	0	0	0	0	0	0	0	0	0	0	0
Q8R5A6	Tbc1d22a	0	0	0	0	0	0	0	0	0	0	0	0	0	0	0	0	0	0	0	0	0	0	0	0	0	0	0	0	0	0	0	0	0	0	0	0	0	0	698660	0	0	0	231550	228520	252690	0	0	0
Q9Z130	Hnrnpdl	0	0	0	0	0	0	0	0	0	0	0	0	0	0	0	0	0	97012	2268300	415800	789280	0	0	0	0	3956400	3264800	1270900	0	1585800	0	0	0	8027800	5836000	7319700	0	0	0	0	0	0	0	0	0	0	0	0
Q921M3	Sf3b3	0	0	0	0	0	0	0	0	0	0	0	0	0	0	0	0	0	161250	1173200	478310	670440	156810	0	983710	0	1357000	378710	298030	303770	586280	0	0	0	412810	1667500	0	1238600	0	0	0	0	0	0	0	0	0	0	0
Q8VCN5	Cth	0	0	0	0	0	0	0	0	0	0	0	0	0	0	0	0	0	0	0	0	0	0	0	0	0	0	0	0	0	0	0	0	0	0	0	0	0	0	0	0	0	0	0	0	0	0	0	0
Q9EQ61	Pes1	0	0	0	0	0	0	0	0	0	0	0	0	0	0	0	0	0	0	0	0	0	0	0	0	0	0	0	0	0	0	0	0	0	0	0	0	0	0	0	0	0	0	0	0	0	0	0	0
Q8VEH6	Cbwd1	0	0	0	0	0	0	0	0	0	0	0	0	0	0	0	0	0	0	0	0	0	0	0	0	0	0	0	0	0	0	13032000	16749000	23167000	0	0	0	10709000	5646400	7182200	27783000	0	0	24938000	0	31606000	0	0	0
Q5FW53	Mybphl	0	0	0	0	0	0	0	0	0	0	0	0	0	0	0	0	0	0	0	0	0	0	0	0	0	0	0	0	0	0	0	0	0	0	0	0	0	0	0	0	0	0	0	0	0	385510	0	398710
B1ATG9	Trabd2b	0	0	0	0	0	0	0	0	0	0	0	0	0	0	0	0	0	0	0	0	0	0	0	0	0	0	0	0	0	0	0	0	0	0	0	0	0	0	0	0	0	0	0	0	0	0	0	0
P51175	Ppox	0	0	0	0	0	0	0	0	0	0	0	0	0	0	0	0	0	0	0	0	0	0	0	0	0	0	0	0	0	0	0	0	0	0	509780	341610	4438700	2821700	902230	0	0	0	9393700	2994100	3359500	0	0	0
O08756	Hsd17b10	0	0	0	532030	263760	0	1384000	487940	172930	780310	639890	292150	0	256440	280610	0	0	0	0	0	0	0	0	0	0	0	0	0	0	0	0	0	0	0	0	0	0	0	0	0	0	0	0	0	0	0	0	0
Q8QZR5	Gpt	0	0	0	0	0	0	0	0	0	0	0	0	0	0	0	0	0	0	0	0	0	0	0	0	0	428570	159210	0	0	0	0	0	0	0	0	0	0	0	0	0	0	0	0	0	0	1302700	67336	629380
Q64695	Procr	0	0	0	0	0	0	0	0	0	0	0	0	0	0	0	0	0	0	0	0	0	0	0	0	0	0	0	0	0	0	0	0	0	0	0	0	5629800	2810400	3862600	0	0	0	0	0	0	0	0	0
P82348	Sgcg	0	0	0	0	0	0	0	0	0	0	0	0	0	0	0	0	0	0	0	0	0	0	0	0	0	0	0	0	0	0	0	0	0	0	0	0	0	0	0	0	0	0	0	0	0	0	89910	66165
P42669	Pura	0	0	0	0	0	0	0	0	0	0	0	0	0	0	0	1262500	0	32137000	34715000	8238200	0	0	0	0	45679000	47000000	165210000	12709000	42721000	95270000	0	848380	0	5427400	4955300	4754300	2107800	0	0	5591200	0	0	0	0	0	960770	0	0
Q08091	Cnn1	0	0	0	0	0	0	0	0	0	0	0	0	0	0	0	0	0	0	0	0	0	0	0	0	0	0	0	0	0	0	4384200	3721100	6541000	35643000	73953000	26945000	99644000	87318000	34909000	0	0	4351800	105580000	91962000	33210000	0	0	0
P24472	Gsta4	0	0	0	0	0	0	0	0	0	0	0	0	0	0	0	2030400	1507600	2442000	13691000	3359300	34134000	9793800	7379800	14708000	20623000	3061300	3441700	23825000	4257300	29622000	2140200	22837000	4277900	2281700	15148000	2547900	4193600	3120500	16321000	15277000	6539700	14204000	3609400	6556200	3519100	3881800	331690	2345400
Q9DBR1	Xrn2	0	0	0	0	0	0	0	0	0	0	0	0	0	0	0	0	0	0	0	0	0	0	0	0	0	0	0	0	0	0	0	0	0	0	0	0	0	0	0	0	0	0	0	0	0	0	0	0
P00375	Dhfr	0	0	0	0	0	0	0	0	0	0	723890	0	607020	519990	0	0	0	0	0	0	0	0	0	0	0	0	0	0	0	0	0	0	0	0	0	0	0	0	0	0	0	0	0	0	0	0	0	0
Q3U2P1	Sec24a	0	0	0	0	0	0	0	0	0	0	0	0	0	0	0	0	0	0	0	0	0	0	0	0	0	0	0	0	0	0	0	0	0	0	0	0	0	0	0	0	0	0	0	0	0	0	0	0
O35309	Nmi	0	0	0	0	0	0	0	0	0	0	0	0	0	0	0	0	0	0	0	0	0	0	0	0	0	0	0	0	0	0	0	0	0	0	0	0	0	0	0	0	0	0	0	0	0	0	0	0
A2RSY6	Trmt1l	0	0	0	0	0	0	0	0	0	0	0	0	0	0	0	0	0	0	0	0	0	0	0	0	0	0	0	0	0	0	0	0	0	0	0	0	0	0	0	0	0	0	0	0	0	0	0	0
Q91YH6	Atp6v1b1	0	0	0	0	0	0	0	0	0	0	0	0	0	0	0	0	0	0	0	0	0	0	0	0	0	0	0	0	0	0	0	0	0	0	0	0	0	0	0	0	0	0	0	0	0	0	0	0
P23242	Gja1	0	0	0	0	649290	0	0	0	0	0	0	0	0	0	0	0	316530	9311100	406530	1005700	0	3423000	0	0	3857800	7063400	5970200	35067000	40879000	178230000	0	0	0	0	0	0	0	0	0	0	0	0	0	0	0	0	0	0
Q80W21	Gstm7	0	0	0	3894400	3265900	1768600	2480400	1000700	1207300	2315600	0	456570	2422700	1872200	372280	200320	172730	859730	903140	428760	46787000	1901700	784480	5885400	1693400	0	1126300	2013500	1634400	5806500	7281500	4924800	4097300	7919900	7627700	6717600	6314000	4341600	4306000	3039400	3063500	2028100	2927200	5176600	7232200	4129300	432260	396270
Q64133	Maoa	0	0	0	0	0	0	0	0	0	0	0	0	0	0	0	55008	0	317070	0	0	0	0	0	1029200	196410	0	1378400	330350	0	465460	3466800	5259600	6468000	3616900	2637000	4521600	264660000	171930000	209950000	8885300	3046900	11148000	952290000	661620000	830540000	0	0	0
Q9CPY7	Lap3	0	0	0	0	0	0	0	0	0	0	0	254850	0	0	0	284760	0	612980	0	0	0	314380	4919900	0	486380	6821500	15937000	933100	0	0	0	0	0	0	0	0	8713400	2048900	0	0	0	0	0	0	0	738460	0	0
Q3UIJ9	Myzap	0	0	0	0	0	0	0	0	0	0	0	0	0	0	0	0	0	0	0	0	0	0	0	0	0	0	0	0	0	0	0	0	0	0	0	0	0	0	0	0	0	0	0	0	0	0	0	0
Q6IR34	Gpsm1	0	0	0	0	0	0	0	0	0	0	0	0	0	0	0	0	0	0	0	0	0	0	0	0	0	0	0	120590	94401	161330	0	0	0	0	0	0	0	0	0	0	0	0	0	0	0	0	0	0
Q3UA37	Qrich1	0	0	0	0	0	0	0	3401800	0	0	0	0	0	0	0	0	0	0	0	0	0	0	0	0	0	0	0	0	0	0	0	0	0	0	0	0	0	0	0	0	0	0	0	0	0	0	0	0
Q9QXB9	Drg2	0	0	0	0	0	0	0	0	0	0	0	0	0	0	0	0	0	0	99211	0	0	0	0	0	164580	161080	311420	0	0	0	0	0	0	0	0	0	0	0	0	0	0	0	0	0	0	0	0	0
Q8BGZ4	Cdc23	0	0	0	0	0	0	0	0	0	0	0	0	0	0	0	0	0	0	0	0	0	0	0	0	0	0	0	0	0	0	0	0	0	0	0	0	0	0	0	0	0	0	1578900	1363800	0	0	0	0
Q9CZR2	Naalad2	0	0	0	0	0	0	0	0	0	0	0	0	0	0	0	0	0	0	0	0	0	0	0	0	0	0	0	0	0	0	0	0	0	0	0	0	0	0	0	0	0	0	5188000	6523100	11607000	0	0	0
Q9WVT6	Ca14	0	0	0	0	0	0	0	0	0	0	0	0	0	0	0	0	0	0	0	0	0	0	0	0	805300	1594100	2764700	0	0	0	0	0	0	0	0	0	0	0	0	0	0	0	0	0	0	0	0	0
Q64213	Sf1	0	0	0	0	0	0	0	0	0	0	0	0	0	0	0	0	0	0	0	0	0	0	0	0	0	0	0	0	0	0	0	0	0	0	0	0	1155500	0	795280	0	0	0	0	0	0	0	0	0
P13516	Scd1	0	0	0	0	0	0	0	0	0	0	0	0	0	0	0	0	0	0	0	0	0	0	0	0	0	0	0	0	0	0	0	0	0	0	0	0	0	0	0	0	0	0	0	0	0	0	0	0
O35382	Exoc4	0	0	0	0	0	0	0	0	0	0	0	0	0	0	0	0	0	0	39018	0	0	0	0	0	52246	239310	315920	158880	86709	0	0	0	0	0	0	0	0	0	0	0	0	0	996660	631040	0	0	0	0
P16332	Mut	0	0	0	0	0	0	0	0	0	0	0	0	0	0	0	0	0	0	0	0	0	0	0	0	0	0	0	0	0	0	0	0	0	0	0	0	2405500	5599700	2294200	0	0	588610	9752800	0	0	0	0	0
Q8CJ19	Mical3	0	0	0	0	0	0	0	0	0	0	0	0	0	0	0	0	0	29094	0	0	0	25427	0	0	0	106760	0	49018	220000	221660	0	0	0	0	0	0	0	0	0	0	0	0	0	0	0	0	0	0
Q8C522	Endod1	0	0	0	0	0	0	0	0	0	0	0	0	0	0	0	76922	0	606650	0	0	0	561130	223190	995030	1168600	485060	6539700	1143100	824900	1853200	0	0	0	0	0	0	1528500	402100	481290	0	0	0	0	0	0	0	0	0
Q62425	Ndufa4	0	0	0	0	0	0	0	0	0	0	2917400	0	0	0	0	0	0	0	0	0	0	0	0	0	0	0	0	0	0	0	0	0	0	0	0	0	0	0	0	0	0	0	0	0	0	4010700	0	1148200
P70402	Mybph	0	0	0	516600	0	0	0	405650	0	660590	490980	293590	0	0	0	0	0	0	0	0	0	0	0	0	0	0	0	0	0	0	0	0	0	0	0	0	0	0	0	0	0	0	0	0	0	0	0	0
Q00623	Apoa1	0	0	0	0	0	927370	5704700	1209900	0	1765700	3545800	1229200	2211400	9236000	2468800	0	0	0	0	0	0	0	0	0	0	0	0	0	0	0	0	0	0	0	0	0	0	0	0	0	0	0	0	0	0	0	0	0
Q7TSJ2	Map6	0	0	0	0	0	0	0	0	0	0	0	0	0	0	0	418090	423450	11777000	4686800	3614000	10925000	12886000	4557800	15641000	6750900	18286000	21994000	20524000	42417000	42748000	0	0	0	0	0	0	0	0	0	0	0	0	0	0	0	0	0	0
Q8BHI7	Elovl5	0	0	0	0	0	0	0	0	0	0	0	0	0	0	0	0	0	0	0	0	0	0	0	0	0	0	0	0	0	0	0	0	0	0	0	0	0	0	0	0	0	0	0	0	0	0	0	0
Q60931	Vdac3	0	0	0	0	0	0	0	0	0	0	0	0	0	0	0	82263	0	0	1290600	0	0	2917800	0	2779700	2540700	9567500	19439000	20103000	15127000	29959000	0	0	0	5025000	3165100	7722200	34606000	11675000	10918000	3721500	0	0	172700000	102500000	72204000	0	0	0
Q8R146	Apeh	0	0	0	0	0	0	0	0	0	0	0	0	0	0	0	0	0	0	0	0	0	0	0	0	0	0	0	0	0	0	0	0	0	0	0	0	0	0	0	0	0	0	0	0	0	0	0	0
Q99N95	Mrpl3	0	0	0	0	0	0	0	0	0	0	0	0	0	0	0	0	0	0	0	0	0	0	0	0	0	0	0	0	0	0	0	0	0	0	0	0	0	0	0	0	0	0	0	0	0	0	0	0
Q3TMP8	Tmem38a	0	0	0	0	0	0	0	0	0	0	0	0	0	0	0	0	0	0	0	0	0	0	0	0	0	0	0	0	0	0	0	0	0	0	0	0	0	0	0	0	0	0	0	0	0	0	0	0
P20852	Cyp2a5	0	0	0	0	0	0	0	0	0	0	0	0	0	0	0	0	0	0	0	0	0	0	0	0	0	0	0	0	0	0	0	0	0	0	0	0	0	0	0	0	0	0	0	0	0	0	0	0
Q8BZF8	Pgm5	0	0	0	0	0	0	0	0	0	0	0	0	0	0	0	0	0	0	0	0	0	0	0	0	0	0	0	0	0	0	496850	506800	1406000	2311800	1077500	1098000	98762000	49703000	49571000	6741700	640190	1181100	115200000	98750000	103280000	762600	0	0
Q9ERD7	Tubb3	0	0	0	0	0	0	0	0	0	0	0	0	0	0	0	26833000	3205500	254810000	128090000	66580000	580000000	1285800000	886500000	2471800000	937590000	2195600000	3313800000	1104100000	381710000	734470000	0	0	0	0	0	0	55267000	31347000	50280000	0	0	0	49212000	0	3103400	916160	0	0
Q9CPU0	Glo1	0	0	0	0	0	0	0	0	0	0	0	0	0	0	0	0	0	0	156750	0	820080	0	0	0	0	4455600	14034000	0	0	1532500	0	0	0	0	0	0	0	0	0	0	0	0	0	0	0	0	0	0
Q9CY64	Blvra	0	0	0	0	0	0	0	0	0	0	0	0	0	0	0	0	0	0	0	0	0	0	0	0	0	0	0	0	0	0	0	0	0	0	0	0	0	0	0	0	0	0	0	0	0	0	0	0
O08583	Alyref	0	0	0	0	0	0	0	0	0	0	0	0	0	0	0	0	0	0	408630	0	0	1098800	0	1880500	6276400	5397600	6966400	5034800	0	20218000	0	0	0	0	0	0	0	0	0	0	0	0	0	0	0	2903000	0	0
Q3UPL0	Sec31a	0	0	0	0	0	0	0	199620	0	0	0	0	0	93207	121780	0	0	0	0	0	0	0	0	0	0	0	0	0	0	0	0	0	150380	786960	0	566930	4172500	1878800	3372800	0	0	0	6577900	2309500	4329300	0	0	0
Q9R118	Htra1	0	0	0	0	0	0	0	0	0	0	0	0	0	0	0	0	0	0	0	0	0	0	0	0	0	0	0	0	0	0	0	0	0	0	0	0	0	0	0	0	0	0	0	0	0	0	0	0
Q9QZS5	Sgk2	0	0	0	0	0	0	0	0	0	0	0	0	0	0	0	0	0	0	0	0	0	0	0	0	0	0	0	0	0	0	0	0	0	0	0	0	0	0	0	0	0	0	0	0	0	0	0	0
Q6ZWQ0	Syne2	0	0	0	0	0	0	0	0	0	0	0	0	0	0	0	0	27241	0	0	0	0	0	0	0	32771	60057	0	0	0	0	0	0	0	0	0	0	0	0	0	0	0	0	0	0	0	0	0	0
Q91UZ5	Impa2	0	0	0	0	0	0	0	0	0	0	0	0	0	0	0	0	0	0	0	0	0	0	0	0	0	0	0	0	0	0	0	0	0	0	0	0	0	0	0	0	0	0	0	0	0	0	0	0
Q3U308	Ctu2	0	0	0	0	0	0	0	0	0	0	0	0	0	0	0	0	0	0	0	0	0	0	0	0	0	0	0	0	0	0	0	0	0	0	0	0	1359800	708510	1934800	0	0	0	0	6150200	0	0	0	0
P10605	Ctsb	0	0	0	0	331770	51307	0	0	0	267790	281530	0	485080	533940	86608	0	0	0	0	0	0	0	0	0	0	0	0	0	0	0	0	0	0	0	0	0	0	0	0	0	0	0	5501000	2964300	0	0	0	0
Q7TSI3	Ppp6r1	0	0	0	0	0	0	0	0	0	0	0	0	0	0	0	0	0	0	0	0	0	0	0	0	0	0	0	0	0	0	0	0	0	0	0	0	231870	247430	410050	0	0	0	0	0	937690	0	0	0
Q9D880	Timm50	0	0	0	0	0	0	0	0	0	0	0	1642900	0	0	0	0	0	1024500	3249700	0	0	484260	378070	486290	457120	6262100	7741600	1496400	2490800	373000	0	0	0	8543600	6305400	5274300	35500000	12511000	21795000	1778700	0	0	9140900	36157000	13438000	0	0	212770
Q8BTM8	Flna	0	0	78412	59870	21977	66860	915480	168790	97535	884200	606920	419040	122080	99879	201110	238470	41891	83224	26732	0	231410	39027	46195	0	5059.9	191690	16767	26881	57684	610060	34296000	35398000	34233000	179300000	79661000	177570000	307610000	157790000	218570000	52082000	38863000	33315000	298240000	244670000	286080000	252510	0	147190
P46096	Syt1	0	0	0	0	0	0	0	0	0	0	0	0	0	0	0	2726200	227790	30730000	4730700	788810	3358200	57109000	35216000	122770000	52802000	58053000	247670000	65085000	40859000	103090000	0	0	0	0	0	0	0	0	0	0	0	0	0	0	0	0	0	0
Q8BSS9	Ppfia2	0	0	0	0	0	0	0	0	0	0	0	0	0	0	0	0	0	0	0	0	0	119230	0	0	106460	415510	369580	1904200	2874700	5431900	0	0	0	0	0	0	0	0	0	0	0	0	0	0	0	0	0	0
Q924Y0	Bbox1	0	0	0	0	0	0	0	0	0	0	0	0	0	0	0	0	0	0	0	0	0	0	0	0	0	0	0	0	0	0	0	0	0	0	0	0	0	0	0	0	0	0	0	0	0	0	0	0
Q9CQS8	Sec61b	0	0	0	0	0	0	0	0	0	0	1437000	0	0	0	0	0	0	0	0	0	0	0	0	0	0	0	0	0	0	0	0	0	0	0	0	0	0	0	0	0	0	0	0	0	0	0	0	0
Q8BG81	Poldip3	0	0	0	0	0	0	0	0	0	0	0	0	0	0	0	0	0	44035	0	0	0	0	0	0	254290	0	183720	0	1193400	0	0	0	0	0	0	0	0	0	0	0	0	0	0	0	0	0	0	0
Q99PL5	Rrbp1	0	0	0	0	0	0	0	0	0	185160	82064	71575	0	0	0	0	0	0	0	0	0	0	0	0	0	0	0	0	0	0	0	0	0	0	0	0	8064700	1028100	580460	0	0	0	0	0	646520	0	0	0
O08528	Hk2	0	0	0	0	0	0	0	0	0	597250	0	0	0	0	0	0	0	0	0	0	0	0	0	0	0	0	0	0	0	0	369580	1112700	0	4755900	11340000	1699600	22972000	6480000	15783000	678330	0	0	21934000	7033200	15224000	8146700	377800	4279700
Q920A9	Fcrla	0	0	0	0	0	0	0	0	0	0	0	0	0	0	0	0	0	0	0	0	0	0	0	0	0	0	0	0	0	0	0	0	0	0	0	0	0	0	0	0	0	0	0	0	0	0	0	0
P11032	Gzma	0	0	0	0	0	0	0	0	0	0	0	0	0	0	0	0	0	0	0	0	0	0	0	0	0	0	0	0	0	0	0	0	0	0	0	0	0	0	0	0	0	0	0	0	0	0	0	0
Q91XE4	Acy3	0	0	0	0	0	0	0	0	0	0	0	0	0	0	0	0	0	0	0	0	0	0	0	0	0	0	0	0	0	0	0	0	0	0	0	0	0	0	0	0	0	0	0	0	0	0	0	0
P63038	Hspd1	0	0	0	0	0	0	0	195990	0	587900	338040	0	0	0	0	1603800	454250	16560000	0	0	432030	2586400	4674200	105690000	15747000	19760000	135520000	16623000	1790100	10765000	11250000	16850000	17283000	9348600	13498000	10221000	252950000	132040000	155550000	32377000	5907700	20783000	244380000	193200000	192500000	5279700	0	0
P15116	Cdh2	0	0	0	0	0	0	0	0	0	0	0	0	0	0	0	0	0	1840400	336610	381360	0	1467500	413240	269170	306740	836160	162720	8499100	20132000	27157000	0	0	0	0	0	0	0	0	0	0	0	0	0	0	0	0	0	0
Q64105	Spr	0	0	0	0	0	0	0	0	0	688660	375360	478670	0	0	0	0	0	0	0	0	0	0	0	0	0	0	0	0	0	0	0	0	0	0	0	0	0	0	0	0	0	0	0	0	0	0	0	0
Q8K013	Gtpbp10	0	0	0	0	0	0	0	0	0	0	0	0	0	0	0	0	0	0	0	0	0	0	0	0	0	0	0	0	0	0	0	0	0	0	0	0	0	0	0	0	0	0	0	0	0	0	0	0
Q62230	Siglec1	0	0	0	0	0	0	0	0	0	0	0	0	0	0	0	0	0	0	0	0	0	0	0	0	0	0	0	0	0	0	0	0	0	0	0	0	0	0	0	0	0	0	0	0	0	0	0	0
Q9QZW0	Atp11c	0	0	0	0	0	0	0	0	0	0	0	0	0	0	0	0	0	0	0	0	0	0	0	0	0	0	0	0	0	0	0	0	0	0	0	0	0	0	0	0	0	0	0	0	0	0	0	0
Q80X19	Col14a1	0	0	0	0	0	0	0	0	0	0	0	0	0	0	0	0	0	0	0	0	0	0	0	0	0	0	0	0	0	0	0	0	0	0	0	0	0	0	0	0	0	0	0	0	0	0	0	0
O08807	Prdx4	0	0	0	1053000	0	2551400	0	0	0	4714400	5438100	2003300	0	0	0	1081300	896900	0	0	0	0	0	0	0	0	0	0	0	0	0	0	0	0	0	0	0	0	0	0	0	0	0	0	0	0	0	0	0
Q3U0M1	Trappc9	0	0	0	0	0	0	0	0	0	0	0	0	0	0	0	0	0	0	0	0	0	2365400	1425700	1996300	0	0	0	0	0	0	0	0	0	0	0	0	673510	430990	564200	0	0	0	0	0	0	0	0	0
A2RT67	Dennd3	0	0	0	0	0	0	0	0	0	0	0	0	0	0	0	0	0	0	0	0	0	0	0	0	0	0	0	0	0	0	0	0	0	0	0	0	0	0	0	0	0	0	0	0	0	0	0	0
O88746	Tom1	0	0	0	0	0	0	0	0	0	0	0	0	0	0	0	0	0	0	0	0	0	0	0	0	0	0	0	0	0	0	0	0	0	0	0	0	0	0	0	0	0	0	0	0	0	0	0	0
O89084	Pde4a	0	0	0	0	0	0	0	0	0	0	0	0	0	0	0	0	0	0	0	0	0	0	0	0	0	0	0	98785	254880	0	0	0	0	0	0	0	0	0	0	0	0	0	0	0	0	0	0	0
Q9JMH9	Myo18a	0	0	0	0	0	0	0	0	0	0	0	0	0	0	0	14445	163870	5050300	535650	781220	0	6759100	283600	1036300	1527900	703030	437150	10373000	52307000	87166000	0	0	0	0	0	0	51748	0	125200	0	589350	0	0	0	0	0	0	0
Q9Z2W0	Dnpep	0	0	0	0	0	0	0	0	0	524900	0	0	0	0	0	0	0	0	0	0	172490	0	351470	0	868900	2447400	2799700	0	0	0	0	0	0	0	0	0	3723200	3951300	933040	0	454230	0	0	0	0	1230600	0	493600
P80314	Cct2	0	0	0	0	0	0	0	0	0	1271700	282990	285080	0	0	0	202630	0	2563200	0	0	98272	1484900	3394200	3162800	5910100	14101000	22077000	4369600	376750	2972100	251780	283530	0	0	0	0	31431000	18419000	33780000	4040600	1771500	2221700	8689600	14611000	10233000	1462300	0	0
Q8CHQ9	Cml2	0	0	0	0	0	0	0	0	0	0	0	0	0	0	0	0	0	0	0	0	0	0	0	0	0	0	0	0	0	0	0	0	0	0	0	0	0	0	0	0	0	0	0	0	0	0	0	0
P36423	Tbxas1	0	0	0	0	0	0	0	0	0	0	0	0	0	0	0	0	0	0	0	0	0	0	0	0	0	0	0	0	0	0	0	0	0	0	0	0	0	0	0	0	0	0	0	0	0	0	0	0
Q9Z1G4	Atp6v0a1	0	0	0	0	0	0	0	0	0	0	0	0	0	0	0	692780	266270	8057200	8041900	460860	0	5613000	1221700	13186000	6234300	30188000	57925000	18206000	37227000	52619000	0	0	0	0	0	0	0	0	0	0	0	0	0	0	0	0	0	0
Q61239	Fnta	0	0	0	0	0	0	0	0	0	0	0	0	0	0	0	0	0	0	0	0	0	0	0	0	320400	812010	0	0	0	0	178970	0	0	486120	526930	704960	394510	293280	1135300	0	0	0	902560	454460	466270	0	0	0
P61202	Cops2	0	0	0	0	0	0	0	0	0	0	0	0	0	0	0	0	0	0	0	0	0	0	0	0	774220	2871900	3464100	279840	0	0	0	0	0	0	0	0	0	0	0	0	0	0	0	0	0	0	0	0
Q922Q4	Pycr2	0	0	0	0	0	0	0	0	0	0	0	0	0	0	0	0	0	0	0	0	0	0	0	0	0	0	0	595930	424880	0	0	0	0	0	0	0	0	0	0	0	0	0	0	0	0	0	0	0
Q60823	Akt2	0	0	0	0	0	0	0	0	0	0	0	0	0	0	0	0	0	0	0	0	0	0	0	0	0	0	0	0	0	0	0	0	0	0	0	0	0	0	0	0	0	0	0	0	0	0	0	0
Q8R1G2	Cmbl	0	0	0	0	299770	0	0	0	0	1761200	1043100	282830	0	0	0	0	0	0	0	0	0	0	0	0	0	0	0	0	0	0	0	0	0	0	0	0	0	0	0	0	0	0	0	0	0	0	0	0
O08705	Slc10a1	0	0	0	0	0	0	0	0	0	0	0	0	0	0	0	0	0	0	0	0	0	0	0	0	0	0	0	0	0	0	0	0	0	0	0	0	0	0	0	0	0	0	0	0	0	0	0	0
Q9CXA2	L3hypdh	0	0	0	0	0	0	0	0	0	0	0	0	0	0	0	0	0	0	0	0	0	0	0	0	0	0	0	0	0	0	0	0	0	0	0	0	0	0	0	0	0	0	0	0	0	0	0	222260
Q8R1G6	Pdlim2	0	0	0	0	0	0	0	0	0	0	0	0	0	0	0	0	0	0	0	0	0	0	0	0	0	0	0	2128800	515800	4776900	0	0	0	0	0	0	0	0	0	0	0	0	0	0	0	0	0	0
Q9D958	Spcs1	0	0	0	0	0	0	0	0	0	0	0	0	0	0	0	0	0	0	0	0	0	0	0	0	0	0	0	0	0	0	0	0	0	0	0	0	0	0	0	0	0	0	58585000	37300000	48797000	0	0	0
P35550	Fbl	0	0	0	0	0	0	0	0	0	0	0	0	0	0	0	0	0	0	0	0	0	0	0	0	0	0	0	0	0	0	0	0	0	6215900	4375900	7048400	0	2128500	2850400	0	0	1527200	10101000	5608700	9242000	0	0	0
P14869	Rplp0	0	0	0	0	0	0	3974600	4388600	0	928240	2427600	0	7352100	5738100	3866300	0	0	0	3761700	1268800	0	8635700	7916500	20960000	2724000	14475000	42442000	13116000	31705000	46367000	3462900	8640400	10661000	176650000	194830000	277320000	179310000	113710000	179820000	17324000	11989000	10747000	254000000	230570000	294360000	0	0	321570
P14576	Srp54	0	0	0	0	0	0	0	0	0	0	0	0	0	0	0	0	0	0	0	0	0	0	0	0	0	0	0	0	0	0	0	0	0	0	0	0	4561500	1667000	1281600	0	0	0	0	0	1982400	0	0	0
P01867	Igh-3	0	0	0	0	0	0	0	0	0	0	0	0	0	0	0	0	0	0	0	0	0	0	0	0	0	0	0	0	0	0	0	0	0	0	0	0	0	0	0	0	0	0	0	0	0	0	0	0
P09470	Ace	0	0	0	0	0	0	0	0	0	0	0	0	0	0	0	0	0	0	0	0	0	0	0	0	0	0	0	0	0	0	0	0	0	0	0	0	0	0	0	0	0	0	0	0	0	0	0	0
Q8BZW8	Nhlrc2	0	0	0	0	0	0	0	0	0	0	0	0	0	0	0	0	0	0	0	0	0	0	0	0	0	0	0	0	0	0	0	0	0	0	0	485710	1697800	791850	1219800	0	0	0	0	0	0	0	0	0
Q3UVL4	Vps51	0	0	0	0	0	0	0	0	0	0	0	0	0	0	0	0	0	0	0	0	0	0	0	0	0	0	0	0	0	0	0	0	0	38398	38403	0	70312	0	59198	0	0	0	0	0	0	0	0	0
P62320	Snrpd3	0	0	0	8529500	4104300	0	6207700	0	0	6131900	5124100	2255900	0	2753300	0	0	0	0	0	0	0	0	0	0	0	0	0	0	0	0	0	0	0	0	0	0	0	0	0	0	0	0	0	0	0	0	0	0
P62830	Rpl23	0	0	0	0	0	0	0	0	824310	0	935570	1054400	0	0	0	0	0	0	0	0	0	0	0	0	0	0	0	0	0	0	0	0	0	0	0	0	0	0	0	0	0	0	0	0	0	0	0	0
Q80TZ3	Dnajc6	0	0	0	0	0	0	0	0	0	0	0	0	0	0	0	17814	0	0	576300	0	1938400	117370	1407100	1311200	159780	2198200	2040800	1946100	947480	4278900	0	0	0	0	0	0	0	0	0	0	0	0	0	0	0	0	0	0
O08582	Gtpbp1	0	0	0	0	0	0	0	0	0	0	0	0	0	0	0	0	0	0	0	0	0	0	0	0	0	0	0	0	0	0	0	321190	0	168980	214140	252580	675450	0	1780700	0	0	0	678920	186180	914150	934750	0	320270
Q62151	Ager	0	0	0	0	0	0	0	0	0	0	0	0	0	0	0	0	0	0	0	0	0	0	0	0	0	0	0	0	0	0	0	0	0	0	0	0	0	0	0	0	0	0	0	0	0	0	0	0
P62484	Abi2	0	0	0	0	0	0	0	0	0	0	0	0	0	0	0	0	0	719740	0	0	0	799040	0	2084200	0	0	0	2056200	3456800	6375400	0	0	0	0	0	0	0	0	0	0	0	0	0	0	0	0	0	0
Q8BGX2		0	0	0	0	0	0	0	0	0	0	0	0	0	0	0	0	0	0	0	0	0	0	0	0	0	0	0	0	0	0	0	0	0	0	0	0	0	0	2341900	0	0	0	8878400	4799500	3711400	0	0	0
Q9Z2W1	Stk25	0	0	0	0	0	0	0	0	0	0	0	0	0	0	0	0	0	0	0	0	0	0	0	0	0	0	0	0	0	0	110930	0	0	0	0	1020600	1240600	571250	804920	488380	0	0	0	0	2644400	0	0	0
Q80UW2	Fbxo2	0	0	0	0	0	0	0	0	0	0	0	0	0	0	0	0	0	1230800	0	0	0	0	0	0	2283100	0	9674100	0	0	2930100	0	0	0	0	0	0	0	0	0	0	0	0	0	0	0	0	0	0
A2AF47	Dock11	0	0	0	0	0	0	0	0	0	0	0	0	0	0	0	0	0	0	0	0	0	0	0	0	0	0	0	0	0	0	0	0	0	0	0	0	0	0	0	0	0	0	0	0	0	0	0	0
P48320	Gad2	0	0	0	0	0	0	0	0	0	0	0	0	0	0	0	0	0	1069900	0	0	0	957300	1496500	2113800	603640	798610	3751000	556330	950430	8942500	0	0	0	0	0	0	0	0	0	0	0	0	0	0	0	0	0	0
Q9QUI0	Rhoa	0	0	0	0	1350800	1031000	13899000	2791400	1391200	4998500	4753800	2431100	1974000	518830	1029400	0	0	0	0	0	0	0	0	0	0	0	0	0	0	0	0	0	0	0	0	0	0	0	0	0	0	0	0	0	0	0	0	0
Q9QXE0	Hacl1	0	0	0	0	0	0	0	0	0	0	0	0	0	0	0	0	0	0	0	0	0	0	0	0	0	0	0	0	0	0	0	0	0	0	0	0	0	0	0	0	0	0	0	0	0	0	0	0
P51881	Slc25a5	0	0	0	0	2052000	0	0	0	0	0	0	0	2598100	0	0	0	182380	1580100	1262100	0	16846000	9377400	4403700	15169000	7271200	9268800	8258700	17745000	4400300	10159000	7152700	29818000	6949000	1364900000	1458600000	1292700000	614330000	501480000	343950000	428490000	159660000	216020000	7228500000	8311300000	8996900000	0	0	0
Q68FH0	Pkp4	0	0	0	0	0	0	0	0	0	0	0	0	0	0	0	28799	17961	2076900	0	174120	0	1752800	26124	0	977510	51587	218950	10285000	37346000	43501000	0	0	0	0	0	0	0	0	0	0	0	0	0	0	0	0	0	0
P01872	Ighm	0	0	0	0	0	0	0	0	0	0	0	0	0	0	0	0	0	0	0	0	0	0	0	0	0	0	0	0	0	0	0	0	0	2952900	2364000	4779800	7339800	1737100	2010100	0	0	0	0	0	0	1144700	0	0
Q80TS7	Ddn	0	0	0	0	0	0	0	0	0	0	0	0	0	0	0	0	0	0	0	0	0	0	0	0	0	0	0	98441	539880	195890	0	0	0	0	0	0	0	0	0	0	0	0	0	0	0	0	0	0
Q8BJS4	Sun2	0	0	0	0	0	0	0	0	0	0	0	0	0	0	0	0	0	0	0	0	0	0	0	0	0	0	0	0	0	0	0	0	0	0	0	0	0	0	0	0	0	0	0	0	0	0	0	0
Q6P9K9	Nrxn3	0	0	0	0	0	0	0	0	0	0	0	0	0	0	0	0	0	0	64215	0	0	0	0	0	78219	684310	666960	509880	836870	1660900	0	0	0	0	0	0	0	0	0	0	0	0	0	0	0	0	0	0
P46467	Vps4b	0	0	0	0	0	0	0	0	0	0	0	0	0	0	0	0	0	0	0	0	0	0	0	0	0	0	0	0	0	0	0	0	0	0	0	0	2718200	2559600	6118500	0	0	0	4443800	1346100	2658600	0	0	0
Q8BRF7	Scfd1	0	0	0	0	0	0	0	0	0	0	0	0	0	0	0	0	0	0	0	0	0	0	0	0	0	0	0	0	0	0	0	0	0	0	0	0	499160	1208000	1947800	0	0	0	676870	552200	0	0	0	0
P18653	Rps6ka1	0	0	0	0	0	0	0	0	0	0	0	0	0	0	0	0	0	0	0	0	0	0	0	0	0	0	0	0	0	0	0	0	0	6475800	293170	1954200	6615600	6585600	9667600	0	0	0	29798000	10593000	19351000	0	0	0
P62281	Rps11	0	0	0	0	0	0	0	0	0	0	0	0	0	0	0	0	0	0	0	0	0	0	0	0	0	0	0	0	0	0	0	0	0	0	0	0	0	0	0	0	0	0	0	0	0	0	0	0
P53994	Rab2a	0	0	0	0	0	0	1523000	531910	0	0	1116800	617730	0	0	0	0	0	0	0	0	0	0	0	0	0	0	0	0	0	0	0	0	0	0	0	0	0	0	0	0	0	0	0	0	0	0	0	0
Q60759	Gcdh	0	0	0	0	0	0	0	0	0	0	0	0	0	0	0	0	0	0	3072000	2110300	3252800	0	0	0	0	516880	888240	0	0	0	0	0	0	11520000	13364000	8347000	0	0	2117000	1153000	0	0	13051000	6910600	8605800	2163000	120830	624180
P51150	Rab7a	0	0	0	7425900	1192200	2286000	4734900	2205600	866870	6194900	4097900	3458000	401850	2020300	2266000	0	0	0	0	0	0	0	0	0	0	0	0	0	0	0	0	0	0	0	0	0	0	0	0	0	0	0	0	0	0	0	0	0
Q9ERK4	Cse1l	0	0	0	0	0	0	0	0	0	153600	0	0	0	0	0	47504	0	113330	0	0	0	0	0	0	98522	572400	1734100	40546	0	0	0	0	0	163780	339450	168500	2252100	581880	1663600	138420	0	0	2687800	1764300	1206800	0	0	0
Q8VEE4	Rpa1	0	0	0	0	0	0	0	0	0	0	0	0	0	0	0	0	0	0	0	0	0	0	0	0	0	0	0	0	0	0	0	0	0	0	0	0	0	0	0	0	0	0	0	0	0	0	0	0
G5E870	Trip12	0	0	0	0	0	0	0	0	0	0	0	0	0	0	0	0	0	0	0	0	0	0	0	0	0	0	0	0	0	0	0	0	0	0	0	0	0	0	0	0	0	0	0	0	0	0	0	0
Q9Z2E3	Ern2	0	0	0	0	0	0	0	0	0	0	0	0	0	0	0	0	0	0	0	0	0	0	0	0	0	0	0	0	0	0	0	0	0	230420	0	154370	383960	313030	670040	0	0	0	274760	649590	1824600	0	0	0
P49025	Cit	0	0	0	0	0	0	0	0	0	0	0	0	0	0	0	0	0	0	102250	0	0	203090	0	90413	96495	0	0	1639100	5497900	5780600	0	0	0	0	0	0	0	0	0	0	0	0	0	0	0	0	0	0
O35857	Timm44	0	0	0	0	0	0	0	0	0	0	0	0	0	0	0	0	0	0	0	0	0	0	0	0	0	385460	777180	0	0	0	0	0	0	0	0	2158600	0	0	0	0	0	0	4513400	3442000	3113400	0	0	0
Q62210	Birc2	0	0	0	0	0	0	0	0	0	0	0	0	0	0	0	0	0	0	0	0	0	0	0	0	0	0	0	0	0	0	0	0	0	207860	0	202960	0	0	0	0	0	0	0	0	0	0	0	0
Q9ERR1	Ndel1	0	0	0	0	0	0	0	0	0	0	0	0	0	0	0	0	0	0	1088400	690320	0	0	0	0	232750	297880	352210	68967	92442	0	0	0	0	0	0	0	0	0	0	0	0	0	0	0	0	0	0	0
P27773	Pdia3	0	0	0	1282600	433550	578460	5516800	540790	269460	4008200	5641100	2545500	310450	683460	576250	777360	61537	7796800	0	0	0	1520000	7263300	3068700	2103400	17213000	27520000	4108700	0	1189200	1597000	0	1412100	0	0	0	100320000	30762000	28609000	3233300	0	0	7646000	30234000	8196300	493640	0	0
Q3UTZ3		0	0	0	0	0	0	0	0	0	0	0	0	0	0	0	0	0	0	0	0	0	322060	753590	996590	0	0	0	0	0	0	0	0	0	0	0	0	144940	708000	0	0	0	0	0	0	0	0	0	0
Q8BK64	Ahsa1	0	0	0	0	0	0	0	0	0	0	0	0	0	0	0	0	0	0	347240	2252500	11467000	0	0	0	2104000	7153200	6330500	1118500	751510	2185700	0	0	0	0	0	0	0	0	0	0	0	0	0	0	0	0	0	222790
Q69ZH9	Arhgap23	0	0	0	0	0	0	0	0	0	0	0	0	0	0	0	0	0	0	0	0	0	0	0	0	0	0	0	509810	1926300	1530200	0	0	0	0	0	0	0	0	0	0	0	0	0	0	0	0	0	0
Q91VI7	Rnh1	0	0	0	0	245530	0	0	0	0	412270	154140	254340	0	0	0	0	0	0	1358700	995430	305290	0	0	0	463490	1447900	1986500	0	0	0	350750	0	414550	0	1471100	1455700	3458500	2095300	2603200	928000	0	0	8858000	0	1337100	1218000	57194	709630
P70269	Ctse	0	0	0	0	0	0	0	0	0	0	0	0	0	0	0	0	0	0	0	0	0	0	0	0	0	0	0	0	0	0	0	0	0	0	0	0	0	0	0	0	0	0	0	0	0	0	0	0
Q8BV49	Pyhin1	0	0	0	0	0	0	0	0	0	0	0	0	0	0	0	0	0	0	0	0	0	0	0	0	0	0	0	0	0	0	0	0	0	0	0	0	0	0	0	0	0	0	0	0	0	0	0	0
Q3UN02	Lclat1	0	0	0	0	0	0	0	0	0	0	0	0	0	0	0	0	0	0	0	0	0	0	0	0	0	0	0	0	0	0	0	0	0	0	0	0	3368600	3462200	5586700	0	0	0	28564000	9083900	23081000	0	0	0
Q60930	Vdac2	0	0	0	0	1652600	0	10835000	1403800	871220	3173200	355910	2351900	2252600	1422200	2227800	1248700	0	5703600	2878500	0	2632000	5351300	2276800	12363000	2330800	46890000	55358000	29771000	45088000	31801000	0	0	0	12384000	9479100	13303000	79455000	34097000	38694000	3885100	0	0	74337000	153680000	94331000	315960	0	487460
P08249	Mdh2	0	0	0	43345000	1721500	2410300	142920000	20818000	9493000	61837000	54267000	20802000	30611000	35850000	5769000	3695200	1337700	111190000	53196000	480760	5290700	30922000	6069900	73827000	55616000	196790000	389380000	70212000	5576000	82174000	1371100	901050	917360	0	1877400	2395200	329840000	24961000	6176000	4030300	0	1249500	4577400	6787700	3062500	10815000	907790	2739700
Q8K012	Fnbp1l	0	0	0	0	0	0	0	0	0	0	0	0	0	0	0	0	0	0	0	0	0	0	0	0	0	0	0	443690	263900	1359200	0	0	0	0	0	0	0	0	0	0	0	0	0	0	0	0	0	0
P33175	Kif5a	0	0	0	0	0	0	0	0	0	0	0	0	0	0	0	0	0	0	0	0	0	0	0	0	0	118400	150990	76172	69092	0	0	0	0	0	0	0	0	0	0	0	0	0	0	0	0	0	0	0
Q9WVD5	Slc25a15	0	0	0	0	0	0	0	0	0	0	0	0	0	0	0	0	0	0	0	0	0	0	0	0	0	0	0	0	0	0	0	0	0	0	0	0	0	0	0	0	0	0	0	0	0	0	0	0
Q569Z6	Thrap3	0	0	0	0	0	0	0	0	0	0	0	0	0	0	0	0	0	0	0	0	0	0	0	0	0	0	0	0	0	0	0	0	0	0	0	0	0	0	0	0	0	0	0	0	0	0	0	0
Q3V3V9	Rltpr	0	0	0	0	0	0	0	0	0	0	0	0	0	0	0	0	0	0	0	0	0	0	0	0	0	0	0	0	0	0	0	0	0	0	0	0	0	0	0	0	0	0	0	0	0	0	0	0
Q3TDQ1	Stt3b	0	0	0	0	0	0	0	0	0	0	0	0	0	0	0	0	0	0	0	0	0	0	0	0	0	0	0	0	0	0	0	0	0	0	0	0	0	0	0	0	0	0	0	0	0	0	0	0
Q64337	Sqstm1	0	0	0	0	0	0	0	0	0	0	0	0	0	0	0	0	0	0	0	0	0	0	0	0	0	0	0	0	0	0	0	0	0	0	0	0	0	0	0	0	0	0	0	0	0	0	0	0
Q99J31	Ophn1	0	0	0	0	0	0	0	0	0	0	0	0	0	0	0	0	0	0	0	0	0	0	0	0	0	0	0	0	0	0	0	0	0	0	0	0	0	0	0	0	0	0	0	0	0	0	0	0
P47857	Pfkm	0	0	0	0	0	0	0	0	0	0	0	0	0	0	0	116710	0	3124600	9742600	77883	475050	2017200	2058900	20265000	3043800	1685900	1289500	8770900	1284000	3568300	0	0	0	9373300	781580	2472200	21399000	20523000	24956000	2043800	0	566150	52723000	55472000	43281000	9141700	114300	1740600
Q8VBW6	Nae1	0	0	0	0	0	0	0	0	0	0	0	0	0	0	0	0	0	0	0	0	0	0	0	0	0	0	0	0	0	0	0	0	0	0	0	0	186660	0	101150	0	0	0	0	0	0	0	0	0
P67778	Phb	0	0	0	0	787300	226980	0	0	0	868340	1866200	0	0	1240300	231210	200420	127940	0	0	0	0	0	0	0	0	0	0	2553300	0	388770	0	0	0	3410200	1732200	4248700	0	1765800	0	812330	2187900	0	10451000	22841000	19934000	0	0	0
A2AKK5	Acnat1	0	0	0	0	0	0	0	0	0	0	0	0	0	0	0	0	0	0	0	0	0	0	0	0	0	0	0	0	0	0	0	0	0	0	0	0	0	0	0	0	0	0	0	0	0	0	0	0
P08905	Lyz2	0	0	0	0	0	3244500	0	57991000	4909300	34145000	22510000	0	5535500	3694100	3934500	0	0	0	0	0	0	0	0	0	0	0	0	0	0	0	0	0	0	0	0	0	0	0	0	0	0	0	0	0	0	0	0	0
Q925I1	Atad3	0	0	0	0	0	0	0	0	0	0	0	0	0	0	0	0	524860	0	0	0	0	877560	355910	514510	0	0	0	1466800	1379900	678830	0	0	0	0	0	0	1362200	864300	2234800	0	0	0	4114500	1481100	512990	0	0	0
Q8BG80	Fbxo46	0	0	0	0	0	0	0	0	0	0	0	0	0	0	0	0	0	0	0	0	0	0	0	0	0	0	0	0	0	0	0	0	0	0	0	0	0	0	0	0	0	0	0	0	0	0	0	0
P60122	Ruvbl1	0	0	0	0	0	0	0	0	0	278330	319620	88808	0	0	0	0	0	0	0	0	0	349980	1184300	0	0	1743500	1181300	330860	564200	0	0	0	0	0	0	0	4465100	3059700	4960300	0	0	0	607620	0	4274200	0	0	0
Q9Z1S5	2023-09-03	0	0	0	0	0	0	0	0	0	0	0	0	0	0	0	745960	0	8450100	27452000	7483800	5123600	0	0	0	10513000	18406000	30732000	973380	0	1235300	0	0	0	0	0	0	0	0	0	0	0	0	0	0	0	0	0	0
Q8VDD5	Myh9	158350	0	0	0	24540	0	0	0	0	0	0	35264	0	0	0	1103200	531070	31087000	2277700	7984400	2641400	14211000	5907200	32967000	8941300	12070000	6631000	56073000	151890000	231570000	0	0	0	469440	69034	1135400	2013800	1915200	2757800	0	0	0	5076100	2199300	3097800	64191	0	29555
Q9CYA6	Zcchc8	0	0	0	0	0	0	0	0	0	0	0	0	0	0	0	0	0	0	0	0	0	0	0	0	0	0	0	0	0	0	0	0	0	0	0	0	0	0	0	0	0	0	0	0	0	0	0	0
P82347	Sgcd	0	0	0	0	0	0	0	0	0	0	0	0	0	0	0	0	0	0	0	0	0	0	0	0	0	0	0	0	0	0	0	0	0	0	0	0	9107100	4284700	6452800	0	0	0	56530000	63211000	128090000	0	0	0
Q8VHR5	Gatad2b	0	0	0	0	0	0	0	0	0	0	0	0	0	0	0	0	0	0	0	0	0	0	0	0	0	0	0	0	0	0	0	0	0	0	0	0	0	0	0	0	0	0	0	0	0	0	0	0
O70161	Pip5k1c	0	0	0	0	0	0	0	0	0	0	0	0	0	0	0	0	0	182980	1389900	559010	1692800	1948000	1443200	2164400	3394800	1556700	1040200	2739800	4272600	2149200	0	0	0	0	0	0	0	0	0	0	0	0	0	0	0	0	0	0
Q8BMF4	Dlat	0	0	0	291290000	65613000	37227000	595730000	313810000	124060000	35698000	23340000	11541000	3149400	2111500	1334900	45246	0	2588500	411740	238360	0	1475100	1796300	1862700	2281800	4668700	14354000	7760500	1472500	8520600	769360	559540	0	0	0	0	57626000	29834000	44636000	609700	0	939960	0	0	0	1963200	0	40456
Q64442	Sord	0	0	0	0	0	0	0	0	0	0	0	0	0	0	0	0	0	0	0	0	0	0	0	0	0	0	0	0	0	0	0	0	0	0	0	0	0	0	0	0	0	0	0	0	0	0	0	0
Q9ESN9	Mapk8ip3	0	0	0	0	0	0	0	0	0	0	0	0	0	0	0	0	0	27012	0	0	0	0	0	0	71338	595760	701360	149410	454430	784260	0	0	0	0	0	0	0	0	0	0	0	0	0	0	0	0	0	0
Q8VI47	Abcc2	0	0	0	0	0	0	0	0	0	0	0	0	0	0	0	0	0	0	0	0	0	0	0	0	0	0	0	0	0	0	0	0	0	0	0	0	0	0	0	0	0	0	0	0	0	0	0	0
E9Q555	Rnf213	0	0	0	0	0	0	0	0	0	0	0	0	0	0	0	0	0	0	0	0	0	0	0	0	0	0	0	0	0	0	0	0	0	0	0	0	0	0	0	0	0	0	0	0	0	0	0	0
Q8BPN8	Dmxl2	0	0	0	0	0	0	0	0	0	0	0	0	0	0	0	0	0	0	163750	0	0	0	0	0	0	149740	57731	69618	0	0	0	0	0	0	0	0	0	0	0	0	0	0	0	0	0	0	0	0
P30677	Gna14	0	0	0	0	0	0	0	0	0	0	0	0	0	0	0	0	0	0	0	0	2826000	0	0	0	0	461990	2579100	291560	0	0	0	0	0	0	0	0	0	0	0	0	0	0	0	0	0	0	0	0
P97823	Lypla1	0	0	0	0	0	0	0	0	0	0	0	0	0	0	0	0	0	0	0	0	0	0	0	0	0	0	0	0	0	0	0	0	0	0	0	0	0	0	0	0	0	0	0	0	0	0	0	0
Q8R016	Blmh	0	0	0	0	0	0	0	0	0	226060	0	0	0	619030	458640	0	0	0	0	0	0	0	0	0	233390	657840	2746200	0	0	0	0	0	0	0	0	0	0	0	0	0	0	0	0	0	0	0	0	0
P24288	Bcat1	0	0	0	0	0	0	0	0	0	0	0	0	0	0	0	0	0	2242200	526490	423280	0	0	0	0	996150	7968900	826560	0	0	0	0	0	0	0	0	0	0	0	0	0	0	0	0	0	0	0	0	0
Q8C0K5	Slc25a16	0	0	0	0	0	0	0	0	0	0	0	0	0	0	0	0	0	0	0	0	0	0	0	0	0	0	0	0	0	0	0	0	0	0	0	0	0	0	0	0	0	0	0	0	0	0	0	0
Q8BVI4	Qdpr	0	0	0	0	0	0	1069500	0	0	0	0	0	0	0	0	0	0	0	0	0	0	0	0	0	0	0	0	0	0	0	0	0	0	0	0	0	0	0	0	0	0	0	0	0	0	0	0	0
Q5SXY1	Specc1	0	0	0	0	0	0	0	0	0	0	0	0	0	0	0	0	0	329480	0	0	0	0	0	0	249090	0	0	5034400	8359700	12843000	0	0	0	0	0	0	0	0	0	0	0	0	0	0	0	0	0	0
Q9DBR0	Akap8	0	0	0	0	0	0	0	0	0	0	0	0	0	0	0	0	0	0	0	0	0	0	0	0	0	0	0	0	0	0	0	0	0	0	0	0	0	0	0	0	0	0	0	0	0	0	0	0
Q8BWQ6		0	0	0	0	0	0	0	0	0	0	0	0	0	0	0	0	0	0	0	0	0	0	0	0	0	0	0	0	0	0	0	0	0	0	188690	0	324390	137020	395830	0	0	0	705210	417930	559840	0	0	0
O35226	Psmd4	0	0	0	0	0	0	0	1297900	0	0	0	0	0	0	0	0	0	0	0	0	0	0	0	869400	1249000	1575200	2921300	0	0	0	0	0	0	0	7890200	8348100	12228000	11202000	3315700	0	0	0	0	11106000	0	455030	0	150510
P09055	Itgb1	0	0	0	0	0	0	0	0	0	0	0	0	0	0	0	0	0	0	0	0	0	0	0	0	0	0	0	0	0	0	0	0	0	0	0	0	19815000	5374600	569730	0	263150	0	2454600	3364000	5001900	0	0	0
Q9Z2I9	Sucla2	0	0	0	0	443560	1375100	1003400	0	197140	668820	1419600	1293700	1650000	452770	2253500	1185200	70561	10114000	20441000	1806600	3218900	0	0	0	9466200	27910000	90422000	0	0	0	0	821230	1042800	1572200	8661200	8054500	356510	1707600	2501300	4089200	1183700	3730400	87964000	74880000	82410000	6422100	997360	2779200
Q91VH6	Memo1	0	0	0	0	0	0	0	0	0	702340	320200	0	0	0	0	0	0	0	0	0	0	0	0	0	0	0	0	0	0	0	0	0	0	0	0	0	0	0	0	0	0	0	0	0	0	436010	0	0
Q5FW52	Mlip	0	0	0	0	0	0	0	0	0	0	0	0	0	0	0	0	0	470530	0	0	0	0	0	0	0	0	0	267130	3214600	3038600	0	0	0	0	0	0	0	0	0	0	0	0	0	0	0	0	0	0
Q9R117	Tyk2	0	0	0	0	0	0	0	0	0	0	0	0	0	0	0	0	0	0	0	0	0	0	0	0	0	0	0	0	0	0	0	0	0	0	0	0	0	0	0	0	0	0	0	0	0	0	0	0
Q8R3B1	Plcd1	0	0	0	0	0	0	0	0	0	0	0	0	0	0	0	0	0	0	0	0	0	0	0	0	0	0	0	0	0	0	0	0	0	968210	0	242590	1866200	802660	951870	0	0	0	4106700	1516300	5093900	0	0	0
Q3UMF0	Cobll1	0	0	0	0	0	0	0	0	0	0	0	0	0	0	0	0	0	0	0	0	0	0	0	0	0	0	0	0	0	0	0	0	0	0	0	0	0	0	0	0	0	0	0	0	0	0	0	0
Q68FG0	Zc4h2	0	0	0	0	0	0	0	0	0	0	0	0	0	0	0	0	0	0	0	0	0	0	0	0	0	0	0	0	0	0	0	0	0	0	0	0	0	0	0	0	0	0	0	0	0	0	0	0
Q80YR5	Safb2	0	0	0	0	0	0	0	0	0	0	0	0	0	0	0	0	0	0	0	0	0	0	0	0	0	0	0	0	0	0	0	0	0	0	0	0	0	0	0	0	0	0	0	0	0	0	0	0
P21107	Tpm3	0	0	0	0	0	0	0	0	0	14989000	1668600	1202300	0	0	0	1783600	340220	1604000	1327700	1219500	2230800	9021800	730600	12271000	5628200	10148000	34832000	43117000	150680000	127380000	0	0	0	0	0	0	38863000	5148400	0	0	0	0	0	0	0	0	0	0
O54828	Rgs9	0	0	0	0	0	0	0	0	0	0	0	0	0	0	0	0	0	0	0	0	0	0	0	0	0	0	0	0	287580	253860	0	0	0	0	0	0	0	0	0	0	0	0	0	0	0	0	0	0
Q9R1C6	Dgke	0	0	0	0	0	0	0	0	0	0	0	0	0	0	0	0	0	0	0	0	0	493120	0	486400	0	451030	687430	641380	0	0	0	0	0	0	0	0	0	0	0	0	0	0	0	0	0	0	0	0
Q91VH2	Snx9	0	0	0	0	0	0	0	0	0	0	0	0	0	0	0	0	0	0	0	0	0	0	0	0	0	0	0	0	0	0	0	0	0	0	0	0	812840	674240	598350	0	0	0	0	0	0	0	0	0
Q9ERD8	Parvg	0	0	0	0	0	0	0	0	0	0	0	0	0	0	0	0	0	0	0	0	0	0	0	0	0	0	0	0	0	0	0	0	0	0	0	0	0	0	0	0	0	0	0	0	0	0	0	0
P47791	Gsr	0	0	0	0	0	0	0	0	0	616810	374610	124060	0	0	329730	0	0	639320	0	0	410150	625940	0	809780	1169800	627290	592190	711150	0	0	0	0	0	0	0	0	25323000	4431900	994710	0	0	0	0	0	0	0	0	0
Q8R5A3	Apbb1ip	0	0	0	0	0	0	0	0	0	0	0	0	0	0	0	0	0	0	0	0	0	0	0	0	0	0	0	0	0	0	0	0	0	0	0	0	0	0	0	0	0	0	0	0	0	0	0	0
Q8BWY3	Etf1	0	0	0	0	0	0	0	0	0	0	0	0	0	0	0	0	0	0	0	0	0	0	0	0	0	0	0	0	0	0	0	0	0	0	0	0	0	0	0	0	0	0	0	0	0	0	0	0
Q9JIK5	Ddx21	0	0	0	0	0	0	0	0	0	0	0	0	0	0	0	0	0	0	0	0	0	0	0	0	0	0	0	0	0	0	0	0	0	0	0	0	0	0	0	0	0	0	0	0	0	0	0	0
P47226	Tes	0	0	0	0	0	0	0	0	0	0	0	0	0	0	0	0	0	0	0	0	0	0	0	0	0	0	0	0	0	0	460220	1503600	982060	4826000	4666000	4806700	5077500	1997700	9847900	2780600	1356600	0	11940000	3170000	4042300	0	0	0
Q9Z0H1	Wdr46	0	0	0	0	0	0	0	0	0	0	0	0	0	0	0	0	0	0	0	0	0	0	0	0	0	0	0	0	0	0	0	0	0	0	0	0	0	0	0	0	0	0	0	0	0	0	0	0
Q8BML9	Qars	0	0	0	0	0	0	0	0	0	0	0	0	0	0	0	0	0	0	0	0	0	0	0	0	0	0	0	0	0	0	0	0	0	0	0	608020	800980	375040	1954100	0	0	220550	2265500	3403800	1667900	51888	0	0
Q9Z110	Aldh18a1	0	0	0	0	0	0	0	0	0	0	0	0	0	0	0	0	0	0	0	0	0	0	0	0	0	0	0	0	0	0	0	0	0	0	190230	0	1336800	477110	0	0	0	0	0	0	0	0	0	0
Q8BH43	Wasf2	0	0	0	0	0	0	0	0	0	0	0	0	0	0	0	0	0	0	0	0	0	0	0	0	0	0	0	0	0	0	0	0	0	0	1711900	0	1180100	764860	789790	0	0	0	2789300	1369800	0	0	0	0
Q9DBX6	Cyp2s1	0	0	0	0	0	0	0	0	0	0	0	0	0	0	0	0	0	0	0	0	0	0	0	0	0	0	0	0	0	0	0	0	0	3018600	714560	653750	7366800	3738400	3042100	388220	271030	228660	66580000	22119000	61615000	0	0	0
Q9CPR4	Rpl17	0	0	0	2661800	0	2070600	0	0	0	3079900	2899200	1907100	0	1172200	3115900	0	0	0	0	0	0	0	0	0	0	0	0	0	0	0	0	0	0	0	0	0	0	0	0	0	0	0	0	0	0	0	0	0
P01868	Ighg1	0	0	0	0	0	0	0	0	0	0	0	0	0	0	0	0	0	0	0	0	0	0	0	0	0	0	0	0	0	0	0	0	0	0	0	0	0	0	0	0	0	0	0	0	0	0	0	0
Q99M71	Epdr1	0	0	0	0	0	0	0	0	0	0	0	0	0	0	0	0	0	0	0	0	175510	0	0	0	1517400	7554200	14669000	0	0	0	0	0	0	0	0	0	0	0	0	0	0	0	0	0	0	0	0	0
Q920E5	Fdps	0	0	0	0	0	0	0	0	0	0	0	0	0	0	0	0	0	123150	554730	258630	0	0	0	0	849660	2152500	5866500	550880	174610	0	537980	0	0	6320300	1275100	2066200	10055000	1352300	0	1052000	907010	828840	0	1316800	1705800	385070	0	0
Q3V0I2	Prr7	0	0	0	0	0	0	0	0	0	0	0	0	0	0	0	0	0	0	0	0	0	0	0	0	0	0	0	1246800	4564500	0	0	0	0	0	0	0	0	0	0	0	0	0	0	0	0	0	0	0
Q5XJY5	Arcn1	0	0	0	0	175850	0	0	0	0	224450	369330	0	0	0	0	112760	0	0	0	0	0	0	0	0	379450	326230	561030	345010	0	0	0	0	0	0	0	0	15168000	7084600	10854000	0	0	0	5358000	4099700	6767800	0	0	0
P50580	Pa2g4	0	0	0	0	0	0	0	0	173030	842460	1315000	867780	0	0	0	0	0	1616400	550190	0	0	0	0	0	418940	1779700	4576700	0	0	0	0	0	0	0	0	0	0	0	0	0	0	0	0	0	0	0	0	0
O35492	Clk3	0	0	0	0	0	0	0	0	0	0	0	0	0	0	0	0	0	0	0	0	0	0	0	0	0	0	0	0	0	0	0	0	0	0	0	0	0	0	0	0	0	0	0	0	0	0	0	0
Q80U16	Fam65b	0	0	0	0	0	0	0	0	0	0	0	0	0	0	0	0	0	0	0	0	0	0	0	0	0	0	0	0	0	0	0	0	0	0	0	0	0	0	0	0	0	0	0	0	0	0	0	0
Q2TPA8	Hsdl2	0	0	0	0	0	0	0	0	0	0	0	0	0	0	0	0	0	0	0	0	0	0	0	0	0	259870	775040	0	0	0	0	0	0	0	0	0	502720	391120	2545700	0	0	0	1685500	277540	0	719440	0	190860
Q924K8	Mta3	0	0	0	0	0	0	0	0	0	0	0	0	0	0	0	0	0	0	0	0	0	0	0	0	0	0	0	0	0	0	0	0	0	0	0	0	0	0	0	0	0	0	0	0	0	0	0	0
Q8BKS9	Kiaa0020	0	0	0	0	0	0	0	0	0	0	0	0	0	0	0	0	0	0	0	0	0	0	0	0	0	0	0	0	0	0	0	0	0	0	0	0	0	0	0	0	0	0	0	0	0	0	0	0
Q99MR9	Ppp1r3a	0	0	0	0	0	0	0	0	0	0	0	0	0	0	0	0	0	0	0	0	0	19929000	15092000	0	12743000	0	0	2392300	1712100	0	0	0	0	0	0	0	0	0	0	0	0	0	0	0	0	28232	0	3729600
Q9D1E6	Tbcb	0	0	0	0	0	0	0	0	0	0	0	0	0	0	0	0	0	0	0	0	0	0	0	0	0	0	0	0	0	0	0	0	0	0	0	0	0	0	0	0	0	0	0	0	0	383280	0	180130
P35278	Rab5c	0	0	1477200	0	1977600	0	0	0	1005700	5480300	2376100	236120	0	0	0	0	0	0	0	0	0	0	0	0	0	0	0	0	0	0	0	0	0	0	0	0	0	0	0	0	0	0	0	0	0	0	0	0
O88958	Gnpda1	0	0	0	0	0	0	0	0	0	0	0	0	0	0	0	0	0	0	0	0	0	0	0	0	0	0	0	0	0	0	0	0	0	0	0	0	0	0	0	0	0	0	0	0	0	0	0	0
Q9CQ62	Decr1	0	0	877330	1102300	0	0	0	0	0	0	0	0	0	0	0	0	0	0	0	0	0	0	0	0	0	0	0	0	0	0	0	0	0	0	0	0	5396900	0	5125800	0	0	0	3573300	0	3768900	791700	0	110210
Q8BUE4	Aifm2	0	0	0	0	0	0	0	0	0	0	0	0	0	0	0	0	0	0	0	0	0	0	0	0	0	0	0	0	0	0	0	0	0	0	0	0	0	0	0	0	0	0	0	0	0	0	0	0
Q3UHC7	Dab2ip	0	0	0	0	0	0	0	0	0	0	0	0	0	0	0	0	0	0	0	0	0	0	0	0	0	0	0	0	45944	2424100	0	0	0	0	0	0	0	0	0	0	0	0	0	0	0	0	0	0
Q922M3	Kctd10	0	0	0	0	0	0	0	0	0	0	0	0	0	0	0	0	0	0	0	0	0	0	0	0	0	0	0	0	0	0	0	0	0	0	1412700	4095000	0	0	0	0	0	0	0	0	0	0	0	0
Q811D0	Dlg1	0	0	0	0	0	0	0	0	0	0	0	0	0	0	0	0	115060	3327600	1091300	695110	0	1027400	356320	4660200	1800000	3392200	2559500	3507400	6626600	7784900	0	0	0	0	0	0	0	0	0	0	0	0	0	0	0	0	0	0
Q922R8	Pdia6	0	0	0	0	0	0	0	921720	0	3365300	3665500	552410	449650	401860	452190	568970	0	0	0	0	0	0	465600	990180	2695600	6925400	4470300	1493000	0	0	262350	320610	1495200	31736000	12104000	33544000	65958000	24878000	45800000	10957000	21553000	8760000	66570000	70704000	31018000	1455800	0	376090
O54734	Ddost	0	0	0	0	0	0	0	238560	0	0	0	296690	0	0	196190	0	0	0	0	0	0	0	0	0	0	771810	4275200	0	0	0	934060	0	0	18796000	8434900	996130	36753000	24586000	46231000	9323400	1458300	1450700	209750000	161350000	196880000	0	0	0
P63037	Dnaja1	0	0	0	0	0	0	0	0	0	0	0	0	0	0	0	0	0	0	860020	439930	0	0	0	0	2781100	330010	2103700	82367	0	0	0	0	0	3110500	0	0	8492700	5050500	6721500	0	0	0	12995000	15445000	11076000	0	0	0
Q3TC33	Ccdc127	0	0	0	0	0	0	0	0	0	0	0	0	0	0	0	0	0	0	0	0	0	0	0	0	0	0	109120	824900	952760	0	0	0	0	0	0	0	0	0	0	0	0	0	0	0	0	0	0	0
Q9CQU3	Rer1	0	0	0	0	0	0	0	0	0	0	0	0	0	0	0	0	0	0	0	0	0	0	0	0	0	0	0	0	0	0	0	0	0	0	0	0	0	11887000	18450000	0	0	0	59527000	45505000	50133000	0	0	0
P46735	Myo1b	0	0	0	0	0	0	0	0	0	0	0	0	0	0	0	0	0	192140	0	0	0	563610	0	0	0	0	0	2154800	8983500	13222000	0	0	0	0	0	0	0	0	0	0	0	0	0	0	0	0	0	0
Q8R2N1	Aqp3	0	0	0	0	0	0	0	0	0	0	0	0	0	0	0	0	0	0	0	0	0	0	0	0	0	0	0	0	0	0	0	0	0	0	0	0	0	0	0	0	0	0	0	0	0	0	0	0
Q8BFZ3	Actbl2	0	0	0	0	0	0	0	0	0	0	0	0	0	0	0	4995900	3207000	4245400	0	0	0	0	0	0	0	172450000	0	0	0	0	0	0	0	0	0	0	0	0	0	0	0	0	0	0	0	0	0	0
P15508	Sptb	0	0	0	0	0	0	0	0	0	0	0	0	0	0	0	0	8655.1	279260	255380	27492	0	77517	32527	168600	153640	661270	378710	1653800	5368400	2561100	0	0	0	0	0	0	0	0	0	0	0	0	0	0	0	0	0	0
Q9JKY5	Hip1r	0	0	0	0	0	36347	0	0	0	0	0	0	0	0	0	0	0	0	0	0	0	0	0	0	0	125930	129890	0	0	0	0	0	0	0	0	0	0	0	0	0	0	0	0	0	0	0	0	0
O70157	Top3a	0	0	0	0	0	0	0	0	0	0	0	0	0	0	0	0	0	0	0	0	0	0	0	0	0	0	0	0	0	0	0	0	0	0	0	1150700	0	0	0	39865000	24817000	22394000	0	0	0	0	0	0
Q60900	Elavl3	0	0	0	0	0	0	0	0	0	0	0	0	0	0	0	0	0	0	0	0	0	0	0	0	0	1530000	1491500	0	0	0	0	0	0	0	0	0	0	0	0	0	0	0	0	0	0	0	0	0
Q8CC88	Vwa8	0	0	0	0	0	0	0	0	0	0	0	0	0	0	0	0	0	0	0	0	0	0	0	0	0	0	0	0	0	0	0	0	0	4061100	629630	1155300	10089000	4386700	8356200	0	0	0	11046000	4249000	5509300	832320	90001	975580
Q8K2M0	Mrpl38	0	0	0	0	0	0	0	0	0	0	0	0	0	0	0	0	0	0	0	0	0	0	0	0	0	0	0	0	0	0	0	0	0	2491000	2865100	2134800	0	0	0	0	0	0	0	0	0	0	0	0
Q91YH5	Atl3	0	0	0	0	0	0	0	0	0	0	0	0	0	0	0	0	0	0	0	0	0	269140	68748	0	0	182430	897290	67279	47359	0	353140	509920	0	0	0	0	50849000	37922000	42853000	0	0	0	55918000	40132000	32369000	0	0	0
Q9ET78	Jph2	0	0	0	0	0	0	0	0	0	0	0	0	0	0	0	0	0	0	0	0	0	0	0	0	0	0	0	0	0	0	0	0	0	0	0	0	0	0	0	0	0	0	0	0	0	284660	0	68899
Q9D172	D10Jhu81e	0	0	0	0	0	0	0	0	0	333720	1042600	0	0	0	0	0	0	0	0	0	0	0	0	0	0	0	0	0	0	0	0	0	0	0	0	0	0	0	0	0	0	0	0	0	0	561880	0	0
Q9Z1P6	Ndufa7	0	0	0	0	0	0	0	0	0	2984500	1706500	0	0	0	0	0	0	0	0	0	0	0	0	0	0	0	0	0	0	0	0	0	0	0	0	0	0	0	0	0	0	0	0	0	0	0	0	0
Q8C078	Camkk2	0	0	0	0	0	0	0	0	0	0	0	0	0	0	0	0	0	0	338070	0	0	349240	192470	671920	0	0	0	526830	572120	1117100	0	0	0	0	0	0	0	0	0	0	0	0	0	0	0	0	0	0
A2A690	Tanc2	0	0	0	0	0	0	0	0	0	0	0	0	0	0	0	0	0	0	0	0	0	0	0	0	0	0	0	64522	497730	475870	0	0	0	0	0	0	0	0	0	0	0	0	0	0	0	0	0	0
Q9QUR6	Prep	0	0	0	0	0	0	0	61822	0	126600	243390	0	0	0	0	0	0	0	0	0	0	0	0	0	0	0	0	0	0	0	0	0	0	0	0	0	0	0	0	0	0	0	0	0	0	83990	0	0
Q56A07	Scn2b	0	0	0	0	0	0	0	0	0	0	0	0	0	0	0	0	0	0	0	0	0	1105000	0	2438200	0	2584700	0	0	0	2870800	0	0	0	0	0	0	0	0	0	0	0	0	0	0	0	0	0	0
B0F2B4	Nlgn4l	0	0	0	0	0	0	0	0	0	0	0	0	0	0	0	0	0	0	0	0	0	0	0	0	0	0	237350	167580	601030	700350	0	0	0	0	0	0	0	0	0	0	0	0	0	0	0	0	0	0
O70589	Cask	0	0	0	0	0	0	0	0	0	0	0	0	0	0	0	0	0	0	0	0	0	0	0	0	182400	1107500	665730	223980	1109600	0	0	0	0	128510	154270	165550	0	92453	126120	0	0	0	0	0	175480	0	0	0
Q8R5I6	Gstm4	0	0	0	0	0	0	0	0	0	0	0	0	0	0	0	0	0	0	0	0	0	0	0	0	0	0	0	0	0	0	0	0	0	0	0	0	0	0	0	0	0	0	0	0	0	492620	85076	0
Q8BGG7	Ubash3b	0	0	0	0	0	0	0	0	0	0	0	0	0	0	0	0	0	0	0	0	0	0	0	0	0	0	0	0	264390	1895000	0	0	0	0	0	0	0	0	0	0	0	0	0	0	0	0	0	0
Q6A0D4	Rftn1	0	0	0	0	0	0	0	0	0	0	0	0	0	0	0	0	0	167400	0	0	0	0	0	0	0	0	0	153880	357540	0	0	0	0	0	0	0	0	0	0	0	0	0	0	0	0	0	0	0
Q80UY2	Kcmf1	0	0	0	0	0	0	0	0	0	0	0	0	0	0	0	0	0	0	0	0	0	0	0	0	0	0	0	0	0	0	0	0	0	799500	1139000	0	0	0	0	0	0	0	0	0	861570	0	0	0
Q63880	Ces3a	0	0	0	0	0	0	0	0	0	0	0	0	0	0	0	0	0	0	0	0	0	0	0	0	0	0	0	0	0	0	0	0	0	0	0	0	0	0	0	0	0	0	0	0	0	0	0	0
Q8CGR7	Upp2	0	0	0	0	0	1843600	0	1433600	2131000	839030	13291000	6038000	0	9090600	15342000	0	0	0	0	0	0	0	0	6114900	258190	708710	6525700	0	0	0	0	0	0	0	0	0	0	0	0	0	0	0	0	0	0	2340900	0	438020
Q91W39	Ncoa5	0	0	0	0	0	0	0	0	0	0	0	0	0	0	0	0	0	0	0	0	0	0	0	0	0	0	0	0	0	0	0	0	0	0	0	0	0	0	0	0	0	0	0	0	0	0	0	0
P42225	Stat1	0	0	0	0	0	0	0	0	0	0	0	0	0	0	0	0	0	0	0	0	0	0	0	0	0	0	0	0	0	0	0	0	0	147710	144930	257110	5742000	1395100	2997700	0	0	0	7157500	5750500	4652800	0	0	0
Q9JK53	Prelp	0	0	0	0	0	0	0	0	0	0	0	0	0	0	0	0	0	0	0	0	0	0	0	0	0	0	0	0	0	0	0	0	0	0	0	0	23835000	17334000	32903000	0	1498900	3049400	48580000	38045000	63516000	0	0	0
O88487	Dync1i2	0	0	0	0	0	0	0	0	0	0	0	0	0	0	0	0	0	0	0	0	0	0	0	939150	228140	0	0	0	461300	1361900	0	0	0	0	0	0	2917100	7556600	1344700	0	0	0	0	0	1974000	0	0	0
Q62422	Ostf1	0	0	0	0	0	0	0	0	0	1879700	1411700	1092100	0	0	0	0	0	0	0	0	0	0	0	0	0	0	0	0	0	0	0	0	0	0	0	0	0	0	0	0	0	0	0	0	0	0	0	0
Q922F4	Tubb6	0	0	0	0	0	0	0	0	0	0	0	0	0	0	0	0	0	982480	948650	886160	4450200	0	0	20038000	8315800	701830	32919000	0	7707800	6597300	0	0	0	0	0	0	0	4198300	12640000	0	726590	0	10366000	10752000	7929600	0	0	0
Q62426	Cstb	25121000	762140	4862800	0	0	0	7503200	3152500	2262200	8666300	6045600	1501600	0	0	2262100	0	0	0	0	0	0	0	0	0	0	0	0	0	0	0	0	0	0	0	0	0	0	0	0	0	0	0	0	0	0	0	0	0
Q9CZN7	Shmt2	0	0	0	0	0	0	0	0	0	0	0	0	0	0	0	0	0	0	0	0	0	0	0	0	0	0	0	0	0	0	0	0	0	0	0	0	0	0	0	0	0	0	0	0	0	0	0	0
Q8CGN5	Plin1	0	0	0	0	0	0	0	0	0	0	0	0	0	0	0	0	0	0	0	0	0	0	0	0	0	0	0	0	0	0	0	0	0	0	0	0	0	0	0	0	0	0	0	0	0	0	0	0
Q60967	Papss1	0	0	0	0	0	0	0	0	0	0	0	0	0	0	0	0	0	0	0	0	0	0	0	0	0	0	0	0	0	0	403450	218620	421750	220950	0	245220	0	554680	392550	350090	0	0	0	0	0	0	0	0
Q9CQU5	Zwint	0	0	0	0	0	0	0	0	0	0	0	0	0	0	0	0	0	0	0	0	0	0	0	0	0	0	0	795150	1376300	0	0	0	0	0	0	0	0	0	0	0	0	0	0	0	0	0	0	0
Q9WU62	Incenp	0	0	0	0	0	0	0	0	0	0	0	0	0	0	0	0	0	0	0	0	0	0	0	0	0	0	0	0	0	0	0	0	0	0	0	0	0	0	0	0	0	0	0	0	0	0	0	0
P61358	Rpl27	0	0	0	0	0	0	5396300	11567000	2028300	0	0	0	0	2263500	2172900	0	0	0	0	0	0	0	0	0	0	0	0	0	0	0	0	8628500	9760100	13721000	14359000	9796500	0	9737200	9337400	0	11249000	8885500	0	0	0	0	0	0
Q06185	Atp5i	0	0	0	0	0	0	0	0	0	3480700	0	7048000	0	0	0	0	0	0	0	0	0	0	0	0	0	0	0	0	0	0	0	0	0	0	0	0	0	0	0	0	0	0	0	0	0	0	934360	2783400
Q6NS52	Dgkb	0	0	0	0	0	0	0	0	0	0	0	0	0	0	0	0	0	0	0	0	0	0	0	0	0	0	0	312540	1927400	1676200	0	0	0	0	0	0	0	0	0	0	0	0	0	0	0	0	0	0
Q9DBJ3	Baiap2l1	0	0	0	0	0	0	0	0	0	0	0	0	0	0	0	0	0	0	0	0	0	0	0	0	0	0	0	0	0	0	0	0	0	0	0	0	0	0	0	0	0	0	1998500	305120	0	0	0	0
Q8BH74	Nup107	0	0	0	0	0	0	0	0	0	0	0	0	0	0	0	0	0	0	0	0	0	0	0	0	0	0	0	0	0	0	0	0	0	0	0	0	0	0	0	0	0	0	0	0	0	0	0	0
Q8BGT7	Smndc1	0	0	0	0	0	0	0	0	0	0	0	0	0	0	0	0	0	0	0	0	0	0	0	0	0	0	0	0	0	0	0	0	0	0	0	0	0	0	0	0	0	0	0	0	0	0	0	0
G3X9J0	Sipa1l3	0	0	0	0	0	0	0	0	0	0	0	0	0	0	0	0	0	79160	0	0	0	88775	0	0	0	0	0	589580	2175300	1667300	0	0	0	0	0	0	0	0	0	0	0	0	0	0	0	0	0	0
P56477	Irf5	0	0	0	0	0	0	0	0	0	0	0	0	0	0	0	0	0	0	0	0	0	0	0	0	0	0	0	0	0	0	0	0	0	0	0	0	0	0	0	0	0	0	0	0	0	0	0	0
O88907	Pias1	0	0	0	0	0	0	0	0	0	0	0	0	0	0	0	0	0	0	0	0	0	0	0	0	0	0	0	0	0	0	0	0	0	0	0	0	0	0	0	0	0	0	0	0	0	0	0	0
P08551	Nefl	0	0	0	0	0	0	0	0	0	0	0	0	0	0	0	5941100	2824100	123630000	4901000	2065000	484100	65641000	17895000	132810000	20474000	52287000	106580000	150750000	202720000	399300000	0	0	0	0	0	0	0	0	0	0	0	0	0	0	0	0	0	0
Q8VDG5	Ppcs	0	0	0	0	0	0	0	0	0	0	0	0	0	0	0	0	0	0	0	0	0	0	0	0	0	0	0	0	0	0	0	0	0	0	0	0	0	0	0	0	0	0	0	0	0	0	0	0
Q60973	Rbbp7	0	0	0	0	0	0	0	0	0	0	0	0	0	0	0	0	0	0	0	0	0	0	0	0	0	0	0	0	0	0	0	0	0	0	0	0	5000500	0	0	922370	0	0	2240900	2166000	2959600	0	0	0
Q68FM6	Elfn2	0	0	0	0	0	0	0	0	0	0	0	0	0	0	0	0	0	0	0	0	0	0	0	0	0	0	0	608430	3185300	1184100	0	0	0	0	0	0	0	0	0	0	0	0	0	0	0	0	0	0
P11983	Tcp1	0	0	0	431920	311570	0	1073700	581180	227490	495680	866200	0	343740	289870	130360	207800	0	906700	0	252910	0	973250	1502600	1132300	1968100	16592000	12083000	2985000	472690	1247500	0	333700	520730	0	1482600	0	68534000	40104000	37022000	916900	0	250910	64650000	56693000	73700000	809250	0	0
Q8CHC4	Synj1	0	0	0	0	0	0	0	0	0	0	0	0	0	0	0	257390	239060	4406500	8210900	4782000	5233500	7159200	4516700	14200000	6032400	15067000	19598000	4347600	3420000	9257800	0	0	0	0	0	0	0	0	0	0	0	0	0	0	0	0	0	0
O09118	Ntn1	0	0	0	0	0	0	0	0	0	0	0	0	0	0	0	0	0	0	0	0	0	0	0	0	0	0	0	0	0	0	0	1492600	488840	1715200	0	0	0	1273600	0	0	0	0	0	0	0	0	0	0
Q7TQI3	Otub1	0	0	0	0	0	0	0	0	0	933430	1264000	0	0	0	0	693930	447760	11562000	15008000	587690	5704900	14543000	10781000	45126000	18330000	34696000	86187000	6833200	5038600	24598000	0	0	0	0	0	0	5742800	8134200	7471900	0	0	0	0	0	0	3091400	142550	603000
Q9EPC1	Parva	0	0	0	0	0	0	0	0	0	0	0	0	0	0	0	0	0	0	0	0	0	0	0	0	0	0	0	0	0	0	0	0	0	2330600	2623000	1138600	6340300	2493300	1463100	0	0	0	2939800	3169300	3220700	0	0	0
Q8R0Y6	Aldh1l1	0	0	0	0	0	0	0	0	0	0	0	0	0	0	0	328370	19290	210230	1592100	145010	113810	113170	307060	1497100	1760600	6512000	1224500	1170000	94465	269930	0	0	0	0	0	0	0	0	0	0	0	0	0	0	0	0	0	0
Q80X82	Sympk	0	0	0	0	0	0	0	0	0	0	0	0	0	0	0	0	0	0	0	0	0	0	0	0	0	0	0	0	0	0	0	0	0	0	0	0	0	0	0	0	0	0	0	0	0	0	0	0
P21447	Abcb1a	0	0	0	0	0	0	0	0	0	0	0	0	244240	0	0	0	0	0	0	0	0	0	0	0	0	0	0	0	0	0	73724	206470	48627	4011800	2604700	5002800	20241000	10831000	15016000	401790	92831	678830	84204000	52375000	77404000	0	0	0
Q9QXY6	Ehd3	0	0	0	0	0	0	0	0	0	0	0	0	0	0	0	158400	0	1004700	0	0	0	571470	1371500	4305400	307150	361220	6570000	1119400	675810	1631500	0	0	0	0	0	0	0	0	0	0	0	0	0	0	0	0	0	0
O08539	Bin1	0	0	0	0	0	0	0	0	0	579490	0	162030	0	0	140270	333440	93075	925560	284870	1047800	2276400	2127700	1404400	5792800	4827500	4695100	1262600	5261100	405250	1067800	0	0	0	0	0	0	0	0	0	0	0	0	0	0	0	0	0	0
P05480	Src	0	0	0	0	0	0	0	0	0	0	0	0	0	0	0	0	0	0	0	0	0	317370	0	0	0	0	0	3329300	4684700	2946300	0	0	0	0	0	0	0	0	0	0	0	0	0	0	0	0	0	0
E9Q2M9	Wdfy4	0	0	0	0	0	0	0	0	0	0	0	0	0	0	0	0	0	0	0	0	0	0	0	0	0	0	0	0	0	0	0	0	0	0	0	0	0	0	0	0	0	0	0	0	0	0	0	0
P55288	Cdh11	0	0	0	0	0	0	0	0	0	0	0	0	0	0	0	0	0	0	0	0	0	0	0	0	0	0	0	0	822160	825920	0	0	0	0	0	0	0	0	0	0	0	0	0	0	0	0	0	0
Q8BKH7	Mapkap1	0	0	0	0	0	0	0	0	0	0	0	0	0	0	0	0	0	0	0	0	0	57223	0	0	0	0	0	168530	280750	0	0	0	0	0	0	0	0	0	0	0	0	0	0	0	0	0	0	0
Q80U35	Arhgef17	0	0	0	0	0	0	0	0	0	0	0	0	0	0	0	0	0	0	0	0	0	0	0	0	0	0	0	0	0	0	0	0	0	0	0	0	0	0	0	0	0	0	0	0	0	0	0	0
Q9D0M3	Cyc1	0	0	0	1127500	981720	285240	1356200	3544500	425390	1139400	897830	69373	0	820950	581870	166380	0	0	1164000	0	1020800	0	0	757030	425260	1232100	1992200	785500	322500	1489000	0	0	0	18504000	23725000	4382100	8588000	4964800	4199700	9949300	6390100	5845000	490210000	407290000	528150000	0	0	0
P05208	Cela2a	0	0	0	0	0	0	0	0	0	0	0	0	0	0	0	0	0	0	0	0	0	0	0	0	0	0	0	0	0	0	0	0	0	0	0	0	0	0	0	0	0	0	0	0	0	0	0	0
A2CG49	Kalrn	0	0	0	0	0	0	0	0	0	0	0	0	0	0	0	0	0	0	0	178650	0	906640	0	0	0	0	0	368210	1342900	1176700	0	0	0	0	0	0	0	0	0	0	0	0	0	0	0	0	0	0
Q8VEH5	Epm2aip1	0	0	0	0	0	0	0	0	0	0	0	0	0	0	0	0	0	0	0	0	0	0	124180	495520	0	0	2171400	185550	0	0	0	0	0	0	0	0	0	0	0	0	0	0	0	0	0	0	0	0
Q9R099	Tbl2	0	0	0	0	0	0	0	0	0	0	0	0	0	0	0	0	0	0	0	0	0	0	0	0	0	0	0	0	0	0	0	0	0	0	0	0	0	0	0	0	0	0	7135400	6012200	8948700	0	0	0
Q9CPV4	Glod4	0	0	0	0	0	0	0	0	0	0	0	0	0	0	0	0	0	0	0	0	0	0	0	1973700	525740	1337900	778840	234370	0	0	0	0	0	0	0	0	0	0	0	0	0	0	0	0	0	0	0	0
Q8JZZ0	Ugt3a2	0	0	0	0	0	0	0	0	0	0	0	0	0	0	0	0	0	0	0	0	0	0	0	0	0	0	0	0	0	0	0	0	0	0	0	0	0	0	0	0	0	0	0	0	0	0	0	0
Q63918	Sdpr	0	0	0	0	0	0	0	0	0	0	0	0	0	0	0	0	0	0	0	0	0	1030800	387540	455950	380870	0	0	465170	1422000	3945600	406740	6667700	0	5980700	7970100	5696600	11818000	6173500	5568000	2532800	1619500	1823500	9674700	9212100	6832000	8074700	67661	0
P0C6B7	Igsf6	0	0	0	0	0	0	0	0	0	0	0	0	0	0	0	0	0	0	0	0	0	0	0	0	0	0	0	0	0	0	0	0	0	0	0	0	0	0	0	0	0	0	0	0	0	0	0	0
Q69Z98	Brsk2	0	0	0	0	0	0	0	0	0	0	0	0	0	0	0	0	0	0	641730	0	0	289880	171510	1952500	0	592020	0	138880	195910	458260	0	0	0	0	0	0	0	0	0	0	0	0	0	0	0	0	0	0
Q62167	Ddx3x	0	0	0	0	0	0	0	0	0	0	0	0	0	0	0	139130	170520	3310100	1214800	1324900	289660	2127500	1745800	1554800	487520	308320	642260	6041300	15145000	24118000	4712900	1628100	3098600	2350800	1230200	3098600	30227000	21348000	18958000	1398400	3352100	2926300	61269000	19267000	17973000	255560	0	111890
P23927	Cryab	0	0	0	2864900	2060300	0	4475300	2662300	1125600	11865000	11409000	3998800	4943100	6107600	2807600	0	0	0	0	0	0	0	0	0	0	0	0	0	0	0	0	0	0	0	0	0	0	0	0	0	0	0	0	0	0	0	0	0
Q99JP6	Homer3	0	0	0	0	0	0	0	0	0	0	0	0	0	0	0	0	0	2688200	3580200	6487200	10020000	0	0	0	1193700	1308900	3372100	115000	503370	0	0	0	0	0	0	0	0	0	0	0	0	0	0	0	0	0	0	0
Q8C4U3	Sfrp1	0	0	0	0	0	0	0	0	0	0	0	0	0	0	0	0	0	0	0	0	0	0	0	0	0	0	0	0	0	0	0	0	0	0	0	0	0	0	0	0	0	0	0	0	0	0	0	0
Q06890	Clu	0	0	0	0	0	0	0	0	0	0	0	0	0	0	0	729280	0	0	227960	0	0	0	0	0	1842300	0	3059200	797870	0	1188400	0	0	0	0	0	0	0	0	0	0	0	0	0	0	0	0	0	0
P47753	Capza1	0	0	0	0	0	0	0	0	0	0	0	0	0	0	0	0	0	4405900	1259100	1793400	0	3094000	917670	2724300	1775000	2035700	2339800	5719200	1943700	42986000	0	0	0	12885000	0	0	5614600	3913800	4125500	0	0	0	0	0	0	0	0	0
Q61462	Cyba	0	0	0	0	0	0	0	0	0	0	0	0	0	0	0	0	0	0	0	0	0	0	0	0	0	0	0	0	0	0	0	0	0	0	0	0	0	0	0	0	0	0	0	0	0	0	0	0
P19437	Ms4a1	0	0	0	0	0	0	0	0	0	0	0	0	0	0	0	0	0	0	0	0	0	0	0	0	0	0	0	0	0	0	0	0	0	0	0	0	0	0	0	0	0	0	0	0	0	0	0	0
Q8CB12	Gsdmc3	0	0	0	0	0	0	0	0	0	0	0	0	0	0	0	0	0	0	0	0	0	0	0	0	0	0	0	0	0	0	0	0	0	0	876920	340030	1343900	2538900	768250	0	0	0	1250100	1228300	1065600	0	0	0
Q9QXS1	Plec	0	0	0	0	0	0	0	0	0	21737	53524	170340	0	0	0	12600	19716	1127900	285580	148610	31782	869540	220780	365630	555340	1644600	949530	4979700	13422000	14080000	0	68623	0	0	0	0	927020	216800	831540	0	0	0	653110	918330	284090	0	0	0
Q9QYR9	Acot2	0	0	0	0	0	0	0	0	0	0	0	0	0	0	0	0	0	0	0	0	0	0	0	0	0	0	0	0	0	0	0	0	0	0	0	0	0	0	0	0	0	0	0	0	0	1083800	0	352290
Q8BJ42	Dlgap2	0	0	0	0	0	0	0	0	0	0	0	0	0	0	0	0	0	974600	0	0	0	655000	0	290570	0	0	0	5374500	20645000	21078000	0	0	0	0	0	0	0	0	0	0	0	0	0	0	0	0	0	0
Q9QY06	Myo9b	0	0	0	0	0	0	0	0	0	0	0	0	0	0	0	0	0	0	0	0	0	0	0	0	0	0	0	0	0	0	0	0	0	0	0	0	0	0	0	0	0	0	0	0	0	0	0	0
Q9JM63	Kcnj10	0	0	0	0	0	0	0	0	0	0	0	0	0	0	0	0	0	0	0	0	0	0	0	0	2048400	3812200	0	1342800	2538700	6651300	0	0	0	0	0	0	0	0	0	0	0	0	0	0	0	0	0	0
P97370	Atp1b3	0	0	0	0	0	0	0	0	0	0	0	0	0	0	0	0	0	0	0	0	0	0	0	0	0	8376300	12138000	0	0	0	0	0	0	0	0	0	0	0	0	0	0	0	0	0	0	0	0	0
Q8VCC9	Spon1	0	0	0	0	0	0	0	0	0	0	0	0	0	0	0	0	0	0	0	0	0	0	0	0	0	0	0	0	0	0	0	0	0	0	0	0	0	0	0	0	0	0	0	0	0	0	0	0
Q99JY0	Hadhb	0	0	0	8478900	1437200	199680	0	0	525730	5470600	4222100	1052000	0	345390	946810	400410	0	1191400	3382300	948370	2633500	0	0	3444200	1973400	8659300	12103000	0	0	0	1710200	1663400	0	28851000	24910000	16530000	85729000	77971000	95405000	8160100	5481800	5050400	272590000	172340000	230750000	60381000	7833600	64080000
Q8C0D9	Cep68	0	0	0	0	0	0	0	0	0	0	0	0	0	0	0	0	0	0	0	0	0	0	0	0	0	0	0	0	0	0	0	0	0	0	0	0	0	0	0	0	0	0	0	0	0	0	0	0
Q920I9	Wdr7	0	0	0	0	0	0	0	0	0	0	0	0	0	0	0	0	0	0	251430	97544	178570	141430	94080	304200	163580	1796600	281440	42356	284280	345370	0	0	0	0	0	0	0	0	0	0	0	0	0	0	0	0	0	0
Q8BKT7	Thoc5	0	0	0	0	0	0	0	0	0	0	0	0	0	0	0	0	0	0	0	0	0	0	0	0	0	0	0	0	0	0	0	0	0	0	0	0	0	0	0	0	0	0	0	0	0	0	0	0
Q00897	Serpina1d	0	0	0	3147100	0	495260	8211800	725090	750910	10837000	1735600	1288700	1798100	561720	2339500	0	0	0	0	0	0	0	0	408900	0	958620	1803500	0	0	0	0	0	0	0	0	0	26799000	9137900	0	0	0	0	0	0	0	117800	0	0
P84309	Adcy5	0	0	0	0	0	0	0	0	0	0	0	0	0	0	0	0	0	0	0	0	0	0	0	0	140250	160730	0	103410	337720	588030	0	0	0	0	0	0	0	0	0	0	0	0	0	0	0	0	0	0
Q9JLZ3	Auh	0	0	0	0	0	0	0	0	0	0	0	0	0	0	0	0	0	0	0	0	0	0	0	0	0	0	0	0	0	0	0	0	0	0	0	0	0	0	0	0	0	0	0	0	0	0	0	0
Q14AX6	Cdk12	0	0	0	0	0	0	0	0	0	0	0	0	0	0	0	0	0	0	0	0	0	0	0	0	0	0	0	0	0	0	0	0	0	0	0	0	0	0	0	0	0	0	0	0	0	0	0	0
P33173	Kif1a	0	0	0	0	0	0	0	0	0	0	0	0	0	0	0	0	61710	392470	573950	522750	192720	356250	301750	719840	528010	1485300	1489300	463350	453280	366720	0	0	0	0	0	0	0	0	0	0	0	0	0	0	0	0	0	0
Q8VCW4	Unc93b1	0	0	0	0	0	0	0	0	0	0	0	0	0	0	0	0	0	0	0	0	0	0	0	0	0	0	0	0	0	0	0	0	0	0	0	0	0	0	0	0	0	0	0	0	0	0	0	0
Q9WTQ5	Akap12	0	0	0	0	0	0	0	0	0	0	0	0	0	0	0	0	0	0	0	0	0	0	0	0	0	0	0	0	0	0	0	0	0	0	0	0	0	0	0	0	0	0	0	0	0	0	0	0
P97390	Vps45	0	0	0	0	0	0	0	0	0	0	0	0	0	0	0	0	0	0	0	0	0	0	0	0	0	0	0	524270	214290	0	0	0	0	0	0	0	0	0	0	0	0	0	0	0	0	0	0	0
Q9Z1S3	Rasgrp1	0	0	0	0	0	0	0	0	0	0	0	0	0	0	0	0	0	0	0	0	0	0	0	0	0	0	0	259510	397760	821410	0	0	0	0	0	0	0	0	0	0	0	0	0	0	0	0	0	0
P68134	Acta1	0	0	0	0	0	0	0	0	0	0	0	0	0	0	0	0	0	0	0	0	0	0	0	0	0	0	0	0	0	0	0	0	0	0	0	0	0	0	0	0	0	0	0	0	0	0	0	0
Q920P5	Ak5	0	0	0	0	0	0	0	0	0	0	0	0	0	0	0	0	0	0	0	0	0	0	0	0	0	0	0	1644900	2823700	1415900	0	0	0	0	0	0	0	0	0	0	0	0	0	0	0	0	0	0
Q8K2A8	Alg3	0	0	0	0	0	0	0	0	0	0	0	0	0	0	0	0	0	0	0	0	0	0	0	0	0	0	0	0	0	0	0	0	0	0	0	0	0	0	858830	0	0	0	4100000	3767100	4293100	0	0	0
P61205	Arf3	0	0	0	14590000	11518000	620110	8929300	8613900	4292300	29117000	12795000	6788400	0	11043000	4569500	0	0	0	0	0	0	0	0	0	0	0	0	0	0	0	0	0	0	0	0	0	0	0	0	0	0	0	0	0	0	0	0	0
Q8CDG3	Vcpip1	0	0	0	0	0	0	0	0	0	0	0	0	0	0	0	0	0	59159	0	0	0	54736	0	0	0	346430	141220	116800	226140	175190	0	0	0	0	0	0	0	0	0	0	0	0	0	0	0	0	0	0
O88398	Avil	0	0	0	0	0	0	0	0	0	0	0	0	0	0	0	0	0	690400	0	832320	7915200	0	0	0	0	1278500	0	123010	47199	419970	0	0	0	0	0	0	0	0	0	0	0	0	0	0	0	0	0	0
Q7TNG5	Eml2	0	0	0	0	0	0	0	0	0	0	0	0	0	0	0	0	0	0	0	0	0	0	0	0	0	0	0	0	0	0	0	0	0	0	0	0	0	0	0	0	0	0	0	0	0	361530	0	0
O35114	Scarb2	0	0	0	0	0	0	0	0	0	0	0	0	0	0	0	0	0	0	0	0	0	0	0	0	0	0	0	0	0	0	0	0	0	0	0	0	4515200	0	1250800	0	0	0	0	0	0	0	0	0
P68254	Ywhaq	0	0	0	0	0	0	0	0	0	9577800	6307200	3382300	0	0	0	918880	0	3593800	1687300	0	0	795770	0	0	4124200	0	11267000	22835000	6762700	49164000	1574300	1077200	2546600	64560000	46254000	59097000	0	5562500	4257500	17470000	24835000	10430000	164640000	77119000	115060000	0	0	0
Q9JKC8	Ap3m1	0	0	0	0	0	0	0	0	0	0	0	0	0	0	0	0	0	0	0	0	0	0	0	0	0	0	0	0	0	0	0	0	0	645520	778190	854760	0	420100	353080	0	0	0	797660	846840	1027300	0	0	0
Q6ZQM8	Ugt1a7c	0	0	0	0	0	0	0	0	0	0	0	0	0	0	0	0	0	0	0	0	0	0	0	0	0	0	0	0	0	0	2573200	2871300	7468800	25193000	66880000	42748000	199740000	184310000	153610000	9397300	3145100	2592900	1152400000	809910000	832140000	0	0	0
P47713	Pla2g4a	0	0	0	0	0	0	0	0	0	0	0	0	0	0	0	0	0	0	0	0	0	0	0	0	0	0	0	0	0	0	0	0	0	0	0	0	0	92595	107360	0	0	0	0	0	590150	0	0	0
O89017	Lgmn	0	0	0	0	0	0	0	0	0	0	0	0	0	0	0	0	0	0	0	0	0	0	0	0	0	0	0	0	0	0	654030	0	563100	3513500	2022000	1736700	1545900	3984600	2650200	0	0	0	0	2687300	0	0	0	0
P31648	Slc6a1	0	0	0	0	0	0	0	0	0	0	0	0	0	0	0	0	0	4503800	1813300	0	0	114820	0	14194000	4181200	4601200	1477200	5334800	1127600	3429900	0	0	0	0	0	0	0	0	0	0	0	0	0	0	0	0	0	0
Q9DBG7	Srpr	0	0	0	0	0	0	0	0	0	0	0	0	0	0	0	0	0	0	0	0	0	0	0	0	0	0	0	0	0	0	0	0	0	0	0	0	0	181500	154450	0	0	0	0	0	3366100	0	0	0
Q3U0J8	Tbc1d2b	0	0	0	0	0	0	0	0	0	0	0	0	0	0	0	0	0	0	0	0	0	0	0	0	0	0	0	0	0	0	0	0	0	0	0	0	0	0	0	0	0	0	0	0	0	0	0	0
P84104	Srsf3	0	0	0	0	0	0	0	0	0	0	0	0	0	0	0	0	0	0	0	0	0	0	0	0	0	0	0	0	0	0	0	0	0	0	0	0	0	0	0	0	0	0	0	0	0	0	0	0
P22599	Serpina1b	0	0	0	0	0	0	3799600	1812200	0	2462500	1689500	0	0	0	663640	0	0	0	0	0	0	0	0	0	0	0	0	0	0	0	0	0	0	0	0	0	0	0	0	0	0	0	0	0	0	0	0	0
Q99N96	Mrpl1	0	0	0	0	0	0	0	0	0	0	0	0	0	0	0	0	0	0	0	0	0	0	0	0	0	0	0	0	0	0	0	0	0	0	0	0	0	0	0	0	0	0	0	0	0	0	0	0
Q923B6	Steap4	0	0	0	0	0	0	0	0	0	0	0	0	0	0	0	0	0	0	0	0	0	0	0	0	0	0	0	0	0	0	0	0	0	0	0	0	0	0	0	0	0	0	0	0	0	0	0	0
Q9JJL3	Slco1b2	0	0	0	0	0	0	0	0	0	0	0	0	0	0	0	0	0	0	0	0	0	0	0	0	0	0	0	0	0	0	0	0	0	0	0	0	0	0	0	0	0	0	0	0	0	0	0	0
P49615	Cdk5	0	0	0	0	0	0	0	0	0	0	0	0	0	0	0	0	0	0	1318500	874730	3699800	2279800	0	2317200	1253600	1898100	3087600	53962	1770100	1252500	0	0	0	0	0	0	0	0	0	0	0	0	0	0	0	0	0	0
P28738	Kif5c	0	0	0	0	0	0	0	0	0	0	0	0	0	0	0	202540	12047	1655600	5245100	3940300	6413900	1997700	827070	887240	1379400	7271200	7761900	3170900	4386300	6342600	0	0	0	0	0	0	0	0	0	0	0	0	0	0	0	0	0	0
Q3UIZ8	Mylk3	0	0	0	0	0	0	0	0	0	0	0	0	0	0	0	0	0	0	0	0	0	0	0	0	0	0	0	0	0	0	0	0	0	0	0	0	0	0	0	0	0	0	0	0	0	0	0	0
Q5BLK4	Zcchc6	0	0	0	0	0	0	0	0	0	0	0	0	0	0	0	0	0	0	0	0	0	0	0	0	0	0	0	0	0	0	0	0	0	0	0	0	0	0	0	0	0	0	0	0	0	0	0	0
Q7TQ48	Srl	0	2662800	0	988110	1846200	1867900	6427900	1946200	566540	7595800	5327600	2211500	2041600	1701500	1600400	0	0	0	0	0	0	0	0	0	0	0	0	0	0	0	0	0	0	0	0	0	0	0	0	0	0	0	0	0	0	6339000	320070	4595100
P05064	Aldoa	0	0	0	0	0	0	0	0	0	0	0	0	0	0	0	11352000	343740	112740000	96987000	4620100	40759000	13725000	10518000	107260000	73828000	327910000	660960000	77857000	6410600	105940000	4814000	4633700	3213400	19991000	3068900	5109100	32517000	2098900	0	21395000	6503000	4479000	0	0	0	3255400	376610	4534500
Q8VDP4	Ccar2	0	0	0	0	0	0	0	0	0	0	0	0	0	0	0	0	0	0	0	0	0	0	0	0	0	0	0	0	0	0	0	0	0	0	0	0	0	0	0	0	0	0	0	0	0	0	0	0
Q9R0D8	Wdr54	0	0	0	0	0	0	0	0	0	0	0	0	0	0	0	0	0	0	0	0	0	0	0	0	0	1414900	1049100	0	0	0	0	0	0	0	0	0	0	0	0	0	0	0	0	0	0	0	0	0
Q61699	Hsph1	0	0	0	0	0	0	0	0	0	0	0	0	0	0	0	45927	26389	3148600	3286200	1967600	3644300	1430100	2708700	6855800	4151100	9779200	19508000	1955000	3239000	6156200	0	0	0	879040	1101400	915380	2142100	1215200	2865100	0	0	0	1418700	410360	828720	0	0	0
Q3UJB9	Edc4	0	0	0	0	0	0	0	0	0	0	0	0	0	0	0	0	0	0	0	0	0	0	0	0	0	0	0	0	0	0	0	0	0	0	0	0	0	0	0	0	0	0	0	0	0	0	0	0
Q9QZE5	Copg1	0	0	0	0	0	0	0	0	0	0	0	0	0	0	0	0	0	0	0	0	0	0	0	0	0	0	0	0	0	0	366390	75953	0	7246600	1820700	5993400	35416000	48979000	18467000	837980	0	491070	86396000	58168000	53023000	0	0	0
P70452	Stx4	0	0	0	0	0	0	0	0	0	0	0	0	0	0	0	0	0	0	0	0	0	0	0	0	0	0	0	0	0	0	0	0	0	0	0	0	0	0	0	0	0	0	12211000	6278500	15840000	0	0	0
P56183	Rrp1	0	0	0	0	0	0	0	0	0	0	0	0	0	0	0	0	0	0	0	0	0	0	0	0	0	0	0	0	0	0	0	0	0	0	0	0	0	0	0	0	0	0	0	0	0	0	0	0
Q9WU78	Pdcd6ip	0	0	0	0	0	99350	0	0	0	323280	0	0	0	0	0	0	0	189170	306160	0	0	282790	0	948910	483410	853310	755520	758280	1427500	2159000	0	573530	314870	1300000	988820	1423300	4158400	5063200	3965900	295380	0	0	1340400	3552200	1955000	0	0	0
Q9R0P9	Uchl1	0	0	0	0	0	0	0	0	0	0	0	0	0	0	0	0	0	0	0	0	0	0	0	0	0	0	0	0	0	0	0	0	0	0	0	0	0	0	0	0	0	0	0	0	0	0	0	0
P97479	Myo7a	0	0	0	0	0	0	0	0	0	0	0	0	0	0	0	0	0	0	0	0	0	0	0	0	0	0	0	0	0	0	0	0	0	0	0	0	0	0	0	0	0	0	0	0	0	0	0	0
Q9ERE9	Mapk8ip2	0	0	0	0	0	0	0	0	0	0	0	0	0	0	0	0	0	0	0	0	0	0	0	0	0	0	0	0	262380	446310	0	0	0	0	0	0	0	0	0	0	0	0	0	0	0	0	0	0
Q62087	Pon3	0	0	0	0	0	0	0	0	0	0	0	0	0	0	0	0	0	0	0	0	0	0	0	0	0	0	0	0	0	0	0	0	0	0	0	0	0	0	0	0	0	0	0	0	0	0	0	0
P54923	Adprh	0	0	0	0	0	0	0	0	0	0	0	0	0	0	0	0	0	0	0	0	0	0	0	0	0	1577300	1548600	0	0	0	0	0	0	0	0	0	0	0	0	0	0	0	0	0	0	0	0	0
Q99PL6	Ubxn6	0	0	0	0	0	0	0	0	0	0	0	0	0	0	0	0	0	0	0	0	0	0	0	0	754830	1835400	180190	0	0	0	0	0	0	0	0	0	0	0	0	0	0	0	0	0	0	0	0	0
P27005	S100a8	0	0	0	0	2465500	0	10091000	0	0	0	2456000	0	0	0	5288100	0	0	0	0	0	0	0	0	0	0	0	0	0	0	0	0	0	0	0	0	0	0	0	0	0	0	0	0	0	0	0	0	0
B1AZI6	Thoc2	0	0	0	0	0	0	0	0	0	0	0	0	0	0	0	0	0	0	0	0	0	0	0	0	0	0	0	0	0	0	0	0	0	0	0	0	0	0	0	0	0	0	0	0	0	0	0	0
Q3U4I7	Pyroxd2	0	0	0	0	0	0	0	0	0	0	0	0	0	0	0	0	0	0	0	0	0	0	0	0	0	0	0	0	0	0	0	0	0	0	0	0	0	0	0	0	0	0	0	0	0	0	0	0
P14483	H2-Ab1	0	0	0	0	0	0	0	0	0	0	0	0	0	0	0	0	0	0	0	0	0	0	0	0	0	0	0	0	0	0	0	0	0	0	0	0	1808700	1230500	13895000	0	0	0	48842000	5463900	7055500	0	0	0
P35821	Ptpn1	0	0	0	0	0	0	0	0	0	0	0	0	0	0	0	0	0	0	0	0	0	0	0	0	0	0	0	0	0	0	0	0	0	0	0	0	0	0	0	0	0	0	0	0	0	0	0	0
Q3U9G9	Lbr	0	0	0	0	0	0	0	0	0	0	0	0	0	0	0	0	0	0	0	0	0	0	0	0	0	0	0	0	0	0	0	0	0	0	0	0	0	0	3083300	0	0	0	0	15967000	14597000	0	0	0
Q99KK2	Cmas	0	0	0	0	0	0	0	0	0	0	0	0	0	0	0	0	186180	1224900	0	475220	5918100	0	0	0	300540	102230	335070	0	0	0	1614500	745780	1012300	7703000	8687400	8205100	10461000	8707200	6949600	7153000	3075400	1255200	13233000	10278000	10926000	0	0	0
Q9CQE8		0	0	0	0	0	0	0	0	0	698330	0	0	0	0	0	0	0	0	0	0	0	0	0	0	0	0	0	0	0	0	0	0	0	0	0	0	0	0	0	0	0	0	0	0	0	0	0	0
P10630	Eif4a2	0	0	0	0	0	0	0	0	0	0	0	0	0	0	0	961200	0	8532900	11414000	631200	12645000	0	2420200	3246700	9333500	34237000	41572000	0	0	0	0	0	0	0	0	0	0	0	0	0	0	0	0	0	0	0	0	0
Q9D7G0	Prps1	0	0	0	0	0	0	0	0	0	0	0	0	0	0	0	0	0	0	0	0	0	594810	0	0	393360	1303500	5113100	508310	0	341510	0	0	0	4462700	2631800	3719100	8883000	3826000	6575400	0	0	0	11429000	9598700	4638200	1696100	456470	533940
Q3UNZ8		0	0	0	0	0	0	0	0	0	0	0	0	0	0	0	0	0	0	578720	0	0	336440	399030	0	0	0	0	295370	0	0	0	0	0	0	0	0	2097400	910070	1372500	0	0	0	0	2018300	9548200	0	0	0
Q8R050	Gspt1	0	0	0	0	0	0	0	0	0	0	0	0	0	0	0	0	0	0	872860	402150	0	0	544150	456880	0	0	0	0	0	0	0	0	0	0	0	0	2399400	660760	2582500	0	0	0	0	0	0	0	0	0
O08919	Numbl	0	0	0	0	0	0	0	0	0	0	0	0	0	0	0	0	0	545570	0	0	0	0	0	0	0	0	0	411630	0	2081100	0	0	0	0	0	0	0	0	0	0	0	0	0	0	0	0	0	0
P70188	Kifap3	0	0	0	0	0	0	0	0	0	0	0	0	0	0	0	0	0	0	28878	0	0	0	0	0	45144	30498	0	88950	390890	305680	0	0	0	0	0	0	0	0	0	0	0	0	0	0	0	0	0	0
O35381	Anp32a	0	0	0	0	0	0	0	0	0	0	0	0	0	0	0	0	0	0	0	0	0	0	0	0	0	0	0	0	0	0	0	0	0	486130	0	0	1071400	0	0	0	0	0	1456300	794040	1006400	0	0	0
Q9CW42	2023-03-01	0	0	0	0	0	0	0	0	0	0	0	0	0	0	0	0	0	0	0	0	0	0	0	0	0	0	0	0	0	0	0	0	0	0	0	0	0	0	0	0	0	0	0	0	0	0	0	0
P16331	Pah	0	0	0	0	0	0	0	0	0	0	0	0	0	0	0	0	0	0	0	0	0	0	0	0	0	0	0	0	0	0	0	0	0	0	0	0	0	0	0	0	0	0	0	0	0	0	0	0
Q8BVL3	Snx17	0	0	0	0	0	0	0	0	0	0	0	0	0	0	0	0	0	0	0	0	0	0	279550	820720	0	0	0	0	0	0	0	0	0	0	0	0	45656000	49267000	55061000	0	0	0	0	0	0	0	0	0
Q61545	Ewsr1	0	0	0	0	0	0	0	0	0	0	0	0	0	0	0	0	0	0	0	0	0	0	0	0	0	0	0	0	0	0	0	0	0	0	0	0	0	0	0	0	0	0	0	0	0	455340	0	161730
Q9CW46	Raver1	0	0	0	0	0	0	0	0	0	0	0	0	0	0	0	0	0	0	0	0	0	0	0	0	0	0	0	0	0	0	0	0	0	0	0	0	0	0	0	0	0	0	0	0	0	0	0	0
Q91W64	Cyp2c70	0	0	0	0	0	0	0	0	0	0	0	0	0	0	0	0	0	0	0	0	0	0	0	0	0	0	0	0	0	0	0	0	0	0	0	0	0	0	0	0	0	0	0	0	0	0	0	0
Q6ZQI3	Mlec	0	0	0	0	0	0	0	0	0	0	0	0	0	0	0	107580	0	0	0	0	0	1211400	0	3633200	0	0	3040800	985380	688050	1328600	0	0	0	0	0	0	29480000	19013000	30314000	5445400	3152300	3969700	27363000	17567000	34693000	0	0	0
Q6ZPR5	Smpd4	0	0	0	0	0	0	0	0	0	0	0	0	0	0	0	0	0	0	0	0	0	0	0	0	0	0	0	0	0	0	0	0	0	0	0	0	0	0	0	0	0	0	0	0	0	0	0	0
Q07797	Lgals3bp	0	0	0	0	0	0	0	0	0	0	0	0	0	0	0	0	0	0	0	0	0	0	0	0	0	0	0	0	0	0	0	0	0	0	0	0	2909100	0	382620	0	0	0	0	695650	0	0	0	0
Q99KN9	Clint1	0	0	0	2847200	291960	0	0	0	0	0	0	0	0	0	0	0	0	0	0	0	0	0	0	0	0	0	0	0	0	0	0	0	0	0	0	0	0	0	0	0	0	0	0	0	0	0	0	0
Q80W22	Thnsl2	0	0	0	0	0	0	0	0	0	0	0	0	0	0	0	0	0	0	0	0	0	0	0	0	0	0	0	0	0	0	0	0	0	0	0	0	0	0	0	0	0	0	0	0	0	0	0	0
E9Q4N7	Arid1b	0	0	0	0	0	0	0	0	0	0	0	0	0	0	0	0	0	0	0	0	0	0	0	0	0	0	0	0	0	0	0	0	0	0	0	0	0	0	0	0	0	0	0	0	0	0	0	0
Q99JW2	Acy1	0	0	0	0	0	0	0	0	0	0	0	0	0	0	0	0	0	0	0	0	0	0	0	0	0	293920	909560	0	0	0	0	0	0	0	0	0	0	0	0	0	0	0	0	0	0	0	0	0
Q6URW6	Myh14	0	0	0	0	0	0	0	0	0	0	0	0	0	0	0	86003	293780	6277200	221710	921410	75174	6653500	485460	1712600	2264400	2373100	434170	18167000	53378000	89923000	0	0	0	0	2875000	4280800	11612000	8058100	8601700	0	0	0	0	12794000	17627000	0	0	0
Q99N16	Cyp4f3	0	0	0	0	0	0	0	0	0	0	0	0	0	0	0	0	0	0	0	0	0	0	0	0	0	0	0	0	0	0	0	0	0	0	0	0	0	0	0	0	0	0	0	0	0	0	0	0
Q9ESJ4	Nckipsd	0	0	0	0	0	0	0	0	0	0	0	0	0	0	0	1225400	0	302730	979080	161010	0	178320	0	409650	0	0	0	1234500	2829500	451640	0	0	0	0	0	0	0	0	0	0	0	0	0	0	0	0	0	0
A2AQ07	Tubb1	0	0	0	0	0	0	0	0	0	0	0	0	0	0	0	0	0	0	0	0	0	0	0	0	0	0	0	0	0	0	0	0	0	0	0	0	0	0	0	0	0	0	0	0	0	0	0	0
Q91X34	Baat	0	0	0	0	0	0	0	0	0	0	0	0	0	0	0	0	0	0	0	0	0	0	0	0	0	0	0	0	0	0	0	0	0	0	0	0	0	0	0	0	0	0	0	0	0	0	0	0
P61087	Ube2k	0	0	0	0	0	0	0	0	0	1475800	1260900	391390	0	0	0	0	0	0	0	0	0	0	0	0	0	0	0	0	0	0	0	0	0	0	0	0	0	0	0	0	0	0	0	0	0	0	0	0
Q8R010	Aimp2	0	0	0	0	0	0	0	0	0	470720	0	0	0	0	0	0	0	0	0	0	0	0	0	0	0	215900	1433900	0	0	0	0	950490	0	1700000	1470600	1705200	3527900	1141700	9921400	0	0	0	3882400	2641300	4525100	0	0	0
P21550	Eno3	0	0	0	0	0	0	0	0	0	0	0	0	0	0	0	0	0	0	0	0	0	0	0	0	0	0	0	0	0	0	0	0	0	0	0	0	0	0	0	0	0	0	0	0	0	1201400	0	1165300
O88561	Slc27a3	0	0	0	0	0	0	0	0	0	0	0	0	0	0	0	0	0	0	0	0	0	0	0	0	0	0	0	0	0	0	0	0	0	0	0	0	0	0	0	0	0	0	0	0	0	0	0	0
Q8BUV8	Gpr107	0	0	0	0	0	0	0	0	0	0	0	0	0	0	0	0	0	0	0	0	0	0	0	0	0	0	0	0	0	0	0	0	0	0	0	0	266150	165460	0	0	0	0	0	0	0	0	0	0
Q9CX86	Hnrnpa0	0	0	0	0	0	0	0	3963800	1255300	3996700	3273100	1107800	2283900	2240300	0	0	0	0	993470	0	0	670270	354070	1166700	810410	3229800	5539200	833410	1538300	3769400	0	0	0	4302600	6030600	0	21586000	13875000	3505800	0	0	0	9517600	6659100	46962000	0	0	0
Q7TNB8	Sbno2	0	0	0	0	0	0	0	0	0	0	0	0	0	0	0	0	0	0	0	0	0	153100	84178	175330	0	0	256440	0	0	0	0	0	0	0	0	0	0	0	0	0	0	0	0	0	0	0	0	0
Q9Z1Q5	Clic1	0	0	0	2798600	758560	1274200	9358100	2041100	598460	6912300	3800200	1239000	634010	772330	904540	1058300	130380	2518400	0	0	0	0	0	0	0	0	0	351970	0	884640	2514100	1372900	0	18752000	16399000	19355000	68086000	105130000	40470000	6157800	4075400	2432800	22680000	61330000	85326000	0	0	0
Q8VCZ9	Prodh2	0	0	0	0	0	0	0	0	0	0	0	0	0	0	0	0	0	0	0	0	0	0	0	0	0	0	0	0	0	0	0	0	0	0	0	0	0	0	0	0	0	0	0	0	0	0	0	0
Q9CQ60	Pgls	0	0	0	0	0	0	0	0	0	607450	411570	527160	0	0	0	0	0	0	0	0	0	0	0	0	0	0	0	0	0	0	0	0	0	0	113220	193940	0	0	0	0	0	0	0	0	0	0	0	0
P97310	Mcm2	0	0	0	0	0	0	0	0	0	101830	112220	78119	0	0	0	0	0	0	0	0	0	0	0	0	0	0	0	0	0	0	0	0	0	0	0	0	0	0	0	0	0	0	0	0	0	0	0	0
Q8BHG1	Nrd1	0	0	0	0	0	0	0	0	0	0	0	0	0	0	0	0	0	0	0	0	0	0	0	0	0	0	0	0	0	0	0	0	0	0	0	0	185110	0	104750	0	0	0	0	0	0	0	0	0
P15864	Hist1h1c	0	0	0	0	0	0	0	0	0	0	0	0	0	0	0	341220	1475100	6965300	4404700	2833200	13853000	8079700	3166300	0	4017600	0	9931700	0	0	10957000	0	0	0	0	0	0	0	0	0	0	0	0	0	0	0	4887800	399890	1269300
A2ALK8	Ptpn3	0	0	0	0	0	0	0	0	0	0	0	0	0	0	0	0	0	0	0	0	0	0	0	0	0	0	0	0	0	0	0	0	0	0	0	0	0	0	0	0	0	0	0	0	0	0	0	0
Q0VBV7	Cep126	0	0	0	0	0	0	0	0	0	0	0	0	0	0	0	0	0	0	0	386940	0	6138500	0	21441000	807910	0	0	0	0	0	0	0	0	0	0	0	0	0	0	0	0	0	0	0	0	0	0	0
P97952	Scn1b	0	0	0	0	0	0	0	0	0	0	0	0	0	0	0	0	0	0	634430	0	0	0	0	0	782230	6180100	1169100	1364600	0	0	0	0	0	0	0	0	0	0	0	0	0	0	0	0	0	0	0	0
Q8C437	Pex5l	0	0	0	0	0	0	0	0	0	0	0	0	0	0	0	0	0	0	0	0	0	122420	0	0	0	0	0	512040	779260	1169900	0	0	0	0	0	0	0	0	0	0	0	0	0	0	0	0	0	0
Q80TM9	Nisch	0	0	0	0	0	0	0	0	0	0	0	0	0	0	0	0	0	0	0	0	0	0	0	0	0	63872	0	82245	0	113960	0	0	0	0	0	0	0	0	0	0	0	0	0	0	0	0	0	0
Q69Z37	Samd9l	0	0	0	0	0	0	0	0	0	0	0	0	0	0	0	0	0	0	0	0	0	0	0	0	0	0	0	0	0	0	0	0	0	83419	0	0	113280	0	113820	0	0	0	0	93569	0	0	0	0
Q9QY30	Abcb11	0	0	0	0	0	0	0	0	0	0	0	0	0	0	0	0	0	0	0	0	0	0	0	0	0	0	0	0	0	0	0	0	0	0	0	0	0	0	0	0	0	0	3171100	2498600	1583800	0	0	0
Q80W04	Tmcc2	0	0	0	0	0	0	0	0	0	0	0	0	0	0	0	0	0	0	0	0	0	0	0	0	0	0	0	0	0	0	0	0	0	0	0	0	0	0	0	0	0	0	0	0	0	0	0	0
Q9R0N7	Syt7	0	0	0	0	0	0	0	0	0	0	0	0	0	0	0	0	0	1928100	0	247700	0	4863700	0	1885100	1398100	932630	3007700	17987000	35879000	62539000	0	0	0	0	0	0	0	0	0	0	0	0	0	0	0	0	0	0
Q8CIM7	Cyp2d26	0	0	0	0	0	0	0	0	0	0	0	0	0	0	0	0	0	0	0	0	0	0	0	0	0	0	0	0	0	0	0	0	0	0	0	0	0	0	0	0	0	0	0	0	0	0	0	0
Q640N3	Arhgap30	0	0	0	0	0	0	0	0	0	0	0	0	0	0	0	0	0	0	0	0	0	0	0	0	0	0	0	0	0	0	0	0	0	0	0	0	0	0	0	0	0	0	0	0	0	0	0	0
P97350	Pkp1	0	0	0	370080	1017100	238440	0	0	0	164450	152640	1211400	0	0	140290	0	0	5782900	0	0	1442400	0	0	0	301810	0	0	0	122690	3383600	0	0	0	0	0	0	0	0	0	0	0	0	0	0	0	411490	154040	64805
O35490	Bhmt	0	0	0	0	0	0	0	0	0	0	0	0	0	0	0	4730900	1416000	757970	1297800	0	868240	1054400	1265700	3285200	935950	2853500	5582100	0	812680	1664000	0	0	0	0	0	0	0	0	0	0	0	0	0	0	0	0	0	0
O55137	Acot1	0	0	0	0	0	0	0	0	0	0	0	0	0	0	0	0	0	0	0	0	0	0	0	0	0	0	0	0	0	0	0	0	0	0	0	0	0	0	0	0	0	0	0	0	0	0	0	0
Q99MK8	Adrbk1	0	0	0	0	0	0	0	0	0	0	0	0	0	0	0	0	57678	0	566660	219720	0	0	0	0	515100	0	0	276860	0	0	0	0	0	0	0	0	0	0	0	0	0	0	0	0	0	0	0	0
P32020	Scp2	0	0	0	0	0	0	0	0	0	0	0	0	0	0	0	0	0	0	0	0	0	0	0	0	0	0	0	0	0	0	0	0	0	0	0	0	0	0	0	0	0	0	0	0	0	0	0	0
Q3U487	Hectd3	0	0	0	0	0	0	0	0	0	0	0	0	0	0	0	0	0	0	0	0	0	0	0	0	0	0	0	0	0	0	0	0	0	0	0	0	2999000	0	660370	0	0	0	0	0	490560	0	0	0
Q8BP47	Nars	0	0	0	0	0	0	0	0	0	0	0	0	0	0	0	0	0	758130	0	0	0	774190	1092800	3000700	164280	0	3788900	4443000	3277600	4010900	786850	0	0	0	0	0	76114000	34632000	69197000	0	0	421970	59455000	63022000	48232000	184220	0	0
Q9D7N3	Mrps9	0	0	0	0	0	0	0	0	0	0	0	0	0	0	0	0	0	0	0	0	0	0	0	0	0	0	0	0	0	0	0	0	0	2450000	4193100	0	0	0	0	0	0	0	0	0	0	0	0	0
Q14DH7	Acss3	0	0	0	0	0	0	0	0	0	0	0	0	0	0	0	0	0	0	0	0	0	0	0	0	0	0	0	0	0	0	0	0	0	0	0	0	0	0	0	0	0	0	0	0	0	0	0	0
Q6DYE8	Enpp3	0	0	0	0	0	0	0	0	0	0	0	0	0	0	0	0	0	0	0	0	0	0	0	0	0	0	0	0	0	0	0	0	0	0	0	0	0	0	0	0	0	0	0	0	0	0	0	0
Q8BYC6	Taok3	0	0	0	0	0	0	0	0	0	0	0	0	0	0	0	0	0	0	0	0	0	0	0	0	0	0	0	0	0	0	0	0	0	0	0	0	0	0	0	0	0	0	0	0	0	0	0	0
Q8K1B8	Fermt3	0	0	0	799510	626350	68627	0	523290	209570	451970	198260	194050	378670	307320	121340	0	0	0	0	0	0	0	0	0	0	0	0	0	0	0	0	0	0	0	0	0	0	0	0	0	0	0	0	0	0	0	0	0
E9Q912	Rap1gds1	0	0	0	0	0	0	0	0	0	0	0	0	0	0	0	273410	0	2713200	0	0	0	4075200	2291600	11816000	4555700	18701000	39611000	4093500	0	4612300	0	0	0	0	0	0	0	0	0	0	0	0	0	0	0	0	0	0
Q3TKT4	Smarca4	0	0	0	0	0	0	0	0	0	0	0	0	0	0	0	0	0	0	0	0	0	0	0	0	0	0	0	0	0	0	0	0	0	0	0	0	0	0	0	0	0	0	0	0	0	0	0	0
Q08857	Cd36	0	0	0	0	0	0	1638400	0	0	0	596020	362660	0	0	219410	0	0	0	0	0	0	0	0	0	0	0	0	0	0	0	0	0	0	0	0	0	11279000	4737600	8622900	0	0	0	7818800	9904700	11120000	0	0	0
Q9CQR4	Acot13	0	0	0	0	1439800	0	0	1997100	0	975020	0	3507500	0	0	0	0	0	0	0	0	0	0	0	0	0	0	0	0	0	0	0	0	0	0	0	0	0	0	0	0	0	0	0	0	0	0	0	0
Q9D883	U2af1	0	0	0	0	0	0	0	0	0	0	0	0	0	0	0	0	0	0	0	0	773870	0	0	0	0	593040	0	1224700	2533800	4774100	13086000	7306800	7393600	0	9710400	0	4297500	2917400	3402800	0	2619800	0	5199600	5363000	0	0	0	0
P49443	Ppm1a	0	0	0	0	0	0	0	0	0	0	0	0	0	0	0	0	0	503120	331100	0	0	0	0	0	0	1243300	2472800	0	0	0	0	0	0	0	0	0	0	0	0	0	0	0	0	0	0	0	0	0
Q8K1N2	Phldb2	0	0	0	0	0	0	0	0	0	0	0	0	0	0	0	0	0	0	0	0	0	0	0	0	0	0	0	0	0	0	0	0	0	0	0	0	0	0	0	0	0	0	0	0	0	0	0	0
Q78IK2	Usmg5	0	0	0	0	0	0	0	0	0	0	0	0	0	0	0	0	0	0	0	0	0	0	0	0	0	0	0	0	0	0	0	0	0	0	0	0	0	0	0	0	0	0	53797000	68987000	0	0	0	0
E0CYV9	1110002E22Rik	0	0	0	0	0	0	0	0	0	0	0	0	0	0	0	0	0	0	0	0	0	0	0	0	0	0	0	0	0	0	0	0	0	0	0	0	0	0	0	0	0	0	0	0	0	0	0	0
Q8VDN2	Atp1a1	0	0	0	0	0	0	0	0	0	0	0	0	0	0	0	1477800	7345.4	20450000	23104000	3129300	6262200	12920000	9707200	48357000	20974000	66611000	77347000	26572000	15530000	40743000	10309000	8297100	12789000	94112000	85779000	101100000	570290000	409990000	501900000	20377000	19809000	8001300	954460000	861650000	857120000	3505800	38372	1840800
Q6P542	Abcf1	0	0	0	0	0	0	0	0	0	0	0	0	0	0	0	0	0	0	0	0	0	0	0	0	0	0	0	0	0	0	0	0	0	0	0	0	0	0	0	0	0	0	0	0	0	0	0	0
Q9CQQ7	Atp5f1	0	0	0	0	0	0	3896400	3399900	0	7484100	4087600	950450	810400	590320	512630	0	0	0	0	0	0	0	0	0	0	0	0	0	0	0	0	0	0	1892500	1998000	2141500	0	0	1980300	574450	322140	442260	8535500	4827300	0	0	0	0
O08795	Prkcsh	0	0	0	0	0	0	0	0	0	0	0	0	0	0	0	0	0	0	0	0	0	0	0	0	0	0	0	0	0	0	0	0	0	0	0	0	0	0	0	0	0	0	0	0	0	0	0	0
P50431	Shmt1	0	0	0	0	0	0	0	0	0	0	0	0	0	0	0	0	0	0	0	0	0	0	0	0	0	0	0	0	0	0	0	0	0	0	0	0	5523400	2908800	0	0	0	0	0	0	0	0	0	0
Q9R059	Fhl3	0	0	0	693770	0	0	0	0	0	1130700	2370500	470010	574850	0	333340	0	0	0	0	0	0	0	0	0	0	0	0	0	0	0	0	0	0	0	0	0	0	0	0	0	0	0	1039300	1000500	934680	0	0	0
Q60953	Pml	0	0	0	0	0	0	0	0	0	0	0	0	0	0	0	0	0	0	0	0	0	0	0	0	0	0	0	0	0	0	0	0	0	0	0	0	0	0	0	0	0	0	0	0	0	0	0	0
Q9WV54	Asah1	0	0	0	0	0	0	0	0	0	0	0	0	0	0	0	0	0	0	0	0	0	0	0	0	0	245160	1087300	0	0	0	0	0	0	0	0	0	0	0	0	0	0	0	0	0	0	0	0	0
Q8C1A5	Thop1	0	0	0	0	0	0	0	0	0	169610	0	0	0	0	0	0	0	438700	799720	764240	0	1912000	855310	2063100	1152000	0	0	1163900	281210	1718100	0	0	0	0	0	0	0	0	0	0	0	0	0	0	0	187270	0	0
Q9D338	Mrpl19	0	0	0	0	0	0	0	0	0	0	0	0	0	0	0	0	0	0	0	0	0	0	0	0	0	0	0	0	0	0	0	0	0	0	0	0	0	0	0	0	0	0	0	0	0	0	0	0
P46471	Psmc2	0	0	0	0	1240300	0	0	929660	0	222470	516110	1758200	0	1373700	1779200	132040	67231	858950	386130	258880	128640	0	0	0	526760	5080000	7733700	0	0	0	0	0	0	27157000	17786000	12672000	15889000	11624000	16920000	0	0	0	15191000	8774000	15542000	0	0	0
O88741	Gdap1	0	0	0	0	0	0	0	0	0	0	0	0	0	0	0	246510	0	2825200	2050900	883130	0	732890	0	0	1874900	13880000	26407000	3666200	704610	0	0	0	0	0	0	0	0	0	0	0	0	0	0	0	0	0	0	0
B1AUE5	Pex10	0	0	0	0	0	0	0	0	0	0	0	0	0	0	0	0	0	0	0	0	0	0	0	0	0	0	0	0	0	0	0	0	0	0	1552700	0	0	0	0	0	0	0	6931500	5547800	3620800	0	0	0
Q99J56	Derl1	0	0	0	0	0	0	0	0	0	0	0	0	0	0	0	0	0	0	0	0	0	0	0	0	0	0	0	0	0	0	0	0	0	0	0	0	0	0	0	0	0	0	0	0	0	0	0	0
Q80Z19	Muc2	0	0	0	0	0	0	0	0	0	0	0	0	0	0	0	0	0	0	0	0	0	0	0	0	0	0	0	0	0	0	0	0	0	0	0	0	3001800	0	1579900	0	0	0	0	0	0	0	0	0
Q9D0D5	Gtf2e1	0	0	0	0	0	0	0	0	0	0	0	0	0	0	0	0	0	0	0	0	0	0	0	0	0	0	0	0	0	0	0	0	0	0	0	0	0	0	0	0	0	0	0	0	0	0	0	0
O70551	Srpk1	0	0	0	0	0	0	0	0	0	0	0	0	0	0	0	0	0	0	0	0	0	0	0	0	0	0	0	0	0	0	0	0	0	0	0	0	0	0	0	0	0	0	0	0	0	0	0	0
Q9CQM9	Glrx3	0	0	0	0	0	135910	0	0	0	1836900	1740200	570260	0	0	0	0	0	412390	26435000	25992000	43157000	0	0	2682400	47057000	87397000	46796000	5979700	5918800	12677000	7849900	15437000	11908000	26637000	36799000	14770000	1842900	521470	500270	3323500	4976900	4995900	211980	663290	198150	3363100	140890	1218100
P20029	Hspa5	0	0	1924800	15082000	5100100	3721100	27750000	6902700	3005900	10760000	6606000	6060400	2754300	2444400	2203800	3291800	1392800	15366000	21059000	18155000	3357900	11564000	11805000	54588000	4428700	1625000	4403000	16512000	11476000	33275000	70589000	81774000	123740000	1087000000	689800000	1017300000	1286900000	881850000	903750000	33000000	14825000	21626000	543240000	339100000	412490000	57122000	221500	2008600
Q6PDH0	Phldb1	0	0	0	0	0	0	0	0	0	0	0	0	0	0	0	0	0	0	0	0	0	0	0	0	0	343950	0	156350	748220	370760	0	0	0	0	0	0	0	0	0	0	0	0	0	0	0	0	0	0
Q9CPS7	Pno1	0	0	0	0	0	0	0	0	0	0	0	0	0	0	0	0	0	0	0	0	0	0	0	0	0	0	0	0	0	0	0	0	0	0	0	0	0	0	0	0	0	0	0	0	0	0	0	0
P13595	Ncam1	0	0	0	0	0	0	0	0	0	0	0	0	0	0	0	972600	134290	5044100	3128200	359680	816780	3378800	1586800	9451300	5100700	29061000	51042000	7998900	11990000	7347300	0	0	0	0	0	0	0	0	0	0	0	0	0	0	0	0	0	0
Q8R4E6	Purg	0	0	0	0	0	0	0	0	0	0	0	0	0	0	0	0	0	0	0	0	0	0	0	0	309450	1069700	690170	470400	0	0	0	0	0	0	0	0	0	0	0	0	0	0	0	0	0	0	0	0
Q62318	Trim28	0	0	0	0	0	0	0	0	0	753930	0	0	0	0	0	0	0	0	395890	305340	894100	0	0	1804700	0	2436700	4480600	215500	405850	1444800	0	0	0	4921800	7774900	5533000	3730900	12802000	2828500	0	0	1923800	30624000	13556000	14962000	0	0	0
Q99LP6	Grpel1	45259000	13144000	9878000	70108000	14998000	1923900	1835800	1784300	647470	7472100	5050400	769510	632560	0	0	0	0	0	0	0	0	0	0	0	0	0	0	0	0	0	651780	710410	738110	13720000	9036000	4207800	0	2732800	13860000	0	0	0	0	0	0	5647800	0	1368600
P26645	Marcks	0	333320	0	0	0	0	1467900	0	0	0	274550	808320	0	0	0	1474200	0	20509000	3729600	680830	0	3953100	7552200	22899000	3010300	1707100	19641000	7953100	12797000	30466000	0	0	0	0	0	0	0	0	0	0	0	0	0	0	0	0	0	0
Q4U4S6	Xirp2	0	0	0	0	0	0	0	0	0	0	0	0	0	0	0	0	0	0	0	0	0	0	0	0	0	0	0	0	0	0	0	371260	214080	0	0	0	0	0	0	0	0	0	0	0	0	0	0	0
Q0KL02	Trio	0	0	0	0	0	0	0	0	0	0	0	0	0	0	0	0	0	0	0	0	0	34237	0	0	0	0	0	294560	476860	615350	0	0	0	0	0	0	0	0	0	0	0	0	0	0	0	0	0	0
Q9CZA6	Nde1	0	0	0	0	0	0	0	0	0	0	0	0	0	0	0	0	0	0	0	0	0	0	0	0	0	0	0	0	0	0	0	0	0	0	0	0	0	0	0	0	0	0	0	0	0	0	0	0
Q9WTP6	Ak2	0	0	0	0	0	0	0	0	0	0	0	0	0	0	0	0	0	0	0	0	0	0	0	0	0	0	0	0	0	0	0	0	0	0	0	0	0	0	0	0	0	0	0	0	0	0	0	0
Q60936	Adck3	0	0	0	0	0	0	0	0	0	0	0	0	0	0	0	0	0	0	0	0	0	0	0	0	0	0	0	0	0	0	0	0	0	0	0	0	0	0	0	0	0	0	0	0	0	804790	0	110480
Q6IRT3	Parpbp	0	0	0	0	0	0	0	0	0	0	0	0	0	0	0	0	0	0	0	0	0	0	0	0	0	0	0	0	0	0	0	0	0	0	0	0	0	0	0	0	0	0	0	0	0	0	0	0
Q8C147	Dock8	0	0	0	0	0	0	0	0	0	0	0	0	0	0	0	0	0	0	0	0	0	0	0	0	0	0	0	0	0	0	0	0	0	0	0	0	0	0	0	0	0	0	0	0	0	0	0	0
Q60932	Vdac1	0	0	0	0	0	0	0	0	0	0	0	0	0	0	0	1989000	0	1259300	23010000	0	2165300	24413000	445990	41980000	31738000	60390000	249660000	49360000	69800000	129100000	0	641080	1075800	14408000	17099000	20755000	246390000	135470000	139040000	17133000	1336400	875210	288530000	141070000	245640000	933750	0	127240
Q8R0W0	Eppk1	0	0	94883	0	0	0	0	0	0	0	0	38543	0	0	0	0	0	0	0	0	0	0	0	0	0	0	0	0	0	0	0	0	8077.5	5708.3	8119.7	0	20657	14006	17952	0	8073.9	0	65272	36836	60019	0	0	0
Q8BU14	Sec62	0	0	0	0	0	0	0	0	0	0	0	0	0	0	0	0	0	0	0	0	0	0	0	0	0	0	0	0	0	0	0	0	0	0	0	0	6358800	1318100	3907900	0	0	0	0	4314500	0	0	0	0
Q9QYF1	Rdh11	0	0	0	0	0	0	0	0	0	0	0	0	0	0	0	0	0	0	0	0	0	0	0	0	0	0	0	0	0	0	0	0	0	2289300	0	0	8065400	4286900	9714700	0	0	0	55261000	25869000	17565000	0	0	0
P53810	Pitpna	0	0	0	0	0	0	0	0	0	0	350000	510970	0	0	0	0	0	317300	1291300	0	0	488510	281830	2282900	1107800	4160200	6044600	946140	0	3261800	0	0	0	0	0	0	0	0	0	0	0	0	0	0	0	0	0	0
Q9WTP2	Spry4	0	6196200	0	0	0	0	0	0	0	0	0	0	0	0	0	0	0	0	0	0	0	0	0	0	0	0	0	0	0	0	0	0	0	0	0	0	0	0	0	0	0	0	0	0	0	0	0	0
Q6PDN3	Mylk	0	0	0	0	0	0	0	0	0	0	0	0	0	0	0	0	0	0	0	0	0	0	0	0	0	0	0	0	0	0	1090500	717010	705880	6574700	3810900	5039400	21617000	11834000	12711000	1760100	622780	608770	4791600	8944400	11221000	0	0	0
Q61147	Cp	0	0	0	0	0	0	0	0	0	0	0	0	0	0	0	0	0	0	0	0	0	0	0	0	0	0	0	0	0	0	0	0	0	0	0	0	0	0	0	0	0	0	0	0	0	0	0	0
Q8K010	Oplah	0	0	0	0	0	0	0	0	0	0	0	0	0	0	0	0	0	0	0	0	0	0	0	0	0	161160	169960	68122	0	215320	0	0	0	0	0	0	0	0	0	0	0	0	0	0	0	0	0	134700
Q9DCZ1	Gmpr	0	0	0	0	0	0	0	0	0	0	0	0	0	0	0	0	0	0	381210	0	209960	0	0	0	0	0	0	0	0	0	0	0	0	0	0	0	0	0	0	0	0	0	0	0	0	1819600	0	783000
E9PZQ0	Ryr1	0	0	0	0	0	0	0	0	0	102590	64545	0	16412	0	0	0	0	0	0	0	0	0	0	0	0	0	0	0	0	0	0	0	0	0	0	0	0	0	0	0	0	0	0	0	0	0	0	0
O35711	Ppfibp2	0	0	0	0	0	0	0	0	0	0	0	0	0	0	0	0	0	0	0	0	0	0	0	0	0	0	0	0	0	0	0	0	0	0	0	0	0	0	0	0	0	0	0	0	0	0	0	0
Q9DC07	Nebl	0	0	0	0	0	0	0	0	0	0	0	0	0	0	0	0	0	0	3545600	0	19687000	3205100	0	12163000	0	1840900	3057500	4483200	11384000	6841300	0	0	0	0	0	0	0	0	0	0	0	0	0	0	0	0	0	0
Q6PHS9	Cacna2d2	0	0	0	0	0	0	0	0	0	0	0	0	0	0	0	0	0	0	0	0	0	0	0	0	0	908850	289620	152070	820520	278950	0	0	0	0	0	0	0	0	0	0	0	0	0	0	0	0	0	0
Q9EPB4	Pycard	0	0	0	0	0	0	0	0	0	274170	212310	0	0	0	0	0	0	0	0	0	0	0	0	0	0	0	0	0	0	0	0	0	0	0	0	0	0	0	0	0	0	0	0	0	0	0	0	0
Q9R0A0	Pex14	0	0	0	0	0	0	0	0	0	0	0	0	0	0	0	0	0	0	0	0	0	0	0	0	0	0	0	0	0	0	0	0	0	0	0	0	0	0	0	0	0	0	0	0	0	0	0	0
Q61164	Ctcf	0	0	0	0	0	0	0	0	0	0	0	0	0	0	0	0	0	0	0	0	0	0	0	0	0	0	0	0	0	0	0	0	0	0	0	0	0	0	0	0	0	0	0	0	0	0	0	0
Q9EQK5	Mvp	0	0	0	0	0	0	0	0	0	0	0	0	0	0	0	0	0	0	0	0	0	0	0	0	0	0	0	0	0	0	1881100	1623100	1500800	8587100	6632600	14517000	10664000	16044000	17159000	8561500	1022600	1903200	5951100	21403000	3279400	0	0	0
Q62469	Itga2	0	0	0	0	0	0	0	0	0	0	0	0	0	0	0	0	0	0	0	0	0	0	0	0	0	0	0	0	0	0	0	0	0	24548000	28788000	0	0	0	0	0	0	0	0	0	0	0	0	0
Q923T7	Trim7	0	0	0	0	0	0	0	0	0	0	0	0	0	0	0	0	0	0	0	0	0	0	0	0	0	0	0	0	0	0	0	0	0	0	0	0	0	0	0	0	0	0	0	0	0	0	0	0
Q08642	Padi2	0	0	0	0	0	49448	0	172720	0	320140	112220	99581	159360	150000	0	0	0	0	141540	100460	0	423160	173050	975610	98961	0	0	86578	0	283780	0	0	0	0	0	0	0	0	0	0	0	0	0	0	0	0	0	0
Q9QZR9	Col4a4	0	0	0	0	0	0	0	0	0	0	0	0	0	0	0	0	0	0	0	0	0	0	0	0	0	0	0	0	0	0	0	0	0	0	21159000	21065000	0	5991600	0	0	0	0	8998800	12335000	9792800	0	0	0
Q8VCT3	Rnpep	0	0	0	0	0	0	0	0	0	0	256350	0	0	0	0	0	0	0	0	0	0	0	0	0	0	0	0	0	0	0	0	0	0	0	0	0	0	0	0	0	0	0	0	0	0	445690	0	0
P10518	Alad	0	0	0	0	0	0	0	0	0	598640	0	0	0	0	0	120210	0	422840	0	0	0	0	0	0	0	1845500	2042600	0	0	0	0	0	0	0	0	0	5557500	2004600	0	0	0	0	0	0	0	0	0	0
P58771	Tpm1	0	0	0	1937900	0	891910	27959000	8113800	0	64322000	10075000	3412600	4862400	571610	1614300	227150	0	0	0	0	0	0	0	0	0	0	3213800	4455200	10036000	7485600	0	4892300	3465400	2657000	2660800	3770800	118400000	8825500	2825400	9329700	0	2125500	6907400	1915700	0	14336000	445300	27806000
Q80U72	Scrib	0	0	0	0	0	0	0	0	0	0	0	0	0	0	0	0	0	0	0	0	0	0	0	0	0	0	0	0	380040	618510	0	0	0	0	0	0	412890	0	0	0	0	0	437230	140510	0	0	0	0
Q9QZ06	Tollip	0	0	0	0	0	0	0	0	0	0	0	0	0	0	0	0	0	0	180230	0	2647000	0	0	1007400	0	0	0	3917100	866790	1542900	0	0	0	3773400	2419900	3791900	0	0	0	0	0	0	0	0	0	0	0	0
P43006	Slc1a2	0	0	0	0	0	0	0	0	0	0	0	0	0	0	0	4072600	1469600	66367000	7467400	2317800	972840	32239000	7290000	77103000	10977000	32209000	72185000	45270000	58900000	160230000	0	0	0	0	0	0	0	0	0	0	0	0	0	0	0	0	0	0
P62717	Rpl18a	0	0	0	0	0	0	0	10173000	2692400	2576900	0	0	0	0	0	0	0	0	0	0	0	0	0	0	0	0	0	0	0	0	0	0	0	0	0	0	0	0	0	0	0	0	0	0	0	0	0	0
O35730	Ring1	0	0	0	0	0	0	0	0	0	0	0	0	0	0	0	0	0	0	0	0	0	0	0	0	0	0	0	0	0	0	0	0	0	0	0	0	0	0	0	0	0	0	0	0	0	0	0	0
Q8R123	Flad1	0	0	0	0	0	0	0	0	0	0	0	0	0	0	0	0	0	108630	0	0	0	0	178610	204140	461120	2421400	606350	140320	0	0	0	0	0	0	0	0	0	0	0	0	0	0	0	0	0	0	0	0
P97376	Frg1	0	0	0	0	0	0	0	0	0	0	0	0	0	0	0	0	0	0	0	0	0	0	0	0	0	0	0	0	0	0	0	0	0	0	0	0	0	0	0	0	0	0	0	0	0	0	0	0
Q9CQV4	Fam134c	0	0	0	0	0	0	0	0	0	0	0	0	0	0	0	0	0	0	0	0	0	0	0	0	0	0	0	0	0	0	0	0	0	0	0	0	0	0	0	0	0	0	4714600	3287600	4406200	0	0	0
Q9CSU0	Rprd1b	0	0	0	0	0	0	0	0	0	0	0	0	0	0	0	0	0	0	0	0	0	0	0	0	0	0	0	0	0	0	0	0	0	0	0	0	0	0	0	0	0	0	0	0	0	0	0	0
Q3TFD2	Lpcat1	0	0	0	0	0	0	0	0	0	0	0	0	0	0	0	0	0	0	0	0	0	0	0	0	0	0	0	0	0	0	0	0	0	0	0	0	0	0	0	0	0	0	0	0	0	0	0	0
P51885	Lum	0	0	0	0	475080	817560	5787200	2457500	1168500	4925100	5159200	5494000	1454400	1367000	1224200	0	0	0	0	0	0	0	0	0	0	0	0	0	0	0	0	0	0	0	0	0	0	0	0	0	0	0	0	0	0	0	0	0
P97372	Psme2	0	0	0	0	0	0	0	0	0	739400	579930	0	0	0	0	0	0	0	0	0	0	0	0	0	0	0	0	0	0	0	3517700	4314900	3020600	21596000	14731000	12323000	13354000	8998300	1085300	586880	238150	1077500	82761000	25044000	59050000	0	0	0
Q3TBT3	Tmem173	0	0	0	0	0	0	0	0	0	0	0	0	0	0	0	0	0	0	0	0	0	0	0	0	0	0	0	0	0	0	0	0	0	0	0	0	0	0	0	0	0	0	0	0	0	0	0	0
P62855	Rps26	0	0	0	0	0	0	0	0	0	0	0	0	0	0	0	0	0	0	0	0	0	0	0	0	0	0	0	0	0	0	0	0	0	0	0	0	0	0	0	0	0	0	0	0	0	0	0	0
P84091	Ap2m1	0	0	0	0	0	0	0	0	0	0	0	0	0	0	0	239660	254460	29909000	6289000	2873600	2456300	14993000	13327000	85386000	51643000	73401000	113740000	16336000	3597200	14430000	1027400	0	0	1115500	11233000	1754300	8723800	24552000	37468000	2271600	1055100	0	15074000	0	9511300	0	0	0
P17427	Ap2a2	0	0	0	0	0	0	0	0	0	0	74642	0	0	0	0	131740	0	1717900	3862200	2165100	1986000	2381100	1685100	8999200	8272000	25823000	26724000	7090800	5520100	21359000	96897	441090	501850	1950600	334530	1158900	14344000	6754100	5916100	573480	660960	671990	4923000	4357300	7321400	46571	0	0
O88998	Olfm1	0	0	0	0	0	0	0	0	0	0	0	0	0	0	0	0	0	0	0	0	0	0	0	0	0	0	0	935330	1391500	0	0	0	0	0	0	0	0	0	0	0	0	0	0	0	0	0	0	0
P32233	Drg1	0	0	0	0	0	0	0	0	0	0	0	0	0	0	0	0	0	0	0	0	0	0	0	0	0	0	0	0	0	0	0	0	0	0	0	0	0	0	0	0	0	0	0	0	0	0	0	0
Q8C0Z1	Itfg3	0	0	0	0	0	0	0	0	0	0	0	0	0	0	0	0	0	0	0	0	0	0	0	0	0	0	0	0	0	0	0	0	0	0	0	0	5426200	2933800	2896500	0	0	0	15155000	9348200	15721000	0	0	0
Q8R001	Mapre2	0	0	0	0	0	0	0	0	0	0	0	0	0	0	0	0	0	0	1409700	498410	0	0	0	2872100	1719500	4307800	7225400	1404700	1248200	5443900	0	0	0	0	0	0	0	0	0	0	0	0	0	0	0	0	0	0
Q9JKF1	Iqgap1	0	0	0	0	0	0	147900	0	0	461330	33669	0	47664	0	0	0	0	0	0	0	0	0	0	0	0	50135	0	62839	128320	227140	1516100	1750600	3134500	8851100	6981800	7582400	11709000	6967000	9642000	510690	652330	834940	29589000	15129000	23088000	0	0	0
P97298	Serpinf1	0	0	0	0	0	264690	1697100	529890	0	1979100	0	958190	576770	304690	275400	0	0	0	0	0	0	0	0	0	0	0	0	0	0	0	0	0	0	0	0	0	0	0	0	0	0	0	0	0	0	0	0	0
E9QAT4	Sec16a	0	0	0	0	0	0	0	0	0	0	0	0	0	0	0	0	0	0	0	0	0	0	0	0	0	0	0	0	0	0	0	0	0	0	0	0	0	0	0	0	0	0	0	0	0	0	0	0
Q3TC72	Fahd2	0	0	0	0	0	0	0	0	0	0	0	0	0	0	0	0	0	0	0	0	0	0	0	0	0	0	0	0	0	0	0	0	0	0	0	0	0	0	0	0	0	0	0	0	0	2039400	102120	4150500
Q505F5	Lrrc47	0	0	0	0	0	0	0	0	0	0	0	0	0	0	0	0	0	0	0	0	0	0	0	0	0	0	0	0	0	0	0	0	0	0	0	0	0	0	0	0	0	0	0	0	0	0	0	0
Q5SSM3	Arhgap44	0	0	0	0	0	0	0	0	0	0	0	0	0	0	0	0	0	0	0	0	0	0	223200	866930	0	484010	0	0	427300	0	0	0	0	0	0	0	0	0	0	0	0	0	0	0	0	0	0	0
Q8R3V5	Sh3glb2	0	0	0	0	0	0	0	0	0	0	0	0	0	0	0	0	0	559090	0	0	0	1330500	5293700	14816000	3016900	14406000	27819000	4775500	645570	1752600	0	0	0	0	0	0	0	0	0	0	0	0	0	0	0	0	0	0
P43406	Itgav	0	0	0	0	0	0	0	0	0	0	0	0	0	0	0	0	0	0	0	0	0	0	0	0	0	0	0	0	0	0	0	0	0	0	0	0	581470	0	0	0	0	0	286280	241820	280190	0	0	0
Q5DU25	Iqsec2	0	0	0	0	0	0	0	0	0	0	0	0	0	0	0	0	0	1179600	0	0	0	2495800	0	360450	68001	532920	0	11879000	28261000	32199000	0	0	0	0	0	0	0	0	0	0	0	0	0	0	0	0	0	0
Q9D7R7	Pgc	0	0	0	0	0	0	0	0	0	0	0	0	0	0	0	0	0	0	0	0	0	0	0	0	0	0	0	0	0	0	0	0	0	0	0	0	0	0	0	0	0	0	0	0	0	0	0	0
Q920B9	Supt16h	0	0	0	0	0	0	0	0	0	0	0	0	0	0	0	0	0	0	0	0	0	0	0	0	0	0	0	0	0	0	0	0	0	0	0	0	0	0	0	0	0	0	0	0	0	0	0	0
Q3UYI5	Rgl3	0	0	0	0	0	0	0	0	0	0	0	0	0	0	0	0	0	0	0	0	0	0	0	0	0	0	0	0	0	0	0	0	0	0	0	0	0	0	0	0	0	0	0	0	0	0	0	0
P28867	Prkcd	0	0	0	0	0	0	0	0	0	0	0	0	0	0	0	0	0	108760	0	278120	0	299390	0	915140	0	0	0	151520	0	0	0	0	0	2649900	2020900	0	7475900	6157800	0	0	0	0	2862700	0	2824600	0	0	0
P49722	Psma2	0	0	0	0	0	0	0	710430	0	1239800	0	0	0	0	0	0	0	0	0	0	0	0	0	0	0	0	0	0	0	0	0	0	0	0	0	0	0	0	0	0	0	0	0	0	0	0	0	0
Q9ES97	Rtn3	0	0	0	0	0	0	0	0	0	0	0	0	0	0	0	0	12255	190870	2019900	400470	204450	181000	272220	1989300	309800	3250100	4153900	639970	367660	969500	0	0	0	0	0	0	0	0	0	0	0	0	0	0	0	0	0	0
P09528	Fth1	0	0	0	0	0	0	0	0	0	1126100	4074100	1056800	0	0	0	515590	0	865010	0	0	0	0	0	0	2727400	10138000	6771500	963750	0	0	0	0	0	0	0	0	0	0	0	0	0	0	0	0	0	0	0	0
P43274	Hist1h1e	0	0	0	0	2405900	2527100	0	0	0	1470700	4787700	0	0	1793900	2504300	2948100	281820	0	0	0	5121000	0	0	0	0	0	0	0	0	4693400	0	0	0	0	0	0	0	0	0	0	0	0	0	0	0	0	0	0
Q8R4U7	Luzp1	0	0	0	0	0	0	0	0	0	0	0	0	0	0	0	0	0	0	0	0	0	0	0	0	0	213920	0	913330	2505600	1069900	0	0	0	0	0	0	0	0	0	0	0	0	0	0	0	0	0	0
Q8VE88	Fam114a2	0	0	0	0	0	0	0	0	0	0	0	0	0	0	0	0	0	0	0	0	0	0	0	0	0	268260	417880	0	0	0	0	0	0	0	0	0	149720	0	137050	0	0	0	0	0	212010	0	0	0
Q9D8C4	Ifi35	0	0	0	0	0	0	0	0	0	0	0	0	0	0	0	0	0	0	0	0	0	0	0	0	0	0	0	0	0	0	579720	0	0	1732100	0	3239400	0	1123800	0	481460	658000	0	1807800	1197300	1151300	0	0	0
Q9QYS2	Grm3	0	0	0	0	0	0	0	0	0	0	0	0	0	0	0	0	0	0	0	0	0	0	0	0	0	0	362060	169900	0	1358300	0	0	0	0	0	0	0	0	0	0	0	0	0	0	0	0	0	0
P54729	Nub1	0	0	0	0	0	0	0	0	0	0	0	0	0	0	0	0	0	0	0	0	0	0	0	0	0	0	0	0	0	0	0	0	0	0	0	0	0	1092100	0	0	0	0	5247600	0	3194400	0	0	0
Q9CXI0	Coq5	0	0	0	0	0	0	0	0	0	0	0	0	0	0	0	0	0	0	0	0	0	0	0	0	0	0	0	0	0	0	0	0	0	0	0	319680	0	0	0	0	0	0	3226800	1882100	14095000	0	0	0
P56546	Ctbp2	0	0	0	0	0	0	0	0	0	0	0	0	0	0	0	0	0	0	0	0	0	0	0	0	0	0	0	0	0	0	0	0	0	0	0	0	0	0	0	0	0	0	0	0	0	0	0	0
Q9JM61	Thsd1	0	0	0	0	102170	0	0	0	0	0	0	0	161670	178170	0	0	0	0	0	0	0	0	0	0	0	0	0	0	0	0	0	0	0	0	0	0	0	0	0	0	0	0	0	0	0	0	0	0
P14901	Hmox1	0	0	0	0	0	0	1242700	0	0	722780	0	0	0	0	0	0	0	0	0	0	0	0	0	0	0	0	0	0	0	0	0	0	0	0	0	0	0	0	0	0	0	0	0	0	0	0	0	0
Q8BW75	Maob	0	0	0	0	0	0	0	0	0	0	0	0	0	0	0	0	0	456900	0	0	0	723590	795380	0	154740	764090	3990800	0	0	781070	0	0	0	0	0	0	13370000	8489000	6524600	0	0	0	69269000	50973000	28258000	0	0	0
Q3UU96	Cdc42bpa	0	0	0	0	0	0	0	0	0	0	0	0	0	0	0	0	0	0	0	0	0	0	0	0	0	0	0	354410	1612700	330520	0	0	0	0	0	0	0	0	0	0	0	0	0	0	0	0	0	0
Q68EF6	Begain	0	0	0	0	0	0	135510000	123010000	0	0	0	0	7788100	7715000	0	0	0	0	0	0	0	3433200	2908500	10984000	0	0	0	3308200	15842000	9791300	0	0	0	0	0	0	0	0	0	0	0	0	0	0	0	0	0	0
O88329	Myo1a	0	0	0	0	0	0	0	0	0	0	0	0	0	0	0	0	0	0	0	0	0	0	0	0	0	0	0	0	0	0	0	0	0	2547200	2135100	246770	10395000	8586700	7184700	191650	0	0	43958000	18066000	31095000	0	0	0
Q64378	Fkbp5	0	0	0	0	0	0	0	0	0	0	0	0	0	0	0	0	0	0	0	0	0	0	0	0	0	0	0	0	0	0	0	0	0	0	593080	288770	11490000	17692000	11473000	696430	268880	249990	57422000	61939000	46941000	0	0	0
Q3UKC1	Tax1bp1	0	0	0	0	0	0	0	0	0	0	0	0	0	0	0	0	0	0	0	0	0	0	0	0	0	0	0	0	0	0	0	0	0	0	0	0	0	0	0	0	0	0	0	0	0	0	0	0
Q9D787	Ppil2	0	0	0	0	0	0	0	0	0	0	0	0	0	0	0	0	0	0	0	0	0	0	0	0	0	0	0	0	0	0	0	0	0	0	0	0	0	0	0	0	0	0	0	0	0	0	0	0
Q9CVB6	Arpc2	0	0	0	0	699750	0	0	0	0	2547800	2234500	218370	0	0	0	0	0	1992900	261440	0	4714600	373180	0	9267300	1148100	2177100	12541000	5650800	7143600	22223000	167710	0	0	0	623440	495310	16230000	3937600	2732400	0	0	0	0	0	0	0	0	0
Q99LE6	Abcf2	0	0	0	0	0	0	0	0	0	0	0	0	0	0	0	0	0	0	0	0	0	0	0	0	0	0	0	0	0	0	0	0	0	0	0	0	0	0	0	0	0	0	0	0	0	0	0	0
Q8BUM3	Ptpn7	0	0	0	0	0	0	0	0	0	0	0	0	0	0	0	0	0	0	0	0	0	0	0	0	0	0	0	0	0	0	0	0	0	0	0	0	0	0	0	0	0	0	0	0	0	0	0	0
Q922E4	Pcyt2	0	0	0	0	0	0	0	0	0	0	0	0	0	0	0	0	0	0	447830	0	0	0	0	0	0	2409200	1753900	0	0	0	0	0	0	0	0	0	0	0	0	0	0	0	0	0	0	0	0	0
Q8BGB2	Ttc7a	0	0	0	0	0	0	0	0	0	0	0	0	0	0	0	0	0	0	0	0	0	0	0	0	0	0	0	0	0	0	0	0	0	0	0	0	0	0	0	0	0	0	0	0	0	0	0	0
Q8CDN6	Txnl1	0	0	0	0	1111000	367500	0	0	0	1723800	3546800	0	0	0	0	0	152240	1707400	0	0	0	1392500	0	2508000	1349300	4714200	6339200	1256200	0	0	0	0	0	0	0	0	2679100	1977700	5890800	0	0	0	12314000	0	0	1188600	0	1760200
Q6PDM2	Srsf1	0	0	0	0	0	0	0	0	0	0	0	0	0	0	0	261010	0	0	0	0	0	0	0	0	390960	807260	4030600	510840	0	0	0	0	0	0	0	0	0	0	0	0	0	0	0	0	0	0	0	0
Q9D0M1	Prpsap1	0	0	0	0	0	0	0	0	0	0	0	0	0	0	0	0	0	0	748190	0	0	0	0	0	0	1134800	1634400	0	0	0	0	0	710890	13618000	15683000	21935000	18044000	9963500	4128500	3544600	751980	1360900	2284300	7604700	6465900	289330	0	265530
Q62420	Sh3gl2	0	0	0	0	0	0	0	0	0	0	0	0	0	0	0	0	0	9830500	10877000	1729600	9453000	0	0	3916700	17284000	108810000	182610000	1817000	0	4865700	0	0	0	0	0	0	0	0	0	0	0	0	0	0	0	0	0	0
Q71RI9	Ccbl2	0	0	0	0	0	0	0	0	0	0	0	0	0	0	0	0	0	0	0	0	0	0	0	0	0	0	0	0	0	0	0	0	0	0	0	0	0	0	0	0	0	0	0	0	0	0	22910	120730
Q6P1B1	Xpnpep1	0	0	0	0	0	0	0	0	0	0	0	0	0	0	0	0	0	0	0	0	0	0	0	0	0	0	0	0	0	0	0	0	0	0	0	0	0	0	0	0	0	0	0	0	0	0	0	0
Q91WG7	Dgkg	0	0	0	0	0	0	0	0	0	0	0	0	0	0	0	0	0	93577	354940	169520	0	275040	0	502170	196210	200700	125880	243650	754850	1326800	0	0	0	0	0	0	0	0	0	0	0	0	0	0	0	0	0	0
P02088	Hbb-b1	0	0	0	0	0	0	0	0	0	0	0	0	0	0	0	53190000	4698900	18029000	36351000	37664000	2368900	58767000	46273000	9492700	51504000	67373000	199720000	22542000	26621000	52507000	516770	2558300	1433100	0	0	20430000	168310000	3165600	43506000	0	0	0	15648000	33083000	9859000	231940000	14717000	122290000
Q9EQU5	Set	0	0	0	0	0	0	0	0	0	0	0	0	0	0	0	0	0	0	0	0	0	0	0	0	0	11409000	14098000	0	0	2206600	0	0	0	0	0	0	0	0	0	0	0	0	0	0	0	0	0	0
Q9CZJ2	Hspa12b	0	0	0	0	0	0	0	0	0	0	0	0	0	0	0	0	0	0	0	0	0	0	0	0	0	0	0	0	0	0	0	0	0	0	0	0	274000	0	535280	0	0	0	508400	318480	628140	78722	0	0
Q9D6U8	Fam162a	0	0	0	0	0	0	0	0	0	0	0	0	0	0	0	0	0	0	0	0	0	0	0	0	0	0	0	0	0	0	0	0	0	0	0	0	0	0	0	0	0	0	26643000	4743800	6004000	0	0	0
Q01965	Ly9	0	0	0	0	0	0	0	0	0	0	0	0	0	0	0	0	0	0	0	0	0	0	0	0	0	0	0	0	0	0	0	0	0	0	0	0	0	0	0	0	0	0	0	0	0	0	0	0
Q6PD26	Pigs	0	0	0	0	0	0	0	0	0	0	0	0	0	0	0	0	0	0	0	0	0	0	0	0	0	0	0	0	0	0	0	0	0	0	0	0	3625700	805640	1765900	0	0	0	8504200	6883100	8221500	0	0	0
Q9D819	Ppa1	0	0	0	0	0	0	2247400	462940	432380	1067600	973660	499800	425360	643770	463060	272770	0	0	915590	0	2167700	647600	203470	2738200	174170	1931400	1373100	1300200	0	769580	3748000	1210700	0	5303600	0	4427700	33643000	38255000	15843000	0	0	3298700	21025000	13178000	23344000	1738300	67829	1016800
Q921T2	Tor1aip1	0	0	0	0	0	0	0	0	0	0	0	0	0	0	0	0	0	0	0	0	0	0	0	0	0	0	0	0	0	0	0	0	0	0	0	0	0	0	0	0	0	0	5118300	231040	1198800	0	0	0
Q9DBJ1	Pgam1	0	0	916060	0	2847200	2158800	2802300	1326600	1899500	5417100	371830	3118300	0	0	734560	0	0	1051900	0	0	5296000	0	0	0	1773100	0	4879000	11462000	0	3106800	0	0	0	0	0	0	0	0	0	0	0	0	0	0	0	0	0	0
Q60902	Eps15l1	0	0	0	0	0	0	0	0	0	0	0	0	0	0	0	0	42499	211180	95029	0	0	149400	0	0	187750	1132600	642720	831360	1643700	357700	0	0	0	0	0	0	0	0	0	0	0	0	0	0	0	0	0	0
Q63886	Ugt1a1	0	0	0	0	0	0	0	0	0	0	0	0	0	0	0	0	0	0	0	0	0	0	0	0	0	0	0	0	0	0	0	0	0	0	0	0	29703000	10147000	26182000	0	0	0	129490000	53271000	144550000	0	0	0
O08547	Sec22b	0	0	0	0	0	0	0	821200	0	1672700	0	418550	0	0	0	0	0	0	0	0	0	0	0	0	0	0	0	0	0	0	0	0	0	0	0	0	0	0	0	0	0	0	0	0	0	0	0	0
P12970	Rpl7a	0	0	0	2503600	2961500	755540	85924000	46050000	5051900	15401000	35719000	25829000	53713000	51402000	39052000	0	0	4005600	1806300	1125900	0	698710	0	0	2871800	8094700	23967000	16297000	24095000	24481000	5885400	4451100	5811200	114000000	214760000	146390000	9371400	0	7769800	16437000	7707900	7126400	0	18187000	11319000	874440	0	0
Q9JKP5	Mbnl1	0	0	0	0	0	0	0	0	0	0	0	0	0	0	0	0	0	653270	1163100	0	4981000	0	0	0	0	0	1167700	0	0	0	0	0	0	0	0	0	0	0	0	0	0	0	0	0	0	0	0	0
Q8BG39	Sv2b	0	0	0	0	0	0	0	0	0	0	0	0	0	0	0	516330	0	2589800	2101900	0	0	2680600	1485300	1520000	2294900	9873100	3696800	796930	363710	0	0	0	0	0	0	0	0	0	0	0	0	0	0	0	0	0	0	0
Q8BXZ1	Tmx3	0	0	0	0	0	0	0	0	0	0	0	0	0	0	0	0	0	0	0	0	0	0	0	0	0	0	0	0	0	0	0	0	0	0	0	0	2752700	4456700	2958800	0	0	0	3771300	0	9113400	0	0	0
P08553	Nefm	0	0	0	0	0	0	0	0	0	0	0	0	0	0	0	3913200	1779000	61406000	28426000	5600200	3617900	37745000	15244000	83812000	51769000	186460000	243990000	95765000	156760000	228120000	0	0	0	0	0	0	0	0	0	0	0	0	0	0	0	0	0	0
P62334	Psmc6	0	0	0	0	0	0	0	0	0	0	0	0	0	0	0	0	0	0	1203500	1181500	0	0	0	0	491680	882860	6139500	0	0	0	0	0	0	23708000	20393000	28455000	0	0	0	0	0	0	2723300	0	0	203560	0	41520
Q4VAC9	Plekhg3	0	0	0	0	0	0	0	0	0	0	0	0	0	0	0	0	0	0	0	0	0	0	0	0	0	0	0	0	0	0	0	0	0	0	0	0	0	0	0	0	0	0	0	0	0	0	0	0
Q8JZU2	Slc25a1	0	0	0	0	0	0	0	0	0	0	0	0	0	0	0	0	0	0	0	0	0	0	0	0	0	0	0	326230	221200	866290	0	0	0	0	4566700	1949700	0	0	0	0	0	0	26799000	15974000	24297000	0	0	0
Q9JHZ2	Ankh	0	0	0	0	0	0	0	0	0	0	0	0	0	0	0	0	0	0	0	0	0	0	0	0	0	0	0	0	0	0	0	0	0	439780	0	0	195920	291330	135680	0	0	0	364430	594930	280450	0	0	0
Q5SWD9	Tsr1	0	0	0	0	0	0	0	0	0	0	0	0	0	0	0	0	0	0	0	0	0	0	0	0	0	0	0	0	0	0	0	0	0	0	0	0	0	0	0	0	0	0	0	0	0	0	0	0
P98203	Arvcf	0	0	0	0	0	0	0	0	0	0	0	0	0	0	0	0	0	0	0	0	0	137170	0	0	106650	210510	0	1434200	3529500	3525400	0	0	0	0	0	0	240760	0	0	0	0	0	406460	418490	0	0	0	0
Q8BJ34	Marf1	0	0	0	0	0	0	0	0	0	0	0	0	0	0	0	0	0	0	0	0	0	0	0	0	0	0	0	0	0	0	0	0	0	0	0	0	0	0	0	0	0	0	0	0	0	0	0	0
O35744	Chil3	0	0	2651400	9062900	7328700	4230300	102760000	45673000	9916300	64394000	40665000	32131000	15669000	14105000	12937000	0	0	0	0	0	0	0	0	0	0	0	0	0	0	0	0	0	0	0	0	0	0	0	0	0	0	0	0	0	0	0	0	0
Q9DC29	Abcb6	0	0	0	0	0	0	0	0	0	0	0	0	0	0	0	0	0	0	0	0	0	0	0	0	0	0	0	0	0	0	0	0	0	0	0	0	0	686700	0	0	0	0	16455000	8768300	9202000	0	0	0
P08207	S100a10	0	0	0	0	0	0	0	0	0	0	0	0	0	0	0	0	0	0	0	0	0	0	0	0	0	0	0	0	0	0	0	0	0	0	0	0	0	0	0	0	0	0	0	0	0	0	0	0
Q8BTG7	Ndrg4	0	0	0	0	0	0	0	0	0	0	0	0	0	0	0	0	0	0	870830	0	0	0	0	0	0	1739000	9314800	0	0	0	0	0	0	0	0	0	0	0	0	0	0	0	0	0	0	0	0	0
O35405	Pld3	0	0	0	0	0	0	0	0	0	0	0	0	0	0	0	76352	0	1333000	670940	640920	0	0	448370	2509300	943520	5083200	7676600	505020	0	0	0	0	0	0	0	0	0	0	0	0	0	0	0	0	0	0	0	0
Q99KU0	Vmp1	0	0	0	0	0	0	0	0	0	0	0	0	0	0	0	0	0	0	0	0	0	0	0	0	0	2278600	1717300	0	0	0	0	0	0	0	0	0	0	0	0	0	0	0	0	0	0	0	0	0
A2APT9	Klhdc7a	0	0	0	0	0	0	0	0	0	0	0	0	0	0	0	0	0	0	0	0	0	0	0	0	0	0	0	0	0	0	0	0	0	0	0	0	0	0	0	0	0	0	0	0	0	0	0	0
P59759	Mkl2	0	0	0	0	0	0	0	0	0	0	0	0	0	0	0	0	0	0	0	0	0	0	0	0	0	0	0	239160	1283400	0	0	0	0	0	0	0	0	0	0	0	0	0	0	0	0	0	0	0
P51859	Hdgf	0	0	0	0	0	0	0	0	0	0	0	0	0	0	0	290280	0	0	255090	0	0	0	0	0	0	1929400	1876700	0	0	0	0	0	0	0	0	0	0	0	0	0	0	0	0	0	0	0	0	0
P98191	Cds1	0	0	0	0	0	0	0	0	0	0	0	0	0	0	0	0	0	0	0	0	0	0	0	0	0	0	0	0	0	0	0	0	0	0	0	0	920810	0	0	0	0	0	6696700	4044100	6725200	0	0	0
Q9JJK5	Herpud1	0	0	0	0	0	0	0	0	0	0	0	0	0	0	0	0	0	0	0	0	0	0	0	0	0	0	0	0	0	0	0	0	0	0	0	0	0	0	0	0	0	0	0	0	0	0	0	0
P23818	Gria1	0	0	0	0	0	0	0	0	0	0	0	0	0	0	0	0	0	389430	0	0	0	300960	0	0	0	1046300	139490	6928100	18478000	19728000	0	0	0	0	0	0	0	0	0	0	0	0	0	0	0	0	0	0
Q8VHD8	Hrnr	0	83036	0	0	0	0	0	0	0	0	0	0	0	0	0	0	0	0	0	0	0	0	0	0	0	0	0	0	0	0	0	0	0	0	0	0	0	0	0	0	0	0	0	0	0	0	0	0
Q62191	Trim21	0	0	0	0	0	0	0	0	0	0	0	0	0	0	0	0	0	0	0	0	0	0	0	0	0	0	0	0	0	0	0	0	0	0	0	0	0	0	0	0	0	0	0	0	0	0	0	0
Q9D8B3	Chmp4b	0	0	0	0	0	0	0	0	0	0	0	0	0	0	0	0	0	0	0	0	0	1727300	0	0	2435500	5101700	833730	15082000	11828000	47814000	0	0	0	0	0	0	0	0	0	0	0	0	0	0	0	0	0	0
Q61543	Glg1	0	0	0	0	0	0	0	0	0	0	0	0	0	0	0	0	0	0	0	0	0	0	0	0	76675	281350	702540	176910	88097	0	0	0	0	0	0	0	0	0	0	0	0	0	0	0	0	0	0	0
P28659	Celf1	0	0	0	0	0	0	0	0	0	0	0	0	0	0	0	0	0	0	0	0	0	0	0	0	0	0	0	0	0	0	0	0	0	0	0	0	1627700	0	0	0	0	0	1911200	1461100	1978400	0	0	0
Q64487	Ptprd	0	0	0	0	0	0	0	0	0	0	0	0	0	0	0	0	0	0	119390	0	0	382280	119390	331980	0	0	0	383760	886140	1709100	0	0	0	0	0	0	0	0	0	0	0	0	0	0	0	0	0	0
Q5DTX6	Jcad	0	0	0	0	0	0	0	0	0	0	0	0	0	0	0	0	0	94908	201190	0	0	0	0	0	0	0	0	2069800	3873000	5022900	0	0	0	0	0	0	0	0	0	0	0	0	0	0	0	0	0	0
Q61830	Mrc1	0	0	0	0	0	0	0	0	0	0	0	0	0	0	0	0	0	0	0	0	0	0	0	0	0	0	0	0	0	0	0	0	0	0	0	0	0	0	0	0	0	0	0	0	0	0	0	0
Q571I9	Aldh16a1	0	0	0	0	0	0	0	0	0	0	0	0	0	0	0	0	0	0	0	0	0	0	0	0	0	0	0	0	0	0	0	0	0	2905500	4723100	1754600	3983900	2120300	5393900	527490	402380	402860	5750800	3984000	3198600	0	0	0
Q9JHU2	Palmd	0	0	0	0	0	0	0	0	0	0	0	0	0	0	0	0	0	0	0	0	0	0	0	0	0	0	0	0	0	0	0	0	0	0	0	0	0	0	0	0	0	0	0	0	0	190950	0	0
Q9Z0P4	Palm	0	0	0	0	0	0	0	0	0	0	0	0	0	0	0	365180	0	5803300	397620	0	0	2684200	584430	9836000	2414700	14387000	26965000	9362700	5115000	15558000	0	0	0	0	0	0	0	0	0	0	0	0	0	0	0	0	0	0
Q9Z2Q6	2023-09-05	0	0	0	0	0	0	0	0	0	0	0	0	0	0	0	1895700	1519500	16036000	41518000	13349000	55025000	0	0	1017700	21146000	79896000	106270000	1085000	266720	464980	0	0	0	0	0	0	0	0	0	0	0	0	0	0	0	0	0	0
P60710	Actb	0	0	0	0	0	0	0	0	0	0	0	0	0	0	0	0	0	0	0	0	0	0	0	0	0	0	0	0	0	0	0	0	0	0	0	0	0	0	0	0	0	0	0	0	0	23779000	1723200	6529100
Q921G6	Lrch4	0	0	0	0	0	0	0	0	0	0	0	0	0	0	0	0	0	0	0	0	0	0	0	0	0	0	0	0	0	0	0	0	0	0	0	0	0	0	0	0	0	0	0	0	0	0	0	0
Q09324	Gcnt1	0	0	0	0	0	0	0	0	0	0	0	0	0	0	0	0	0	0	0	0	0	0	0	0	0	0	0	0	0	0	0	0	0	0	0	0	0	0	0	0	0	0	0	0	0	0	0	0
Q3UH68	Limch1	0	0	0	0	0	0	0	0	0	0	0	0	0	0	0	0	0	551030	0	64986	0	294010	0	0	0	0	0	2705500	9003800	14496000	0	0	0	0	0	0	0	0	0	0	0	0	0	0	0	27339	0	32588
Q8BHR8		0	0	0	0	0	0	0	0	0	0	0	0	0	0	0	0	0	0	0	0	0	0	0	0	0	0	0	465780	816100	0	0	0	0	0	0	0	0	0	0	0	0	0	0	0	0	0	0	0
P62806	Hist1h4a	0	0	0	45475000	17861000	8314400	21903000	0	5599300	26742000	23669000	15163000	21399000	13376000	7704400	48109000	9295800	171780000	31707000	22790000	34312000	24085000	13904000	3182400	20958000	56598000	116770000	19094000	21812000	43280000	0	0	0	0	0	0	0	0	0	0	0	0	0	0	0	10142000	798660	4092800
Q61029	Tmpo	0	0	0	0	0	0	0	0	0	0	0	0	0	0	0	0	0	0	0	0	0	0	0	0	0	0	0	0	0	0	0	0	0	0	0	0	5781300	3246600	3179100	0	0	0	27025000	3322600	15768000	0	0	0
P09411	Pgk1	0	0	0	0	0	0	0	0	0	0	0	0	0	0	0	2363700	48984	22599000	19422000	181810	2200300	0	0	942660	27058000	103200000	246820000	162700	0	403750	946720	0	0	0	0	1516100	0	0	0	1967400	0	883400	0	0	0	261850	63713	224880
P62259	Ywhae	0	0	825460	9906000	4192500	1562800	0	3752900	560550	12181000	14657000	10343000	2735100	1870100	787870	4035500	981700	11345000	22566000	135280	54591000	46897000	4472200	122200000	50640000	60802000	208970000	119790000	38546000	89777000	1210300	1561700	2316300	20478000	4816900	7240100	135320000	21877000	24372000	22231000	0	5509600	20826000	25477000	14525000	3465100	177510	0
Q8R2Q4	Gfm2	0	0	0	0	2276100	336270	1864400	1957200	418740	1490400	2296500	160750	1237600	846830	262550	0	0	0	0	0	0	0	0	0	0	0	0	0	0	0	0	0	0	0	0	0	656190	251990	1221700	0	0	0	0	0	2770800	199510	0	0
Q08509	Eps8	0	0	0	0	0	0	0	0	0	0	0	0	0	0	0	0	0	0	0	0	0	0	0	0	0	123590	0	226440	839010	1098100	0	0	0	0	0	0	0	0	0	0	0	0	0	0	0	0	0	0
Q3UNH4	Gprin1	0	0	0	0	0	0	0	0	0	0	0	0	0	0	0	24664	0	741460	685370	281760	563050	700580	477070	2809400	353740	1108000	1781800	148740	162900	686410	0	0	0	0	0	0	0	0	0	0	0	0	0	0	0	0	0	0
Q80X80	C2cd2l	0	0	0	0	0	0	0	0	0	0	0	0	0	0	0	0	0	0	0	0	0	0	101390	0	397100	568020	959600	125460	157510	374800	0	0	0	0	0	0	0	0	0	0	0	0	0	0	0	0	0	0
Q75N62	Gimap8	0	0	0	0	0	0	0	0	0	0	0	0	0	0	0	379060	1696400	4406400	12181000	27817000	0	7186900	0	3158900	0	1584500	3759200	477890	0	2238700	0	0	0	0	0	0	0	0	0	0	0	0	0	0	0	0	0	0
Q8C0M9	Asrgl1	0	0	0	0	0	0	0	0	0	0	0	0	0	0	0	0	181870	1266500	3124500	1959600	14540000	1045200	2533000	9464300	968360	2821100	2988900	979020	670130	0	0	0	0	0	0	0	0	0	0	0	0	0	0	0	0	879570	0	878070
Q9Z2Y3	Homer1	0	0	0	0	0	0	0	0	0	0	0	0	0	0	0	614570	810980	24001000	7906400	6788300	1008300	586940	0	7037800	13251000	21733000	16812000	6551000	2102800	980090	0	0	0	0	0	0	0	0	0	0	0	0	0	0	0	0	0	0
Q8VD04	Gripap1	0	0	0	0	0	0	0	0	0	0	0	0	0	0	0	0	0	157490	0	0	0	0	0	0	0	151060	0	239890	771280	494390	0	0	0	0	0	0	0	0	0	0	0	0	0	0	0	0	0	0
P00184	Cyp1a1	0	0	0	0	0	0	0	0	0	0	0	0	0	0	0	0	0	0	0	0	0	0	0	0	0	0	0	0	0	0	0	0	0	0	0	0	0	0	0	0	0	0	0	0	0	0	0	0
Q91YR7	Prpf6	0	0	0	0	0	0	0	0	0	0	0	0	0	0	0	0	0	0	0	0	0	0	0	0	0	0	0	0	0	0	0	0	0	0	0	0	0	0	0	0	0	0	0	0	0	0	0	0
O09165	Casq1	0	1361000	642650	0	0	376200	18709000	6945100	666360	19856000	12010000	4734700	2654000	4243600	3627600	0	0	0	0	0	0	0	0	0	0	0	0	0	0	0	0	0	0	0	0	0	0	0	0	0	0	0	0	0	0	0	0	0
P03958	Ada	0	0	0	0	0	0	0	0	0	0	0	0	0	0	0	0	0	0	0	0	0	0	0	0	0	0	0	0	0	0	0	0	0	0	0	0	0	0	0	0	0	0	0	0	0	0	0	0
Q61831	Mapk10	0	0	0	0	0	0	0	0	0	0	0	0	0	0	0	0	0	0	400560	386880	0	0	0	0	0	0	0	0	0	0	0	0	0	0	0	0	0	0	0	0	0	0	0	0	0	0	0	0
P59823	Il1rapl1	0	0	0	0	0	0	0	0	0	0	0	0	0	0	0	0	0	0	0	0	0	0	0	0	0	0	0	265470	1159900	0	0	0	0	0	0	0	0	0	0	0	0	0	0	0	0	0	0	0
Q8CBE3	Wdr37	0	0	0	0	0	0	0	0	0	0	0	0	0	0	0	0	0	714630	0	0	0	1206800	507310	0	0	282360	4940700	1321800	2436400	2104800	0	0	0	0	0	0	0	0	0	0	0	0	0	0	0	0	0	0
Q9QXY1	Tjp3	0	0	0	0	0	0	0	0	0	0	0	0	0	0	0	0	0	0	0	0	0	0	0	0	0	0	0	0	0	0	0	0	0	0	0	0	0	0	0	0	0	0	0	0	0	0	0	0
Q8R519	Acmsd	0	0	0	0	0	0	0	0	0	0	0	0	0	0	0	0	0	0	0	0	0	0	0	0	0	0	0	0	0	0	0	0	0	0	0	0	0	0	0	0	0	0	0	0	0	0	0	0
Q8K400	Stxbp5	0	0	0	0	0	0	0	0	0	0	0	0	0	0	0	0	0	0	0	0	0	0	0	0	0	563300	285370	161710	161150	441510	0	0	0	0	0	0	0	0	0	0	0	0	0	0	0	0	0	0
B2RXC1	Trappc11	0	0	0	0	0	0	0	0	0	0	0	0	0	0	0	0	0	0	0	0	0	0	0	0	0	0	0	0	0	0	0	0	0	178900	217230	187870	0	0	0	0	0	0	0	0	0	0	0	0
Q8C3X8	Lmf2	0	0	0	0	0	0	0	0	0	0	0	0	0	0	0	0	0	0	0	0	0	0	0	0	0	0	0	0	0	0	0	0	0	0	0	0	778450	0	484980	0	0	0	14789000	4213900	25198000	0	0	0
P63323	Rps12	0	0	0	0	0	0	0	0	0	0	0	0	0	0	0	0	0	0	0	0	0	0	0	0	0	0	0	0	0	0	0	0	0	1955400	0	0	6948800	2164700	3813500	1633000	0	0	0	9874000	0	0	0	0
Q9Z1Q2	Abhd16a	0	0	0	0	0	0	0	0	0	0	0	0	0	0	0	0	0	0	0	0	0	0	0	0	131500	390120	403180	0	0	0	0	0	0	0	0	0	0	0	0	0	0	0	0	0	0	0	0	0
P58735	Slc26a1	0	0	0	0	0	0	0	0	0	0	0	0	0	0	0	0	0	0	0	0	0	0	0	0	0	0	0	0	0	0	0	0	0	0	0	0	0	0	0	0	0	0	0	0	0	0	0	0
P46412	Gpx3	0	0	0	2505100	0	0	0	0	0	1563600	1329800	0	0	0	0	0	0	0	0	0	0	0	0	0	0	0	0	0	0	0	0	0	0	0	0	0	0	0	0	0	0	0	0	0	0	0	0	0
P21956	Mfge8	0	0	0	0	302780	58280	1473500	729450	536480	2190800	2787300	611540	535200	170420	776840	0	0	0	0	0	0	0	0	0	0	0	0	0	0	0	0	0	0	0	0	0	0	0	0	0	0	0	0	0	0	0	0	0
Q8BJH1	Zc2hc1a	0	0	0	0	0	0	0	0	0	0	0	0	0	0	0	0	0	1267800	5407400	2823100	3613900	392540	831750	4868300	0	548490	1291400	1929100	2233700	7471600	0	0	0	0	0	0	0	0	0	0	0	0	0	0	0	0	0	0
Q80UP3	Dgkz	0	0	0	0	0	0	0	0	0	0	0	0	0	0	0	0	0	0	73131	0	0	0	0	452660	0	0	0	146390	359820	0	0	0	0	0	0	0	0	0	0	0	0	0	0	0	0	0	0	0
Q6PGG2	Gmip	0	0	0	0	0	0	0	0	0	0	0	0	0	0	0	0	0	0	0	0	0	0	0	0	0	0	0	0	0	0	0	0	0	0	0	0	0	0	0	0	0	0	0	0	0	0	0	0
P16277	Blk	0	0	0	0	0	0	0	0	0	0	0	0	0	0	0	0	0	0	0	0	0	0	0	0	0	0	0	0	0	0	0	0	0	0	0	0	0	0	0	0	0	0	0	0	0	0	0	0
Q60780	Gas7	0	0	0	0	0	0	0	0	0	0	0	0	0	0	0	0	0	0	1335600	760230	620640	0	0	585290	999440	445720	2128600	351110	442400	901480	0	0	0	0	0	0	0	0	0	0	0	0	0	0	0	0	0	0
Q6P1I6	Psd2	0	0	0	0	0	0	0	0	0	0	0	0	0	0	0	0	0	0	0	0	0	0	0	0	0	0	0	146720	0	377720	0	0	0	0	0	0	0	0	0	0	0	0	0	0	0	0	0	0
Q69ZK0	Prex1	0	0	0	0	0	0	0	0	0	0	0	0	0	0	0	0	0	0	0	0	0	0	0	0	0	0	0	0	0	0	0	0	0	0	0	0	0	0	0	0	0	0	0	0	0	0	0	0
Q920F6	Smc1b	0	0	0	0	0	0	0	0	0	0	0	0	0	0	0	0	0	0	0	0	0	0	0	0	0	0	0	0	0	0	0	0	0	342050	0	283780	0	0	0	0	0	0	0	0	0	0	0	0
P23492	Pnp	0	0	0	1720000	826500	385780	1826000	2214600	200700	4379100	5101800	2422700	2093400	1264900	1120800	0	0	0	0	0	0	0	0	0	438190	0	539800	188430	0	0	1686600	0	1905500	0	0	0	35701000	5016500	0	0	0	0	7262200	0	0	0	0	0
P97427	Crmp1	0	0	0	0	0	0	0	0	0	0	0	0	0	0	0	756370	176150	3005600	2448600	694740	271780	16101000	9311700	16605000	5358600	13742000	44259000	19477000	5210000	25299000	0	0	0	0	0	0	0	0	0	0	0	0	0	0	0	0	0	0
Q99MJ9	Ddx50	0	0	0	0	0	0	0	0	0	0	0	0	0	0	0	0	0	0	0	0	0	0	0	0	0	0	0	0	0	0	0	0	0	0	0	0	0	0	0	0	0	0	0	0	0	0	0	0
Q8BYZ1	Abi3	0	0	0	0	0	0	0	0	0	0	0	0	0	0	0	0	0	0	0	0	0	0	0	0	0	0	0	0	0	0	0	0	0	0	0	0	0	0	0	0	0	0	0	0	0	0	0	0
Q9CQL6	Mrpl35	0	0	0	0	0	0	3942200	0	0	0	0	0	0	0	0	0	0	0	0	0	0	0	0	0	0	0	0	0	0	0	0	0	0	0	0	0	0	0	0	0	0	0	0	0	0	0	0	0
Q9D6K7	Ttc33	0	0	0	0	0	0	0	0	0	0	0	0	0	0	0	0	0	0	0	0	0	0	0	0	0	0	0	0	0	0	0	0	0	0	0	0	0	0	0	0	0	0	0	0	0	0	0	0
B2RPV6	Mmrn1	0	0	0	0	0	0	0	0	0	0	0	0	0	0	0	0	0	0	0	0	0	0	0	0	0	0	0	0	0	0	0	0	0	0	0	0	0	0	0	0	0	0	0	0	0	0	0	0
Q9CRA5	Golph3	0	0	0	0	0	0	0	0	0	0	0	0	0	0	0	0	0	0	0	0	0	0	0	0	0	0	0	0	0	0	0	0	0	1999800	2416200	1870300	4439000	781600	1983800	787540	344270	323460	7421500	5414400	8026100	0	0	0
P48758	Cbr1	0	0	0	0	911270	0	0	1014600	779440	11968000	6157300	685910	445880	722330	658730	81962	447280	571490	27089000	11247000	49685000	27882000	11189000	126100000	73715000	65569000	75456000	38225000	47285000	172860000	7557900	11559000	10598000	99163000	139200000	151850000	366940000	239920000	219620000	62211000	41738000	39456000	904680000	571580000	649720000	986810	291300	1028300
Q8BH04	Pck2	0	0	0	0	0	0	0	0	0	0	0	0	0	0	0	0	0	0	0	0	0	0	0	0	0	0	0	0	0	0	353020	482970	720330	5051000	0	3227000	62542000	20031000	32688000	0	0	0	33183000	13646000	28001000	0	0	0
Q8C181	Mbnl2	0	0	0	0	0	0	0	0	0	0	0	0	0	0	0	0	0	0	0	0	0	0	0	0	0	0	0	0	0	0	0	0	0	0	0	0	0	0	0	0	0	0	0	0	0	0	0	0
P21845	Tpsb2	0	0	0	0	0	0	0	0	0	0	0	0	0	0	0	0	0	0	0	0	0	0	0	0	0	0	0	0	0	0	0	0	0	0	0	0	0	0	0	0	0	0	0	0	0	0	0	0
D3Z6P0	Pdia2	0	0	0	0	0	0	0	0	0	0	0	0	0	0	0	0	0	0	0	0	0	0	0	0	0	0	0	0	0	0	0	0	0	0	0	0	0	0	0	0	0	0	0	0	0	0	0	0
Q9CS84	Nrxn1	0	0	0	0	0	0	0	0	0	0	0	0	0	0	0	0	0	0	89921	0	0	0	0	133400	0	638330	320930	181030	668380	248840	0	0	0	0	0	0	0	0	0	0	0	0	0	0	0	0	0	0
O08688	Capn5	0	0	0	0	0	0	0	0	0	0	0	0	0	0	0	0	0	0	0	0	0	0	0	0	0	0	0	0	1296600	200400	0	0	0	0	0	0	0	953160	769500	0	0	0	0	1282800	0	0	0	0
O55229	Chkb	0	0	0	0	0	0	0	0	0	0	0	0	0	0	0	0	0	0	0	0	0	0	0	0	0	674730	543500	0	0	0	0	0	0	0	0	0	0	0	0	0	0	0	0	0	0	0	0	0
Q9DB85	Rrp8	0	0	0	0	0	0	0	0	0	0	0	0	0	0	0	0	0	0	0	0	0	0	0	0	0	0	0	0	0	0	0	0	0	0	0	0	0	0	0	0	0	0	0	0	0	0	0	0
E9PV24	Fga	0	0	0	0	0	0	0	154280	0	0	0	0	0	129540	0	0	0	598140	0	0	0	203170	797780	0	150800	272620	1962300	2511700	3907200	3935000	0	0	0	0	0	0	0	0	0	0	0	0	0	0	0	520000	0	987520
Q8CI59	Steap3	0	0	0	0	0	0	0	0	0	0	0	0	0	0	0	0	0	0	0	0	0	0	0	0	0	0	0	0	0	0	285100	0	0	0	0	0	0	0	0	0	382600	0	12155000	5227300	9384400	0	0	0
A2ALS5	Rap1gap	0	0	0	0	0	0	0	0	0	0	0	0	0	0	0	0	0	173500	235650	126850	0	218270	0	510430	152560	734240	0	313470	476180	642470	0	0	0	0	0	0	0	0	0	0	0	0	0	0	0	0	0	0
O35654	Pold2	0	0	0	0	0	0	0	0	0	0	0	0	0	0	0	0	0	0	0	0	0	0	0	0	0	0	0	0	0	0	0	0	0	0	0	0	0	0	0	0	0	0	0	0	0	0	0	0
Q8BZZ3	Wwp1	0	0	0	0	0	0	0	0	0	0	0	0	0	0	0	0	0	0	0	0	0	0	0	0	0	0	0	274850	1565200	2780600	0	0	0	0	0	0	0	0	0	0	0	0	0	0	0	0	0	0
Q6PAM1	Txlna	0	0	0	0	0	0	0	0	0	0	0	0	0	0	0	0	0	0	0	0	0	0	0	0	0	0	0	0	0	0	0	0	0	0	0	0	0	0	0	0	0	0	0	0	0	0	0	0
P13439	Umps	0	0	0	0	0	0	0	0	0	0	0	0	0	0	0	0	0	0	0	0	0	0	0	0	0	0	0	0	0	0	0	0	0	0	127480	0	512970	319620	2220700	0	0	0	746880	325400	1408500	0	0	0
Q6P2B1	Tnpo3	0	0	0	0	0	0	0	0	0	0	0	0	0	0	0	0	0	0	0	0	0	0	0	0	0	0	0	0	0	0	0	0	0	0	0	0	624650	166930	131500	0	0	0	484400	290570	623820	0	0	0
Q5U4D9	Thoc6	0	0	0	0	0	0	0	0	0	0	0	0	0	0	0	0	0	0	0	0	0	0	0	0	0	0	0	0	0	0	0	0	0	0	0	0	0	0	0	0	0	0	0	0	0	0	0	0
Q5EBJ4	Ermn	0	0	0	0	0	0	0	0	0	0	0	0	0	0	0	194680	336680	5644400	1398900	2420300	5596000	0	0	0	4897300	26150000	21875000	286240	595900	0	0	0	0	0	0	0	0	0	0	0	0	0	0	0	0	0	0	0
Q8VDM6	Hnrnpul1	0	0	0	0	0	0	0	0	0	113340	0	0	0	0	0	0	0	0	0	0	0	0	0	0	0	0	0	0	0	0	0	0	0	0	0	0	0	0	0	0	0	0	0	0	0	0	0	0
Q62074	Prkci	0	0	0	0	0	0	0	0	0	0	0	0	0	0	0	0	0	0	0	0	0	0	0	0	0	0	0	0	0	0	0	0	0	0	0	0	0	0	0	0	0	0	0	0	0	0	0	0
P33215	Nedd1	0	0	0	0	0	0	0	0	0	0	0	0	0	0	0	0	0	0	0	0	0	0	0	0	0	0	0	0	0	0	0	0	0	0	0	0	0	0	0	0	0	0	0	0	0	0	0	0
Q62421	Sh3gl3	0	0	0	0	0	0	0	0	0	0	0	0	0	0	0	0	0	0	0	0	0	0	0	0	0	1048900	770230	0	0	0	0	0	0	0	0	0	0	0	0	0	0	0	0	0	0	0	0	0
Q9D020	Nt5c3a	0	0	0	0	0	0	0	0	0	0	0	0	0	0	0	0	0	0	0	0	0	0	0	0	0	0	0	0	0	0	0	0	0	0	0	0	739050	0	0	0	0	0	645960	587880	961150	0	0	285040
Q8K382	Dennd1a	0	0	0	0	0	0	0	0	0	0	0	0	0	0	0	0	0	0	0	0	0	0	0	0	0	0	0	0	0	0	0	0	0	0	0	0	0	0	0	0	0	0	0	0	0	0	0	0
Q8BVU0	Lrch3	0	0	0	0	0	0	0	0	0	0	0	0	0	0	0	0	0	0	0	0	0	0	0	0	0	0	0	0	0	0	0	0	0	0	0	0	0	0	0	0	0	0	0	0	0	0	0	0
Q8K1M6	Dnm1l	0	0	0	0	0	0	0	0	0	0	0	0	0	0	0	25495	0	1093900	941480	0	0	300310	166560	2235600	1426500	505640	423490	2902200	531830	668700	117840	0	148190	231400	190860	257120	1094400	1444700	1333900	127790	94204	106320	3101500	1526100	1814400	0	0	0
Q8QZR1	Tat	0	0	0	0	0	0	0	0	0	0	0	0	0	0	0	0	0	0	0	0	0	0	0	0	0	0	0	0	0	0	0	0	0	0	0	0	0	0	0	0	0	0	0	0	0	0	0	0
Q9D1R9	Rpl34	0	0	0	0	0	0	0	0	0	0	0	0	0	0	0	0	0	0	510940	0	0	0	665060	0	0	1061600	0	2202700	4319000	4368500	0	0	0	0	0	0	0	0	0	0	0	0	0	0	0	0	0	0
P20801	Tnnc2	0	0	0	0	0	0	0	0	0	5891900	18198000	11587000	0	1303300	3521800	0	0	0	0	0	0	0	0	0	0	0	0	0	0	0	0	0	0	0	0	0	0	0	0	0	0	0	0	0	0	0	0	0
P12367	Prkar2a	0	0	0	0	0	0	0	0	0	0	0	0	0	0	0	208570	0	813650	0	0	0	1596200	352810	2282500	3724300	8189000	13461000	3336800	2379800	1369800	0	0	0	0	0	0	0	0	0	0	0	0	0	0	0	0	0	0
Q8VCH6	Dhcr24	0	0	0	0	0	0	0	0	0	0	0	0	0	0	0	0	0	0	0	0	0	0	0	0	0	0	0	0	0	0	0	0	0	0	0	0	0	1362900	5121500	0	0	0	18337000	859080	1111400	0	0	0
P39688	Fyn	0	0	0	0	0	0	0	0	0	0	0	0	0	0	0	0	0	0	0	0	0	0	0	355630	282170	329730	639760	470290	714250	1366100	0	0	0	0	0	0	0	0	0	0	0	0	0	0	0	0	0	0
Q6P5D3	Dhx57	0	0	0	0	0	0	0	0	0	0	0	0	0	0	0	0	0	0	0	0	0	0	0	0	0	0	0	0	0	0	0	0	0	0	0	0	0	0	0	0	0	0	0	0	0	0	0	0
Q8C008	Dzank1	0	0	0	0	0	0	0	0	0	0	0	0	0	0	0	0	0	0	0	0	0	0	0	0	0	0	0	239950	1496900	2204300	0	0	0	0	0	0	0	0	0	0	0	0	0	0	0	0	0	0
Q99JW5	Epcam	0	0	0	0	0	0	0	0	0	0	0	0	0	0	0	0	0	0	0	0	0	0	0	0	0	0	0	0	0	0	0	2758500	0	0	0	0	69339000	8583300	27109000	0	0	0	69568000	5708700	75916000	0	0	0
Q9QUK4	Naip2	0	0	0	0	0	0	0	0	0	0	0	0	0	0	0	0	0	0	0	0	0	0	0	0	0	0	0	0	0	0	0	0	0	0	0	0	0	0	0	0	0	0	0	0	0	0	0	0
Q91ZX7	Lrp1	0	0	0	0	0	0	0	0	0	0	0	0	0	0	0	0	0	0	0	0	0	0	0	0	0	0	0	0	0	0	0	0	0	0	0	0	0	0	0	0	0	0	0	0	0	0	0	0
Q8BFW7	Lpp	0	0	0	0	0	0	0	0	0	0	0	0	0	0	0	0	0	0	0	0	0	0	0	0	0	0	0	0	0	0	3271100	0	3330200	17461000	16504000	14547000	30808000	7633800	10949000	3635800	1487200	3528500	27080000	17693000	13452000	621050	0	0
P06745	Gpi	0	0	0	1286200	699790	460730	55808000	8458900	2270500	11777000	11603000	3246300	1517400	1620600	2201100	1152400	0	14476000	162100	0	0	5836400	2416000	22397000	30306000	98722000	199820000	25462000	479830	13562000	0	0	0	0	0	0	0	0	0	0	0	0	0	0	0	0	0	0
Q02248	Ctnnb1	0	0	0	0	0	0	0	0	0	0	0	0	0	0	0	263290	239070	10459000	2359000	2442000	163390	8523500	1306800	1785600	1576000	5129900	0	30573000	62968000	130400000	0	0	0	213010	904060	248940	5868100	2133100	5038700	55611	0	45793	8350300	10127000	18876000	0	0	0
O88291	Znf326	0	0	0	0	0	0	0	0	0	0	0	0	0	0	0	0	0	0	0	0	0	0	0	0	0	0	0	0	0	0	0	0	0	0	0	0	0	0	0	0	0	0	0	0	0	0	0	0
Q07417	Acads	0	0	0	1145000	974840	317220	0	599910	0	363490	0	0	683280	564040	436650	103780	0	0	457140	0	0	0	0	0	0	796970	1333900	0	0	0	4397600	1481300	0	35468000	65550000	58857000	16770000	0	0	29183000	13797000	11022000	0	0	0	627600	81509	498520
Q6R891	Ppp1r9b	0	0	0	0	0	0	0	0	0	0	0	0	0	0	0	995380	2608700	57106000	1737100	6296300	1277900	37896000	1792300	13242000	12501000	11966000	6484400	95335000	325850000	462690000	0	0	0	0	0	0	0	0	0	0	0	0	0	0	0	0	0	0
Q3TJZ6	Fam98a	0	0	0	0	0	0	0	0	0	0	0	0	0	0	0	0	0	0	0	0	0	0	0	0	0	0	0	432060	0	670710	0	0	0	0	0	0	0	0	0	0	0	0	0	0	0	0	0	0
Q922H2	Pdk3	0	0	0	0	0	0	0	0	0	0	0	0	0	0	0	0	0	332330	0	0	1247600	0	0	0	497030	525470	997030	0	0	0	0	0	0	3693900	1095500	4103700	1394300	721590	1122500	0	0	0	6628100	2714400	4297000	0	0	0
Q5RJI5	Brsk1	0	0	0	0	0	0	0	0	0	0	0	0	0	0	0	0	0	0	0	0	0	0	0	0	0	0	0	863960	2530900	1525100	0	0	0	0	0	0	0	0	0	0	0	0	0	0	0	0	0	0
Q4KMM3	Oxr1	0	0	0	0	0	0	0	0	0	0	0	0	0	0	0	0	0	1175200	1409600	0	321780	544050	180660	965020	2093000	9018700	11677000	1585800	274170	800760	0	0	0	0	0	0	0	0	0	0	0	0	0	0	0	0	0	0
Q8BMS4	Coq3	0	0	0	0	0	0	0	0	0	0	0	0	0	0	0	0	0	0	0	0	0	0	0	0	0	0	0	0	0	0	0	0	0	294380	471090	0	526730	349610	389020	0	0	0	0	0	2273500	0	0	99020
Q8VHJ5	Mark1	0	0	0	0	0	0	0	0	0	0	0	0	0	0	0	0	0	0	0	78755	0	0	0	0	0	0	0	711200	256710	3627300	0	0	0	0	0	0	0	0	0	0	0	0	0	0	0	0	0	0
O54984	Asna1	0	0	0	0	0	0	0	0	0	0	0	0	0	0	0	0	0	0	389730	0	0	0	0	0	2127000	2794100	5671600	0	0	0	0	0	0	0	0	0	0	0	0	0	0	0	0	0	0	0	0	0
O88704	Hcn1	0	0	0	0	0	0	0	0	0	0	0	0	0	0	0	0	0	0	179700	84416	0	0	103320	248010	120020	867960	1031700	0	252660	0	0	0	0	0	0	0	0	0	0	0	0	0	0	0	0	0	0	0
P26450	Pik3r1	0	0	0	0	0	0	0	0	0	0	0	0	0	0	0	0	0	0	0	0	0	0	0	0	0	0	0	0	0	0	0	0	0	0	0	0	0	0	0	0	0	0	0	0	0	0	0	0
P24452	Capg	0	0	0	0	0	0	2802200	700860	0	3159300	2850000	1780300	0	0	381800	0	0	0	0	0	0	0	0	0	0	0	0	0	0	0	0	0	0	0	0	0	0	0	0	0	0	0	0	0	0	0	0	0
Q99JY3	Gimap4	0	0	0	0	0	0	0	0	0	0	198200	0	0	0	0	0	0	0	0	0	0	0	0	0	0	0	0	0	0	0	0	0	0	0	0	0	0	0	0	0	0	0	0	0	0	0	0	0
Q91WG8	Gne	0	0	0	0	0	0	0	0	0	0	0	0	0	0	0	0	0	0	0	0	0	0	0	0	0	0	0	0	0	0	1008000	861120	748760	24231000	17746000	23964000	166580000	107260000	115080000	17747000	3976600	6663600	131330000	101360000	132890000	0	0	0
Q8BGC4	Zadh2	0	0	0	0	0	0	0	0	0	0	0	0	0	0	0	0	0	0	0	0	0	0	0	0	0	0	0	0	0	0	0	0	0	884880	1098000	890460	0	476950	0	442510	0	281740	0	0	0	0	0	0
Q7TNM2	Trim46	0	0	0	0	0	0	0	0	0	0	0	0	0	0	0	0	0	0	131310	108540	0	0	0	0	68285	158580	0	3032300	8290800	15192000	0	0	0	0	0	0	0	0	0	0	0	0	0	0	0	0	0	0
F7BJB9	Morc3	0	0	0	0	0	0	0	0	0	0	0	0	0	0	0	0	0	0	0	0	0	0	0	0	0	0	0	0	0	0	0	0	0	0	0	0	0	0	0	0	0	0	0	0	0	0	0	0
P68433	Hist1h3a	0	0	0	0	0	0	0	0	0	0	0	0	0	0	0	0	0	0	0	0	0	0	0	0	0	0	0	0	0	0	0	0	0	0	0	0	0	0	0	0	0	0	0	0	0	0	0	0
P24456	Cyp2d10	0	0	0	0	0	0	0	0	0	0	0	0	0	0	0	0	0	0	0	0	0	0	0	0	0	0	0	0	0	0	0	0	0	0	0	0	0	0	0	0	0	0	0	0	0	0	0	0
Q9D1Q6	Erp44	0	0	0	0	0	0	0	0	0	0	0	0	0	0	0	0	0	0	0	0	0	0	0	0	0	0	0	0	0	0	0	0	0	0	0	0	0	0	0	0	0	0	0	0	0	0	0	0
O70439	Stx7	0	0	0	0	0	0	0	0	0	0	0	0	0	0	0	0	0	243590	0	0	0	0	0	0	0	2854600	8846700	1076200	0	0	0	0	0	0	0	0	0	0	0	0	0	0	0	0	0	0	0	0
Q80U93	Nup214	0	0	0	0	0	0	0	0	0	0	0	0	0	0	0	0	0	0	0	0	0	0	0	0	0	0	0	0	0	0	0	0	0	0	0	0	0	0	0	0	0	0	0	0	0	0	0	0
P35951	Ldlr	0	0	0	0	0	0	0	0	0	0	0	0	0	0	0	0	0	0	0	0	0	0	0	0	0	0	0	0	0	0	0	0	0	0	0	0	0	0	224090	0	0	0	686340	280020	481320	0	0	0
O54774	Ap3d1	0	0	0	0	0	0	0	0	0	0	0	0	0	0	0	0	0	46623	271030	319140	0	226610	80557	1119700	107660	2352800	1177800	92911	274260	1535500	0	0	0	0	180390	0	263000	0	0	0	0	0	1590100	214440	308910	0	0	0
Q3UZA1	Rcsd1	0	0	0	0	0	0	0	0	0	0	0	0	0	0	0	0	0	0	0	0	0	0	0	0	0	0	0	0	0	0	0	0	0	0	0	0	0	0	0	0	0	0	0	0	0	0	0	0
Q99020	Hnrnpab	44605000	0	4661200	7443300	4361700	0	0	0	0	14059000	3138000	6985600	1107200	2762400	4646700	311120	0	1809600	0	0	0	0	0	0	4076600	9220800	15876000	519520	0	0	0	0	0	5778500	5082200	5492700	16047000	3296700	4153400	7839700	4525500	3489300	2843500	2998100	1459100	0	0	0
Q8R0S2	Iqsec1	0	0	0	0	0	0	0	0	0	0	0	0	0	0	0	0	25809	2282900	164080	242330	0	2660200	93299	371980	701530	2084400	900010	13035000	27895000	51383000	0	0	0	0	0	0	0	0	0	0	0	0	0	0	0	0	0	0
Q8BGV3	Tacstd2	0	0	0	0	0	0	0	0	0	0	0	0	0	0	0	0	0	0	0	0	0	0	0	0	0	0	0	0	0	0	0	0	0	0	0	0	0	0	0	0	0	0	0	0	0	0	0	0
Q8K4Q0	Rptor	0	0	0	0	0	0	0	0	0	0	0	0	0	0	0	0	0	0	48219	0	0	0	51646	0	65494	93549	0	59560	0	0	0	0	0	179420	201370	149910	379980	203460	299270	0	0	54635	313470	263990	342330	0	0	0
P49290	Epx	0	0	0	0	0	0	1928400	347040	568980	521490	437350	812420	673350	323240	534530	0	0	0	0	0	0	0	0	0	0	0	0	0	0	0	0	0	0	0	0	0	0	0	0	0	0	0	0	0	0	0	0	0
P62737	Acta2	0	0	0	0	0	0	0	0	0	0	0	0	0	0	0	0	0	0	0	0	0	0	0	0	0	2240600	6860700	0	0	0	24973000	28483000	28836000	473910000	462910000	0	177130000	111600000	183720000	265950000	365100000	194650000	1085900000	1985300000	1145500000	0	0	0
Q8VHX6	Flnc	0	0	0	374990	0	26354	489180	0	0	246090	97615	60368	0	42230	23198	0	0	0	0	0	0	0	0	0	0	0	0	0	0	0	0	0	0	97892	86597	123130	2032700	853680	1230500	133690	0	0	3240800	3279800	4047200	32475	0	117770
Q8BZ98	Dnm3	0	0	0	0	0	0	0	0	0	0	0	0	0	0	0	0	0	99911	658360	144720	0	222810	150560	931800	584760	3016800	2149400	546570	249990	0	0	0	0	0	0	0	2829600	2204500	0	0	0	0	0	3933400	3096400	0	0	0
P30933	Svs5	0	0	0	0	0	0	0	0	0	2550200	0	0	0	0	0	0	0	0	0	0	0	0	0	0	0	0	0	0	0	0	0	0	0	0	0	0	0	0	0	0	0	0	0	0	0	0	0	0
Q99M31	Hspa14	0	0	0	0	0	0	0	0	0	0	0	0	0	0	0	0	0	0	0	0	0	0	0	0	0	0	0	0	0	0	0	0	0	0	0	0	0	0	0	0	0	0	0	0	0	0	0	0
Q8CHG7	Rapgef2	0	0	0	0	0	0	0	0	0	0	0	0	0	0	0	0	0	0	0	143720	0	285840	148990	328840	338670	669130	271170	955360	2457700	1888800	0	0	0	0	0	0	0	0	0	0	0	0	0	0	0	0	0	0
P97300	Nptn	0	0	0	0	0	0	0	0	0	0	0	0	0	0	0	0	0	3509500	0	0	0	6763300	416220	988310	6713900	13933000	38569000	7359600	0	4742400	0	0	0	0	0	0	28401000	14805000	16753000	0	0	0	53885000	21448000	36082000	0	0	0
Q9DC61	Pmpca	0	0	0	0	0	0	0	0	0	0	0	0	0	0	0	0	0	0	0	0	0	0	0	0	0	122880	1562800	0	0	0	0	0	0	0	0	0	104060	62828	72520	0	0	0	0	0	0	0	0	0
Q9QXS6	Dbn1	0	0	0	0	0	0	0	0	0	0	0	0	0	0	0	1708600	1162100	66863000	5543200	11917000	4402200	56789000	5658900	50470000	22348000	22731000	19276000	149890000	426730000	555140000	0	0	0	0	0	0	0	0	0	0	0	0	0	0	0	0	0	0
Q8BWF0	Aldh5a1	0	0	0	0	0	0	0	0	0	0	0	0	0	0	0	0	0	0	2070400	0	0	0	0	0	3840900	13597000	6416400	0	0	0	0	0	0	0	0	0	0	0	0	0	0	0	0	0	0	214500	0	54097
Q8BTV1	Tusc3	0	0	0	0	0	0	0	0	0	0	0	0	0	0	0	0	0	0	0	0	0	0	0	0	0	0	0	0	0	0	0	0	0	0	0	0	0	0	0	0	0	0	0	0	0	0	0	0
P52875	Tmem165	0	0	0	0	0	0	0	0	0	0	0	0	0	0	0	0	0	0	0	0	0	0	0	0	0	0	0	0	0	0	0	0	0	0	0	0	8750400	3428400	4507900	0	0	0	13453000	4690300	7928200	0	0	0
Q8CGM1	Bai2	0	0	0	0	0	0	0	0	0	0	0	0	0	0	0	0	0	0	0	0	0	0	0	0	0	0	0	0	365200	800120	0	0	0	0	0	0	0	0	0	0	0	0	0	0	0	0	0	0
Q9QY76	Vapb	0	0	0	0	0	0	0	0	0	0	0	0	0	0	0	0	0	0	0	0	0	346780	0	0	338760	0	0	0	932240	679230	0	0	0	0	0	0	0	0	0	0	0	0	0	0	0	0	0	0
Q9R1S7	Abcc6	0	0	0	0	0	0	0	0	0	0	0	0	0	0	0	0	0	0	0	0	0	0	0	0	0	0	0	0	0	0	0	0	0	0	0	0	0	0	0	0	0	0	0	0	0	0	0	0
Q91WT8	Rbm47	0	0	0	0	0	0	0	0	0	0	0	0	0	0	0	0	0	0	0	0	0	0	0	0	0	0	0	0	0	0	0	0	0	2118400	1596300	990310	8227200	8669800	7687700	774630	962190	541290	6683600	10155000	7449900	0	0	0
Q8BL74	Gtf3c2	0	0	0	0	0	0	0	0	0	0	0	0	0	0	0	0	0	0	0	0	0	0	0	0	0	0	0	0	0	0	0	0	0	0	0	0	0	0	0	0	0	0	0	0	0	0	0	0
P68033	Actc1	0	0	0	1934800	300580	174270	1947900	508920	0	705910	563700	196620	341490	370440	203480	1074500	0	44857000	21391000	36751000	125380000	870040	1032200	8855900	66416000	111140000	148960000	6526400	31213000	15004000	753760000	934960000	1164500000	6017700000	6878600000	4692500000	3095200000	2225900000	2551900000	5192000000	3408600000	3279800000	22400000000	17510000000	19886000000	411280000	61599000	496850000
Q99PU5	Acsbg1	0	0	0	0	0	0	0	0	0	0	0	0	0	0	0	0	0	1298600	3651600	1977500	0	3818500	3723200	14065000	612110	215990	0	3061200	2257700	4488000	0	0	0	0	0	0	0	0	0	0	0	0	0	0	0	0	0	0
Q9JIF7	Copb1	0	0	0	0	0	0	0	0	0	252800	0	74248	0	0	0	0	0	0	0	0	0	0	0	0	0	0	0	0	0	0	309820	550410	47377	6933300	1260200	5152900	38792000	34665000	37476000	801520	0	0	51603000	24207000	78458000	0	0	0
Q9D1B9	Mrpl28	0	0	0	0	0	0	0	0	0	0	0	0	0	0	0	0	0	0	0	0	0	0	0	0	0	0	0	0	0	0	225410	330870	0	3319100	3659000	3134000	894910	0	586690	497940	334190	0	2022600	1780000	431690	0	0	0
Q78ZA7	Nap1l4	0	0	0	0	0	0	0	0	0	0	0	0	0	0	0	0	0	2878500	0	0	0	1706800	1660400	5023200	346790	9417500	9196100	9876800	15598000	29925000	0	0	0	0	0	0	0	0	0	0	0	0	0	0	0	0	0	0
Q9D2N4	Dtna	0	0	0	0	0	0	0	0	0	0	0	0	0	0	0	0	0	323670	0	0	0	445130	0	0	0	0	301250	467060	912560	0	0	0	0	382150	396070	398900	908120	684040	741570	331250	0	249230	593490	1025600	244540	105380	0	77742
Q99LD4	Gps1	0	0	0	0	0	0	0	0	0	0	0	0	0	0	0	0	0	1399300	0	0	0	818260	0	0	571640	1961100	4046000	310700	0	0	0	0	0	0	0	0	0	0	0	0	0	0	0	0	0	0	0	0
Q91YT0	Ndufv1	0	0	0	0	0	0	2941000	599230	0	558310	0	368030	227370	231960	0	0	0	4478700	2863500	0	0	0	0	2218100	5767700	7660900	36833000	436860	0	0	0	0	0	623180	2677400	4005700	8878500	5475800	5152400	1135000	0	845800	12404000	7490200	21161000	730630	0	460220
Q8BW96	Camk1d	0	0	0	0	0	0	0	0	0	0	0	0	0	0	0	0	0	602510	985750	626800	8211700	206080	1523100	3698000	534660	5382900	4453800	2054100	829460	4851900	0	0	0	0	0	0	0	0	0	0	0	0	0	0	0	0	0	0
Q8BX17	Gemin5	0	0	0	0	0	0	0	0	0	0	0	0	0	0	0	0	0	0	0	0	0	0	0	0	0	0	0	0	0	0	0	0	0	0	0	0	0	0	0	0	0	0	0	0	0	0	0	0
Q8BHN3	Ganab	0	0	0	0	0	0	0	0	0	191020	153490	0	0	0	0	0	0	0	167520	0	0	0	0	0	138630	1252300	1105700	0	0	0	0	0	0	0	0	0	2713100	737560	1043900	0	0	705800	0	0	0	0	0	0
P49442	Inpp1	0	0	0	0	0	0	0	0	0	0	0	0	0	0	0	75012	0	510140	278920	0	0	0	0	0	796480	2655500	3697900	0	0	0	0	0	0	0	0	0	0	0	0	0	0	0	0	0	0	0	0	0
Q0II04	Nebl	0	0	0	0	0	0	0	0	0	0	0	0	0	0	0	0	0	0	0	0	0	0	0	0	0	0	0	0	0	0	0	0	0	0	0	0	0	0	0	0	0	0	0	0	0	0	0	117100
P39654	Alox15	0	0	0	0	0	0	0	0	0	0	0	0	0	0	0	0	0	0	0	0	0	0	0	0	0	0	0	0	0	0	0	0	0	0	0	0	0	0	0	0	0	0	0	0	0	0	0	0
Q91V41	Rab14	0	0	0	0	750520	0	0	886300	0	0	1992800	0	530760	337290	0	0	0	0	0	0	0	0	0	0	0	0	0	0	0	0	0	0	0	0	0	0	0	0	0	0	0	0	0	0	0	0	0	0
Q9QXG4	Acss2	0	0	0	0	0	0	0	0	0	0	0	0	0	0	0	0	0	0	0	0	0	0	0	0	0	0	0	0	0	0	536810	0	680080	3332700	0	3194000	3215500	2310900	969860	880900	549310	708230	12056000	4426300	3680200	0	0	0
Q9JHK5	Plek	0	0	0	0	0	0	0	0	0	0	511190	0	0	0	0	0	0	0	0	0	0	0	0	0	0	0	0	0	0	0	0	0	0	0	0	0	0	0	0	0	0	0	0	0	0	3159200	85809	116290
Q9QZF2	Gpc1	0	0	0	0	0	0	0	0	0	0	0	0	0	0	0	0	0	0	0	0	0	0	0	0	0	1091300	0	730360	763000	238330	0	0	0	0	0	0	0	0	0	0	0	0	0	0	0	0	0	0
Q69ZF7	Cnnm4	0	0	0	0	0	0	0	0	0	0	0	0	0	0	0	0	0	0	0	0	0	0	0	0	0	0	0	0	0	0	358580	0	469300	1522000	0	3819700	10233000	7150100	13809000	987500	809740	0	4632100	2997900	5937600	0	0	0
Q91VM5	Rbmxl1	0	0	0	0	0	0	0	0	0	618720	497210	0	0	0	0	221460	0	832510	0	0	0	0	0	767240	1455200	7390800	8456300	0	469870	0	0	0	0	0	0	0	0	0	0	0	0	0	0	0	0	0	0	0
Q3THK3	Gtf2f1	0	0	0	0	0	0	0	0	0	0	0	0	0	0	0	0	0	0	0	0	0	0	0	0	0	0	0	0	0	0	0	0	0	0	0	0	0	0	0	0	0	0	0	0	0	0	0	0
P21278	Gna11	0	0	0	0	0	0	0	0	0	0	0	0	0	0	0	95377	0	740540	891130	636030	1084400	0	0	0	1913400	4772900	9248800	0	393030	3222500	0	1899400	2391200	10851000	6100700	0	0	0	0	2737400	2206100	2621500	0	0	0	0	0	0
P97501	Fmo3	0	0	0	0	0	0	0	0	0	0	0	0	0	0	0	0	0	0	0	0	0	0	0	0	0	0	0	0	0	0	0	0	0	0	0	0	0	0	0	0	0	0	0	0	0	0	0	0
P55012	Slc12a2	0	0	0	0	0	0	0	0	0	0	0	0	0	0	0	0	0	117860	289000	0	0	165470	126150	0	164120	1555100	454360	664850	372470	827330	0	0	0	1200700	1382200	0	2971300	4341400	2836800	102680	0	0	9492500	2046700	2885400	0	0	0
Q5NC05	Ttf2	0	0	0	0	0	0	0	0	0	0	0	0	0	0	0	0	0	0	0	0	0	0	0	0	0	0	0	0	0	0	0	0	0	0	0	0	0	0	0	0	0	0	0	0	0	0	0	0
Q8BX57	Pxk	0	0	0	0	0	0	0	0	0	0	0	0	0	0	0	0	0	0	0	0	0	0	0	0	0	0	0	0	0	0	0	0	0	0	0	0	0	0	0	0	0	0	0	0	0	0	0	0
Q05793	Hspg2	0	0	0	0	0	0	0	0	0	0	0	0	0	0	0	0	0	0	0	0	0	0	0	0	0	0	0	0	0	0	0	0	0	0	0	0	0	0	0	0	0	0	0	0	0	0	0	0
Q3TES0	Iqsec3	0	0	0	0	0	0	0	0	0	0	0	0	0	0	0	0	0	76247	0	0	0	0	0	0	0	0	0	581190	1560900	1314200	0	0	0	0	0	0	0	0	0	0	0	0	0	0	0	0	0	0
Q91VT1	Nsmce2	0	0	0	0	0	0	0	0	0	0	0	0	0	0	0	0	0	0	0	0	0	0	0	0	0	0	0	0	0	0	0	0	0	0	0	0	0	0	0	0	0	0	0	0	0	0	0	0
Q00493	Cpe	0	0	0	0	0	0	0	0	0	0	0	0	0	0	0	0	0	0	0	0	0	0	0	0	200510	2636800	3451700	0	0	0	0	0	0	0	0	0	0	0	0	0	0	0	0	0	0	0	0	0
Q60952	Cep250	0	0	0	0	0	0	0	0	0	0	0	0	0	0	0	0	0	0	0	0	0	0	0	0	0	0	0	0	0	0	0	0	0	0	0	0	0	0	0	0	0	0	0	0	0	0	0	0
Q9EPU0	Upf1	0	0	0	0	0	0	0	0	0	0	0	0	0	0	0	0	0	0	0	0	0	69306	0	178930	86756	580770	971100	235930	531150	447360	0	0	0	525270	0	0	3455900	1152600	2365300	0	0	0	2204700	3665100	1189600	0	0	0
Q5SUQ9	Ctc1	0	0	0	0	0	0	0	0	0	0	0	0	0	0	0	0	0	0	0	0	0	0	0	0	0	0	0	0	0	0	0	0	0	0	0	0	0	0	0	0	0	0	0	0	0	0	0	0
Q80XI3	Eif4g3	0	0	0	0	0	0	0	0	0	0	0	0	0	0	0	0	0	0	0	0	0	0	0	0	0	0	0	0	0	0	0	0	0	0	0	0	0	0	0	0	0	0	0	0	0	0	0	0
Q9Z2L7	Crlf3	0	0	0	0	0	0	0	0	0	0	0	0	0	0	0	0	0	0	0	0	0	0	0	0	0	0	0	0	0	0	0	0	0	0	0	0	0	0	0	0	0	0	0	0	0	0	0	0
Q8BP48	Metap1	0	0	0	0	0	0	0	0	0	0	0	0	0	0	0	0	0	0	0	695190	791790	0	0	0	0	0	0	0	0	0	0	0	0	0	0	0	0	0	0	0	0	0	0	0	0	0	0	0
Q3UTQ8	Cdkl5	0	0	0	0	0	0	0	0	0	0	0	0	0	0	0	0	22643	157500	26410	34961	0	134090	0	0	0	0	0	2121200	4717700	4136300	0	0	0	0	0	0	0	0	0	0	0	0	0	0	0	0	0	0
O08579	Emd	0	0	0	0	0	0	0	0	0	0	0	0	0	0	0	0	0	96373	0	0	0	0	0	0	271640	1846700	2426400	1100200	1737400	0	0	0	0	751240	0	0	1601700	798120	1054200	0	0	0	0	4202300	0	0	0	0
Q9CY27	Tecr	0	0	0	0	0	0	0	0	0	0	0	0	0	0	0	0	0	0	0	0	0	404650	0	1275900	0	501920	0	0	535400	276350	0	0	0	9305100	6949900	10975000	19165000	13782000	21314000	3912900	0	0	107120000	41624000	89483000	0	0	0
P50752	Tnnt2	0	0	0	0	0	0	0	0	0	0	0	0	0	0	0	0	0	0	0	0	0	0	0	0	0	0	0	0	0	0	0	0	0	0	0	0	0	0	0	0	0	0	0	0	0	3378100	0	11883000
Q5U4C1	Gprasp1	0	0	0	0	0	0	0	0	0	0	0	0	0	0	0	0	0	0	0	0	0	0	0	0	0	0	783120	92898	491380	272660	0	0	0	0	0	0	0	0	0	0	0	0	0	0	0	0	0	0
P59108	Cpne2	0	0	0	0	0	0	0	0	0	0	0	0	0	0	0	0	0	0	0	0	0	0	0	0	0	0	320340	375940	525810	733020	0	0	0	0	0	0	0	0	0	0	0	0	0	0	0	0	0	0
A0A1W2P872	Nova1	0	0	0	0	0	0	0	0	0	0	0	0	0	0	0	0	0	0	0	0	0	0	0	0	0	957430	1428100	0	0	0	0	0	0	0	0	0	0	0	0	0	0	0	0	0	0	0	0	0
P62812	Gabra1	0	0	0	0	0	0	0	0	0	0	0	0	0	0	0	0	116840	0	239080	0	0	0	0	675460	820550	2858200	9202500	1651300	1355700	0	0	0	0	0	0	0	0	0	0	0	0	0	0	0	0	0	0	0
Q8CIM8	Ints4	0	0	0	0	0	0	0	0	0	0	0	0	0	0	0	0	0	0	0	0	0	0	0	0	0	0	0	0	0	0	0	0	0	0	0	0	122110	0	224810	0	0	0	164460	167910	239260	0	0	0
P54285	Cacnb3	0	0	0	0	0	0	0	0	0	0	0	0	0	0	0	0	0	0	0	0	0	0	0	0	0	0	0	510230	962020	935430	0	0	0	0	0	0	0	0	0	0	0	0	0	0	0	0	0	0
Q811M1	Arhgap15	0	0	0	0	0	0	0	0	0	0	0	0	0	0	0	0	0	0	0	0	0	0	0	0	0	0	0	0	0	0	0	0	0	0	0	0	0	0	0	0	0	0	0	0	0	0	0	0
Q9Z0T6	Pkdrej	0	1592700	323140	322930	0	0	0	0	0	0	159180	0	0	0	105730	0	0	0	0	0	0	0	0	0	0	0	0	0	0	0	0	0	0	0	0	0	0	0	0	0	0	0	0	0	0	0	0	0
Q62507	Coch	0	0	0	0	0	0	0	0	0	0	0	0	0	0	0	0	0	0	0	0	0	0	0	0	0	0	0	0	0	0	0	0	0	0	0	0	0	0	0	0	0	0	0	0	0	0	0	0
P24547	Impdh2	0	0	0	0	0	0	0	0	0	0	0	0	0	0	0	0	0	0	0	0	0	0	0	0	0	0	0	0	0	0	0	0	0	0	0	0	0	0	0	0	0	0	0	0	0	0	0	0
Q8CFE2		0	0	0	0	0	0	0	0	0	0	0	0	0	0	0	0	0	0	0	0	0	0	0	0	0	0	0	0	0	0	0	0	0	0	0	0	0	0	0	0	0	0	0	0	0	0	0	0
Q8CD26	Slc35e1	0	0	0	0	0	0	0	0	0	0	0	0	0	0	0	0	0	0	0	0	0	0	0	0	0	0	0	0	0	0	0	0	0	0	0	0	0	900340	914810	0	0	0	3782400	3676200	3837900	0	0	0
Q8K411	Pitrm1	0	0	0	0	0	0	0	0	0	0	0	0	0	0	0	0	0	0	0	0	0	0	0	0	0	0	0	0	0	0	0	0	0	635020	0	685510	749580	0	243550	0	0	0	1120600	692920	0	789830	0	718510
Q3UMB9	Kiaa1033	0	0	0	0	0	0	0	0	0	0	0	0	0	0	0	0	0	0	0	0	0	0	0	0	0	0	0	43202	56144	88197	0	0	0	0	0	0	0	0	0	0	0	0	0	0	0	0	0	0
P62852	Rps25	0	0	0	0	0	0	0	0	0	0	0	0	0	0	0	0	0	0	0	0	0	0	0	0	0	0	0	0	0	0	0	0	0	0	0	0	0	0	0	0	0	0	0	0	0	1144700	0	0
Q9JJZ2	Tuba8	0	0	0	0	0	0	0	0	0	0	0	0	0	0	0	0	0	0	0	0	0	0	0	0	0	0	0	0	0	0	0	0	0	0	0	0	0	0	0	0	0	0	0	0	0	362190	0	0
Q8C1B1	Camsap2	0	0	0	0	0	0	0	0	0	0	0	0	0	0	0	0	0	0	0	0	0	0	0	0	0	0	0	127460	640090	593980	0	0	0	0	0	0	0	0	0	0	0	0	0	0	0	0	0	0
O08599	Stxbp1	0	0	0	0	0	0	0	0	0	0	0	0	0	0	0	6516400	864410	60848000	991870	0	0	18693000	8201400	83420000	5955400	16908000	76595000	75985000	14395000	46680000	0	0	0	0	0	0	0	0	0	0	0	0	0	0	0	0	0	0
Q8VI59	Pcnxl3	0	0	0	0	0	0	0	0	0	0	0	0	0	0	0	0	0	0	2562900	3409600	5588100	1942800	4918400	13930000	1921900	3771800	3740900	0	0	0	0	0	0	0	0	0	0	0	0	0	0	0	0	0	0	0	0	0
Q9WV34	Mpp2	0	0	0	0	0	0	0	0	0	0	0	0	0	0	0	0	0	941010	0	0	727340	4119100	1858300	5630800	608300	334010	8569000	4497900	4689200	6662800	0	0	0	0	0	0	0	0	0	0	0	0	0	0	0	0	0	0
Q6P5E4	Uggt1	0	0	0	0	0	0	0	0	0	0	0	0	0	0	0	82195	0	287800	95877	0	13864000	272450	0	0	0	732580	660830	85081	175280	237610	35369	29025	32924	242190	215800	312600	1253500	746220	2900400	91205	55541	57470	2283200	3040600	3172900	0	0	0
Q68FD5	Cltc	0	0	0	125800	253300	61076	815040	216730	93968	912950	216740	259850	142920	0	284760	1435400	94937	16206000	21582000	5492300	4417800	7131500	4633600	33263000	23628000	95377000	135230000	26553000	24498000	41404000	814030	791180	452640	8511000	11092000	12924000	35516000	22534000	28293000	3604800	1833200	1243800	33251000	19818000	34402000	66225	0	41774
Q9D358	Acp1	0	0	0	0	366900	676800	0	0	0	0	3194800	0	913320	195660	0	0	0	0	0	0	0	0	0	0	0	0	0	0	0	0	0	0	0	0	0	0	0	0	0	0	0	0	0	0	0	0	0	0
Q80U95	Ube3c	0	0	0	0	0	0	0	0	0	0	0	0	0	0	0	0	0	0	0	0	0	0	0	0	0	140290	0	0	202960	289240	0	0	0	0	0	111380	405640	362740	555250	0	0	0	0	555600	0	0	0	0
P70694	Akr1c6	0	0	0	0	0	0	0	0	0	0	0	0	0	0	0	0	0	0	0	0	0	0	0	0	0	0	0	0	0	0	0	0	0	0	0	0	0	0	0	0	0	0	0	0	0	0	0	0
P58044	Idi1	0	0	0	0	0	0	0	0	0	0	0	0	0	0	0	0	0	0	0	0	0	0	0	0	0	0	0	0	0	0	0	0	0	0	0	0	0	0	0	0	0	0	0	0	0	0	0	0
Q3UZ39	Lrrfip1	0	0	0	0	0	0	0	0	0	0	0	0	0	0	0	0	0	0	0	0	0	0	0	0	0	0	0	757720	2480500	1759300	0	0	0	0	0	0	0	0	0	0	0	0	0	0	0	0	0	0
Q9JJA4	Wdr12	0	0	0	0	0	0	0	0	0	0	0	0	0	0	0	0	0	0	0	0	0	0	0	0	0	0	0	0	0	0	0	0	0	0	0	0	0	0	0	0	0	0	0	0	0	0	0	0
O35927	Ctnnd2	0	0	0	0	0	0	0	0	0	0	0	0	0	0	0	87297	152190	2808700	357660	313430	0	1284100	0	285690	597530	647860	1438800	8412800	11911000	20407000	0	0	0	0	0	0	0	0	0	0	0	0	0	0	0	0	0	0
Q6P3A8	Bckdhb	0	0	0	0	0	0	0	0	0	0	0	0	0	0	0	0	0	0	0	0	0	0	0	0	0	0	0	0	0	0	0	0	0	0	0	0	1237500	0	548190	0	0	0	0	0	0	0	0	505010
Q00519	Xdh	0	0	0	0	0	0	0	0	0	0	0	0	0	0	0	0	0	0	0	0	0	0	0	0	0	0	0	0	0	0	0	0	0	0	0	0	0	0	0	0	0	0	0	0	0	90556	0	48080
Q6P9Q4	Fhod1	0	0	0	0	0	0	0	0	0	0	0	0	0	0	0	0	0	0	0	0	0	0	0	0	0	0	0	0	0	0	0	0	0	0	0	0	0	0	0	0	0	0	0	0	0	0	0	0
Q9NYQ2	Hao2	0	0	0	0	0	0	0	0	0	0	0	0	0	0	0	0	0	0	0	0	0	0	0	0	0	0	0	0	0	0	1918100	736610	9300600	11163000	5003000	2338800	30691000	8351300	5141700	2058500	0	0	0	1535400	0	0	0	0
Q8R2N2	Cirh1a	0	0	0	0	0	0	0	0	0	0	0	0	0	0	0	0	0	0	0	0	0	0	0	0	0	0	0	0	0	0	0	0	0	0	0	0	0	0	0	0	0	0	0	0	0	0	0	0
P39053	Dnm1	0	0	0	0	0	0	0	0	0	0	0	0	0	0	0	3418300	225170	20379000	23661000	3970500	5133000	10200000	5126700	31722000	31703000	128770000	102360000	23696000	8340600	46187000	0	0	0	0	0	0	0	0	0	0	0	0	0	0	0	0	0	0
Q8VCA8	Scrn2	0	0	0	0	0	0	0	0	0	0	0	0	0	0	0	0	0	0	0	0	0	0	0	0	0	0	0	0	0	0	0	0	0	0	0	0	0	0	0	0	0	0	0	0	0	0	0	0
Q62443	Nptx1	0	0	0	0	0	0	0	0	0	0	0	0	0	0	0	0	0	0	0	0	0	0	0	0	1304800	1692200	2322100	0	0	0	0	0	0	0	0	0	0	0	0	0	0	0	0	0	0	0	0	0
Q08288	Lyar	0	0	0	0	0	0	0	0	0	0	0	0	0	0	0	0	0	0	0	0	0	0	0	0	0	0	0	0	0	0	0	0	0	0	0	0	0	0	0	0	0	0	0	0	0	0	0	0
Q8BSQ9	Pbrm1	0	0	0	0	0	0	0	0	0	0	0	0	0	0	0	0	0	0	0	0	0	0	0	0	0	0	0	0	0	0	0	0	0	0	0	0	0	0	0	0	0	0	0	0	0	0	0	0
P01942	Hba	0	0	0	0	0	0	0	0	0	0	0	0	0	0	0	157160000	33420000	42621000	7877400	28923000	197850000	23501000	8497300	132030000	40951000	43583000	249300000	2034900	19600000	82039000	5807900	5326300	8128000	6463600	9707900	6301500	156980000	22103000	7063900	0	0	5848400	90713000	76250000	133110000	538170000	57325000	272870000
Q9JJK2	Lancl2	0	0	0	0	0	0	0	0	0	0	0	0	0	0	0	188040	119650	9717700	16622000	12784000	20351000	2190300	2641600	18607000	10778000	23808000	29130000	890490	497850	16331000	0	1078500	0	170820	436800	1222100	6478100	485900	3582000	0	0	0	2636300	1437500	0	4740000	190370	1949400
Q8VHI6	Wasf3	0	0	0	0	0	0	0	0	0	0	0	0	0	0	0	0	0	0	110730	129220	0	340230	228670	0	0	579670	630090	660500	493040	1862300	0	0	0	0	0	0	0	0	0	0	0	0	0	0	0	0	0	0
P06151	Ldha	0	0	0	34683000	16339000	11622000	70538000	24131000	4465000	59895000	41188000	27350000	5657400	8421500	14755000	3556800	0	28121000	29372000	1900100	22465000	8118600	7677400	44245000	23655000	74705000	193210000	21154000	2512700	26354000	15134000	12414000	6519600	41722000	32239000	26974000	147500000	79366000	101930000	27149000	8436200	13121000	80067000	111730000	56781000	8527800	1300100	5451200
P35505	Fah	0	0	0	0	0	0	0	0	0	0	0	0	0	0	0	0	0	0	296620	0	0	0	0	0	186810	1859900	2079900	0	0	0	0	0	0	0	0	0	0	0	0	0	0	0	0	0	0	0	0	0
P97311	Mcm6	0	0	0	0	0	0	0	0	0	0	0	0	0	0	0	0	0	0	0	0	0	0	0	0	0	0	0	0	0	0	0	0	0	0	231600	0	0	1420300	917140	0	0	0	0	1440600	1983600	0	0	0
O88338	Cdh16	0	0	0	0	0	0	0	0	0	0	0	0	0	0	0	0	0	0	0	0	0	0	0	0	0	0	0	0	0	0	0	0	0	0	0	0	0	0	0	0	0	0	0	0	0	0	0	0
Q08093	Cnn2	0	0	0	0	0	0	0	0	0	0	0	0	0	0	0	0	0	0	0	0	0	0	0	0	0	0	0	0	0	0	0	0	0	0	0	0	0	0	0	0	0	0	0	0	0	0	0	0
Q8BKX1	Baiap2	0	0	0	0	0	0	0	0	0	0	0	0	0	0	0	51929	0	5199200	126620	0	0	2425700	146730	1373500	1523900	4349900	5573800	19419000	34328000	7290200	0	0	0	0	0	0	0	0	0	0	0	0	0	0	0	0	0	0
P97351	Rps3a	0	0	0	5955300	1073800	0	0	326220	0	3200200	4405500	353990	0	0	871040	1720900	290470	6773300	0	0	4491500	4502400	3844200	17756000	3656800	17964000	27761000	9912700	11761000	48101000	46830000	27809000	40649000	233020000	143010000	280060000	103240000	114070000	72951000	4163500	21231000	14323000	128730000	189260000	200720000	2446000	0	1064800
P07742	Rrm1	0	0	0	438890	72009	98086	0	606630	0	684990	550770	311480	154600	122930	0	0	0	0	0	0	0	0	0	0	0	0	0	0	0	0	143440	0	0	633340	684530	740480	868560	507230	641000	0	0	0	0	0	0	0	0	0
Q9JKK7	Tmod2	0	0	0	0	0	0	0	0	0	0	0	0	0	0	0	319520	700110	30129000	5398900	5132200	6078300	304740	0	2080100	19911000	17783000	19673000	62033000	54041000	267840000	0	0	0	0	0	0	0	0	0	0	0	0	0	0	0	0	0	0
Q91V14	Slc12a5	0	0	0	0	0	0	0	0	0	0	0	0	0	0	0	102760	0	1465700	2943400	189910	0	1186900	0	2559900	1522300	4276200	13157000	3538800	5935200	10815000	0	0	0	0	0	0	0	0	0	0	0	0	0	0	0	0	0	0
Q8QZX5	Lsm10	0	0	0	0	0	0	0	0	0	0	0	0	0	0	0	0	0	0	0	0	0	0	0	0	0	0	0	0	561720	2710700	0	0	0	0	0	0	0	0	0	0	0	0	0	0	0	0	0	0
Q99M01	Fars2	0	0	0	0	0	0	0	0	0	0	0	0	0	0	0	0	0	0	0	0	0	0	0	0	0	0	0	0	0	0	0	0	0	0	0	0	0	0	0	0	0	0	0	0	0	342230	0	255490
Q8K2C9	Hacd3	0	0	0	0	0	0	0	0	0	0	0	0	0	0	0	0	0	0	314580	0	0	371700	359280	1692700	426960	1532600	1875600	429010	0	1105900	0	0	0	0	0	0	0	0	2408100	0	0	0	10088000	5146000	0	0	0	0
Q9EQZ6	Rapgef4	0	0	0	0	0	0	0	0	0	0	0	0	0	0	0	0	0	203620	135170	97247	0	231740	0	347860	103670	436720	690080	2716600	7032700	12275000	0	0	0	0	0	0	0	0	0	0	0	0	0	0	0	0	0	0
Q99MZ7	Pecr	0	0	0	0	0	0	0	0	0	0	0	0	0	0	0	0	0	0	0	0	0	0	0	0	0	0	0	0	0	0	0	0	0	0	0	0	0	0	0	0	0	0	0	0	0	0	0	0
Q8K0T4	Katnal1	0	0	0	0	0	0	0	0	0	0	0	0	0	0	0	0	0	0	0	0	0	0	0	0	0	0	0	0	0	0	0	0	0	0	0	0	0	0	0	0	0	0	0	0	0	0	0	0
Q9QWY8	Asap1	0	0	0	0	0	0	0	0	0	0	0	0	0	0	0	0	0	0	0	0	0	0	0	0	0	0	0	0	0	0	0	0	0	0	0	0	0	0	0	0	0	0	0	0	0	0	0	0
P97820	Map4k4	0	0	0	0	0	0	0	0	0	0	0	0	0	0	0	0	0	0	0	0	0	0	0	0	0	0	0	0	0	0	0	0	0	0	0	0	0	0	0	0	0	0	0	0	0	0	0	0
Q922S4	Pde2a	0	0	0	0	0	0	0	0	0	0	0	0	0	0	0	31415	0	357760	204820	0	0	225430	254020	496840	668630	2879200	3459700	713760	245410	311920	0	0	0	609180	400330	0	1283800	986370	1433500	0	0	0	1738200	738780	3349900	0	0	0
Q6ZPV2	Ino80	0	0	0	0	0	0	0	0	0	0	0	0	0	0	0	0	0	0	0	0	0	0	0	0	0	0	0	0	0	0	0	0	0	0	0	0	0	0	0	0	0	0	0	0	0	0	0	0
Q3TBD2	Hmha1	0	0	0	0	0	0	0	0	0	0	0	0	0	0	0	0	0	0	0	0	0	0	0	0	0	0	0	0	0	0	0	0	0	0	0	0	0	44844	36339	0	0	0	0	0	0	0	0	0
Q5EG47	Prkaa1	0	0	0	0	0	0	0	0	0	0	0	0	0	0	0	0	0	0	0	0	0	0	0	0	0	0	0	0	0	0	0	0	0	0	0	0	0	0	0	0	0	0	0	0	0	0	0	0
P70288	Hdac2	0	0	0	0	0	0	0	0	0	0	0	0	0	0	0	0	0	0	0	0	0	0	0	0	0	0	0	0	0	0	0	0	0	0	0	0	0	0	0	0	0	0	0	0	0	0	0	0
O88507	Cntfr	0	0	0	0	0	0	0	0	0	0	0	0	0	0	0	0	0	0	0	0	0	0	0	0	0	0	0	533990	796750	0	0	0	0	0	0	0	0	0	0	0	0	0	0	0	0	0	0	0
Q9Z0N1	Eif2s3x	0	0	0	0	0	0	0	0	0	0	0	0	0	0	0	0	0	0	0	0	0	0	0	0	0	909290	2161300	0	0	0	0	0	0	404590	3698000	1765900	13433000	6316100	1842100	716650	0	0	7704700	5653600	9150400	627840	0	384320
O35071	Kif1c	0	0	0	0	0	0	0	0	0	0	0	0	0	0	0	0	0	0	0	0	0	0	0	0	0	0	0	0	0	0	0	0	0	0	0	0	0	0	0	0	0	0	0	0	0	0	0	0
Q8K2T1	Nmral1	0	0	0	0	0	0	0	0	0	0	0	0	0	0	0	0	0	0	0	0	0	0	0	0	0	0	0	0	0	0	0	0	0	0	0	0	902880	375370	702210	0	0	0	0	0	0	0	0	0
O70373	Xirp1	0	0	0	0	0	0	0	0	0	0	0	0	0	0	0	0	0	0	0	0	0	0	0	0	0	0	0	0	0	0	0	0	0	0	0	0	0	0	0	0	0	0	0	0	0	0	0	0
P63325	Rps10	0	0	0	0	0	0	0	0	0	3339500	1995500	927210	0	1459900	912510	182880	0	152730	0	0	0	0	0	0	0	0	0	0	0	0	0	0	0	0	0	0	0	0	0	0	0	0	0	0	0	680510	0	467610
Q7TMK9	Syncrip	0	0	0	0	0	0	0	0	0	580650	353120	367110	0	143740	33659	0	0	853470	76807	0	0	1172300	138080	0	257440	0	0	3553600	409070	1288100	0	0	0	429930	0	0	1391000	0	782150	0	0	0	2074900	1444000	1603600	0	0	0
P16330	Cnp	0	0	0	0	0	0	0	0	0	0	0	0	0	0	0	9477200	16974000	180270000	221330000	116380000	510060000	17631000	13717000	71750000	105360000	398220000	572680000	13695000	17633000	27330000	0	0	0	0	0	0	0	0	0	0	0	0	0	0	0	0	0	0
Q91XL9	Osbpl1a	0	0	0	0	0	0	0	0	0	0	0	0	0	0	0	0	0	0	133380	68021	290450	208720	194460	0	422870	846250	577810	38935	0	0	0	0	0	0	0	0	0	0	0	0	0	0	0	0	0	0	0	0
Q80UP5	Ankrd13a	0	0	0	0	0	0	0	0	0	0	0	0	0	0	0	0	0	0	0	0	0	0	0	0	0	0	0	0	0	0	0	0	0	1252500	0	957420	0	0	0	0	0	0	0	0	0	0	0	0
Q8R1H0	Hopx	0	0	0	0	0	0	0	0	0	0	0	0	0	0	0	0	0	0	0	0	0	0	0	0	0	0	0	0	0	0	0	0	0	0	0	0	0	0	0	0	0	0	0	0	0	0	0	0
Q9WUL6	Map3k14	0	0	0	0	0	0	0	0	0	0	0	0	0	0	0	0	0	0	0	0	0	0	0	0	0	0	0	0	0	0	0	0	0	0	0	0	0	0	0	1905100	9177500	0	0	0	0	0	0	0
Q9JHL1	Slc9a3r2	0	0	0	0	0	0	0	0	0	0	0	0	0	0	0	0	0	0	0	0	0	0	0	0	0	0	0	0	0	0	0	0	0	0	0	0	0	0	0	0	0	0	0	0	0	1930800	0	197480
Q99NB9	Sf3b1	0	0	0	0	0	0	0	0	0	0	0	0	0	0	0	0	0	0	0	0	0	0	0	0	0	0	0	0	0	0	0	0	0	128520	98494	128220	74550	198920	238740	0	0	0	311480	249540	250520	0	0	0
Q8BSM7	Slc43a1	0	0	0	0	0	0	0	0	0	0	0	0	0	0	0	0	0	0	0	0	0	0	0	0	0	0	0	0	0	0	0	0	0	0	0	0	0	0	0	0	0	0	0	0	0	0	0	0
Q9CYR6	Pgm3	0	0	0	0	0	0	0	0	0	0	0	0	0	0	0	0	0	0	0	0	0	0	110500	0	0	0	0	96658	0	115110	0	0	0	0	0	0	15175000	13122000	19518000	768710	0	0	5120200	3822100	1909200	0	0	0
Q6PF93	Pik3c3	0	0	0	0	0	0	0	0	0	0	0	0	0	0	0	0	0	0	0	0	0	0	0	0	0	0	0	0	0	0	0	0	0	0	0	0	0	0	0	0	0	0	0	0	0	0	0	0
Q8BWQ1	Ugt2a3	0	0	0	0	0	0	0	0	0	0	0	0	0	0	0	0	0	0	0	0	0	0	0	0	0	0	0	0	0	0	0	0	514180	0	1297600	0	17427000	2467400	3057400	567800	356840	1308800	561050	298070	467170	0	0	0
Q8CIB5	Fermt2	0	0	0	0	0	0	0	0	0	0	0	0	0	0	0	0	0	0	0	0	0	700030	221310	541200	0	0	0	0	0	1641800	3948100	4856500	6632900	4927800	7556200	10069000	24009000	16755000	33583000	2000600	2741400	927160	36493000	33669000	24608000	2224800	0	72495
Q3UYH7	Adrbk2	0	0	0	0	0	0	0	0	0	0	0	0	0	0	0	0	0	0	147810	149110	0	0	0	0	0	0	0	0	0	0	0	0	0	0	0	0	0	0	0	0	0	0	0	0	0	0	0	0
Q3UVX5	Grm5	0	0	0	0	0	0	0	0	0	0	0	0	0	0	0	0	0	0	0	0	0	0	0	0	0	0	0	0	285080	331060	0	0	0	0	0	0	0	0	0	0	0	0	0	0	0	0	0	0
F8VPU2	Farp1	0	0	0	0	0	0	0	0	0	0	0	0	0	0	0	69223	40646	1257300	1168800	1894300	3326300	1496200	1505600	6716500	4740100	5075400	6473800	6128600	9850700	15635000	0	0	0	185560	416880	182840	1373300	948050	473300	0	0	0	1433600	211420	193460	0	0	0
Q8CI11	Gnl3	0	0	0	0	0	0	0	0	0	0	0	0	0	0	0	0	0	0	0	0	0	0	0	0	0	0	0	0	0	0	0	0	0	0	0	0	0	0	0	0	0	0	0	0	0	0	0	0
Q99J99	Mpst	0	0	0	0	0	0	0	0	0	0	0	0	0	0	0	0	0	0	561140	0	1025100	1570800	186740	708760	0	860920	0	531420	0	1933100	13383000	15270000	10971000	200380000	197840000	199320000	488610000	286210000	389060000	166260000	94989000	79950000	717750000	616500000	824650000	527420	0	0
P13808	Slc4a2	0	0	0	0	0	0	0	0	0	0	0	0	0	0	0	0	0	0	0	0	0	0	0	0	0	0	0	0	0	0	0	0	0	0	0	0	0	0	0	0	0	0	0	0	0	0	0	0
P62918	Rpl8	0	0	0	0	2087900	2039900	0	9395900	0	5174700	5723400	3478900	6316200	5084400	2471600	430970	431870	6927800	0	0	0	1354100	0	28704000	8715700	5330500	10413000	27878000	60875000	63985000	8808700	18326000	9480900	51426000	35974000	77297000	10622000	0	8434200	13343000	0	0	0	8388500	0	0	0	0
Q61420	Slc35a1	0	0	0	0	0	0	0	0	0	0	0	0	0	0	0	0	0	0	0	0	0	0	0	0	0	0	0	0	0	0	0	0	0	5026600	0	2863200	12291000	13198000	19200000	0	0	0	60426000	17505000	39119000	0	0	0
P98084	Apba2	0	0	0	0	0	0	0	0	0	0	0	0	0	0	0	0	0	0	0	0	0	0	0	0	0	0	0	281710	0	289570	0	0	0	0	0	0	0	0	0	0	0	0	0	0	0	0	0	0
Q91XU3	Pip4k2c	0	0	0	0	0	0	0	0	0	0	0	0	0	0	0	0	0	0	987790	1260600	0	0	0	2638200	1430800	1352800	6317600	0	0	0	0	0	0	0	0	0	0	0	0	0	0	0	0	0	0	0	0	0
P50396	Gdi1	0	0	0	0	0	0	0	0	0	0	0	0	0	0	0	574500	0	13626000	1661100	228930	0	2188300	595940	28344000	10575000	31678000	133080000	17429000	527200	15842000	0	0	0	0	0	0	0	0	0	0	0	0	0	0	0	0	0	0
P31725	S100a9	0	0	0	0	0	0	0	0	0	0	0	0	0	0	0	0	0	0	0	0	0	0	0	0	0	0	0	0	0	0	0	0	0	0	0	0	0	0	0	0	0	0	0	0	0	0	0	0
Q91VS7	Mgst1	0	0	0	0	0	0	0	1016500	0	0	1015500	0	0	0	0	0	0	0	0	0	0	0	0	0	0	0	0	0	0	0	0	0	0	0	0	0	0	0	0	0	0	0	0	0	0	0	0	0
Q8BIZ1	Anks1b	0	0	0	0	0	0	0	0	0	0	0	0	0	0	0	21123	137330	1164300	65078	102260	0	4069200	179060	2907800	1465400	622820	1277500	10184000	19399000	33435000	0	0	0	0	0	0	0	0	0	0	0	0	0	0	0	0	0	0
O55071	Cyp2b19	0	0	0	0	0	0	0	0	0	0	0	0	0	0	0	0	0	0	0	0	0	0	0	0	0	0	0	0	0	0	0	0	0	0	0	0	0	0	0	0	0	0	0	0	0	0	0	0
Q91Y63	Slc13a3	0	0	0	0	0	0	0	0	0	0	0	0	0	0	0	0	0	0	0	0	0	0	0	0	0	0	0	0	0	0	0	0	0	0	0	0	0	0	0	0	0	0	0	0	0	0	0	0
Q8BG51	Rhot1	0	0	0	0	0	0	0	0	0	0	0	0	0	0	0	0	0	0	223500	0	0	0	0	0	0	0	0	289220	101780	322890	0	0	0	401630	292080	0	0	3250200	1626300	0	0	0	0	0	0	0	0	0
Q9DCM0	Ethe1	0	0	0	0	0	0	0	0	0	1121400	264910	0	0	0	0	0	0	0	0	0	0	0	0	0	0	0	0	0	0	0	0	0	0	0	0	0	0	0	0	0	0	0	0	0	0	0	0	0
Q9D2R0	Aacs	0	0	0	0	0	0	0	0	0	0	0	0	0	0	0	0	0	0	0	0	0	0	0	0	0	0	0	0	0	0	0	0	0	0	0	0	0	864490	2078100	0	0	0	0	0	0	0	0	0
P55302	Lrpap1	0	0	0	0	0	0	0	0	0	0	0	0	0	0	0	0	0	0	0	0	0	0	0	0	0	0	0	0	0	0	0	0	0	0	0	0	0	0	0	0	0	0	0	0	0	0	0	0
P31650	Slc6a11	0	0	0	0	0	0	0	0	0	0	0	0	0	0	0	2623200	121450	8697500	6823100	2794500	5899500	28516000	29939000	63259000	7175400	27728000	38170000	31125000	28803000	51949000	0	0	0	0	0	0	0	0	0	0	0	0	0	0	0	0	0	0
Q8CCK0	H2afy2	0	0	0	0	0	0	0	0	0	0	0	0	0	0	0	0	0	0	0	0	0	0	0	0	0	0	0	0	0	0	0	0	0	0	0	0	0	0	0	0	0	0	0	0	0	0	0	0
Q99JX3	Gorasp2	0	0	0	0	0	0	0	0	0	0	0	0	0	0	0	0	0	0	0	0	0	0	0	0	0	0	0	0	0	0	0	0	0	0	0	0	1780900	567710	1032200	0	0	0	3901200	2338500	0	0	0	0
P63276	Rps17	0	0	0	0	0	543590	0	0	0	1799900	0	1119100	0	0	0	0	0	0	0	0	0	0	0	0	0	0	0	0	0	0	0	0	0	0	0	0	0	0	0	0	0	0	0	0	0	3205900	0	0
Q64127	Trim24	0	0	0	0	0	0	0	0	0	0	0	0	0	0	0	0	0	0	0	0	0	0	0	0	0	0	0	0	0	0	0	0	0	0	0	0	0	0	0	0	0	0	0	0	0	0	0	0
Q91VD9	Ndufs1	0	0	0	0	0	99028	1623100	415370	0	1741700	941470	569240	0	0	70880	1001400	0	6536900	6482700	428110	0	3750800	906330	10192000	5478800	2250700	1159800	11456000	8063100	8017400	0	0	0	84861	81060	121440	4069800	6792100	12442000	0	0	34614	17769000	7113600	13751000	2297400	0	95526
Q3US41	Esrp1	0	0	0	0	0	0	0	0	0	0	0	0	0	0	0	0	0	0	0	0	0	0	0	0	0	0	0	0	0	0	0	0	0	0	0	0	0	0	159830	0	0	0	1141600	352250	0	0	0	0
P50544	Acadvl	0	443740	262280	0	227540	167100	2388700	0	0	2184000	2764800	663430	246970	355610	538430	0	109410	367730	0	0	0	7935400	3364900	23841000	158320	0	912620	3687900	2079400	4461800	14543000	19424000	12430000	3892700	568810	541090	177460000	109150000	157170000	352640	127990	589450	571630000	428070000	446950000	89317000	382150	2022400
O55091	Impact	0	0	0	0	0	0	0	0	0	0	0	0	0	0	0	0	0	0	0	0	0	0	0	0	1434900	4453400	7805300	0	0	0	0	0	0	0	0	0	0	0	0	0	0	0	0	0	0	0	0	0
Q99PW4	Tp53rk	0	0	0	0	0	0	0	0	0	0	0	0	0	0	0	0	0	0	0	0	0	0	0	0	0	0	0	0	0	0	0	0	0	0	0	0	0	0	0	0	0	0	0	0	0	0	0	0
Q99JR1	Sfxn1	0	0	0	0	0	0	0	0	0	0	0	0	0	0	0	107780	0	923280	0	0	0	631440	0	713660	0	6286000	10370000	0	0	0	431820	0	440730	8290000	5888100	4263800	37831000	42664000	63291000	0	1348700	1204500	80623000	71250000	78691000	0	0	0
P32037	Slc2a3	0	0	0	0	0	0	0	0	0	0	0	0	0	0	0	0	0	7387000	0	0	0	0	0	0	0	11589000	17311000	787580	0	0	0	0	0	0	0	0	0	0	0	0	0	0	0	0	0	0	0	0
Q80Z96	Vangl1	0	0	0	0	0	0	0	0	0	0	0	0	0	0	0	0	0	0	0	0	0	0	0	0	0	0	0	0	0	0	38707000	14881000	57471000	15037000	23962000	18456000	63672000	34027000	80795000	11071000	8356200	7796600	37500000	19458000	37627000	0	0	0
Q8BWN8	Acot4	0	0	0	0	0	0	0	0	0	0	0	0	0	0	0	0	0	0	0	0	0	0	0	0	0	0	0	0	0	0	0	0	0	0	0	0	0	0	0	0	0	0	0	0	0	0	0	0
Q8BUK6	Hook3	0	0	0	0	0	0	0	0	0	0	0	0	0	0	0	0	0	0	115900	0	0	0	0	0	0	0	0	82573	0	172560	0	0	0	0	0	0	0	0	0	0	0	0	0	0	0	0	0	0
O88895	Hdac3	0	0	0	0	0	0	0	0	0	0	0	0	0	0	0	0	0	0	0	0	0	0	0	0	0	0	0	0	0	0	0	0	0	0	0	0	0	0	0	0	0	0	0	0	0	0	0	0
O08553	Dpysl2	0	0	550670	0	201540	211080	587640	427380	0	1543100	665360	233010	0	0	104320	11247000	11002000	156200000	9582600	6376900	13017000	174500000	99368000	392610000	66257000	86814000	377650000	181970000	87754000	333390000	4205100	6284000	9426200	0	0	2053000	125500000	48243000	48445000	3476300	863920	2696700	72971000	31910000	36013000	301470	0	0
P35242	Sftpa1	0	0	0	0	0	0	0	0	0	0	0	0	0	0	0	0	0	0	0	0	0	0	0	0	0	0	0	0	0	0	0	0	0	0	0	0	0	0	0	0	0	0	0	0	0	0	0	0
P82198	Tgfbi	0	0	0	0	0	0	0	0	0	195450	0	0	0	0	0	0	0	0	0	0	0	0	0	0	0	0	0	0	0	0	0	0	169990	0	0	0	4832600	1274900	950700	0	0	0	733400	876590	1435500	0	0	0
Q8VI93	Oas3	0	0	0	0	0	0	0	0	0	0	0	0	0	0	0	0	0	0	0	0	0	0	0	0	0	0	0	0	0	0	0	0	0	0	0	0	0	0	0	0	0	0	0	0	0	0	0	0
Q8CI51	Pdlim5	0	0	0	0	0	0	0	0	0	0	0	0	0	0	0	0	0	0	0	0	0	0	0	0	0	0	0	0	0	0	0	0	0	0	0	0	0	0	0	0	0	0	0	0	0	2026000	39432	482050
P56135	Atp5j2	0	0	0	0	0	4871600	0	0	0	5507600	7428900	4469500	0	0	0	0	0	0	0	0	0	0	0	0	0	0	0	0	0	0	0	0	0	0	0	0	0	0	19665000	0	0	0	0	66543000	97599000	1845600	0	913990
P26638	Sars	0	0	0	0	0	0	0	0	0	0	0	0	0	0	0	40935	0	119740	0	0	0	416800	258610	1399400	356430	553510	2056800	482000	0	0	0	0	0	0	0	0	6008400	4016400	5315200	125510	0	0	7520100	4615000	4355800	0	0	0
O88844	Idh1	0	0	0	676810	276580	0	1527000	522740	174120	553160	600520	291100	282300	246410	0	482740	0	1167200	761740	165140	1747600	301450	0	0	1638900	9319200	18368000	0	0	727040	1756800	380460	1194900	5336000	4365500	5374400	1710400	2665400	16103000	8290600	3732700	4470300	7267800	6893900	7131100	1961600	228040	1082200
Q9CR16	Ppid	0	0	0	0	0	0	0	0	0	0	0	0	0	0	0	0	0	0	286870	0	0	0	0	0	949470	1317300	7310400	453840	0	0	0	0	0	0	0	0	0	0	0	0	0	0	0	0	0	0	0	0
Q9DBF1	Aldh7a1	0	0	0	0	0	0	0	0	0	0	0	0	0	0	0	0	0	1049100	0	0	0	0	738260	0	668360	3631800	2082500	365900	0	0	0	0	0	0	0	0	0	0	0	0	0	0	0	0	0	0	0	0
Q8BKF1	Polrmt	0	0	0	0	0	0	0	0	0	0	0	0	0	0	0	0	0	0	0	0	0	0	0	0	0	0	0	0	0	0	0	0	0	0	0	0	0	0	0	0	0	0	0	0	0	0	0	0
Q6P8X1	Snx6	0	0	0	0	0	0	0	0	0	0	0	0	0	0	0	0	0	0	0	0	0	0	0	0	0	743620	528400	0	0	0	0	0	0	0	0	0	0	0	0	0	0	0	0	0	0	0	0	0
Q1XH17	Trim72	0	0	0	0	541210	0	446960	168510	0	963990	1801100	271300	0	0	0	0	0	0	0	0	0	0	0	0	0	0	0	0	0	0	0	0	0	0	0	0	0	0	0	0	0	0	0	0	0	25167000	1726500	4989700
Q60790	Rasa3	0	0	0	0	0	0	0	0	0	0	0	0	0	0	0	0	0	0	0	0	0	0	0	0	0	0	0	197420	64317	255600	0	0	0	0	0	0	0	0	0	0	0	0	0	0	0	0	0	0
Q9CQN1	Trap1	0	0	0	0	0	0	0	0	0	0	0	0	0	0	0	0	0	0	0	0	0	0	0	0	0	0	0	0	0	0	0	0	0	1499600	0	0	10725000	8480300	8754700	0	0	0	17955000	20182000	17250000	0	0	0
Q9JJG0	Tacc2	0	0	0	0	0	0	0	0	0	0	0	0	0	0	0	0	0	62203	0	0	0	10024000	11530000	30492000	0	0	0	0	0	0	0	0	0	0	0	0	0	0	0	0	0	0	0	0	0	0	0	0
P12791	Cyp2b10	0	0	0	0	0	0	0	0	0	0	0	0	0	0	0	0	0	0	0	0	0	0	0	0	0	0	0	0	0	0	0	0	0	0	0	0	0	0	0	0	0	0	0	0	0	0	0	0
Q91Y97	Aldob	0	0	0	0	0	0	0	0	0	0	0	0	0	0	0	1357200	0	681480	0	269830	1713600	0	178170	0	545420	7249200	3249500	123820	0	0	0	0	0	0	0	0	0	0	0	0	0	0	0	0	0	0	0	0
Q8CEC0	Nup88	0	0	0	0	0	0	0	0	0	0	0	0	0	0	0	0	0	0	0	0	0	0	0	0	0	0	0	0	0	0	0	0	0	0	0	0	0	0	0	0	0	0	0	0	0	0	0	0
Q61191	Hcfc1	0	0	0	0	0	0	0	0	0	0	0	0	0	0	0	0	0	0	0	0	0	0	0	0	0	0	0	0	0	0	0	0	0	0	0	0	0	0	0	0	0	0	0	0	0	0	0	0
P62880	Gnb2	0	0	0	0	0	0	0	0	0	0	604220	0	0	880240	0	1022700	0	13574000	10339000	6343400	18225000	29269000	20277000	35360000	7440000	59414000	100300000	50490000	96103000	115930000	2884800	0	1716500	25386000	32595000	24955000	116800000	32491000	45034000	7899400	8877800	0	253150000	158130000	235860000	0	0	200670
O08532	Cacna2d1	0	0	0	0	0	0	0	0	0	0	0	0	0	0	0	32192	24597	801650	200610	0	0	1238100	0	0	645390	3000200	4425300	2639100	7214500	8066900	0	0	0	0	0	0	0	0	0	0	0	0	0	0	0	0	0	0
Q3TUH1	Tamm41	0	0	0	0	0	0	0	0	0	0	0	0	0	0	0	0	0	0	0	0	0	0	0	0	0	0	0	0	0	0	0	0	0	0	0	0	0	0	0	0	0	0	0	0	0	0	0	0
Q9WTR5	Cdh13	0	0	0	0	0	0	0	0	0	0	0	0	0	0	0	0	0	0	0	0	0	0	0	0	437590	1172300	271910	433730	1229100	3531000	0	0	0	0	0	0	0	0	0	0	0	0	0	0	0	0	0	0
Q8C7M3	Trim9	0	0	0	0	0	0	0	0	0	0	0	0	0	0	0	0	0	314330	0	219290	0	441030	315390	0	187510	271400	0	796850	1644400	1769800	0	0	0	0	0	0	0	0	0	0	0	0	0	0	0	0	0	0
Q61171	Prdx2	0	0	0	4158400	1131900	5032700	0	8888800	4680800	36031000	41422000	7318900	6083200	7325700	8799700	1636600	351630	0	0	0	6634200	1014800	1091200	1991300	3001200	0	4003400	0	0	0	0	0	0	0	0	0	0	0	0	0	0	0	0	0	0	1350800	0	959560
Q60770	Stxbp3	0	0	0	0	0	0	0	0	0	0	0	0	0	0	0	0	0	0	0	0	0	0	0	0	0	0	0	0	0	0	0	0	0	0	0	0	957840	432020	153850	0	0	0	441980	250800	2394300	0	0	0
Q61102	Abcb7	0	0	0	0	0	0	0	0	0	0	0	0	0	0	0	0	0	0	0	0	0	178180	215290	0	0	0	0	0	0	0	0	0	0	0	0	0	4737100	1557200	2938100	0	0	0	23015000	17737000	26293000	0	0	0
Q9D394	Rufy3	0	0	0	0	0	0	0	0	0	0	0	0	0	0	0	148500	0	1406900	149110	0	0	341630	264640	500160	4204400	11504000	17227000	2331100	1773600	1359100	0	0	0	0	0	0	0	0	0	0	0	0	0	0	0	0	0	0
Q8R1A4	Dock7	0	0	0	0	0	0	0	0	0	0	0	0	0	0	0	0	0	0	0	0	0	0	0	0	0	0	0	0	657610	65107	0	0	0	0	0	0	0	0	0	0	0	0	0	0	0	0	0	0
P28650	Adssl1	0	0	0	3078500	2555800	496900	0	2381900	335980	8692600	8296700	938900	399160	467760	1005300	0	0	345960	343340	0	0	0	0	0	861450	1369900	3485300	0	0	0	0	0	0	0	0	0	0	0	0	0	0	0	0	0	0	0	0	0
Q99LJ0	Cttnbp2nl	0	0	0	0	0	0	0	0	0	0	0	0	0	0	0	0	0	0	0	0	0	0	0	0	0	0	0	0	1379400	1098500	0	0	0	0	0	0	0	0	0	0	0	0	0	0	0	0	0	0
Q64462	Cyp4b1	0	0	0	0	0	0	0	0	0	0	0	0	0	0	0	0	0	0	0	0	0	0	0	0	0	0	0	0	0	0	0	0	0	0	0	0	0	0	0	0	0	0	15690000	12115000	11526000	0	0	0
Q64514	Tpp2	0	0	0	0	0	0	0	0	0	11068	51578	0	0	0	0	0	0	261210	1020600	555640	248490	0	119620	0	0	2026800	1572800	93667	58983	336580	0	0	0	223400	0	923620	0	0	341340	0	0	0	0	0	0	0	0	14934
Q99PT1	Arhgdia	0	0	0	0	0	960980	0	0	0	6523500	4555500	4761000	0	0	1258700	0	0	0	0	0	0	0	0	0	0	0	0	0	0	0	0	0	0	0	0	0	0	0	0	0	0	0	0	0	0	0	0	0
Q8CGY8	Ogt	0	0	0	0	0	0	0	0	0	0	0	0	0	0	0	0	0	503870	569410	710850	352170	172170	0	1231900	758490	3139500	2917400	1856100	3390500	6312000	0	0	0	0	0	0	0	0	0	0	0	0	0	0	0	0	0	0
P26039	Tln1	0	0	0	749020	67247	75094	1355000	91925	0	1606900	1044200	297800	83457	0	128440	0	0	0	0	0	0	0	0	0	0	0	0	0	0	0	445080	58741	589870	3861900	2101200	5868700	14169000	6965200	14694000	264380	476830	415750	9896000	10275000	15414000	44561	0	22811
Q8BH97	Rcn3	0	0	0	0	0	0	448580	0	0	0	0	0	0	0	0	0	0	0	0	0	0	0	0	0	0	0	0	0	0	0	0	0	0	0	0	0	0	0	0	0	0	0	0	0	0	0	0	0
P62743	Ap2s1	0	0	0	0	0	0	0	0	0	0	0	0	0	0	0	0	0	0	0	0	0	0	0	0	0	0	0	0	0	0	0	0	0	0	0	0	0	0	0	0	0	0	0	0	0	0	0	0
Q6P1F6	Ppp2r2a	0	0	0	0	0	0	0	0	0	396400	131820	0	0	0	0	0	0	4807500	2009900	1843900	2777200	1571100	1348100	4733000	2504000	11290000	17479000	7094300	1143900	1880400	0	0	594510	0	0	0	6782600	5121400	6776900	0	0	679610	4249400	4059100	15053000	825050	80391	184700
Q9Z280	Pld1	0	0	0	0	0	0	0	0	0	0	0	0	0	0	0	0	0	0	0	0	0	0	0	0	0	0	0	0	0	0	0	0	297350	57682	36171	0	0	0	0	0	0	0	141010	0	107670	0	0	0
O54784	Dapk3	0	0	0	0	0	0	0	0	0	0	0	0	0	0	0	0	0	0	0	0	0	0	0	0	0	0	0	0	0	0	0	0	0	0	0	0	0	0	0	0	0	0	0	2248400	3529400	0	0	0
P63087	Ppp1cc	0	0	0	0	0	0	0	0	0	0	0	0	0	0	0	531540	940680	12734000	3704400	761190	678590	15800000	3176400	4416600	3258500	9379200	12192000	44746000	122130000	193820000	0	0	0	0	0	0	2146400	1452000	1640500	926790	916000	0	0	0	10225000	0	0	0
Q8VCC2	Ces1	0	0	0	0	0	0	0	0	0	0	0	0	0	0	0	0	0	0	0	0	0	0	0	0	0	0	0	0	0	0	0	0	0	0	0	0	0	0	0	0	0	0	0	0	0	0	0	0
B2RX14	Zcchc11	0	0	0	0	0	0	0	0	0	0	0	0	0	0	0	0	0	0	0	0	0	0	0	0	0	0	0	0	0	0	0	0	0	0	0	0	0	0	0	0	0	0	0	0	0	0	0	0
Q9QYR6	Map1a	0	0	0	0	0	0	0	0	0	0	0	0	0	0	0	86823	13472	3280800	3335900	937280	2305200	2265800	1864400	10034000	3532400	12198000	14683000	3488400	4477300	7170700	0	0	0	0	0	0	0	0	0	0	0	0	0	0	0	0	0	0
P52787	Gif	0	0	0	0	0	0	0	0	0	0	0	0	0	0	0	0	0	0	0	0	0	0	0	0	0	0	0	0	0	0	0	0	0	0	0	0	0	0	0	0	0	0	0	0	0	0	0	0
Q91YK2	Rrp1b	0	0	0	0	0	0	0	0	0	0	0	0	0	0	0	0	0	0	0	0	0	0	0	0	0	0	0	0	0	0	0	0	0	0	0	0	0	0	0	0	0	0	0	0	0	0	0	0
Q9R0Q1	Sytl4	0	0	0	0	0	0	0	0	0	0	0	0	0	0	0	0	0	0	0	0	0	0	0	0	0	0	0	0	0	0	0	0	0	0	0	0	0	0	0	0	0	0	0	0	0	0	0	0
Q9D8E6	Rpl4	0	0	0	0	0	0	7906200	4477500	988200	1776800	4395900	2671700	4293600	8232500	4278000	0	0	0	0	0	0	0	0	0	2013900	3893900	5005700	1979600	5676700	17649000	3877700	2436300	1971600	120390000	61396000	65209000	13527000	6111600	0	5549500	5194900	4143100	14863000	24923000	7452500	0	0	0
Q9DC69	Ndufa9	0	0	0	0	241540	0	0	414280	0	1658100	1138300	261920	223540	149770	0	0	0	2125500	5776600	512390	2349400	1727600	1286900	2509400	6425700	25551000	34804000	3890100	3929800	9010700	0	0	0	1428200	1814600	1766800	6995600	3349400	4655700	0	677030	640560	25629000	18964000	10498000	116170	0	121650
P04627	Araf	0	0	0	0	0	0	0	0	0	0	0	0	0	0	0	0	0	0	0	0	0	0	0	0	0	0	0	0	0	0	0	0	0	0	0	0	437400	517700	0	0	0	0	0	388900	639170	0	0	0
Q9EPN1	Nbea	0	0	0	0	0	0	0	0	0	0	0	0	0	0	0	0	0	0	20192	0	0	0	0	0	0	199170	53906	0	0	0	0	0	0	0	0	0	0	0	0	0	0	0	0	0	0	0	0	0
P35564	Canx	0	0	0	0	0	0	0	0	0	984300	0	843540	0	0	0	275340	0	1045200	968330	0	933700	583780	399580	2295100	2135300	3026500	1111100	1817600	548700	1614800	0	0	0	0	0	3009700	74087	6622800	7974400	4120700	0	1640100	16196000	7196800	12436000	0	0	0
O35218	Cpsf2	0	0	0	0	0	0	0	0	0	0	0	0	0	0	0	0	0	0	0	0	0	0	0	0	0	0	0	0	0	0	0	0	0	0	0	0	0	0	0	0	0	0	0	0	0	0	0	0
Q02105	C1qc	0	0	0	0	0	0	0	0	0	0	0	0	0	0	0	0	0	0	0	0	0	0	0	0	0	0	0	0	0	0	0	0	0	0	0	0	0	0	0	0	0	0	0	0	0	0	0	0
Q80TH2	Erbb2ip	0	0	0	0	0	0	0	0	0	0	0	0	0	0	0	0	0	219560	0	0	0	0	0	0	0	0	0	59761	146160	229330	0	0	0	0	0	0	544960	448870	735820	0	0	34189	584420	457650	359700	0	0	0
Q9DBP5	Cmpk1	0	0	0	0	0	0	0	0	0	1915900	1596200	0	0	0	0	0	0	0	0	0	0	0	0	0	0	0	0	0	0	0	0	0	0	0	0	0	0	0	0	0	0	0	0	0	0	0	0	0
Q8BI29	Sarg	0	0	0	0	0	0	0	0	0	0	0	0	0	0	0	0	0	0	0	0	0	0	0	0	0	0	0	0	0	0	0	0	0	0	0	0	0	0	0	0	0	0	0	0	0	0	0	0
Q9D6R2	Idh3a	0	0	1047100	2760400	3184000	535270	5112300	0	572890	8215800	2692600	1337900	1084500	636030	665940	1777400	0	30903000	29819000	4933900	24846000	1467900	1387700	6177200	34640000	129970000	166580000	17084000	2387100	12955000	154910	3643300	2555200	30136000	24153000	37666000	50869000	41046000	34871000	2889900	3737400	2248900	6313400	52336000	31919000	25353000	1711600	11489000
Q9R0K7	Atp2b2	0	0	0	0	0	0	0	0	0	0	0	0	0	0	0	695060	181580	11790000	9343000	1332600	2058700	7737300	6332600	33311000	9857300	32383000	68613000	9631700	5918400	23018000	0	0	0	0	0	0	0	0	0	0	0	0	0	0	0	0	0	0
P08003	Pdia4	0	0	0	0	0	0	0	0	0	0	0	0	0	0	0	0	0	0	0	0	0	0	0	0	0	0	0	0	0	0	0	0	0	0	0	0	13592000	3271300	0	0	0	0	0	0	0	0	0	0
Q9WVA4	Tagln2	0	0	0	0	1050400	0	4359400	0	0	4697300	6141100	2360600	415100	733530	614870	0	0	0	0	0	0	0	0	0	0	0	0	0	0	0	0	0	0	0	0	0	0	0	0	0	0	0	0	0	0	0	0	0
Q61235	Sntb2	0	0	0	0	0	0	0	0	0	0	0	0	0	0	0	0	0	0	0	0	0	0	0	0	0	0	0	0	0	0	0	0	0	0	0	0	0	0	0	0	0	0	0	0	0	0	0	0
Q80VP1	Epn1	0	0	0	0	0	0	0	0	0	0	0	0	0	0	0	0	0	0	0	0	0	0	0	0	1281600	0	2139400	0	4411700	0	0	0	0	0	0	0	0	0	0	0	0	0	0	0	0	0	0	0
Q6DFW4	Nop58	0	0	0	0	0	0	0	0	0	0	0	0	0	0	0	0	0	0	0	0	0	0	0	0	0	0	0	0	0	0	0	0	0	0	0	0	0	0	0	0	0	0	0	0	0	0	0	0
O08709	Prdx6	0	0	3097400	3844400	1462200	1987400	14481000	4320000	956500	11677000	13754000	3520700	1580200	2275200	596570	0	0	0	0	0	0	0	0	0	0	0	0	0	0	0	0	0	0	0	0	0	0	0	0	0	0	0	0	0	0	402890	0	0
P97328	Khk	0	0	0	0	0	0	0	0	0	0	0	0	0	0	0	0	0	0	0	0	0	0	0	0	0	0	0	0	0	0	0	0	0	0	0	0	0	0	0	0	0	0	0	0	0	0	0	0
Q9CY50	Ssr1	0	0	0	0	0	0	0	0	0	0	1018400	648630	0	0	0	0	0	0	0	0	0	0	1275800	0	1069300	1550400	2129700	1189400	1133800	962770	0	0	0	7502800	5777800	6654100	72304000	68055000	51947000	4086900	2560900	1581400	52288000	30213000	60642000	0	0	0
Q99KG5	Lsr	0	0	0	0	0	0	0	0	0	0	0	0	0	0	0	0	0	0	0	0	0	0	0	0	0	0	0	0	0	0	0	0	0	0	0	0	0	0	0	0	0	0	0	0	0	0	0	0
P97496	Smarcc1	0	0	0	0	0	0	0	0	0	0	0	0	0	0	0	0	0	0	0	0	0	0	0	0	0	0	0	0	0	0	0	0	0	0	0	0	0	0	0	0	0	0	0	0	0	0	0	0
Q9CZN4	Shisa9	0	0	0	0	0	0	0	0	0	0	0	0	0	0	0	0	0	0	0	0	0	0	0	0	0	0	0	543250	3491400	0	0	0	0	0	0	0	0	0	0	0	0	0	0	0	0	0	0	0
Q02357	Ank1	0	0	0	0	0	0	0	0	0	0	0	0	0	0	0	0	0	0	0	0	0	116560	0	0	0	97039	398650	0	364800	202480	0	0	0	0	0	0	0	0	0	0	0	0	0	0	0	0	0	0
Q3U2V3	Nudt18	0	0	0	0	0	0	0	0	0	0	0	0	0	0	0	0	0	0	0	0	0	0	0	0	0	0	0	0	0	0	0	0	0	325900	282790	387840	0	0	0	0	0	0	311520	0	0	0	0	0
P97492	Rgs14	0	0	0	0	0	0	0	0	0	0	0	0	0	0	0	0	0	0	0	0	0	0	47560	0	0	0	0	0	147670	471760	0	0	0	0	0	0	0	0	0	0	0	0	0	0	0	0	0	0
Q9JMD3	Stard10	0	0	0	0	0	0	0	0	0	0	0	0	0	0	0	0	0	0	0	0	0	0	0	0	0	0	0	0	0	0	0	0	0	0	0	0	0	0	0	0	0	0	0	0	0	0	0	0
Q924T7	Rnf31	0	0	0	0	0	0	0	0	0	0	0	0	0	0	0	38761000	30303000	156520000	3198500000	2097400000	5621000000	5168900000	4500100000	9368100000	6236100000	4888700000	7094900000	890870000	1167400000	5030300000	32880000	155730000	21402000	2907500000	6492200000	5841900000	6492300000	5794400000	3614500000	13021000000	9283400000	9152700000	2039600000	900690000	2216000000	84111000	13776000	12620000
P02463	Col4a1	0	0	0	0	0	0	0	0	0	0	0	0	0	0	0	0	0	0	0	0	0	0	0	0	0	0	0	0	0	0	0	0	0	0	0	0	0	0	0	0	0	0	0	0	0	0	0	0
Q91YS8	Camk1	0	0	0	0	0	0	0	0	0	0	0	0	0	0	0	0	0	0	544460	332610	0	0	0	0	309590	826750	652820	0	0	0	0	0	0	0	0	0	0	0	0	0	0	0	0	0	0	0	0	0
O88543	Cops3	0	0	0	0	0	0	0	0	0	0	0	0	0	0	0	51394	0	459610	695850	272520	0	0	0	0	0	4736600	4091500	0	0	0	0	0	0	0	0	0	0	0	0	0	0	0	0	0	0	0	0	0
P70419	Galnt3	0	0	0	0	0	0	0	0	0	0	0	0	0	0	0	0	0	0	0	0	0	0	0	0	0	0	0	0	0	0	0	0	0	0	0	0	2722300	1799700	2115300	0	0	0	7082500	6568500	28509000	0	0	0
Q71M36	Cspg5	0	0	0	0	0	0	0	0	0	0	0	0	0	0	0	0	0	0	0	0	0	0	0	0	1355400	1780000	3523900	742800	0	0	0	0	0	0	0	0	0	0	0	0	0	0	0	0	0	0	0	0
Q4ACU6	Shank3	0	0	0	0	0	0	0	0	0	0	0	0	0	0	0	26683	81704	1673500	49084	216590	0	1414500	59882	197740	267870	126940	0	7867100	16972000	41647000	0	0	0	0	0	0	0	0	0	0	0	0	0	0	0	0	0	0
P97789	Xrn1	0	0	0	0	0	0	0	0	0	0	0	0	0	0	0	0	0	0	0	0	0	0	0	0	0	0	0	0	0	0	0	0	0	0	0	0	0	0	0	0	0	0	0	0	0	0	0	0
Q80U28	Madd	0	0	0	0	0	0	0	0	0	0	0	0	0	0	0	0	0	0	0	0	0	184580	0	787480	0	669690	156770	616100	180370	331990	0	0	0	0	0	0	0	0	0	0	0	0	0	0	0	0	0	0
Q14C51	Ptcd3	0	0	0	0	0	0	0	0	0	0	0	0	0	0	0	0	0	0	0	0	0	0	0	0	0	0	0	0	0	0	0	382610	0	1882000	2688700	1932300	0	0	0	0	0	0	0	0	0	0	0	0
Q9D1A2	Cndp2	0	0	0	0	0	54275	0	0	0	345280	609360	226660	0	0	0	199530	0	920720	0	0	0	499120	119480	2471800	5434100	4857100	14807000	1360700	0	0	0	0	0	0	0	0	0	0	0	0	0	0	0	0	0	277810	0	0
Q8CEE7	Rdh13	0	0	0	0	0	0	0	0	0	0	0	0	0	0	0	0	0	0	0	0	0	0	0	0	0	0	0	0	0	0	0	0	0	0	0	0	0	3668700	984890	0	0	0	17081000	1621700	0	0	0	240130
O08992	Sdcbp	0	0	0	0	0	0	0	0	0	0	0	0	0	0	0	0	0	0	534380	0	12061000	12101000	805130	43448000	11423000	2032200	5806100	11266000	4188200	96848000	5459300	7256000	4963400	15132000	7174400	7814500	0	0	0	2672500	0	0	13152000	3073400	4159700	0	0	0
Q8BGW1	Fto	0	0	0	0	0	0	0	0	0	0	0	0	0	0	0	0	0	0	0	0	0	0	0	0	0	0	0	0	0	0	0	0	0	0	0	0	0	0	0	0	0	0	0	0	0	0	0	0
Q8CJ91	Cd209b	0	0	0	0	0	0	0	0	0	0	0	0	0	0	0	0	0	0	0	0	0	0	0	0	0	0	0	0	0	0	0	0	0	0	0	0	0	0	0	0	0	0	0	0	0	0	0	0
P63268	Actg2	0	0	0	0	0	0	0	0	0	0	0	0	0	0	0	0	0	0	0	0	0	0	0	0	0	0	0	0	0	0	0	0	0	4021800	7790600	3859600	1256800	0	476370	1187900	259000	293400	12995000	11925000	20294000	0	0	0
Q8BG95	Ppp1r12b	0	0	0	0	0	0	0	0	0	0	0	0	0	0	0	0	0	0	0	0	0	91162	0	0	0	0	0	822310	2468700	3494800	0	0	0	0	0	0	0	0	0	0	0	0	0	0	0	0	0	0
Q8C2Q3	Rbm14	0	0	0	0	0	0	0	0	0	0	0	0	0	0	0	0	0	199980	0	0	0	794630	0	0	0	0	0	2455100	5344200	5128900	0	0	0	0	0	0	0	0	0	0	0	0	0	0	0	0	0	0
Q8VEK6	Ing3	0	0	0	0	0	0	0	0	0	0	0	0	0	0	0	0	0	0	0	0	0	0	0	0	0	0	0	0	0	0	0	0	0	0	0	0	0	0	0	0	0	0	0	0	0	5391800	0	2307900
Q8K3A9	Mepce	0	0	0	0	0	0	0	0	0	0	0	0	0	0	0	0	0	0	0	0	0	0	0	0	0	0	0	0	0	0	0	0	0	0	0	0	0	0	0	0	0	0	0	0	0	0	0	0
O54833	Csnk2a2	0	0	0	0	0	0	0	0	0	0	0	0	0	0	0	0	0	131170	293260	471240	1218000	1132600	1181000	1192300	689520	1095400	1569100	2741000	1144100	1827300	6265700	6431100	11039000	11307000	12013000	4704200	1479900	0	5066000	0	0	0	0	0	0	0	0	0
O35316	Slc6a6	0	0	0	0	0	0	0	0	0	0	0	0	0	0	0	0	0	0	0	0	0	0	0	0	0	0	0	0	0	0	0	0	0	0	0	0	0	0	0	0	0	0	1642000	710630	1184100	0	0	0
Q9ERS5	Plekha2	0	0	0	0	0	0	0	0	0	0	0	0	0	0	0	0	0	0	0	0	0	0	0	0	0	0	0	0	0	0	0	0	0	0	0	0	0	0	0	0	0	0	0	0	0	0	0	0
Q03963	Eif2ak2	0	0	0	0	0	0	0	0	0	0	0	0	0	0	0	0	0	0	0	0	0	0	0	0	0	0	0	0	0	0	0	0	0	0	0	0	1217300	435520	0	0	0	0	799200	595070	634970	0	0	0
P58544	Btbd1	0	0	0	0	0	0	0	0	0	0	0	0	0	0	0	0	0	0	0	0	0	0	0	0	0	0	0	0	0	0	0	0	0	0	0	0	0	0	0	0	0	0	0	0	0	0	0	0
Q99KK9	Hars2	0	0	0	0	0	0	0	0	0	0	0	0	0	0	0	0	0	0	0	0	0	0	0	0	0	0	0	0	0	0	0	0	0	0	0	0	412510	315740	1086000	0	0	0	0	0	0	0	0	0
Q61696	Hspa1a	0	0	326150	0	0	0	533760	171340	0	0	165810	404340	128760	0	76715	164160	0	6789600	0	0	0	1064300	559420	4092900	0	0	192690	530600	123750	5442100	3060500	1220700	2065900	45426000	6252700	45059000	55406000	33951000	29282000	0	0	0	53174000	41587000	47869000	0	0	0
Q920B0	Frmd4b	0	0	0	0	0	0	0	0	0	0	0	0	0	0	0	0	0	0	0	0	0	0	0	0	0	0	0	0	0	0	0	0	0	0	0	0	0	0	0	0	0	0	0	0	0	0	0	0
Q6EDY6	Lrrc16a	0	0	0	0	0	0	0	0	0	0	0	0	0	0	0	0	0	0	0	0	0	0	0	0	0	0	0	0	0	0	0	0	0	0	0	0	0	0	0	0	0	0	0	0	0	0	0	0
P08775	Polr2a	0	0	0	0	0	0	0	0	0	0	0	0	0	0	0	0	0	0	0	0	0	0	0	0	0	0	0	0	0	0	0	0	0	0	0	0	0	0	0	0	0	0	0	0	0	0	0	0
Q62418	Dbnl	0	0	0	0	0	0	0	0	0	0	0	0	0	0	0	264920	191840	2236200	0	0	0	3055500	2161400	10607000	2743900	11394000	16301000	3638800	4840100	3617000	0	0	0	0	0	0	2788600	1757700	884350	0	0	0	0	0	0	0	0	0
P00416	mt-Co3	0	0	0	0	0	0	0	0	0	0	0	0	0	0	0	0	0	0	4517100	0	0	9324400	0	42743000	0	8688300	19249000	5498900	7766600	37674000	0	0	0	0	0	0	199230000	69041000	81962000	0	0	0	74683000	0	107970000	0	0	0
Q78JT3	Haao	0	0	0	0	0	0	0	0	0	0	0	0	0	0	0	0	0	0	0	0	0	0	0	0	0	0	0	0	0	0	0	0	0	0	0	0	0	0	0	0	0	0	0	0	0	0	0	0
P63034	Cyth2	0	0	0	0	0	0	0	0	0	0	0	0	0	0	0	0	0	0	790930	585860	0	0	0	0	1662300	0	819480	0	0	0	0	0	0	0	0	0	0	0	0	0	0	0	0	0	0	0	0	0
Q91XE8	Tmem205	0	0	0	0	0	0	0	0	0	0	0	0	0	0	0	0	0	0	0	0	0	0	0	0	0	0	0	0	0	0	0	0	0	0	0	0	0	0	0	0	0	0	108470000	0	108760000	0	0	0
Q61216	Mre11a	0	0	0	0	0	0	0	0	0	0	0	0	0	0	0	0	0	0	0	0	0	0	0	0	0	0	0	0	0	0	0	0	0	0	0	0	0	0	0	0	0	0	0	0	0	0	0	0
Q3U186	Rars2	0	0	0	0	0	0	0	0	0	0	0	0	0	0	0	0	0	0	0	0	0	0	0	0	0	0	0	0	0	0	0	0	0	0	0	0	4452700	1412500	5128600	0	0	0	12873000	8105600	7017800	0	0	0
Q921L5	Cog2	0	0	0	0	0	0	0	0	0	0	0	0	0	0	0	0	0	0	0	0	0	0	0	0	0	0	0	0	0	0	0	0	0	85532	79891	148530	90517	0	39604	0	0	0	260890	162230	0	0	0	0
O88545	Cops6	0	0	0	0	0	0	0	0	0	0	0	0	0	0	0	0	0	0	933580	0	0	0	0	0	1389700	1989100	3329400	0	0	1948700	0	0	0	0	0	0	0	0	0	0	0	0	0	0	0	0	0	0
Q3UHJ0	Aak1	0	0	0	0	0	0	0	0	0	0	0	0	0	0	0	103790	0	1645200	1654800	0	0	818010	382240	5579500	3854500	9454400	11777000	1543000	798510	1731100	0	0	0	0	0	0	0	0	0	0	0	0	0	0	0	0	0	0
Q3TWI9	Tmem63b	0	0	0	0	0	0	0	0	0	0	0	0	0	0	0	0	0	0	0	0	0	0	0	0	0	0	0	0	0	0	0	0	0	0	0	0	0	0	0	0	0	0	0	0	0	0	0	0
P80318	Cct3	0	0	0	234600	340430	146200	0	0	0	1841300	895610	114400	288020	0	153940	195610	0	1020300	0	0	0	2196600	579040	7734200	0	0	8495300	2929000	360380	3131700	402710	345450	1682600	0	0	0	55216000	27484000	31378000	0	0	0	52446000	34192000	39613000	412560	0	0
P48774	Gstm5	0	0	0	0	0	0	0	0	0	0	0	0	0	0	0	3852900	3970600	19574000	35443000	27218000	989170000	53299000	48494000	91112000	83713000	37814000	74599000	189950000	17205000	166530000	14689000	11476000	8601900	27107000	62493000	152860000	10977000	8134300	18276000	10248000	18226000	25883000	45441000	39956000	39234000	26731000	2318000	11890000
Q8K419	Lgals4	0	0	0	0	0	0	0	0	0	0	0	0	0	0	0	0	0	0	0	0	0	0	0	0	0	0	0	0	0	0	1107600	7770800	6764500	49794000	67644000	57833000	151350000	122650000	78152000	19200000	26041000	3906900	282210000	218320000	318360000	0	0	0
Q7TMY8	Huwe1	0	0	0	0	0	0	0	0	0	0	0	0	0	0	0	0	0	0	0	0	0	0	0	0	0	0	0	0	0	0	0	0	0	64941	49422	46412	0	630180	0	0	0	0	0	0	0	0	0	0
Q9EP69	Sacm1l	0	0	0	0	0	0	0	0	0	0	0	0	0	0	0	0	0	555150	0	0	0	3255400	3614200	13366000	153480	221880	3357500	2913300	1119700	5985200	0	0	0	0	0	0	13273000	7013300	10146000	0	0	0	99196000	79139000	69541000	114330	0	0
P04925	Prnp	0	0	0	0	0	0	0	0	0	0	0	0	0	0	0	0	0	0	0	0	0	272150	0	0	0	1794900	3032800	1474100	3578200	2280400	0	0	0	0	0	0	0	0	0	0	0	0	0	0	0	0	0	0
Q02819	Nucb1	0	0	0	0	0	0	0	0	0	0	0	0	0	0	0	0	0	0	0	0	0	0	0	0	0	0	0	0	0	0	0	0	0	0	0	0	9504500	2574300	621830	0	0	0	0	0	0	0	0	0
Q8VHE0	Sec63	0	0	0	0	0	0	0	0	0	0	0	0	0	0	0	0	0	0	0	0	0	0	0	0	0	0	0	0	0	0	0	0	0	0	0	0	0	0	0	0	0	0	2538500	1042600	1315700	0	0	0
Q8R0F9	Sec14l4	0	0	0	0	0	0	0	0	0	0	0	0	0	0	0	0	0	0	0	0	0	0	0	0	0	0	0	0	0	0	0	0	0	0	0	0	0	0	0	0	0	0	0	0	0	0	0	0
Q64285	Cel	0	0	0	0	0	0	0	0	0	0	0	0	0	0	0	0	0	0	0	0	0	0	0	0	0	0	0	0	0	0	0	0	0	0	0	0	0	0	0	0	0	0	0	0	0	0	0	0
Q9JKR6	Hyou1	0	0	0	0	0	0	0	0	0	0	0	0	0	0	0	65043	0	0	87659	0	0	0	0	0	424700	434980	1041900	237400	0	0	0	0	0	0	0	0	1622600	1846900	1150000	0	0	0	2636100	1026900	1415600	0	0	0
P01899	H2-D1	0	0	0	0	0	0	0	0	0	0	0	0	0	0	0	0	0	0	0	0	0	0	0	0	0	0	0	0	0	0	0	0	0	0	0	0	33989000	18687000	6401600	0	0	0	75295000	77398000	95302000	0	0	0
Q922Q8	Lrrc59	0	0	0	2232600	311550	353590	0	0	142760	867630	367800	0	0	0	0	0	0	0	0	0	0	0	0	0	0	0	0	0	0	0	0	566990	0	0	0	0	48389000	4847400	3555500	0	0	0	320630000	230360000	263280000	0	0	0
Q91WS0	Cisd1	0	0	0	0	0	0	0	0	0	0	0	590960	0	0	0	0	0	0	0	0	0	0	0	0	0	0	0	0	0	0	0	0	0	0	0	0	0	0	0	0	0	0	0	0	0	0	0	0
Q8C754	Vps52	0	0	0	0	0	0	0	0	0	0	0	0	0	0	0	0	0	0	0	0	0	0	0	0	0	0	0	0	0	0	0	0	0	0	0	0	0	0	0	0	0	0	315440	193270	350730	0	0	0
Q8VHF2	Cdhr5	0	0	0	0	0	0	0	0	0	0	0	0	0	0	0	0	0	0	0	0	0	0	0	0	0	0	0	0	0	0	0	0	0	0	0	0	1371000	391650	431150	0	0	0	0	0	0	0	0	0
Q8VBV3	Exosc2	0	0	0	0	0	0	0	0	0	0	0	0	0	0	0	0	0	0	0	0	0	0	0	0	0	0	0	0	0	0	0	0	0	1100600	0	0	676110	374890	0	0	0	0	0	0	0	0	0	0
Q9ER72	Cars	0	0	0	0	0	0	0	0	0	0	0	0	0	0	0	103450	339090	630100	9812500	13200000	10990000	11947000	11726000	23895000	28828000	21131000	2181900	6512700	10466000	39885000	0	0	0	0	0	0	0	0	0	0	0	0	0	0	0	0	0	0
Q9WVL0	Gstz1	0	0	0	0	0	0	0	0	0	0	0	0	0	0	0	0	0	0	0	0	0	0	0	0	0	0	0	0	0	0	0	0	0	0	0	0	0	0	0	0	0	0	0	0	0	0	0	0
Q8JZW4	Cpne5	0	0	0	0	0	0	0	0	0	0	0	0	0	0	0	0	0	511880	0	0	0	527760	0	1140100	0	243740	429970	1632200	4944700	3543300	0	0	0	0	0	0	0	0	0	0	0	0	0	0	0	0	0	0
P23953	Ces1c	0	0	0	0	0	0	1872600	0	0	2178000	2886500	909540	343260	0	221930	0	0	0	0	0	0	0	0	0	0	0	0	0	0	0	0	0	0	0	0	0	0	0	0	0	0	0	0	0	0	0	0	0
O89023	Tpp1	0	0	0	0	0	0	0	0	0	0	0	0	0	0	0	0	0	0	0	0	0	0	0	0	0	0	0	0	0	0	0	0	0	0	0	0	1545700	0	2114500	0	0	0	14709000	12075000	9790000	0	0	0
Q76I79	Ssh1	0	0	0	0	0	0	0	0	0	0	0	0	0	0	0	0	0	0	0	0	0	0	0	0	0	0	0	0	0	0	0	0	0	0	0	0	0	0	0	0	0	0	0	0	0	0	0	0
Q8VD65	Pik3r4	0	0	0	0	0	0	0	0	0	0	0	0	0	0	0	0	0	0	0	0	0	0	0	0	0	0	0	0	0	0	0	0	0	0	0	0	198950	134920	0	0	0	0	0	0	0	0	0	0
Q99JH8	Kdelr1	0	0	0	0	0	0	0	0	0	0	0	0	0	0	0	0	0	0	0	0	0	0	0	0	0	0	0	0	0	0	0	0	0	0	0	0	3482300	1922300	7685200	0	0	0	5453300	21980000	4112000	0	0	0
Q7TSH4	Ccp110	0	0	0	0	0	0	0	0	0	0	0	0	0	0	0	0	0	0	0	0	0	0	0	0	0	0	0	65805	0	110530	0	0	0	0	0	0	0	0	0	0	0	0	0	0	0	0	0	0
Q8BQ30	Ppp1r18	0	0	0	0	0	0	0	0	0	0	0	0	0	0	0	0	0	0	0	0	0	0	0	0	0	0	0	273940	843590	1494800	0	0	0	0	0	0	0	0	0	0	0	0	0	0	0	0	0	0
O35841	Api5	0	0	0	0	0	0	0	0	0	0	0	0	0	0	0	0	0	0	0	0	0	0	0	0	0	0	0	0	0	0	0	0	0	0	0	0	1251800	789440	617580	0	0	0	1475400	1635500	1441800	0	0	0
Q91W89	Man2c1	0	0	0	0	0	0	0	0	0	0	0	0	0	0	0	0	89597	0	532670	443980	0	769850	502300	2051100	258080	407170	0	160000	138950	452860	0	0	0	0	0	0	0	0	0	0	0	0	0	0	0	0	0	0
O70468	Mybpc3	0	0	0	0	0	0	0	0	0	0	0	0	0	0	0	0	0	0	0	0	0	0	0	0	0	0	0	0	0	0	0	0	0	0	0	0	0	0	0	0	0	0	0	0	0	77273000	9263200	58978000
Q5XJV6	Lmtk3	0	0	0	0	0	0	0	0	0	0	0	0	0	0	0	0	0	0	0	0	0	0	0	0	0	0	0	234550	460750	556920	0	0	0	0	0	0	0	0	0	0	0	0	0	0	0	0	0	0
Q03734	Serpina3m	0	0	0	0	0	0	0	0	0	0	0	0	0	0	0	0	0	0	0	0	0	0	0	0	0	0	0	0	0	0	0	0	0	0	0	0	6718300	0	392360	1048700	0	132030	498840	721510	1121700	0	0	0
Q9CSH3	Dis3	0	0	0	0	0	0	0	0	0	0	0	0	0	0	0	0	0	0	0	0	0	0	0	0	0	0	0	0	0	0	0	0	0	0	0	0	0	0	0	0	0	0	0	0	0	0	0	0
Q5SVR0	Tbc1d9b	0	0	0	0	0	0	0	0	0	0	0	0	0	0	0	0	0	0	0	0	0	0	0	0	0	242630	122190	0	0	0	0	0	0	0	0	0	42480	0	238370	0	0	0	735770	91693	0	0	0	0
P29758	Oat	0	0	0	0	0	0	0	0	0	415570	696180	0	0	0	0	0	0	0	66856	0	0	0	0	0	593560	8105500	13719000	0	0	0	0	0	0	0	0	0	0	0	0	0	0	0	0	0	0	0	0	0
O88342	Wdr1	0	0	0	0	216720	0	1920500	424330	0	332640	468880	210990	0	0	538910	347710	0	7392700	0	0	0	261490	0	3270400	3336900	615850	4282200	10707000	0	1346400	0	0	0	0	0	0	21699000	4245600	3447200	0	0	0	0	3693000	0	0	0	0
P70266	Pfkfb1	0	0	0	0	0	0	0	0	0	0	0	0	0	0	0	0	0	0	0	0	0	0	0	0	0	0	0	0	0	0	0	0	0	0	0	0	0	0	0	0	0	0	0	0	0	0	0	0
Q9D8S3	Arfgap3	0	0	0	0	0	0	0	0	0	0	0	0	0	0	0	0	0	0	0	0	0	0	0	0	0	0	0	0	0	0	0	0	0	0	0	0	0	0	0	0	0	0	0	0	0	0	0	0
Q9JHW4	Eefsec	0	0	0	0	0	0	0	0	0	0	0	0	0	0	0	0	0	0	0	0	0	0	0	0	0	0	0	0	0	0	0	0	0	323090	140620	0	3252600	1267900	1826100	0	0	0	0	0	0	0	0	0
P62984	Uba52	0	0	0	0	0	0	0	0	0	0	0	0	0	0	0	20259000	0	118860000	901740000	976370000	879980000	128890000	22102000	151440000	116520000	92260000	246980000	182310000	288120000	582330000	675470000	1100100000	544220000	12414000000	9846700000	10572000000	1223400000	579170000	882630000	917730000	647810000	431140000	1439200000	1050100000	1009200000	0	0	0
O09000	Ncoa3	0	0	0	0	0	0	0	0	0	0	0	0	0	0	0	0	0	0	0	0	0	0	0	0	0	0	0	0	0	0	0	0	0	0	0	0	0	0	0	0	0	0	0	0	0	0	0	0
Q8VHW2	Cacng8	0	0	0	0	0	0	0	0	0	0	0	0	0	0	0	90188	0	1810300	0	0	0	772440	541180	509580	494330	2884300	5837300	984220	4686200	4531400	0	0	0	0	0	0	0	0	0	0	0	0	0	0	0	0	0	0
Q8BG67	Efr3a	0	0	0	0	0	0	0	0	0	0	0	0	0	0	0	0	0	0	0	0	0	0	0	0	0	0	0	0	0	0	0	0	0	0	0	0	276810	0	173380	0	0	0	1074400	248340	400010	0	0	0
O35678	Mgll	0	0	0	0	0	0	0	0	0	0	0	0	0	0	0	0	0	0	1762400	0	0	4904300	969880	4586000	0	3598800	1166700	1058400	682280	2552200	0	0	0	0	1515200	0	3581900	4473100	5615500	0	0	0	8237000	3457900	7730900	0	0	0
Q9ESN6	Trim2	0	0	0	0	0	0	0	0	0	0	0	0	0	0	0	0	0	0	285960	269990	0	99406	0	0	0	0	0	504490	257720	1545600	0	0	0	0	0	0	0	0	0	0	0	0	0	0	0	0	0	0
Q8K310	Matr3	0	0	0	0	0	0	0	0	0	0	0	0	0	0	0	0	49917	0	575020	251910	0	319700	0	0	697490	4276200	2993700	3324100	8645200	3976000	0	0	0	1560800	572490	2244200	0	693410	957820	704950	0	0	1410600	1277500	469680	0	0	0
P16125	Ldhb	0	0	0	0	0	0	0	1596500	130110	3032200	2340900	415780	297240	787630	647300	9212900	1571300	75513000	83560000	6243200	26805000	22744000	13931000	106920000	86157000	281910000	520980000	58670000	5049500	87971000	0	0	0	0	0	0	798790	593490	689960	0	0	0	0	0	0	13643000	1483000	6432800
P03921	Mtnd5	0	0	0	0	0	0	0	0	0	0	0	0	0	0	0	0	0	0	0	0	0	0	0	0	0	0	0	0	0	0	0	0	0	0	624720	921150	613040	0	0	0	0	345170	3608500	701240	4030600	0	0	0
Q8BW86	Arhgef33	0	0	0	0	0	0	0	0	0	0	0	0	0	0	0	0	0	415450	0	0	0	0	0	0	0	0	0	1743600	3856400	1507000	0	0	0	0	0	0	0	0	0	0	0	0	0	0	0	0	0	0
Q8C7H1	Mmaa	0	0	0	0	0	0	0	0	0	0	0	0	0	0	0	0	0	0	0	0	0	0	0	0	0	0	0	0	0	0	0	0	0	18869000	0	0	3702100	983330	1333900	0	0	0	0	1565300	0	972150	0	935520
Q61233	Lcp1	0	0	0	5599600	4468600	2618300	7220100	4889600	2537100	28798000	21674000	10226000	2408500	1001400	3418200	0	0	0	0	0	0	0	0	0	0	0	0	0	0	0	0	0	0	0	0	0	6412200	3110700	862560	0	0	0	1623200	197460	289300	0	0	0
P14246	Slc2a2	0	0	0	0	0	0	0	0	0	0	0	0	0	0	0	0	0	0	0	0	0	0	0	0	0	0	0	0	0	0	0	0	0	0	0	0	0	0	0	0	0	0	0	0	0	0	0	0
Q9CQS4	Slc25a46	0	0	0	0	0	0	0	0	0	0	0	0	0	0	0	0	0	0	0	0	0	0	0	0	0	0	0	0	0	0	0	0	0	229570	365880	212990	0	190190	0	0	0	0	2195700	1316200	0	0	0	0
P48193	Epb41	0	0	0	0	0	0	0	0	0	0	0	0	0	0	0	0	0	246970	0	0	0	324940	0	0	0	0	0	914550	4183000	4822200	0	0	0	0	0	0	0	0	0	0	0	0	0	0	0	0	0	19806
Q60829	Ppp1r1b	0	0	0	0	0	0	0	0	0	0	0	0	0	0	0	0	0	842040	700860	0	10753000	3326800	0	1142700	0	1555900	349340	2761000	2433600	0	193830	0	263430	0	0	0	0	0	0	0	242430	0	0	0	0	0	0	0
Q99K43	Prc1	0	0	0	0	0	0	0	0	0	0	0	143060	0	0	0	0	0	0	0	0	0	0	0	0	0	0	0	0	0	0	0	0	0	0	0	0	0	0	0	0	0	0	0	0	0	0	0	0
Q5SV80	Myo19	0	0	0	0	0	0	0	0	0	0	0	0	0	0	0	0	0	0	0	0	0	0	0	0	0	0	0	0	0	0	0	0	0	0	0	0	0	0	0	0	0	0	0	0	0	0	0	0
P29341	Pabpc1	0	0	0	0	0	0	0	0	0	0	0	0	0	0	0	31914	0	982870	0	0	0	222980	0	803150	0	242610	356180	1323200	2134300	1165400	0	0	0	0	0	0	1577600	754700	3054400	0	0	0	0	0	0	0	0	0
A6H8H2	Dennd4c	0	0	0	0	0	0	0	0	0	0	0	0	0	0	0	0	0	0	0	0	0	0	0	0	0	0	0	0	0	0	0	0	0	0	0	0	0	0	0	0	0	0	0	0	0	0	0	0
Q5F2E8	Taok1	0	0	0	0	0	0	0	0	0	0	0	0	0	0	0	0	0	0	0	0	0	647210	651340	1531900	0	0	0	55666	131710	0	0	0	0	0	0	0	0	0	0	0	0	0	0	0	0	0	0	0
Q5SRX1	Tom1l2	0	0	0	0	0	0	0	0	0	0	0	0	0	0	0	0	0	0	495060	0	0	557460	1241900	1200200	1265800	0	585210	5439200	1912200	4768900	0	0	0	0	0	0	0	0	0	0	0	0	0	0	0	0	0	0
Q8CAQ8	Immt	0	0	0	0	0	49877	0	0	0	210520	0	0	0	0	88676	339180	63844	2680900	3204000	1124000	0	2118000	796590	12520000	2442600	4554100	2937200	8435800	6214200	11167000	0	0	0	0	0	0	9585200	4539700	3935200	0	0	0	79497000	50403000	58205000	205090	0	0
Q8CIZ8	Vwf	0	0	0	0	0	0	0	0	0	0	0	0	0	0	0	0	0	0	0	0	0	0	0	0	0	0	0	0	0	0	0	0	0	0	0	0	0	0	0	0	0	0	0	0	0	0	0	0
Q3TN34	Micall2	0	0	0	0	0	0	0	0	0	0	0	0	0	0	0	0	0	0	0	0	0	0	94065	0	121660	470970	1230600	0	0	441760	0	0	0	0	0	0	0	0	0	0	0	0	0	0	0	0	0	0
Q99NB1	Acss1	0	0	0	0	0	0	0	0	0	0	0	0	0	0	0	0	0	0	0	0	0	0	0	0	0	0	0	0	0	0	2281000	987660	4203000	3630700	742450	917470	6207600	8340800	13090000	0	0	0	2146900	1401700	2593900	29926000	27536	688820
Q924X2	Cpt1b	0	0	0	0	0	0	0	0	0	0	0	0	0	0	0	0	0	0	0	0	0	0	0	0	0	0	0	0	0	0	0	0	0	0	0	0	0	0	0	0	0	0	0	0	0	8603700	59239	1510200
Q920R0	Als2	0	0	0	0	0	0	0	0	0	0	0	0	0	0	0	0	0	0	0	0	0	0	0	0	0	0	0	0	0	0	0	0	0	0	0	0	0	0	0	0	0	0	0	0	0	0	0	0
Q8BSY0	Asph	0	0	0	0	0	0	0	405960	0	0	0	0	0	0	0	0	0	0	0	0	0	0	0	0	0	0	0	0	0	0	0	0	0	0	0	0	1467900	2096500	2406300	0	0	0	0	7164800	5402600	0	0	0
P04247	Mb	0	0	0	0	3771700	1186400	6114700	2006500	0	2122500	3896300	1635400	0	0	731480	0	0	0	0	0	0	0	0	0	0	0	0	0	0	0	0	0	0	0	0	0	0	0	0	0	0	0	0	0	0	54020000	3175300	27018000
Q8R2H9	Phospho1	0	0	0	0	0	0	0	0	0	0	0	0	0	0	0	0	0	0	0	0	0	0	0	0	0	0	0	0	0	0	0	0	0	0	0	0	0	0	0	0	0	0	0	0	0	0	0	0
Q9QZ47	Tnnt3	0	0	0	0	0	0	0	0	0	23281000	3223100	2304200	4897500	0	0	0	0	0	0	0	0	0	0	0	0	0	0	0	0	0	0	0	0	0	0	0	0	0	0	0	0	0	0	0	0	0	0	0
P10639	Txn	0	0	0	0	0	3733300	0	6521400	0	9898400	15099000	14012000	0	0	6534700	4060900	4143200	7053400	2487700	2915900	8553800	3777600	2015200	4255000	1570400	3183900	3264400	0	0	0	0	0	0	0	0	0	0	0	0	0	0	0	0	0	0	0	0	0
Q8C0G2	Traf3ip3	0	0	0	0	0	0	0	0	0	0	0	0	0	0	0	0	0	0	0	0	0	0	0	0	0	0	0	0	0	0	0	0	0	0	0	0	0	0	0	0	0	0	0	0	0	0	0	0
B2RY04	Dock5	0	0	0	0	0	0	0	0	0	0	0	0	0	0	0	0	0	0	0	0	0	0	0	0	0	0	0	0	0	0	0	0	0	0	0	0	0	0	0	0	0	0	0	0	0	0	0	0
Q8K3W0	Bre	0	0	0	0	0	0	0	0	0	0	0	0	0	0	0	0	0	0	0	0	0	0	0	0	0	0	0	0	0	0	0	0	0	0	0	0	0	0	0	0	0	0	0	0	0	0	0	0
Q8R059	Gale	0	0	0	0	0	0	0	0	0	0	0	0	0	0	0	0	0	0	0	0	0	0	0	0	0	0	0	0	0	0	2442000	6296600	2667800	128420000	103310000	63006000	267510000	165660000	50059000	28459000	22688000	45515000	7504500	17502000	19222000	0	0	0
P62960	Ybx1	0	513440	0	391610	0	263410	6776000	1314400	0	4937300	1792600	937530	685820	263940	0	0	0	0	0	0	0	0	0	0	0	0	0	0	0	0	0	971250	970650	466420	859010	1555500	850830	247150	0	0	934790	0	1016800	693170	800730	0	0	0
Q99P88	Nup155	0	0	0	0	0	0	0	0	0	0	0	0	0	0	0	0	0	0	0	0	0	0	0	0	0	0	0	0	0	0	0	0	0	0	0	0	432100	0	677330	0	0	0	141240	0	2343900	0	0	0
Q7M753	Pank2	0	0	0	0	0	0	0	0	0	0	0	0	0	0	0	0	0	0	0	0	0	0	0	0	0	0	0	0	0	0	0	0	0	257930	511360	0	446800	0	0	0	0	0	908280	467220	0	0	0	0
O55142	Rpl35a	0	0	0	0	0	0	0	13210000	0	0	0	0	0	2119400	540770	0	0	0	0	0	0	0	0	0	0	0	0	0	0	0	0	0	0	0	0	0	0	0	0	0	0	0	0	0	0	0	0	0
A2BDX3	Mocs3	0	0	0	0	0	0	0	0	0	0	0	0	0	0	0	0	0	0	0	0	0	0	0	0	0	0	0	0	0	0	0	0	0	0	0	0	0	0	0	0	0	0	0	0	0	0	0	0
Q9ESW4	Agk	0	0	0	0	0	0	0	0	0	0	0	0	0	0	0	0	0	518960	787390	0	0	0	0	0	0	1052900	1841600	0	0	0	0	0	0	2111100	1872200	2687500	9465900	3866200	7168500	0	0	0	18556000	8626100	9820000	0	0	0
Q9DCT2	Ndufs3	0	0	0	1279800	554660	0	1921900	840160	311970	6989100	2275400	2365000	0	1289600	0	0	0	0	0	0	0	0	0	0	0	0	0	0	0	0	0	0	0	0	0	0	0	0	0	0	0	0	0	0	0	0	0	0
Q8BK67	Rcc2	0	0	0	0	0	0	0	0	0	0	0	0	0	0	0	0	0	0	0	0	0	0	0	0	0	0	0	0	0	0	0	0	0	0	0	0	0	0	0	0	0	0	0	0	0	0	0	0
Q6NZL0	Soga3	0	0	0	0	0	0	0	0	0	0	0	0	0	0	0	0	0	791810	118500	0	0	278770	0	672720	209320	702640	39658	178110	1316500	586480	0	0	0	0	0	0	0	0	0	0	0	0	0	0	0	0	0	0
O88685	Psmc3	0	0	0	0	0	0	0	0	0	0	0	0	0	0	0	0	0	213950	273870	254890	0	0	0	0	258110	667510	4253400	0	0	0	162390	0	0	9912300	9082100	3216200	11700000	5263800	16574000	0	625550	0	28349000	5448100	25165000	0	0	0
Q99MR6	Srrt	0	0	0	0	0	0	0	0	0	0	0	0	0	0	0	0	0	0	0	0	0	0	0	0	0	0	0	0	0	0	0	0	0	0	0	0	0	0	0	0	0	0	0	0	0	0	0	0
P17225	Ptbp1	0	0	0	0	4426800	522260	771410	0	405580	259960	1774500	445830	0	0	0	0	0	0	0	0	0	0	0	0	0	0	0	0	0	0	767100	659920	2866700	13639000	22712000	13641000	26259000	12791000	16818000	5352700	1820000	3382800	16823000	17683000	12313000	0	0	0
Q8CFI0	Nedd4l	0	0	0	0	0	0	0	0	0	0	0	0	0	0	0	0	0	446110	137600	111060	0	349090	0	0	355690	245690	0	6440800	13109000	25666000	0	0	0	0	0	0	0	0	0	0	0	0	0	0	0	0	0	0
Q05512	Mark2	0	0	0	0	0	0	0	0	0	0	0	0	0	0	0	0	0	0	144170	0	0	0	0	0	82470	0	0	1955100	5412800	7031200	0	0	0	0	0	0	0	0	0	0	0	0	0	0	0	0	0	0
Q9CX00	Ist1	0	0	0	0	0	0	0	0	0	0	0	0	0	0	0	0	0	0	214810	0	0	0	0	0	385330	1189200	4026600	0	0	0	0	0	0	0	0	0	0	0	0	0	0	0	0	0	0	0	0	0
Q6ZPE2	Sbf1	0	0	0	0	0	0	0	0	0	0	0	0	0	0	0	0	0	0	105190	138640	168560	45184	106240	0	51886	347110	39425	423440	1440800	1502600	0	0	0	0	0	0	0	0	0	0	0	0	0	0	0	0	0	0
P18872	Gnao1	0	0	0	0	0	0	0	0	0	0	0	0	0	0	0	14510000	7743500	188340000	236650000	128150000	200830000	70300000	99750000	308410000	231920000	547260000	959190000	332630000	306100000	929070000	1355300	855830	2231100	34123000	42705000	36905000	61518000	8334200	1697800	0	17068000	0	0	18245000	32419000	0	0	0
Q9Z2A5	Ate1	0	0	0	0	0	0	0	0	0	0	0	0	0	0	0	0	0	0	0	0	0	0	120000	0	241470	234840	997440	199110	0	575210	0	0	0	0	0	0	0	0	0	0	0	0	0	0	0	143710	0	0
P83510	Tnik	0	0	0	0	0	0	0	0	0	0	0	0	0	0	0	0	0	0	0	0	0	0	0	0	0	102610	0	143420	344180	872310	0	0	0	0	0	0	0	0	0	0	0	0	0	0	0	0	0	0
P70372	Elavl1	0	0	0	0	0	0	0	0	0	895840	548660	520140	0	0	0	0	0	0	854900	0	429740	2308200	0	514680	97939	4342800	5733900	470840	2926500	1029900	0	0	0	30780000	47159000	18543000	10036000	3204600	2870700	0	0	0	29139000	17955000	9684500	798670	0	316070
P61514	Rpl37a	0	0	0	0	0	0	10549000	1687700	0	0	1163200	918150	0	0	717580	0	0	0	0	0	0	0	0	0	0	0	0	0	0	0	0	0	0	0	0	0	0	0	0	0	0	0	0	0	0	0	0	0
Q63844	Mapk3	0	0	0	0	0	0	0	0	0	0	0	0	0	0	0	0	0	1344400	2243900	695090	0	0	0	0	1438600	2010200	29548000	0	0	0	1867900	634370	0	34668000	21652000	22270000	0	0	0	8016200	4267900	0	3570400	9968200	42244000	0	0	0
P35700	Prdx1	0	0	3279100	13649000	2289100	2551000	30791000	6801500	2448600	20965000	16333000	6310300	2763700	2517400	2318000	1672000	443790	4088700	0	0	0	0	0	0	0	0	2043500	0	0	598760	0	0	0	0	0	10821000	0	7330600	4924300	0	0	0	0	7619400	15219000	1904600	0	605520
Q9CZS1	Aldh1b1	0	0	0	0	0	0	0	0	0	0	0	0	0	0	0	0	0	92240	0	0	0	0	918550	0	0	648500	958820	0	0	0	4582000	16351000	17601000	3063400	45984000	9483500	691420000	381900000	306420000	63602000	34177000	67450000	709980000	464300000	550760000	1610000	21799	290080
Q7TMM9	Tubb2a	0	0	0	0	0	0	0	0	0	362850	0	316350	0	0	0	25580000	10905000	330050000	84814000	48727000	300510000	653510000	363680000	1322900000	489350000	1110400000	1595000000	620790000	242190000	338160000	714240	0	0	0	0	0	59757000	108060000	94049000	10512000	0	0	13116000	4095400	54067000	0	0	0
P70392	Rasgrf2	0	0	0	0	0	0	0	0	0	0	0	0	0	0	0	0	0	0	30457	0	0	0	0	0	0	0	0	165840	1294600	1516400	0	0	0	0	0	0	0	0	0	0	0	0	0	0	0	0	0	0
Q9D8Y0	Efhd2	0	0	0	0	0	0	0	0	0	0	0	0	0	0	0	517170	652930	22536000	1070600	2910000	2619700	65695000	0	11740000	6399200	16156000	35886000	263700000	695100000	880080000	0	0	0	0	0	0	0	0	0	0	0	0	0	0	0	0	0	0
Q9CQ69	Uqcrq	0	0	0	0	1701400	0	30442000	7116200	0	3460500	0	0	0	0	0	0	0	0	0	0	0	0	0	0	0	0	0	0	0	0	0	0	0	0	0	0	0	0	0	0	0	0	0	0	0	0	0	0
P00405	Mtco2	0	0	0	5886800	1711200	2133000	27668000	3633800	494050	16047000	17577000	5761100	1614800	2669500	1541600	0	0	0	0	0	0	0	0	0	0	0	0	0	0	0	0	0	0	0	0	0	0	0	0	0	0	0	0	0	0	0	0	0
Q8BZN6	Dock10	0	0	0	0	0	0	0	0	0	0	0	0	0	0	0	0	0	0	0	0	0	55229	0	0	0	369280	0	55525	1249800	1106100	0	0	0	0	0	0	0	0	0	0	0	0	0	0	0	0	0	0
Q9QYB2	Dach1	0	0	0	0	0	0	0	0	0	0	0	0	0	0	0	0	0	0	0	0	0	0	0	0	0	0	0	0	0	0	0	0	0	0	0	0	0	0	0	0	0	0	0	0	0	0	0	0
O08739	Ampd3	0	0	0	0	0	0	0	0	0	0	0	0	0	0	0	0	0	0	0	0	0	0	0	0	0	0	0	0	0	0	0	0	0	0	0	0	0	0	0	0	0	0	0	0	0	0	0	0
Q9EST1	Gsdma	0	0	0	0	0	0	0	0	0	0	0	0	0	0	0	0	0	0	0	0	0	0	0	0	0	0	0	0	0	0	0	0	0	0	0	0	0	0	0	0	0	0	0	0	0	1531900	22778	134750
Q7TSF1	Dsg1b	0	0	0	791780	0	321980	0	522200	829970	393570	530640	1751900	0	660540	256150	398180	0	781130	0	0	3807500	142650	181720	0	648080	734220	0	0	0	15780000	0	0	0	0	0	0	0	0	0	0	0	0	0	0	0	927760	286070	364790
Q8VDC0	Lars2	0	0	0	0	0	0	0	0	0	0	0	0	0	0	0	0	0	0	0	0	0	0	0	0	0	0	0	0	0	0	0	0	0	136610	0	156710	2172100	1076100	0	0	0	0	751190	1405000	1494300	0	0	0
Q8BRT1	Clasp2	0	0	0	0	0	0	0	0	0	0	0	0	0	0	0	0	25309	1619200	273600	216400	304070	518640	212910	435140	517960	1674400	1957400	3469300	6559000	11828000	0	0	0	0	0	0	0	0	0	0	0	0	0	0	0	0	0	0
Q8R2Z5	Vwa1	0	0	0	0	0	0	0	0	0	0	0	0	0	0	0	0	0	0	0	0	0	0	0	0	0	0	0	0	0	0	0	0	0	0	0	0	0	0	0	0	0	0	0	0	0	0	0	0
Q99KD5	Unc45a	0	0	0	0	0	0	0	0	0	0	0	0	0	0	0	0	0	0	0	0	0	0	0	0	0	0	0	0	0	0	0	0	0	39148	62645	32154	4881700	3410200	5317100	0	0	0	1665000	1212300	1222000	0	0	0
Q9DCG6	Pbld1	0	0	0	0	0	0	0	0	0	0	0	0	0	0	0	0	0	0	0	0	0	0	0	0	0	0	0	0	0	0	0	0	0	0	0	0	0	0	0	0	0	0	0	0	0	0	0	0
Q9CR35	Ctrb1	0	0	0	0	0	0	0	0	0	0	0	0	0	0	0	0	0	0	0	0	0	0	0	0	0	0	0	0	0	0	0	0	0	0	0	0	0	0	0	0	0	0	0	0	0	0	0	0
P42208	2023-09-02	0	0	0	0	0	0	0	0	0	0	0	0	0	0	0	0	0	41330	1561800	526520	1760400	0	0	0	1364200	5911200	5084700	0	0	0	0	0	0	0	0	0	0	0	0	0	0	0	0	0	0	0	0	0
Q6NSQ9	G6pc3	0	0	0	0	0	0	0	0	0	0	0	0	0	0	0	0	0	0	0	0	0	0	0	0	0	0	0	0	0	0	0	0	0	0	0	0	0	0	626660	0	0	0	4225000	2484600	2949900	0	0	0
P01864	Ighg	0	0	0	5086000	0	507640	20100000	2035600	1532000	4606000	1763600	525760	1813300	2900100	1207700	0	0	0	0	0	0	0	0	0	0	0	0	0	0	0	0	0	0	0	0	0	0	0	0	0	0	0	0	0	0	0	0	0
Q8JZV7	Amdhd2	0	0	0	0	0	0	0	0	0	0	0	0	0	0	0	0	0	0	0	0	0	0	0	0	0	0	0	0	0	0	0	0	0	0	0	0	0	0	0	0	0	0	0	0	0	0	0	0
Q3UYV9	Ncbp1	0	0	0	0	0	0	0	0	0	0	0	0	0	0	0	0	0	0	0	0	0	0	0	0	0	0	0	0	0	0	0	0	0	0	0	0	0	0	0	0	0	0	0	0	0	0	0	0
Q9D8U8	Snx5	0	0	0	0	0	0	0	0	0	0	0	0	0	0	0	0	0	0	875410	164390	0	0	0	0	549520	2735800	2027600	0	0	0	0	0	0	0	0	0	0	3659700	4859900	0	0	0	9352200	4013100	5753600	0	0	0
Q9CS42	Prps2	0	0	0	0	0	0	0	0	0	0	0	0	0	0	0	0	0	0	0	0	0	0	0	0	0	0	0	0	0	0	282400	673960	405930	1568100	2624000	1705000	12119000	5701600	6917000	743450	867740	650030	5654400	4203000	7488600	0	0	0
Q9D1J3	Sarnp	0	0	0	0	0	0	0	0	0	0	0	0	0	0	0	0	0	0	0	0	0	0	0	0	0	0	0	0	0	0	0	0	0	0	0	0	0	0	0	0	0	0	0	0	0	0	0	0
Q9ERP3	Trim54	0	0	0	0	0	0	0	0	0	0	0	0	0	0	0	0	0	0	0	0	0	0	0	0	0	0	0	0	0	0	0	0	0	0	0	0	0	0	0	0	0	0	0	0	0	375540	40071	139060
Q61584	Fxr1	0	0	0	0	0	0	0	0	0	0	0	0	0	0	0	0	40349	0	0	0	0	0	331110	0	0	0	0	2165400	3539500	3862600	0	0	0	351250	346970	513250	261160	0	253080	0	0	0	491230	0	326460	0	0	0
Q9CY73	Mrpl44	0	0	0	0	0	0	0	0	0	0	0	0	0	0	0	0	0	0	0	0	0	0	0	0	0	0	0	0	0	0	352610	0	414990	4294600	5004200	4493100	0	813900	354960	785200	175560	687490	1097800	638960	1150400	0	0	0
P80317	Cct6a	0	0	0	0	212100	0	2163500	0	0	586000	0	0	0	0	0	0	0	727070	0	0	0	1407200	1108600	915260	546360	1991100	12223000	4979800	965730	1221800	324720	724310	621590	288550	940930	663250	46493000	32681000	35389000	1331800	299950	1718000	30841000	21956000	29761000	405160	0	0
O08759	Ube3a	0	0	0	0	0	0	0	0	0	0	0	0	0	0	0	0	0	47893	1243100	1582300	1605500	495360	275260	992680	200030	1443200	0	309000	211560	504320	0	0	0	431130	704210	675390	0	0	253050	0	0	0	0	241680	348040	500220	0	77335
O55143	Atp2a2	0	0	0	0	0	0	0	0	0	0	0	0	126400	0	0	113820	0	6463200	4369000	786910	3243600	15459000	7008800	27805000	3860200	20658000	31097000	7693400	8996500	24591000	362250	1043500	814580	18186000	5488100	16975000	97588000	52858000	92997000	1443200	1508600	750160	168850000	131560000	136650000	14222000	791130	14025000
Q8K596	Slc8a2	0	0	0	0	0	0	0	0	0	0	0	0	0	0	0	61133	0	1710200	376120	259210	636580	727060	378630	2139000	2732000	3213900	6123200	2277400	5939600	6016100	0	0	0	0	0	0	0	0	0	0	0	0	169630	0	235920	0	0	0
Q7TSE6	Stk38l	0	0	0	0	0	0	0	0	0	0	0	0	0	0	0	0	0	0	0	0	0	0	0	0	0	0	0	0	0	0	0	0	0	0	0	0	0	0	0	0	0	0	0	375350	123940	0	0	0
Q8CGF7	Tcerg1	0	0	0	0	0	0	0	0	0	0	0	0	0	0	0	0	0	0	0	0	0	0	0	0	0	0	0	0	0	0	0	0	0	0	0	0	0	0	0	0	0	0	0	0	0	0	0	0
P99026	Psmb4	0	0	0	0	0	0	3054900	0	0	0	0	0	333650	0	0	0	0	0	0	0	0	0	0	0	0	0	0	0	0	0	0	0	0	0	0	0	0	0	0	0	0	0	0	0	0	0	0	0
Q6P5F7	Ttyh3	0	0	0	0	0	0	0	0	0	0	0	0	0	0	0	0	0	0	0	0	0	0	0	0	136750	153890	615150	0	116340	0	0	0	0	0	0	0	0	0	0	0	0	0	0	0	0	0	0	0
Q2EMV9	Parp14	0	0	0	0	0	0	0	0	0	0	0	0	0	0	0	0	0	0	0	0	0	0	0	0	0	0	0	0	0	0	0	0	0	0	0	0	0	0	0	0	0	0	0	0	0	0	0	0
Q6ZWX6	Eif2s1	0	0	0	0	0	0	0	0	0	0	0	0	0	0	0	238310	0	1194500	290290	0	16093000	0	0	0	0	3567200	0	0	0	327030	0	0	0	0	0	0	0	0	0	0	0	0	0	0	0	0	0	0
Q62417	Sorbs1	0	0	0	0	0	0	0	0	0	0	0	0	0	0	0	44776	87539	1765800	0	341640	0	3347100	1641800	544910	570770	614340	209250	12021000	29970000	42636000	0	0	0	0	0	0	0	0	0	0	0	0	0	0	0	0	0	27229
Q8VCL5	Slc17a9	0	0	0	0	0	0	0	0	0	0	0	0	0	0	0	0	0	0	0	0	0	0	0	0	0	0	0	0	0	0	0	0	0	0	321130	0	333120	303900	338410	0	0	0	2583100	0	0	0	0	0
P06802	Enpp1	0	0	0	0	0	0	0	0	0	0	0	0	0	0	0	0	0	0	0	0	0	0	0	0	0	0	0	0	0	0	0	0	0	0	0	0	660240	0	0	0	0	0	1165600	1760700	1607700	0	0	0
Q91WQ3	Yars	0	0	0	0	0	0	0	0	0	0	0	0	0	0	0	0	0	352260	0	0	0	0	0	0	0	510980	5826400	749100	150190	290150	0	0	0	0	0	0	0	0	0	0	0	0	0	0	0	0	0	0
Q8BGP6	Slc25a40	0	0	0	0	0	0	0	0	0	0	0	0	0	0	0	0	0	0	0	0	0	0	0	0	0	0	0	0	0	0	0	0	0	0	0	0	0	799700	2688100	0	0	0	2367600	0	4097200	0	0	0
O70585	Dtnb	0	0	0	0	0	0	0	0	0	0	0	0	0	0	0	0	0	0	0	0	0	0	0	0	0	0	0	0	0	0	0	0	0	0	0	0	0	0	0	0	0	0	0	0	0	0	0	0
Q80ZE3	Siglecg	0	0	0	0	0	0	0	0	0	0	0	0	0	0	0	0	0	0	0	0	0	0	0	0	0	0	0	0	0	0	0	0	0	0	0	0	0	0	0	0	0	0	0	0	0	0	0	0
P39447	Tjp1	0	0	0	0	0	0	0	0	0	0	0	0	0	0	0	80431	28078	2088700	0	29036	0	1447300	0	354590	422600	269700	0	4080900	15500000	21443000	0	0	0	0	0	0	0	0	0	0	0	0	0	0	0	0	0	0
Q9D7J4	Cox20	0	0	0	0	0	0	0	0	0	0	0	0	0	0	0	0	0	0	0	0	0	0	0	0	0	0	0	0	0	0	0	0	0	0	0	0	0	0	0	0	0	0	4549400	4228300	4594300	0	0	0
B9EJA2	Cttnbp2	0	0	0	0	0	0	0	0	0	0	0	0	0	0	0	0	0	375590	148430	173470	0	525230	99353	160040	0	135480	0	2683100	10653000	11422000	0	0	0	0	0	0	0	0	0	0	0	0	0	0	0	0	0	0
O88569	Hnrnpa2b1	0	0	0	3488100	929660	626380	6108200	1097000	929810	9851700	6688300	3402000	308610	2162100	1009100	452340	81062	9261200	5214900	0	855650	1182100	0	30725000	11971000	56717000	85406000	10101000	0	7664800	0	0	0	0	0	0	0	0	0	0	0	0	0	0	0	0	0	664770
Q810U4	Nrcam	0	0	0	0	0	0	0	0	0	0	0	0	0	0	0	0	0	282290	74716	0	0	0	0	648380	260640	1290200	2388000	208450	0	0	0	0	0	0	0	0	0	0	0	0	0	0	0	0	0	0	0	0
O70400	Pdlim1	0	0	0	0	0	0	0	0	0	0	0	0	0	0	0	0	0	0	0	0	0	0	0	0	0	0	0	337540	672830	0	586190	5187300	3436400	3052600	0	2909700	17706000	2559200	8073100	1001600	602620	608320	0	0	0	14696000	491610	9899200
Q8VCU1	Ces3b	0	0	0	0	0	0	0	0	0	0	0	0	0	0	0	0	0	0	0	0	0	0	0	0	0	0	0	0	0	0	0	0	0	0	0	0	0	0	0	0	0	0	0	0	0	0	0	0
P28271	Aco1	0	0	147740	0	0	0	0	0	0	0	0	0	0	0	0	0	0	0	41794	0	0	0	0	0	0	214300	103610	0	0	0	1163200	119740	885980	596060	675730	532430	2726500	2234400	2782100	0	136270	127320	881730	6002800	1397300	181920	0	46783
Q8BTY2	Slc4a7	0	0	0	0	0	0	0	0	0	0	0	0	0	0	0	0	0	0	0	0	0	0	0	0	0	0	0	0	0	0	0	0	95065	0	0	0	376900	416970	220590	0	0	0	620750	2185200	1793300	0	0	0
Q91YI4	Arrb2	0	0	0	0	0	0	0	0	0	0	0	0	0	0	0	0	0	0	0	0	0	0	0	0	0	0	0	0	0	0	0	0	0	0	0	0	0	0	0	0	0	0	0	0	0	0	0	0
Q5SSZ5	Tns3	0	0	0	0	0	0	0	0	0	0	0	0	0	0	0	0	0	0	0	0	0	0	0	0	0	0	0	0	0	0	0	0	0	0	0	0	0	0	0	0	0	0	0	0	0	0	0	0
P30999	Ctnnd1	0	0	0	0	0	0	0	0	0	0	0	0	0	0	0	0	0	0	230670	43294	0	468000	362950	1596500	335620	53812	55343	3542700	7023500	9170800	648740	312580	1809300	2105400	264040	1315600	16148000	3538500	5172600	1459900	1948500	1131500	34173000	40641000	33389000	0	0	0
O35728	Cyp4a14	0	0	0	0	0	0	0	0	0	0	0	0	0	0	0	0	0	0	0	0	0	0	0	0	0	0	0	0	0	0	0	0	0	0	0	0	0	0	0	0	0	0	0	0	0	0	0	0
Q9WVE8	Pacsin2	0	0	0	0	0	0	0	0	0	0	0	0	0	0	0	0	0	0	0	0	0	0	0	0	0	740830	10774000	490110	0	0	0	0	0	0	0	0	0	0	0	0	0	0	0	0	0	0	0	0
Q64FW2	Retsat	0	0	0	0	0	0	0	0	0	0	0	0	0	0	0	0	0	0	0	0	0	0	0	0	0	0	0	0	0	0	0	0	0	0	0	0	0	0	0	0	0	0	0	0	0	0	0	0
O35129	Phb2	0	0	0	5626200	1081800	284580	4667300	868000	0	3105200	1007200	783680	638910	1640100	630750	1485200	0	6511500	6088600	0	6172300	2700000	1182300	10372000	6731500	12162000	44804000	8029200	4154400	15223000	1136000	245090	0	5650300	11241000	7610100	51294000	26038000	18091000	1045300	1003900	1972900	89447000	42990000	52420000	435640	0	0
Q9CZW5	Tomm70a	0	0	0	0	0	0	0	0	0	0	0	0	0	0	0	0	0	4700800	308630	0	0	2174100	0	1625300	842080	0	2379300	3068800	0	3206500	0	0	0	0	0	0	11131000	8801400	14016000	0	0	0	33892000	37811000	19552000	0	0	0
Q8BK72	Mrps27	0	0	0	0	0	0	0	0	0	0	0	0	0	0	0	0	0	0	0	0	0	0	0	0	0	0	0	0	0	0	0	728640	0	1868100	3954600	0	0	0	0	0	0	0	0	0	0	0	0	0
Q9DB72	Btbd17	0	0	0	0	0	0	0	0	0	0	0	0	0	0	0	0	0	212950	0	0	0	0	0	640900	639780	981480	6724600	173070	0	0	0	0	0	0	0	0	0	0	0	0	0	0	0	0	0	0	0	0
Q8BFZ9	Erlin2	0	0	0	0	0	0	0	0	0	0	0	0	0	0	0	0	0	837630	531860	240240	0	0	0	0	1991800	5233800	0	0	608530	0	0	0	0	19940000	16057000	21859000	0	0	0	0	0	0	0	5684800	3330700	0	0	0
P05125	Nppa	0	0	0	0	0	0	0	0	0	0	0	0	0	0	0	0	0	0	0	0	0	0	0	0	0	0	0	0	0	0	0	0	0	0	0	0	0	0	0	0	0	0	0	0	0	0	0	0
Q3UQN2	Fcho2	0	0	0	0	0	0	0	0	0	0	0	0	0	0	0	0	0	0	0	0	0	0	0	0	0	0	0	0	0	0	0	0	0	0	0	0	0	0	0	0	0	0	0	0	0	0	0	0
P08032	Spta1	0	0	0	0	0	0	0	0	0	0	0	0	0	0	0	0	0	0	0	0	0	0	0	0	0	0	0	310720	842530	587420	0	0	0	0	0	0	0	0	0	0	0	0	0	0	0	0	0	0
O54824	Il16	0	0	0	0	0	0	0	0	0	0	0	0	0	0	0	0	0	0	0	0	0	0	0	0	0	0	0	0	0	0	0	0	0	0	0	0	0	0	0	0	0	0	0	0	0	0	0	0
D3YVF0	Akap5	0	0	0	0	0	0	0	0	0	0	0	0	0	0	0	159440	235410	1317000	1813700	145680	417190	1957000	374610	2105300	2122800	6123500	8769400	2679400	5297100	14964000	0	0	0	0	0	0	0	0	0	0	0	0	0	0	0	0	0	0
Q99LX0	Park7	0	0	0	0	499810	323290	0	1106300	455230	927060	552510	840360	0	474950	466610	0	0	0	0	0	0	0	0	0	0	0	0	0	0	0	0	0	0	0	0	0	0	0	0	0	0	0	0	0	0	0	0	0
P28474	Adh5	0	0	0	0	0	0	0	0	0	0	0	0	0	0	0	247940	0	0	0	0	0	0	0	0	577570	2178200	3043500	0	0	0	0	0	0	0	0	0	4986700	0	0	1437900	933250	0	0	0	0	0	0	0
Q9JMG2	C1galt1c1	0	0	0	0	0	0	0	0	0	0	0	0	0	0	0	0	0	0	0	0	0	0	0	0	0	0	0	0	0	0	0	0	0	0	0	0	0	0	3087700	0	0	0	6260100	4906900	6351600	0	0	0
Q9DB96	Ngdn	0	0	0	0	0	0	0	0	0	0	0	0	0	0	0	0	0	0	0	0	0	0	0	0	0	0	0	0	0	0	0	0	0	0	0	0	0	0	0	0	0	0	0	0	0	0	0	0
P60335	Pcbp1	0	0	235870	3517800	1373200	268910	4703600	1477900	0	2366900	0	1052600	0	655880	521790	81904	0	4802700	9147500	13609000	7410800	715860	4791900	9481300	2872200	7381400	15591000	3904700	1455200	13390000	14178000	11425000	4122800	29385000	46895000	65074000	32683000	11019000	6233100	7675600	0	0	14913000	15832000	54311000	1976000	488250	1200500
Q6GQT9	Nomo1	0	0	0	0	0	0	0	0	0	0	0	0	0	0	0	0	0	0	0	0	0	0	0	0	0	99607	95598	0	0	0	0	0	0	178460	0	0	1661000	1501200	451630	299090	0	0	456490	722040	2621200	0	0	0
Q8K0B2	Lmbrd1	0	0	0	0	0	0	0	0	0	0	0	0	0	0	0	0	0	0	0	0	0	0	0	0	0	0	0	0	0	0	0	0	0	0	0	0	0	0	0	0	0	0	0	6585000	10241000	0	0	0
Q9QYF9	Ndrg3	0	0	0	0	0	0	0	0	0	0	0	0	0	0	0	0	0	0	712410	0	0	0	0	0	377440	3764900	9639000	0	0	0	0	0	0	0	0	0	0	0	0	0	0	0	0	0	0	0	0	0
O89100	Grap2	0	0	0	0	0	0	0	0	0	0	0	0	0	0	0	0	0	0	0	0	0	0	0	0	0	0	0	0	0	0	0	0	0	0	0	0	0	0	0	0	0	0	0	0	0	0	0	0
Q8CCB4	Vps53	0	0	0	0	0	0	0	0	0	0	0	0	0	0	0	0	0	0	0	0	0	0	0	0	0	0	0	0	0	0	0	0	0	0	0	0	0	425200	402910	0	0	0	0	0	0	0	0	0
Q8CAK1	Iba57	0	0	0	0	0	0	0	0	0	0	0	0	0	0	0	0	0	0	807590	335340	0	834430	601780	0	0	597420	0	0	0	0	0	0	0	0	0	0	0	0	0	0	0	0	0	0	0	3237400	317690	1959400
Q8CGC6	Rbm28	0	0	0	0	0	0	0	0	0	0	0	0	0	0	0	0	0	0	0	0	0	0	0	0	0	0	0	0	0	0	0	0	0	0	0	0	0	0	0	0	0	0	0	0	0	0	0	0
B1AZP2	Dlgap4	0	0	0	0	0	0	0	0	0	0	0	0	0	0	0	0	0	1013200	0	0	0	1027300	0	0	0	0	0	4443400	16060000	18407000	0	0	0	0	0	0	0	0	0	0	0	0	0	0	0	0	0	0
P70297	Stam	0	0	0	0	0	0	0	0	0	0	0	0	0	0	0	0	0	0	0	0	0	1467100	0	2252600	0	2735900	4441500	1149700	607510	0	0	0	0	0	0	0	0	0	0	0	0	0	0	0	0	0	0	0
Q9JJY4	Ddx20	0	0	0	0	0	0	0	0	0	0	0	0	0	0	0	0	0	0	0	0	0	0	0	0	0	0	0	0	0	0	0	0	0	0	0	0	0	0	0	0	0	0	0	0	0	0	0	0
Q91YE8	Synpo2	0	0	0	0	0	0	0	0	0	0	0	0	0	0	0	0	0	0	0	0	0	87726	0	0	0	0	0	696100	1867800	2302000	0	0	0	0	0	0	0	0	0	0	0	0	0	0	0	0	0	0
Q91W90	Txndc5	0	0	0	0	0	0	0	0	0	0	0	0	0	0	0	0	0	0	0	0	0	0	0	0	0	0	0	0	0	0	363270	1489300	531750	11919000	16513000	15903000	6621600	4396200	10586000	2898300	1132400	2560900	15902000	19127000	8709900	0	0	0
Q9DAT5	Trmu	0	0	0	0	0	0	0	0	0	0	0	0	0	0	0	0	0	0	0	0	0	0	0	0	0	0	0	0	0	0	0	0	0	0	0	0	0	0	0	0	0	0	0	0	0	122570	0	133740
Q9D3H2	Obp1a	0	0	0	0	0	0	0	0	0	456620	0	409770	470570	0	0	0	0	0	0	0	0	0	0	0	0	0	0	0	0	0	0	0	0	0	0	0	0	0	0	0	0	0	0	0	0	0	0	0
Q8CB27	Yod1	0	0	0	0	0	0	0	0	0	0	0	376170	0	0	0	0	0	0	0	0	0	0	0	0	0	0	0	0	0	0	0	0	0	0	0	0	0	0	0	0	0	0	0	0	0	0	0	0
Q9WVH9	Fbln5	0	0	0	0	0	0	0	0	0	0	0	0	0	0	0	0	0	0	0	0	0	0	0	0	0	0	0	0	0	0	0	0	0	0	0	0	0	0	0	0	0	0	0	0	0	0	0	0
P46662	Nf2	0	0	0	0	0	0	0	0	0	0	0	0	0	0	0	0	0	0	0	0	0	0	0	0	0	0	0	791360	1491100	1684200	0	0	0	0	0	0	0	0	0	0	0	0	0	0	0	0	0	0
Q8K330	Ssh3	0	0	0	0	0	0	0	0	0	0	0	0	0	0	0	0	0	0	0	0	0	0	0	0	0	0	0	0	0	0	0	0	0	0	0	0	0	0	0	0	0	0	532510	0	576430	0	0	0
Q3TMX7	Qsox2	0	0	0	0	0	0	502090	0	0	0	0	0	0	0	0	0	0	0	0	0	0	0	0	0	0	0	0	0	0	0	0	0	0	0	0	0	0	0	0	0	0	0	0	0	0	0	0	0
P97807	Fh	0	0	0	8657000	4038000	3052600	2567900	475790	0	5472800	3734800	1073200	950870	1841600	946980	1091500	203880	5062200	3516700	269470	1264700	0	0	0	8288200	30011000	52807000	0	0	0	525800	287290	0	0	0	0	3143800	2415800	4365100	1595700	0	0	3480200	3495200	2530300	1676500	289570	1078200
Q9Z1J3	Nfs1	0	0	0	0	0	0	0	0	0	0	0	0	0	0	0	0	0	0	3635700	465570	11649000	0	0	0	505550	1410900	1843300	0	0	0	0	0	0	0	0	1205900	0	0	0	0	0	0	3768300	1753400	0	2349300	346380	1633300
P62908	Rps3	0	0	0	0	0	0	0	0	0	0	0	0	0	0	0	405450	0	0	2398700	0	11645000	2778700	0	9351200	1140300	2276200	3872800	6262300	3700400	15253000	15834000	1685200	10286000	352030000	386160000	157240000	418530000	312180000	225440000	5390300	39641000	21300000	1349800000	978010000	1173100000	513650	0	1009200
Q9CSN1	Snw1	0	0	0	0	0	0	0	0	0	0	0	0	0	0	0	0	0	0	269000	67665	0	0	0	0	0	0	0	0	0	0	0	0	0	0	0	0	0	0	0	0	0	0	0	0	0	0	0	0
Q9D6F9	Tubb4a	0	0	0	0	0	0	0	0	0	0	0	0	0	0	0	825790	1359800	67677000	10162000	13631000	50271000	130530000	92553000	279230000	77246000	201670000	334560000	121220000	52457000	75815000	0	0	0	0	0	0	0	2987400	4207200	0	0	0	5178000	2696400	4351900	0	0	0
Q922U1	Prpf3	0	0	0	0	0	0	0	0	0	0	0	738350	0	0	0	0	0	0	0	0	0	0	0	0	0	0	0	0	0	0	0	0	0	0	0	0	0	0	0	0	0	0	0	0	0	0	0	0
P26262	Klkb1	0	0	0	0	0	0	0	0	0	0	0	0	0	0	0	0	0	0	0	0	0	0	0	0	0	0	0	0	0	0	0	0	0	0	0	0	0	0	0	0	0	0	0	0	0	0	0	0
Q9R1V7	Adam23	0	0	0	0	0	0	0	0	0	0	0	0	0	0	0	0	0	0	0	0	0	0	0	0	0	0	0	86399	423440	0	0	0	0	0	0	0	0	0	0	0	0	0	0	0	0	0	0	0
Q68FL6	Mars	0	0	0	0	0	0	0	0	0	0	0	0	0	0	0	0	0	0	568010	242490	468790	0	0	0	0	289300	386750	207170	0	477250	0	0	0	0	498970	712090	1660600	245770	964020	0	0	0	1996500	403820	2781400	0	0	0
P60229	Eif3e	0	0	0	0	0	0	0	0	0	0	0	0	0	0	0	0	0	0	0	0	0	0	0	0	0	0	0	0	0	0	0	0	0	0	0	0	0	0	0	0	0	0	0	0	0	0	0	0
Q3TCJ1	Fam175b	0	0	0	0	0	0	0	0	0	0	0	0	0	0	0	0	0	0	0	0	0	0	0	0	0	0	0	0	0	0	0	0	0	5192300	6110800	0	0	0	0	0	0	0	0	0	0	0	0	0
Q8C8R3	Ank2	0	0	0	0	0	0	0	0	0	0	0	0	0	0	0	93088	81900	1027100	3137800	1140900	216880	2640900	686560	2568100	1527600	4075700	3408800	3887200	14756000	19109000	0	0	0	0	0	0	0	0	0	0	0	0	0	0	0	0	0	0
Q5F2E7	Nufip2	0	0	0	0	0	0	0	0	0	0	0	0	0	0	0	0	0	0	0	0	0	0	0	0	0	0	0	0	0	0	0	0	0	0	0	0	0	0	0	0	0	0	0	0	0	0	0	0
Q9CR24	Nudt8	0	0	0	0	0	0	0	0	0	0	0	0	0	0	0	0	0	0	0	0	0	0	0	0	0	0	0	0	0	0	0	0	0	0	0	0	0	0	0	0	0	0	0	0	0	0	0	0
Q9ER73	Elp4	0	0	0	0	0	0	0	0	0	0	0	0	0	0	0	0	0	0	276960	338390	0	0	0	0	101370	338380	0	0	0	0	0	0	0	0	0	0	0	0	0	0	0	0	0	0	0	0	0	0
Q2KN98	Specc1l	0	0	0	0	0	0	0	0	0	0	0	0	0	0	0	0	0	0	0	0	0	0	0	0	0	0	0	350360	3874000	2553000	0	0	0	0	0	0	0	0	0	0	0	0	0	0	0	0	0	0
Q8BG92	Clvs2	0	0	0	0	0	0	0	0	0	0	0	0	0	0	0	0	0	141050	340060	0	0	0	0	0	418640	651620	1346200	285920	0	0	0	0	0	0	0	0	0	0	0	0	0	0	0	0	0	0	0	0
Q9R0P5	Dstn	0	0	4519300	19271000	4043700	1344200	22894000	6290200	0	5178100	13014000	2314900	1157400	3535000	841700	591150	202520	0	1464000	0	0	0	0	0	0	0	0	0	0	0	2668400	1492300	3925000	14462000	0	0	30975000	21271000	21563000	0	0	0	24263000	22744000	27870000	6524700	0	2478700
Q99KJ8	Dctn2	0	0	0	0	0	0	0	0	0	0	0	0	0	0	0	0	0	1783600	0	0	0	5552600	1481500	6174400	3539800	31296000	35917000	16343000	318430	0	0	0	0	0	0	0	2114000	1421100	1299300	1263200	0	0	0	0	0	0	0	0
Q6PDL0	Dync1li2	0	0	0	0	0	0	0	0	0	0	0	0	0	0	0	0	0	307190	0	0	0	287500	0	0	473910	1213600	3424900	638400	0	0	0	0	0	0	0	0	532170	84896	68143	0	0	0	0	0	0	0	0	0
Q9QYJ0	Dnaja2	0	0	0	0	0	0	0	0	0	0	0	0	0	0	0	0	0	0	1114900	284350	0	0	0	0	288030	3674700	1799200	0	0	0	0	0	0	8181300	221600	1882900	3399300	1668300	1477200	1903900	0	1161800	14005000	4978500	3436600	0	0	0
P55258	Rab8a	0	0	0	0	0	0	0	0	0	185170	0	0	0	0	0	0	0	0	0	0	0	0	0	0	0	0	0	0	0	0	0	0	0	0	0	0	0	0	0	0	0	0	0	0	0	0	0	0
O88343	Slc4a4	0	0	0	0	0	0	0	0	0	0	0	0	0	0	0	98750	0	55995	367390	0	0	765550	0	900830	352210	4523100	6683400	690550	563090	2961200	0	0	0	0	45880000	56140000	0	0	0	0	0	0	107130	117840	0	0	0	0
Q9JMH6	Txnrd1	0	0	0	0	0	0	0	0	0	0	0	0	0	0	0	0	0	0	0	0	0	0	0	318680	52584	1246700	626510	513970	0	0	0	0	0	0	0	0	4658800	2217500	1146400	0	0	0	0	0	0	0	0	0
Q61644	Pacsin1	0	0	0	0	0	0	0	0	0	0	0	0	0	0	0	2177100	281980	19046000	4404900	0	1765100	3072700	2641900	24367000	33479000	91831000	188630000	15978000	0	0	0	0	0	0	0	0	0	0	0	0	0	0	0	0	0	0	0	0
Q61112	Sdf4	0	0	0	0	0	0	0	0	0	0	0	0	0	0	0	0	0	0	0	0	0	0	0	0	0	0	0	0	0	0	0	0	0	703350	672370	653410	1881700	509590	3680900	0	0	0	3829500	2330600	3357200	0	0	0
Q8C0D5	Eftud1	0	0	0	0	0	0	0	0	0	0	0	0	0	0	0	0	0	0	0	0	0	0	0	0	0	0	0	0	0	0	0	0	0	0	0	0	488740	408260	327390	0	0	0	0	0	244080	0	0	0
Q02788	Col6a2	0	0	0	0	833390	0	0	0	0	121530	0	0	0	0	0	0	0	0	0	0	0	0	0	0	0	0	0	0	0	0	0	0	0	0	0	0	0	0	0	0	0	0	0	0	0	0	0	0
Q8BRH0	Tmtc3	0	0	0	0	0	0	0	0	0	0	0	0	0	0	0	0	0	0	0	0	0	0	0	0	0	0	0	0	0	0	0	0	0	0	0	0	0	0	0	0	0	0	812150	627800	0	0	0	0
Q01279	Egfr	0	0	0	0	0	0	0	0	0	0	0	0	0	0	0	0	0	0	0	0	0	0	0	0	0	0	0	0	0	0	0	0	0	0	0	0	0	52301	0	0	0	0	119210	142280	173920	0	0	0
Q99J47	Dhrs7b	0	0	0	0	0	0	0	0	0	0	0	0	0	0	0	0	0	0	0	0	0	0	0	0	0	0	0	0	0	0	0	0	0	0	4053500	0	3343400	2061900	2917000	0	0	0	149690000	77617000	106080000	0	0	0
P28667	Marcksl1	0	0	0	0	0	0	0	0	0	0	0	0	0	0	0	0	0	1656400	0	0	0	0	0	0	586330	9403700	5736100	0	0	0	0	0	0	0	0	0	0	0	0	0	0	0	0	0	0	0	0	0
Q76LS9	Fam63a	0	0	0	0	0	0	0	0	0	0	0	0	0	0	0	0	0	0	0	0	0	0	0	0	0	0	0	0	0	0	0	0	0	0	0	0	0	0	0	0	0	0	0	0	0	0	0	0
P21981	Tgm2	0	0	0	0	0	0	0	0	0	0	0	0	0	0	0	158230	31829	0	0	0	0	0	46146	1374500	193460	0	0	0	980220	300020	0	0	0	0	0	0	741480	963720	953840	0	0	0	0	0	0	1033000	0	95277
E9PZ19	Igsf9b	0	0	0	0	0	0	0	0	0	0	0	0	0	0	0	0	0	0	0	0	0	100990	0	0	0	0	0	338120	984800	2296300	0	0	0	0	0	0	0	0	0	0	0	0	0	0	0	0	0	0
Q8CHY3	Dym	0	0	0	0	0	0	0	0	0	0	0	0	0	0	0	0	0	0	0	0	0	0	0	0	0	0	0	0	0	0	0	0	0	0	0	0	154610	573360	778470	0	0	0	2003800	997720	1288700	0	0	0
Q99JI6	Rap1b	0	0	0	15324000	8086200	3833300	0	0	0	18528000	18748000	9182100	2220900	6771700	3255600	0	0	0	0	0	0	0	0	0	0	0	0	0	0	0	0	0	0	0	0	0	0	0	0	0	0	0	0	0	0	0	0	0
P62196	Psmc5	0	0	0	0	0	0	0	0	0	184650	0	0	0	0	73879	0	0	1243400	1890700	2058200	0	0	0	0	463930	4340700	9789400	0	0	0	0	738870	922780	22863000	22560000	20680000	0	1555900	6003800	0	301100	394170	9030400	10001000	7169600	0	0	256050
Q3UEG6	Agxt2	0	0	0	0	0	0	0	0	0	0	0	0	0	0	0	0	0	0	0	0	0	0	0	0	0	0	0	0	0	0	0	0	0	0	0	0	0	0	0	0	0	0	0	0	0	0	0	0
P62267	Rps23	0	0	0	0	0	0	0	0	0	0	0	0	0	0	0	0	0	0	0	0	0	0	0	0	0	0	0	0	0	0	0	0	0	0	0	0	0	0	0	0	0	0	0	0	0	0	0	0
P62192	Psmc1	0	0	0	0	0	0	0	0	0	0	0	0	0	0	0	0	0	0	0	0	0	155340	143930	752190	538650	3301700	2111800	225880	225990	768610	378030	0	184270	0	0	0	0	8599900	9556000	0	0	0	0	18252000	0	0	0	0
Q9JLI8	Sart3	0	0	0	0	0	0	0	0	0	0	0	0	0	0	0	0	0	0	0	0	0	0	0	0	0	0	0	0	0	0	0	0	0	0	0	0	0	0	0	0	0	0	0	0	0	0	0	0
P67984	Rpl22	0	0	0	0	0	0	0	0	0	0	0	0	0	0	0	0	0	0	0	0	0	0	0	0	0	0	0	0	0	0	0	0	0	0	0	0	0	0	0	0	0	0	0	0	0	2817000	0	0
Q9ER00	Stx12	0	0	0	0	0	0	0	0	0	0	0	0	0	0	0	0	0	1414500	932450	0	0	0	0	595100	870530	2758200	7424800	2447400	0	808230	0	0	0	0	0	0	0	0	0	0	0	0	0	0	0	0	0	0
Q3TY60	Fam131b	0	0	0	0	0	0	0	0	0	0	0	0	0	0	0	0	0	0	0	0	0	302540	0	0	0	0	0	474230	414280	0	0	0	0	0	0	0	0	0	0	0	0	0	0	0	0	0	0	0
Q91VJ4	Stk38	0	0	0	0	0	0	0	0	0	0	0	0	0	0	0	0	0	0	0	0	0	0	0	0	0	0	0	0	0	0	0	0	0	0	0	0	0	0	0	0	0	0	0	0	0	0	0	0
B5TVM2	Ildr2	0	0	0	0	0	0	0	0	0	0	0	0	0	0	0	0	0	603370	0	0	0	479940	0	0	0	0	0	1145000	10403000	2382200	0	0	0	0	0	0	0	0	0	0	0	0	0	0	0	0	0	0
Q64737	Gart	0	0	0	0	0	0	0	0	0	0	0	0	0	0	0	0	0	0	0	0	0	0	0	0	20670	47334	63878	38486	0	0	0	0	0	227610	435480	304850	3184500	1206300	451800	0	0	0	5669700	238750	2076700	0	0	25108
Q8C4J7	Tbl3	0	0	0	0	0	0	0	0	0	0	0	0	0	0	0	0	0	0	0	0	0	0	0	0	0	0	0	0	0	0	0	0	0	0	0	0	0	0	0	0	0	0	0	0	0	0	0	0
A2ARS0	Ankrd63	0	0	0	0	0	0	0	0	0	0	0	0	0	0	0	0	0	0	1974500	1918600	9681300	0	0	0	349730	0	1085500	4346600	2362300	1335700	0	0	0	0	0	0	0	0	0	0	0	0	0	0	0	0	0	0
Q99N80	Sytl1	0	0	0	0	0	0	0	0	0	0	0	0	0	0	0	0	0	0	0	0	0	0	0	0	0	0	0	0	0	0	0	0	0	0	0	0	0	0	0	0	0	0	0	0	0	0	0	0
P50608	Fmod	0	0	0	4850200	1457300	2175700	25549000	7283300	2939400	4394200	5146800	5327000	6911700	5627700	2154300	0	0	0	0	0	0	0	0	0	0	0	0	0	0	0	0	0	0	0	0	0	0	0	0	0	0	0	0	0	0	0	0	0
P00688	Amy2	0	0	0	0	0	0	0	0	0	0	0	0	0	0	0	0	0	0	0	0	0	0	0	0	0	0	0	0	0	0	0	0	0	0	0	0	0	0	0	0	0	0	0	0	0	0	0	0
Q02650	Pax5	0	0	0	0	0	0	0	0	0	0	0	0	0	0	0	0	0	0	0	0	0	0	0	0	0	0	0	0	0	0	0	0	0	0	0	0	0	0	0	0	0	0	0	0	0	0	0	0
P97770	Thumpd3	0	0	0	0	0	0	0	0	0	0	0	0	0	0	0	0	0	0	0	0	0	0	0	0	0	0	0	0	0	0	0	0	0	0	0	0	1413600	0	1056100	0	0	0	0	0	0	0	0	0
Q3UIA2	Arhgap17	0	0	0	0	0	0	0	0	0	0	0	0	0	0	0	0	0	0	0	0	0	0	0	0	0	0	0	0	0	0	0	0	0	0	0	0	0	0	0	0	0	0	0	0	0	0	0	0
Q99MI1	Erc1	0	0	0	0	0	0	0	0	0	0	0	0	0	0	0	0	0	183270	175290	98436	0	174880	0	0	88600	408970	374790	629610	861530	379750	0	0	0	0	0	0	0	0	0	0	0	0	0	0	0	0	0	0
O08900	Ikzf3	0	0	0	0	0	0	0	0	0	0	0	0	0	0	0	0	0	0	0	0	0	0	0	0	0	0	0	0	0	0	0	0	0	0	0	0	0	0	0	0	0	0	0	0	0	0	0	0
Q06318	Scgb1a1	0	0	0	0	0	0	0	0	0	0	0	0	0	0	0	0	0	0	0	0	0	0	0	0	0	0	0	0	0	0	0	0	0	0	0	0	0	0	0	0	0	0	0	0	0	0	0	0
Q9Z0R4	Itsn1	0	0	0	0	0	0	0	0	0	0	0	0	0	0	0	0	0	0	0	0	0	0	0	0	81470	34033	0	191860	344710	141610	0	0	0	0	0	0	0	0	0	0	0	0	0	0	0	0	0	0
Q8R086	Suox	0	0	0	0	0	0	0	0	0	0	0	0	0	0	0	0	0	0	0	0	0	0	0	0	0	0	0	0	0	0	0	0	0	0	0	0	0	0	0	0	0	0	0	0	0	169920	0	0
Q9DCU9	Hoga1	0	0	0	0	0	0	0	0	0	0	0	0	0	0	0	0	0	0	0	0	0	0	0	0	0	0	0	0	0	0	0	0	0	0	0	0	0	0	0	0	0	0	0	0	0	0	0	0
P49429	Hpd	0	0	0	0	0	0	0	0	0	0	0	0	0	0	0	0	0	0	0	0	0	0	0	0	0	0	0	0	0	0	0	0	0	0	0	0	0	0	0	0	0	0	0	0	0	0	0	0
Q3TMH2	Scrn3	0	0	0	0	0	0	0	0	0	0	0	0	0	0	0	0	0	0	0	0	0	0	0	0	230090	1075700	256710	0	0	0	0	0	0	0	0	0	0	0	0	0	0	0	0	0	0	0	0	0
Q9D7Z6	Clca1	0	0	0	0	0	0	0	0	0	0	0	0	0	0	0	0	0	0	0	0	0	0	0	0	0	0	0	0	0	0	0	463380	363750	5137400	7609900	10919000	78843000	16852000	40662000	2947700	658710	3746100	33057000	28989000	31972000	0	0	0
Q8VDD9	Phip	0	0	0	0	0	0	0	0	0	0	0	0	0	0	0	0	0	0	0	0	0	0	0	0	0	0	0	0	0	0	0	0	0	0	0	0	0	0	0	0	0	0	0	0	0	0	0	0
P59242	Cgn	0	0	0	0	0	0	0	0	0	0	0	0	0	0	0	0	0	139650	0	0	0	0	0	0	0	0	0	169710	774860	652790	0	0	0	0	0	0	0	0	0	0	0	0	0	0	0	0	0	0
Q8BXK9	Clic5	0	0	0	0	0	0	0	0	0	0	0	0	0	0	0	0	0	0	0	0	0	0	0	0	0	0	0	0	0	0	0	0	0	0	2323700	1297000	4586000	2652300	2337600	0	0	0	3408000	4062500	4329100	0	0	0
P08071	Ltf	0	0	447940	750950	152990	225100	17209000	4505500	1065500	12766000	9675000	4852800	0	1454600	1294200	0	0	0	0	0	0	0	0	0	0	0	0	0	0	0	0	0	0	0	0	0	0	0	0	0	0	0	0	0	0	0	0	0
A2AIL4	Ndufaf6	0	0	0	0	0	0	0	0	0	0	0	0	0	0	0	0	0	0	0	0	0	0	0	0	0	0	0	0	0	0	0	0	0	0	0	0	0	0	0	0	0	0	0	0	0	0	0	0
Q61361	Bcan	0	0	0	0	0	0	0	0	0	0	0	0	0	0	0	0	0	557860	443850	0	0	253990	0	0	1049900	3675700	4266900	760870	0	309120	0	0	0	0	0	0	0	0	0	0	0	0	0	0	0	0	0	0
O08967	Cyth3	0	0	0	0	0	0	0	0	0	0	0	0	0	0	0	0	0	0	0	0	0	0	0	0	0	0	0	0	0	0	0	0	0	0	0	0	0	0	0	0	0	0	0	0	0	0	0	0
O35930	Gp1ba	0	0	0	0	0	0	0	0	0	0	0	0	0	0	0	0	0	0	0	0	0	0	0	0	0	0	0	0	0	0	0	0	0	0	0	0	0	0	0	0	0	0	0	0	0	0	0	0
O08677	Kng1	0	0	0	0	0	0	0	0	0	0	1766800	0	0	0	0	0	0	0	0	0	0	0	0	0	0	0	0	0	0	0	0	0	0	0	0	0	0	0	0	0	0	0	0	0	0	0	0	0
Q91VS8	Farp2	0	0	0	0	0	0	0	0	0	0	0	0	0	0	0	0	0	0	0	0	0	0	0	0	0	0	0	0	0	0	0	0	0	0	0	0	0	0	0	0	0	0	0	0	0	0	0	0
P29699	Ahsg	0	0	0	0	0	0	0	0	0	0	0	0	0	0	0	0	0	0	0	0	0	0	0	0	0	0	0	0	0	0	0	0	0	0	0	0	0	0	0	0	0	0	0	0	0	0	0	0
Q99LB6	Mat2b	0	0	0	0	0	0	0	0	0	0	469400	0	0	0	0	0	0	0	375780	0	0	635220	558380	0	0	2942800	3149600	0	0	0	0	0	0	0	0	0	3742200	0	3652400	0	0	0	0	0	3365500	0	0	0
Q8BH66	Atl1	0	0	0	0	0	0	0	0	0	0	0	0	0	0	0	0	0	563860	0	0	0	1595400	1011400	10259000	1758000	7522600	5388600	1185100	337870	1055800	0	0	0	0	0	0	0	0	0	0	0	0	0	0	0	0	0	0
P47911	Rpl6	0	0	0	3286800	1083100	1093200	43158000	32784000	10198000	40095000	40415000	29972000	16512000	47485000	33041000	1715100	1136400	7908300	2344700	0	0	8173400	3460500	11010000	5368100	14666000	8374400	26411000	26972000	45413000	2055300	8063700	3509000	148710000	152580000	91349000	16932000	9693700	13196000	16248000	4670300	8623000	8001200	12867000	17963000	0	0	0
O08663	Metap2	0	0	0	0	0	0	0	0	0	0	0	0	0	0	0	0	0	0	0	0	0	0	0	0	0	0	0	0	0	0	0	0	0	0	0	0	0	0	0	0	0	0	0	0	0	0	0	0
P35436	Grin2a	0	0	0	0	0	0	0	0	0	0	0	0	0	0	0	0	0	57185	0	0	0	177980	0	0	146660	191340	0	2622600	7564500	8848700	0	0	0	0	0	0	0	0	0	0	0	0	0	0	0	0	0	0
Q6P4T2	Snrnp200	0	0	0	0	0	0	0	0	0	0	0	0	0	0	0	0	0	0	0	0	0	0	0	0	0	0	0	0	0	0	0	0	0	0	0	0	0	0	0	0	0	0	0	0	0	0	0	0
P84099	Rpl19	0	0	0	0	0	0	0	1316400	0	5755900	4887600	2924400	0	0	2102300	0	123270	2192400	1981400	982900	0	1295800	972230	2720600	4576600	11620000	4993500	0	0	5648000	135430000	31321000	37796000	128530000	125320000	107300000	134500000	146330000	56391000	115440000	119280000	15498000	88513000	90265000	72875000	5025700	0	1849400
Q61885	Mog	0	0	0	0	0	0	0	0	0	0	0	0	0	0	0	0	0	2275100	0	0	0	0	0	0	0	0	0	4341100	16783000	2435700	0	0	0	0	0	0	0	0	0	0	0	0	0	0	0	0	0	0
P11531	Dmd	0	0	0	0	0	0	0	0	0	0	0	0	0	0	0	0	0	0	0	0	0	0	0	0	0	0	0	0	0	0	0	0	0	0	0	0	0	0	0	0	0	0	0	0	0	0	0	0
P28828	Ptprm	0	0	0	0	0	0	0	0	0	0	0	0	0	0	0	0	0	0	0	0	0	0	0	0	0	0	0	0	0	0	0	0	0	0	0	0	0	0	0	0	0	0	0	0	0	0	0	0
Q8BGE6	Atg4b	0	0	0	0	0	0	0	0	0	0	0	0	0	0	0	0	27476	309670	530390	0	0	0	0	0	602290	462380	1015500	0	0	0	0	0	0	0	0	0	0	0	0	0	0	0	0	0	0	0	0	0
Q9CZ13	Uqcrc1	0	0	0	0	0	0	0	0	0	0	0	0	0	0	0	2664500	122170	13031000	7281800	0	0	0	0	0	15477000	99946000	148510000	0	0	0	561600	0	2044300	1714800	1720500	13283000	51989000	33420000	42223000	4621000	1286100	1162400	41622000	46928000	38453000	69584	103460	717110
Q8BS95	Gpr89a	0	0	0	0	0	0	0	0	0	0	0	0	0	0	0	0	0	0	0	0	0	0	0	0	0	0	0	0	0	0	0	0	0	0	0	0	0	306120	467300	0	0	0	2074400	1502300	1359200	0	0	0
Q8CFX1	H6pd	0	0	0	0	0	0	0	0	0	0	0	0	0	0	0	0	0	0	0	0	0	0	0	0	0	0	0	0	0	0	0	0	0	0	0	0	0	0	0	0	0	0	0	0	0	0	0	0
P54276	Msh6	0	0	0	0	0	0	0	0	0	0	0	0	0	0	0	0	0	0	0	0	0	0	0	0	0	0	0	0	0	0	0	0	0	0	0	0	0	0	0	0	0	0	0	0	0	0	0	0
Q2KHK6	Gsdmc2	0	0	0	0	0	0	0	0	0	0	0	0	0	0	0	0	0	0	0	0	0	0	0	0	0	0	0	0	0	0	1838300	1810500	4364400	7964500	26619000	24790000	215680000	109400000	147570000	11031000	6756700	14530000	292810000	186230000	298130000	0	0	0
Q7TQ95	Lnp	0	0	0	0	0	0	0	0	0	0	0	0	0	0	0	0	0	194150	0	0	0	0	0	0	601110	323580	3064100	303150	0	0	0	0	0	0	0	0	0	0	0	0	0	0	0	0	0	0	0	0
Q9CRC8	Lrrc40	0	0	0	0	0	0	0	0	0	0	0	0	0	0	0	0	0	0	0	0	0	0	0	0	0	0	0	0	0	0	0	0	0	188830	175510	234340	1050100	575470	700710	0	0	153540	1193800	800490	1136400	0	0	0
[truncated: 2,129 more rows]
[truncated: 87 more columns]
