# Supplementary material for: Systematic HOIP interactome profiling reveals critical roles of linear ubiquitination in tissue homeostasis
Source: Nat Commun. 2024 Apr 6;15:2974. doi: 10.1038/s41467-024-47289-2 (PMC10998861; doi:10.1038/s41467-024-47289-2)
Supplement: Supplementary file 5 — Supplementary Data 2 [file 41467_2024_47289_MOESM5_ESM.xlsx]

## Sheet: Supplementary Data 2
Supplementary Data 2 HOIP interactions identified by differential analysis, related to Fig. 1
Tissue	Domain	Uniprot Accession	Gene Symbol	Log2FC	P value
Bone	NZF	Q8BMF4	Dlat	9.54615	1.67851e-08
Bone	NZF	Q9D2G2	Dlst	7.75965	1.89296e-06
Bone	NZF	P62806	Hist1h4a	7.30643	0.000174361
Bone	NZF	P06151	Ldha	7.29438	1.02027e-06
Bone	NZF	Q8BKZ9	Pdhx	6.75745	5.32219e-06
Bone	NZF	Q9CQW9	Ifitm3	6.21597	7.70181e-07
Bone	NZF	Q99JI6	Rap1b	6.0299	1.53284e-06
Bone	NZF	O70251	Eef1b	5.96102	2.76463e-05
Bone	NZF	P11247	Mpo	5.87349	3.30099e-05
Bone	NZF	P62874	Gnb1	5.79713	0.00057997
Bone	NZF	P61255	Rpl26	5.70326	9.15719e-07
Bone	NZF	P08249	Mdh2	5.56287	0.000423054
Bone	NZF	P70404	Idh3g	5.53578	0.000283908
Bone	NZF	P97807	Fh	5.31183	0.000233462
Bone	NZF	P61205	Arf3	5.30042	0.00510664
Bone	NZF	P20152	Vim	5.29914	0.00040095
Bone	NZF	O08749	Dld	5.29445	0.00239269
Bone	NZF	P18760	Cfl1	5.26228	0.000914969
Bone	NZF	Q8VEM8	Slc25a3	5.23123	0.000310422
Bone	NZF	O54724	Ptrf	5.20875	0.000692835
Bone	NZF	Q91YN9	Bag2	5.13176	2.00104e-05
Bone	NZF	Q9R0Y5	Ak1	5.125	0.00147122
Bone	NZF	Q61233	Lcp1	5.07724	1.07526e-05
Bone	NZF	P14206	Rpsa	5.04413	1.24369e-05
Bone	NZF	P60843	Eif4a1	4.94878	0.00100559
Bone	NZF	P35486	Pdha1	4.92274	0.001172
Bone	NZF	P49817	Cav1	4.79666	0.040418
Bone	NZF	P62301	Rps13	4.72445	0.00260408
Bone	NZF	Q91VU6	Dcaf11	4.6299	0.0032289
Bone	NZF	Q9CZU6	Cs	4.62446	0.000338829
Bone	NZF	P45591	Cfl2	4.60354	0.00416679
Bone	NZF	Q61171	Prdx2	4.58802	0.00223073
Bone	NZF	O88990	Actn3	4.57449	8.86195e-05
Bone	NZF	P62082	Rps7	4.56852	7.81701e-05
Bone	NZF	Q80W21	Gstm7	4.56314	0.00114611
Bone	NZF	P00405	Mtco2	4.54111	0.00113228
Bone	NZF	P51150	Rab7a	4.51232	0.0002261
Bone	NZF	Q3U1J4	Ddb1	4.50165	0.000111984
Bone	NZF	P01837		4.46142	0.00618019
Bone	NZF	P50608	Fmod	4.38025	0.000157087
Bone	NZF	P20029	Hspa5	4.30236	0.00111051
Bone	NZF	P62702	Rps4x	4.2807	0.000998229
Bone	NZF	O35744	Chil3	4.13944	0.00189695
Bone	NZF	O88593	Pglyrp1	4.0955	0.0154257
Bone	NZF	Q61599	Arhgdib	4.09254	0.000251351
Bone	NZF	Q9DCD0	Pgd	4.05855	0.00146601
Bone	NZF	P62259	Ywhae	3.99592	0.00311135
Bone	NZF	Q921F2	Tardbp	3.9444	0.0154603
Bone	NZF	P07356	Anxa2	3.91617	0.00679919
Bone	NZF	P12970	Rpl7a	3.89462	0.00115847
Bone	NZF	Q9D8N0	Eef1g	3.89193	0.00436846
Bone	NZF	Q05117	Acp5	3.84353	0.000777561
Bone	NZF	P58252	Eef2	3.75646	0.000898145
Bone	NZF	Q9WUM5	Suclg1	3.73648	0.00153279
Bone	NZF	P28650	Adssl1	3.72166	0.00506705
Bone	NZF	P47911	Rpl6	3.71945	0.000368047
Bone	NZF	Q04447	Ckb	3.57769	0.00371703
Bone	NZF	P47738	Aldh2	3.57607	0.0045591
Bone	NZF	Q99LC3	Ndufa10	3.57062	0.000233795
Bone	NZF	Q9Z1Q5	Clic1	3.54452	0.00268758
Bone	NZF	Q6ZWN5	Rps9	3.53764	0.0386487
Bone	NZF	Q99JY0	Hadhb	3.49361	0.0203042
Bone	NZF	P54116	Stom	3.44294	0.00722733
Bone	NZF	P35700	Prdx1	3.43135	0.014071
Bone	NZF	P08752	Gnai2	3.41677	0.00319755
Bone	NZF	O88569	Hnrnpa2b1	3.40676	0.00365123
Bone	NZF	O35129	Phb2	3.33015	0.025271
Bone	NZF	P45952	Acadm	3.31362	0.0149309
Bone	NZF	Q9DCX2	Atp5h	3.28819	0.00363521
Bone	NZF	Q99PQ1	Trim12a	3.25297	0.000519366
Bone	NZF	Q9DB77	Uqcrc2	3.23388	0.0156034
Bone	NZF	Q62009	Postn	3.19943	0.0113716
Bone	NZF	Q9CXW4	Rpl11	3.19765	0.0338271
Bone	NZF	O08573	Lgals9	3.14626	0.0116181
Bone	NZF	P61982	Ywhag	3.07041	0.020838
Bone	NZF	Q9Z2X1	Hnrnpf	3.05525	0.00775967
Bone	NZF	P07759	Serpina3k	3.05399	0.0214963
Bone	NZF	P97443	Smyd1	2.95271	0.02309
Bone	NZF	Q99JY9	Actr3	2.88459	0.00267672
Bone	NZF	P24270	Cat	2.88195	0.0170349
Bone	NZF	P23492	Pnp	2.7771	0.0101658
Bone	NZF	P50247	Ahcy	2.71525	0.00962996
Bone	NZF	P06745	Gpi	2.64268	0.020419
Bone	NZF	Q60597	Ogdh	2.6137	0.00943816
Bone	NZF	P09103	P4hb	2.60623	0.0252136
Bone	NZF	Q07417	Acads	2.56669	0.0251505
Bone	NZF	P27773	Pdia3	2.52052	0.0229013
Bone	NZF	P40124	Cap1	2.51396	0.0295678
Bone	NZF	P38647	Hspa9	2.50133	0.0161249
Bone	NZF	Q9CQV8	Ywhab	2.42612	0.0221349
Bone	NZF	Q922Q8	Lrrc59	2.39145	0.0470073
Bone	NZF	Q8K2B3	Sdha	2.26325	0.0496465
Bone	NZF	P40142	Tkt	2.19351	0.0493902
Bone	PUB	Q9D2G2	Dlst	12.4963	2.96362e-09
Bone	PUB	Q8BMF4	Dlat	11.2217	1.66252e-09
Bone	PUB	Q60597	Ogdh	9.14125	1.78003e-08
Bone	PUB	Q9BCZ4	Vimp	8.66315	4.88435e-05
Bone	PUB	Q8BKZ9	Pdhx	8.24775	4.35967e-07
Bone	PUB	P08249	Mdh2	7.99454	9.42202e-06
Bone	PUB	P61255	Rpl26	7.93114	1.06124e-08
Bone	PUB	P12970	Rpl7a	7.8283	6.20447e-07
Bone	PUB	P47911	Rpl6	7.67154	7.79192e-08
Bone	PUB	P62082	Rps7	7.61864	1.65381e-07
Bone	PUB	Q3UV17	Krt76	7.52288	0.0372196
Bone	PUB	P06151	Ldha	7.36325	9.04937e-07
Bone	PUB	O08749	Dld	7.23771	0.000152796
Bone	PUB	Q60634	Flot2	7.14114	0.00196644
Bone	PUB	P41105	Rpl28	7.03861	2.14099e-06
Bone	PUB	P35980	Rpl18	6.93157	0.000134981
Bone	PUB	P11247	Mpo	6.89034	5.24792e-06
Bone	PUB	Q9R0Y5	Ak1	6.82464	0.00010647
Bone	PUB	P62242	Rps8	6.64155	0.000134095
Bone	PUB	O35744	Chil3	6.59674	2.17681e-05
Bone	PUB	Q61599	Arhgdib	6.55543	1.27653e-06
Bone	PUB	P06745	Gpi	6.42127	1.15218e-05
Bone	PUB	Q68EF6	Begain	6.3935	0.015814
Bone	PUB	P62301	Rps13	6.39205	0.000189077
Bone	PUB	P63242	Eif5a	6.20933	0.000765092
Bone	PUB	P70296	Pebp1	6.1877	0.000363275
Bone	PUB	P62702	Rps4x	6.10244	3.12898e-05
Bone	PUB	P50608	Fmod	6.09775	4.00632e-06
Bone	PUB	P14148	Rpl7	6.02264	0.00140696
Bone	PUB	O88593	Pglyrp1	6.02137	0.0010634
Bone	PUB	O70251	Eef1b	5.99298	2.60493e-05
Bone	PUB	P19253	Rpl13a	5.97714	1.74298e-06
Bone	PUB	P61205	Arf3	5.85497	0.00249646
Bone	PUB	Q9CZU6	Cs	5.81468	3.27699e-05
Bone	PUB	C0HKE6	Hist1h2ak	5.68528	0.0191254
Bone	PUB	P20152	Vim	5.63577	0.000223926
Bone	PUB	O09167	Rpl21	5.53662	0.000122092
Bone	PUB	O88990	Actn3	5.53325	1.09019e-05
Bone	PUB	P61358	Rpl27	5.39404	0.000674296
Bone	PUB	Q91VU6	Dcaf11	5.30816	0.00110793
Bone	PUB	Q61233	Lcp1	5.22762	7.63438e-06
Bone	PUB	Q61878	Prg2	5.21698	0.00306607
Bone	PUB	Q9WUM5	Suclg1	5.17695	7.44212e-05
Bone	PUB	P27659	Rpl3	5.15337	0.000346971
Bone	PUB	P01864	Ighg	5.05598	0.00266987
Bone	PUB	P97457	Mylpf	5.04752	0.00519731
Bone	PUB	P60843	Eif4a1	4.98773	0.000941027
Bone	PUB	Q9QUI0	Rhoa	4.98406	0.000241084
Bone	PUB	P28654	Dcn	4.95001	0.0022705
Bone	PUB	P00405	Mtco2	4.9441	0.000542634
Bone	PUB	P62264	Rps14	4.93511	0.0331205
Bone	PUB	P13412	Tnni2	4.83464	0.0419023
Bone	PUB	P07356	Anxa2	4.82115	0.00149695
Bone	PUB	P62754	Rps6	4.78726	0.0279112
Bone	PUB	Q9D8E6	Rpl4	4.7755	7.96956e-05
Bone	PUB	Q05117	Acp5	4.75776	0.000103105
Bone	PUB	Q9D8N0	Eef1g	4.7155	0.000993845
Bone	PUB	P35486	Pdha1	4.67863	0.00176945
Bone	PUB	P20029	Hspa5	4.63848	0.000580148
Bone	PUB	O89053	Coro1a	4.52924	0.00338351
Bone	PUB	P10648	Gsta2	4.46441	0.0228258
Bone	PUB	Q9DB77	Uqcrc2	4.42125	0.00194792
Bone	PUB	P51885	Lum	4.41755	0.000107637
Bone	PUB	P08071	Ltf	4.4059	0.00406208
Bone	PUB	P58771	Tpm1	4.32708	0.0358017
Bone	PUB	P35700	Prdx1	4.32657	0.00312672
Bone	PUB	P23927	Cryab	4.31443	0.00631217
Bone	PUB	Q921I1	Tf	4.31359	0.00131683
Bone	PUB	Q60930	Vdac2	4.30867	0.00573071
Bone	PUB	Q9WV86	Katna1	4.2776	0.015909
Bone	PUB	P40142	Tkt	4.24964	0.000802665
Bone	PUB	Q9Z1Q5	Clic1	4.23761	0.000624326
Bone	PUB	Q9D0F9	Pgm1	4.21358	0.00197117
Bone	PUB	P18760	Cfl1	4.21265	0.005043
Bone	PUB	Q99LC3	Ndufa10	4.20347	4.39216e-05
Bone	PUB	P51150	Rab7a	4.12544	0.000522519
Bone	PUB	P14206	Rpsa	4.12507	0.00011136
Bone	PUB	Q9DCX2	Atp5h	4.09414	0.000627307
Bone	PUB	P99029	Prdx5	4.07029	0.0447036
Bone	PUB	P62806	Hist1h4a	4.05453	0.0159094
Bone	PUB	P08752	Gnai2	4.0517	0.000822946
Bone	PUB	P14115	Rpl27a	4.01883	0.0469931
Bone	PUB	P62751	Rpl23a	3.99452	0.0494618
Bone	PUB	P14152	Mdh1	3.9602	0.038103
Bone	PUB	O88569	Hnrnpa2b1	3.94575	0.00117247
Bone	PUB	P58774	Tpm2	3.94341	0.0312905
Bone	PUB	Q61171	Prdx2	3.92492	0.00674962
Bone	PUB	P14131	Rps16	3.89256	0.0464624
Bone	PUB	P07759	Serpina3k	3.87298	0.00522365
Bone	PUB	O54724	Ptrf	3.82231	0.00725571
Bone	PUB	P05202	Got2	3.80911	0.0279607
Bone	PUB	Q00897	Serpina1d	3.78619	0.0149216
Bone	PUB	P01837		3.76923	0.0170392
Bone	PUB	P62717	Rpl18a	3.72386	0.0290719
Bone	PUB	Q60668	Hnrnpd	3.69269	0.0342266
Bone	PUB	P09103	P4hb	3.68914	0.00299814
Bone	PUB	Q9CR68	Uqcrfs1	3.66155	0.0128264
Bone	PUB	P29391	Ftl1	3.66024	0.00892762
Bone	PUB	P58252	Eef2	3.62506	0.00121128
Bone	PUB	Q80W21	Gstm7	3.59377	0.00672451
Bone	PUB	P97426	Ear1	3.52338	0.0323401
Bone	PUB	P70404	Idh3g	3.46023	0.0107145
Bone	PUB	Q9CQV8	Ywhab	3.43896	0.00244473
Bone	PUB	Q9D0M3	Cyc1	3.40998	0.016721
Bone	PUB	P00920	Ca2	3.40892	0.027019
Bone	PUB	Q8BWT1	Acaa2	3.36644	0.0180842
Bone	PUB	O08709	Prdx6	3.32089	0.0167606
Bone	PUB	Q00898	Serpina1e	3.2764	0.00922359
Bone	PUB	Q8R2Q4	Gfm2	3.26986	0.0154809
Bone	PUB	Q9Z2X1	Hnrnpf	3.08314	0.00732178
Bone	PUB	Q3U1J4	Ddb1	3.06013	0.00328442
Bone	PUB	Q9CXW4	Rpl11	3.01446	0.0438628
Bone	PUB	O09165	Casq1	2.97594	0.0228257
Bone	PUB	P11352	Gpx1	2.97498	0.0304499
Bone	PUB	Q9CZM2	Rpl15	2.97417	0.0341511
Bone	PUB	P23492	Pnp	2.9656	0.00672875
Bone	PUB	Q9CQQ7	Atp5f1	2.96108	0.0393499
Bone	PUB	P27773	Pdia3	2.96102	0.00928758
Bone	PUB	Q04447	Ckb	2.90216	0.0141746
Bone	PUB	Q9DCD0	Pgd	2.89014	0.0148422
Bone	PUB	O70622	Rtn2	2.84582	0.0198175
Bone	PUB	P21956	Mfge8	2.80122	0.00773635
Bone	PUB	Q62009	Postn	2.79588	0.0237603
Bone	PUB	P47738	Aldh2	2.75573	0.0218527
Bone	PUB	Q9D819	Ppa1	2.68182	0.00712457
Bone	PUB	P25444	Rps2	2.68106	0.0486504
Bone	PUB	Q9D855	Uqcrb	2.66763	0.0437253
Bone	PUB	P24527	Lta4h	2.6653	0.0231871
Bone	PUB	P49290	Epx	2.60166	0.00822837
Bone	PUB	P04919	Slc4a1	2.54534	0.0447097
Bone	PUB	P05201	Got1	2.39702	0.0343692
Bone	PUB	P26041	Msn	2.39641	0.040295
Bone	RBR	P08249	Mdh2	8.42966	5.0215e-06
Bone	RBR	P06151	Ldha	8.41331	1.57608e-07
Bone	RBR	P47911	Rpl6	8.25522	2.83816e-08
Bone	RBR	P62962	Pfn1	7.78049	0.00242597
Bone	RBR	P14152	Mdh1	7.75021	0.000425771
Bone	RBR	P13412	Tnni2	7.73034	0.00274536
Bone	RBR	P12970	Rpl7a	7.66414	8.15219e-07
Bone	RBR	Q61171	Prdx2	7.53769	1.95426e-05
Bone	RBR	Q8BMF4	Dlat	7.47638	4.62729e-07
Bone	RBR	P62806	Hist1h4a	7.47546	0.000138841
Bone	RBR	O88990	Actn3	7.38122	3.00976e-07
Bone	RBR	P70296	Pebp1	7.28013	7.25436e-05
Bone	RBR	Q9R0Y5	Ak1	7.27967	5.41933e-05
Bone	RBR	Q61233	Lcp1	7.2793	1.13051e-07
Bone	RBR	P35980	Rpl18	7.06898	0.00011063
Bone	RBR	Q99JI6	Rap1b	6.94569	2.46354e-07
Bone	RBR	O35744	Chil3	6.88149	1.34537e-05
Bone	RBR	Q9CR57	Rpl14	6.84566	6.88455e-07
Bone	RBR	P61205	Arf3	6.8341	0.000707217
Bone	RBR	P19253	Rpl13a	6.82392	3.17302e-07
Bone	RBR	Q9D3D9	Atp5d	6.81396	0.000943346
Bone	RBR	P62264	Rps14	6.7964	0.00544999
Bone	RBR	P58771	Tpm1	6.76959	0.00247135
Bone	RBR	P48036	Anxa5	6.76742	0.000229522
Bone	RBR	P10639	Txn	6.74337	0.00369025
Bone	RBR	P11247	Mpo	6.70791	7.22819e-06
Bone	RBR	P20152	Vim	6.64817	4.09342e-05
Bone	RBR	Q9DCD0	Pgd	6.63214	1.1285e-05
Bone	RBR	P00405	Mtco2	6.62138	2.87894e-05
Bone	RBR	C0HKE6	Hist1h2ak	6.58443	0.0081732
Bone	RBR	P14206	Rpsa	6.57822	4.7005e-07
Bone	RBR	P62242	Rps8	6.4932	0.000168031
Bone	RBR	P20801	Tnnc2	6.49227	0.000100853
Bone	RBR	P07309	Ttr	6.45344	0.00291532
Bone	RBR	P11404	Fabp3	6.38424	0.00536275
Bone	RBR	P97426	Ear1	6.32909	0.000664182
Bone	RBR	Q01768	Nme2	6.31508	0.00113615
Bone	RBR	Q9CZU6	Cs	6.21353	1.55615e-05
Bone	RBR	Q61599	Arhgdib	6.16972	2.72198e-06
Bone	RBR	P62874	Gnb1	6.13117	0.000347729
Bone	RBR	Q60668	Hnrnpd	6.10176	0.00149089
Bone	RBR	O70251	Eef1b	6.09318	2.16347e-05
Bone	RBR	P23927	Cryab	6.09275	0.000415057
Bone	RBR	P61255	Rpl26	6.07059	4.0833e-07
Bone	RBR	Q9CZM2	Rpl15	6.07038	0.00022766
Bone	RBR	Q9Z2X1	Hnrnpf	6.00586	1.91831e-05
Bone	RBR	P06745	Gpi	5.99702	2.50949e-05
Bone	RBR	P63242	Eif5a	5.95836	0.0010874
Bone	RBR	Q9D0F9	Pgm1	5.93423	8.73825e-05
Bone	RBR	P47955	Rplp1	5.92622	1.98755e-06
Bone	RBR	Q91VW3	Sh3bgrl3	5.84291	0.00697723
Bone	RBR	P18760	Cfl1	5.68938	0.000459802
Bone	RBR	P99029	Prdx5	5.6794	0.0078126
Bone	RBR	Q9D8N0	Eef1g	5.66976	0.000184242
Bone	RBR	O88569	Hnrnpa2b1	5.66878	3.5494e-05
Bone	RBR	P07356	Anxa2	5.6359	0.000387091
Bone	RBR	P68254	Ywhaq	5.62421	3.33398e-06
Bone	RBR	P07759	Serpina3k	5.61804	0.000247181
Bone	RBR	Q9D2G2	Dlst	5.61017	7.90498e-05
Bone	RBR	P62259	Ywhae	5.60605	0.000167431
Bone	RBR	Q04447	Ckb	5.59853	7.05042e-05
Bone	RBR	P56135	Atp5j2	5.57088	0.000434349
Bone	RBR	P60843	Eif4a1	5.55124	0.00036287
Bone	RBR	Q9QZ47	Tnnt3	5.54391	0.00173666
Bone	RBR	O35658	C1qbp	5.4548	1.24285e-05
Bone	RBR	Q99PT1	Arhgdia	5.44749	0.000533819
Bone	RBR	P51885	Lum	5.44103	1.10018e-05
Bone	RBR	P58774	Tpm2	5.44062	0.00495219
Bone	RBR	Q8VEM8	Slc25a3	5.4304	0.000217072
Bone	RBR	Q9DCX2	Atp5h	5.4102	3.98723e-05
Bone	RBR	P62301	Rps13	5.40169	0.000887558
Bone	RBR	P08228	Sod1	5.38259	0.00743982
Bone	RBR	P50608	Fmod	5.37018	1.78513e-05
Bone	RBR	P13634	Ca1	5.36553	0.00066142
Bone	RBR	P08071	Ltf	5.3589	0.000880748
Bone	RBR	P09103	P4hb	5.30026	0.000125463
Bone	RBR	P62918	Rpl8	5.29497	0.00282362
Bone	RBR	P0DP28	Calml3	5.26552	0.0176611
Bone	RBR	P60766	Cdc42	5.24597	0.00234505
Bone	RBR	P51150	Rab7a	5.21795	5.13025e-05
Bone	RBR	P84099	Rpl19	5.18675	0.00166969
Bone	RBR	P58252	Eef2	5.15199	4.16907e-05
Bone	RBR	P62849	Rps24	5.13217	0.0011192
Bone	RBR	P97457	Mylpf	5.1274	0.00466659
Bone	RBR	P62320	Snrpd3	5.11509	0.0290852
Bone	RBR	P62270	Rps18	5.09673	0.00170948
Bone	RBR	Q9WVA4	Tagln2	5.09581	0.00335005
Bone	RBR	P28650	Adssl1	5.0931	0.000410001
Bone	RBR	Q8CGR7	Upp2	5.09039	0.0174521
Bone	RBR	Q9CQC7	Ndufb4	5.05166	0.0053577
Bone	RBR	P13707	Gpd1	5.04617	0.00264404
Bone	RBR	P05201	Got1	5.02893	0.000176356
Bone	RBR	P35700	Prdx1	5.01827	0.000968556
Bone	RBR	Q9QUI0	Rhoa	5.01671	0.000226353
Bone	RBR	P27773	Pdia3	5.01494	0.000128935
Bone	RBR	Q923X4	Glrx2	5.0145	0.000555334
Bone	RBR	O88593	Pglyrp1	5.00053	0.0044256
Bone	RBR	P23492	Pnp	4.9854	8.26135e-05
Bone	RBR	P61982	Ywhag	4.97887	0.000742869
Bone	RBR	P70404	Idh3g	4.96371	0.000765445
Bone	RBR	O08807	Prdx4	4.96017	0.000587336
Bone	RBR	P62082	Rps7	4.95303	3.28521e-05
Bone	RBR	P48758	Cbr1	4.95248	0.00135702
Bone	RBR	P61089	Ube2n	4.94377	0.00083467
Bone	RBR	P17183	Eno2	4.92575	0.000773201
Bone	RBR	P35486	Pdha1	4.86255	0.00129714
Bone	RBR	P14148	Rpl7	4.86252	0.0067292
Bone	RBR	P35979	Rpl12	4.85543	0.00208705
Bone	RBR	Q9DCT2	Ndufs3	4.81034	0.00460824
Bone	RBR	Q9CQI6	Cotl1	4.79353	0.00251655
Bone	RBR	Q3UP87	Elane	4.76998	0.0257993
Bone	RBR	Q61096	Prtn3	4.76943	0.0321923
Bone	RBR	Q93092	Taldo1	4.76274	0.00920588
Bone	RBR	P08752	Gnai2	4.76268	0.000185144
Bone	RBR	O35737	Hnrnph1	4.74341	0.00242625
Bone	RBR	Q921I1	Tf	4.74163	0.000586547
Bone	RBR	Q9Z1Q5	Clic1	4.74079	0.0002204
Bone	RBR	P21107	Tpm3	4.70274	0.000173149
Bone	RBR	P11352	Gpx1	4.69989	0.00174512
Bone	RBR	Q9CQQ7	Atp5f1	4.68657	0.00265859
Bone	RBR	O89053	Coro1a	4.68598	0.00263179
Bone	RBR	Q9CQV8	Ywhab	4.67778	0.000165161
Bone	RBR	P62751	Rpl23a	4.67253	0.0243326
Bone	RBR	Q99LC3	Ndufa10	4.63139	1.49041e-05
Bone	RBR	Q99JY0	Hadhb	4.60025	0.00372153
Bone	RBR	Q00897	Serpina1d	4.59906	0.00440114
Bone	RBR	P16110	Lgals3	4.59773	0.00150379
Bone	RBR	Q99LC5	Etfa	4.56186	0.00433402
Bone	RBR	P68510	Ywhah	4.55551	0.0170732
Bone	RBR	P97807	Fh	4.55106	0.000949264
Bone	RBR	Q9CR68	Uqcrfs1	4.54843	0.00309804
Bone	RBR	P31001	Des	4.54233	0.00104357
Bone	RBR	Q9D8E6	Rpl4	4.52705	0.000137749
Bone	RBR	Q9DCS2		4.50618	0.00248922
Bone	RBR	P40142	Tkt	4.50414	0.00047949
Bone	RBR	P20029	Hspa5	4.49895	0.000759087
Bone	RBR	Q05117	Acp5	4.49846	0.000181116
Bone	RBR	Q8BMS1	Hadha	4.49838	0.00148448
Bone	RBR	Q9CQA3	Sdhb	4.47479	0.000995972
Bone	RBR	Q91VU6	Dcaf11	4.4341	0.00439649
Bone	RBR	Q9WUM5	Suclg1	4.43151	0.000347785
Bone	RBR	Q9CPR4	Rpl17	4.42929	0.0103082
Bone	RBR	P51174	Acadl	4.41697	0.00809073
Bone	RBR	O08709	Prdx6	4.40098	0.00272989
Bone	RBR	P24452	Capg	4.40021	0.00248076
Bone	RBR	P49312	Hnrnpa1	4.38558	0.0050717
Bone	RBR	Q8BKZ9	Pdhx	4.36921	0.000532216
Bone	RBR	Q9CZX8	Rps19	4.35725	0.000650836
Bone	RBR	Q9CX86	Hnrnpa0	4.3517	0.0083434
Bone	RBR	O54724	Ptrf	4.34721	0.00298318
Bone	RBR	P01837		4.34385	0.00735485
Bone	RBR	P04247	Mb	4.31848	0.0148995
Bone	RBR	P19783	Cox4i1	4.25255	0.015974
Bone	RBR	O09165	Casq1	4.21091	0.00259294
Bone	RBR	P62702	Rps4x	4.18081	0.0012158
Bone	RBR	P24527	Lta4h	4.16852	0.00120499
Bone	RBR	Q9DB77	Uqcrc2	4.14706	0.00316242
Bone	RBR	P15532	Nme1	4.141	0.00080873
Bone	RBR	P61979	Hnrnpk	4.12238	0.00595943
Bone	RBR	P30412	Ppic	4.1189	0.00242467
Bone	RBR	P63001	Rac1	4.11548	0.000191998
Bone	RBR	P61161	Actr2	4.09954	0.03149
Bone	RBR	P41105	Rpl28	4.09777	0.000696945
Bone	RBR	Q9D2M8	Ube2v2	4.08904	0.000432212
Bone	RBR	P56395	Cyb5a	4.08832	0.000126659
Bone	RBR	O09167	Rpl21	4.05124	0.00201085
Bone	RBR	Q00623	Apoa1	4.04734	0.0107943
Bone	RBR	P48678	Lmna	4.02647	0.00144715
Bone	RBR	Q99K51	Pls3	4.00413	0.00172938
Bone	RBR	Q9CXW4	Rpl11	3.99878	0.0103895
Bone	RBR	Q922R8	Pdia6	3.98883	0.00157149
Bone	RBR	Q9R0Q3	Tmed2	3.98782	0.000211668
Bone	RBR	P63325	Rps10	3.94176	0.00348435
Bone	RBR	P68372	Tubb4b	3.94033	0.00519133
Bone	RBR	P14131	Rps16	3.92454	0.0448992
Bone	RBR	P47738	Aldh2	3.90909	0.00238503
Bone	RBR	P23953	Ces1c	3.90449	0.00564213
Bone	RBR	P14602	Hspb1	3.89953	0.00767313
Bone	RBR	Q8R081	Hnrnpl	3.86028	0.00193366
Bone	RBR	P97351	Rps3a	3.83906	0.0361575
Bone	RBR	P09528	Fth1	3.82515	0.000334892
Bone	RBR	Q9D154	Serpinb1a	3.80907	0.00786215
Bone	RBR	Q00898	Serpina1e	3.79265	0.00346444
Bone	RBR	P47915	Rpl29	3.77655	0.00615583
Bone	RBR	P54071	Idh2	3.77341	0.00941184
Bone	RBR	P62492	Rab11a	3.77089	0.00113158
Bone	RBR	P01864	Ighg	3.76415	0.017741
Bone	RBR	O55135	Eif6	3.74398	0.0113505
Bone	RBR	P21956	Mfge8	3.6996	0.000988948
Bone	RBR	P14211	Calr	3.69351	0.00194646
Bone	RBR	O55126	Gbas	3.68096	0.0059086
Bone	RBR	Q01853	Vcp	3.67708	0.00477807
Bone	RBR	P28654	Dcn	3.65214	0.0165909
Bone	RBR	P84084	Arf5	3.64463	0.0462503
Bone	RBR	Q9EQF2	Kel	3.62244	0.000304328
Bone	RBR	P25444	Rps2	3.61282	0.0109751
Bone	RBR	Q8BWT1	Acaa2	3.61263	0.0121803
Bone	RBR	Q7TQ48	Srl	3.6101	0.00620371
Bone	RBR	Q91X72	Hpx	3.59438	0.00382764
Bone	RBR	P16125	Ldhb	3.58642	0.00431678
Bone	RBR	O70622	Rtn2	3.5825	0.00493692
Bone	RBR	P70697	Urod	3.57863	0.00141858
Bone	RBR	Q62422	Ostf1	3.57766	0.00033796
Bone	RBR	Q02053	Uba1	3.56979	0.000858619
Bone	RBR	Q61598	Gdi2	3.56107	0.00172353
Bone	RBR	P00920	Ca2	3.55608	0.021877
Bone	RBR	P45952	Acadm	3.53793	0.0101981
Bone	RBR	Q60930	Vdac2	3.53576	0.0187467
Bone	RBR	Q61878	Prg2	3.51765	0.0319993
Bone	RBR	Q9JII5	Dazap1	3.51753	0.00059374
Bone	RBR	Q3TJD7	Pdlim7	3.51257	0.00169728
Bone	RBR	Q9D6R2	Idh3a	3.50391	0.0202202
Bone	RBR	O35129	Phb2	3.4971	0.0196886
Bone	RBR	Q8K299	Scara5	3.44752	0.00430777
Bone	RBR	P40124	Cap1	3.43812	0.00484342
Bone	RBR	Q9QYG0	Ndrg2	3.43788	0.0241498
Bone	RBR	Q9D1D4	Tmed10	3.43687	0.000494476
Bone	RBR	P26041	Msn	3.43005	0.00564569
Bone	RBR	P38647	Hspa9	3.41504	0.00206223
Bone	RBR	Q91ZJ5	Ugp2	3.41175	0.0121705
Bone	RBR	P14733	Lmnb1	3.39244	0.0163048
Bone	RBR	O89104	Sypl2	3.3921	0.000685384
Bone	RBR	P63028	Tpt1	3.37401	0.0293494
Bone	RBR	Q9D0K2	Oxct1	3.3603	0.00301049
Bone	RBR	P11499	Hsp90ab1	3.35521	0.0190082
Bone	RBR	Q9CQM9	Glrx3	3.35472	0.000695156
Bone	RBR	Q8CG76	Akr7a2	3.30518	0.00128663
Bone	RBR	P62843	Rps15	3.29606	0.000815687
Bone	RBR	Q9CPW4	Arpc5	3.2926	0.00116261
Bone	RBR	P62960	Ybx1	3.25799	0.0463654
Bone	RBR	Q923D2	Blvrb	3.25516	0.0402365
Bone	RBR	Q9Z2U0	Psma7	3.23772	0.0255547
Bone	RBR	Q99JY9	Actr3	3.2348	0.00107855
Bone	RBR	Q9JIF9	Myot	3.23427	0.0397158
Bone	RBR	P20108	Prdx3	3.23335	0.000969108
Bone	RBR	P17918	Pcna	3.22742	0.044972
Bone	RBR	Q9JKS4	Ldb3	3.2083	0.0216364
Bone	RBR	Q06185	Atp5i	3.18346	0.0317437
Bone	RBR	Q9R059	Fhl3	3.17704	0.01903
Bone	RBR	Q9CVB6	Arpc2	3.17066	0.0143209
Bone	RBR	Q9Z2I9	Sucla2	3.16487	0.0111114
Bone	RBR	P42125	Eci1	3.15534	0.0211617
Bone	RBR	P29391	Ftl1	3.10494	0.0225628
Bone	RBR	Q6ZWV3	Rpl10	3.08301	0.028278
Bone	RBR	P56959	Fus	3.06735	0.00242057
Bone	RBR	P50580	Pa2g4	3.04703	0.0014352
Bone	RBR	Q9D051	Pdhb	3.04521	0.033199
Bone	RBR	Q91VD9	Ndufs1	3.03284	0.00911847
Bone	RBR	P29788	Vtn	2.99742	0.00467942
Bone	RBR	Q7TPR4	Actn1	2.9921	0.0160768
Bone	RBR	P62141	Ppp1cb	2.983	0.00429547
Bone	RBR	Q99KF1	Tmed9	2.94654	0.0191169
Bone	RBR	Q9R1P1	Psmb3	2.93791	0.0227599
Bone	RBR	P61087	Ube2k	2.91352	0.00308727
Bone	RBR	P52503	Ndufs6	2.90825	0.0219181
Bone	RBR	P68368	Tuba4a	2.88047	0.0314405
Bone	RBR	Q3U1J4	Ddb1	2.81888	0.00582694
Bone	RBR	Q60597	Ogdh	2.79515	0.00615219
Bone	RBR	Q8BMK4	Ckap4	2.79419	0.018598
Bone	RBR	P97371	Psme1	2.79253	0.00714115
Bone	RBR	Q8R2Q4	Gfm2	2.77866	0.0351002
Bone	RBR	Q8R1G2	Cmbl	2.75113	0.0119106
Bone	RBR	Q9D819	Ppa1	2.75108	0.00602921
Bone	RBR	Q8K2B3	Sdha	2.7362	0.0206623
Bone	RBR	P26039	Tln1	2.73235	0.0374741
Bone	RBR	Q61937	Npm1	2.73209	0.024817
Bone	RBR	Q8BH59	Slc25a12	2.73094	0.0134104
Bone	RBR	Q9DC69	Ndufa9	2.72718	0.0228494
Bone	RBR	Q9R0G6	Comp	2.72539	0.0220414
Bone	RBR	Q8K1Z0	Coq9	2.71952	0.0122594
Bone	RBR	Q9DCN2	Cyb5r3	2.71298	0.0117236
Bone	RBR	Q1XH17	Trim72	2.70396	0.0263202
Bone	RBR	Q99LX0	Park7	2.66061	0.0215794
Bone	RBR	P29351	Ptpn6	2.63455	0.00517462
Bone	RBR	P50247	Ahcy	2.60315	0.0123839
Bone	RBR	P27659	Rpl3	2.59993	0.0365496
Bone	RBR	Q7TSF1	Dsg1b	2.58245	0.0467407
Bone	RBR	P04919	Slc4a1	2.55945	0.0436777
Bone	RBR	Q8VIJ6	Sfpq	2.47642	0.0116486
Bone	RBR	P97315	Csrp1	2.42634	0.0105611
Bone	RBR	P16381	D1Pas1	2.42177	0.0153363
Bone	RBR	P70372	Elavl1	2.41007	0.00766719
Bone	RBR	Q8BTM8	Flna	2.40358	0.0170204
Bone	RBR	Q6PIE5	Atp1a2	2.36734	0.0249661
Bone	RBR	O70325	Gpx4	2.35279	0.0143925
Bone	RBR	Q60865	Caprin1	2.30527	0.00940163
Bone	RBR	P80318	Cct3	2.26392	0.0412372
Bone	RBR	P49290	Epx	2.25527	0.0188353
Bone	RBR	P80315	Cct4	2.19389	0.0427001
Bone	RBR	P70168	Kpnb1	2.15569	0.0168282
Bone	RBR	Q9CQ60	Pgls	2.09143	0.0169744
Bone	RBR	P11835	Itgb2	2.09107	0.0426526
Bone	RBR	Q64105	Spr	2.06109	0.0191246
Bone	RBR	A2AUC9	Klhl41	2.05807	0.0497776
Bone	UBA	P12970	Rpl7a	8.63874	1.69571e-07
Bone	UBA	P47911	Rpl6	7.95299	4.75603e-08
Bone	UBA	Q9CR57	Rpl14	7.70737	1.44359e-07
Bone	UBA	P19253	Rpl13a	7.43249	1.01265e-07
Bone	UBA	P08249	Mdh2	7.27538	2.76342e-05
Bone	UBA	C0HKE6	Hist1h2ak	7.06275	0.0051617
Bone	UBA	A0A140LIT1		6.98144	2.17821e-07
Bone	UBA	P35980	Rpl18	6.7984	0.000163858
Bone	UBA	P62242	Rps8	6.79602	0.000106181
Bone	UBA	P62806	Hist1h4a	6.76822	0.000363279
Bone	UBA	P14148	Rpl7	6.39859	0.0008483
Bone	UBA	P06151	Ldha	6.21843	7.27208e-06
Bone	UBA	P61255	Rpl26	6.13908	3.52454e-07
Bone	UBA	Q61171	Prdx2	5.93773	0.000238951
Bone	UBA	P62264	Rps14	5.83759	0.0140024
Bone	UBA	Q9R0Y5	Ak1	5.75591	0.000546774
Bone	UBA	P14869	Rplp0	5.51587	0.00322873
Bone	UBA	Q91VU6	Dcaf11	5.4817	0.000843701
Bone	UBA	Q9D8E6	Rpl4	5.47947	1.7787e-05
Bone	UBA	Q8VEM8	Slc25a3	5.39452	0.000231467
Bone	UBA	Q61878	Prg2	5.31338	0.00267623
Bone	UBA	O35744	Chil3	5.25514	0.000235158
Bone	UBA	P60843	Eif4a1	5.22079	0.000633387
Bone	UBA	P23927	Cryab	5.2011	0.00161747
Bone	UBA	P50608	Fmod	5.19558	2.58968e-05
Bone	UBA	P08905	Lyz2	5.17602	0.0444577
Bone	UBA	P62918	Rpl8	5.16951	0.00336802
Bone	UBA	O88990	Actn3	5.02384	3.25529e-05
Bone	UBA	P14206	Rpsa	4.98968	1.40949e-05
Bone	UBA	Q00623	Apoa1	4.95133	0.00279226
Bone	UBA	Q99JI6	Rap1b	4.93718	1.68928e-05
Bone	UBA	P20152	Vim	4.91675	0.000783406
Bone	UBA	Q9CZM2	Rpl15	4.90551	0.00150718
Bone	UBA	P18760	Cfl1	4.89847	0.00165177
Bone	UBA	O70251	Eef1b	4.86911	0.000226997
Bone	UBA	P11247	Mpo	4.77079	0.000279408
Bone	UBA	Q60668	Hnrnpd	4.63392	0.010333
Bone	UBA	P62082	Rps7	4.62717	6.83789e-05
Bone	UBA	P58774	Tpm2	4.55128	0.0150093
Bone	UBA	Q9CZU6	Cs	4.46553	0.000467941
Bone	UBA	P63242	Eif5a	4.40229	0.00967066
Bone	UBA	Q9WUM5	Suclg1	4.3837	0.000384708
Bone	UBA	Q62186	Ssr4	4.36879	0.046615
Bone	UBA	P14152	Mdh1	4.36547	0.0240791
Bone	UBA	P07356	Anxa2	4.34344	0.00333196
Bone	UBA	Q8BMF4	Dlat	4.11601	0.000390568
Bone	UBA	Q61233	Lcp1	4.08044	0.000117034
Bone	UBA	O54724	Ptrf	4.05008	0.00493895
Bone	UBA	Q9DCD0	Pgd	4.02485	0.00156785
Bone	UBA	Q60930	Vdac2	4.01109	0.00908372
Bone	UBA	P27659	Rpl3	4.0097	0.00284847
Bone	UBA	P08752	Gnai2	3.99938	0.000919844
Bone	UBA	P00405	Mtco2	3.97676	0.00319601
Bone	UBA	Q3U1J4	Ddb1	3.96255	0.00038741
Bone	UBA	P01864	Ighg	3.95497	0.0134815
Bone	UBA	Q61599	Arhgdib	3.93378	0.00036532
Bone	UBA	P06745	Gpi	3.8781	0.00165308
Bone	UBA	Q6ZWN5	Rps9	3.81917	0.027117
Bone	UBA	Q9BCZ4	Vimp	3.81492	0.0277947
Bone	UBA	Q9CXW4	Rpl11	3.8054	0.0138867
Bone	UBA	O88593	Pglyrp1	3.79485	0.0231179
Bone	UBA	O09167	Rpl21	3.74879	0.00359466
Bone	UBA	P62874	Gnb1	3.74139	0.0139743
Bone	UBA	Q9CR68	Uqcrfs1	3.69734	0.0121215
Bone	UBA	P62270	Rps18	3.64875	0.0160316
Bone	UBA	P23492	Pnp	3.58911	0.00169436
Bone	UBA	P07759	Serpina3k	3.50586	0.00991526
Bone	UBA	P51885	Lum	3.49374	0.000966822
Bone	UBA	Q00897	Serpina1d	3.47951	0.0233842
Bone	UBA	P62301	Rps13	3.43728	0.0197024
Bone	UBA	P45591	Cfl2	3.39788	0.0254437
Bone	UBA	P01837		3.37554	0.0298466
Bone	UBA	P51150	Rab7a	3.35913	0.00283105
Bone	UBA	Q9D8N0	Eef1g	3.34913	0.0114956
Bone	UBA	Q80W21	Gstm7	3.31792	0.0110631
Bone	UBA	Q9Z2I9	Sucla2	3.31648	0.00834815
Bone	UBA	P45952	Acadm	3.31627	0.014864
Bone	UBA	P97807	Fh	3.30921	0.00966202
Bone	UBA	Q9DB77	Uqcrc2	3.1128	0.0191863
Bone	UBA	P41105	Rpl28	3.10209	0.00594491
Bone	UBA	Q9QUI0	Rhoa	3.0914	0.0101268
Bone	UBA	P47738	Aldh2	3.08664	0.0117083
Bone	UBA	P35486	Pdha1	3.05984	0.0262473
Bone	UBA	Q9D2G2	Dlst	2.99809	0.0126757
Bone	UBA	Q9CZX8	Rps19	2.93235	0.0118286
Bone	UBA	Q05117	Acp5	2.92969	0.00617377
Bone	UBA	P62702	Rps4x	2.92949	0.0142897
Bone	UBA	Q9Z2U0	Psma7	2.90649	0.0420187
Bone	UBA	P20029	Hspa5	2.87907	0.0173522
Bone	UBA	O88569	Hnrnpa2b1	2.87577	0.0110885
Bone	UBA	O35129	Phb2	2.86685	0.0495905
Bone	UBA	Q9DCX2	Atp5h	2.85826	0.00925073
Bone	UBA	Q99LC3	Ndufa10	2.76532	0.00215381
Bone	UBA	Q9CQV8	Ywhab	2.72128	0.0117841
Bone	UBA	Q9Z1Q5	Clic1	2.67435	0.0165797
Bone	UBA	P35700	Prdx1	2.66296	0.0482478
Bone	UBA	P62259	Ywhae	2.65941	0.0342922
Bone	UBA	O09165	Casq1	2.61475	0.0418207
Bone	UBA	P05201	Got1	2.60881	0.02287
Bone	UBA	Q8BH59	Slc25a12	2.52844	0.0204346
Bone	UBA	Q921I1	Tf	2.40849	0.0455285
Bone	UBA	O35658	C1qbp	2.35423	0.0163984
Bone	UBA	Q99JY9	Actr3	2.28739	0.0124878
Bone	UBA	P29788	Vtn	2.28258	0.0236579
Bone	UBA	P09103	P4hb	2.25174	0.048775
Bone	UBA	P40142	Tkt	2.23658	0.0455784
Bone	UBA	Q07417	Acads	2.20897	0.0494541
Bone	UBA	Q9D819	Ppa1	2.07286	0.0299058
Bone	UBA	P16381	D1Pas1	2.04539	0.0358113
Bone	UBA	P49290	Epx	2.03146	0.0317027
Brain	NZF	Q8K0J2	B3gnt7	11.123	0.000246009
Brain	NZF	P62482	Kcnab2	10.4624	9.8168e-07
Brain	NZF	Q60634	Flot2	9.96176	0.000599419
Brain	NZF	Q9CQM9	Glrx3	9.58769	9.47269e-07
Brain	NZF	P62984	Uba52	8.37765	0.00142198
Brain	NZF	Q91VA6	Poldip2	8.19511	2.44983e-09
Brain	NZF	O70251	Eef1b	8.00855	1.33647e-07
Brain	NZF	Q8VE33	Gdap1l1	7.87375	1.90545e-06
Brain	NZF	Q8VI59	Pcnxl3	7.65272	5.82604e-09
Brain	NZF	A2ARS0	Ankrd63	7.51505	2.2962e-06
Brain	NZF	Q91XU0	Wrnip1	7.4018	1.30632e-06
Brain	NZF	Q8K183	Pdxk	7.38244	5.3215e-07
Brain	NZF	Q9QZX7	Srr	7.31839	1.45751e-06
Brain	NZF	Q9ER35	Fn3k	7.27726	0.00052623
Brain	NZF	Q9WV60	Gsk3b	7.25169	3.68113e-07
Brain	NZF	Q60759	Gcdh	7.24891	8.43274e-08
Brain	NZF	Q9Z1J3	Nfs1	7.21662	7.95888e-08
Brain	NZF	P62702	Rps4x	7.10555	6.21324e-05
Brain	NZF	Q921F2	Tardbp	7.05888	0.000433607
Brain	NZF	Q8BK64	Ahsa1	6.83779	9.63891e-07
Brain	NZF	P23116	Eif3a	6.82468	0.00137623
Brain	NZF	Q80VD1	Fam98b	6.77988	1.26308e-07
Brain	NZF	Q8QZT1	Acat1	6.77447	0.00041318
Brain	NZF	P48758	Cbr1	6.57897	1.40202e-06
Brain	NZF	Q9DBE8	Alg2	6.53729	5.87795e-07
Brain	NZF	Q9CR62	Slc25a11	6.52027	9.06234e-06
Brain	NZF	P49615	Cdk5	6.48056	0.000223649
Brain	NZF	Q60737	Csnk2a1	6.4496	2.1468e-06
Brain	NZF	Q8BNW9	Kbtbd11	6.44828	0.000105336
Brain	NZF	P97447	Fhl1	6.38408	0.00312927
Brain	NZF	Q9DC63	Fbxo3	6.36315	3.9178e-08
Brain	NZF	Q9D8N0	Eef1g	6.35888	9.28473e-06
Brain	NZF	Q99JP6	Homer3	6.35502	0.000181583
Brain	NZF	P22315	Fech	6.35365	2.65672e-07
Brain	NZF	P61164	Actr1a	6.31065	1.98886e-08
Brain	NZF	Q8BXR9	Osbpl6	6.28526	3.41835e-06
Brain	NZF	Q922D8	Mthfd1	6.27207	4.8109e-06
Brain	NZF	P47941	Crkl	6.27003	0.000305984
Brain	NZF	Q9WUM5	Suclg1	6.23722	0.000132046
Brain	NZF	O08759	Ube3a	6.2241	2.91857e-05
Brain	NZF	Q922Y1	Ubxn1	6.22233	0.00012583
Brain	NZF	Q9DC07	Nebl	6.21013	0.00752219
Brain	NZF	P62881	Gnb5	6.20366	6.81511e-06
Brain	NZF	Q9ESZ8	Gtf2i	6.1476	4.51986e-06
Brain	NZF	Q9JHS4	Clpx	6.09243	0.0256752
Brain	NZF	P38060	Hmgcl	6.07416	0.00103855
Brain	NZF	P48962	Slc25a4	6.06267	0.000653879
Brain	NZF	Q9R1R2	Trim3	6.06256	0.000116559
Brain	NZF	Q8BJH1	Zc2hc1a	6.02423	0.000194731
Brain	NZF	P00920	Ca2	6.01318	0.0117811
Brain	NZF	P60335	Pcbp1	6.01099	0.000701959
Brain	NZF	Q9DBC7	Prkar1a	5.97738	5.56488e-05
Brain	NZF	Q924T7	Rnf31	5.97343	7.34858e-08
Brain	NZF	P68033	Actc1	5.94509	0.00395877
Brain	NZF	Q925N0	Sfxn5	5.93114	0.000130934
Brain	NZF	P14231	Atp1b2	5.92671	0.00165025
Brain	NZF	P42208	2023-09-02	5.91987	5.31945e-08
Brain	NZF	P25444	Rps2	5.88105	9.65671e-06
Brain	NZF	Q61792	Lasp1	5.87761	6.81309e-06
Brain	NZF	P47809	Map2k4	5.87727	4.40333e-08
Brain	NZF	Q8R5C5	Actr1b	5.79539	0.00102623
Brain	NZF	P68369	Tuba1a	5.73646	1.4076e-06
Brain	NZF	P68181	Prkacb	5.60765	5.68801e-05
Brain	NZF	Q8K212	Pacs1	5.60723	1.88918e-07
Brain	NZF	Q62420	Sh3gl2	5.60214	0.0169464
Brain	NZF	Q9WV92	Epb41l3	5.57679	3.51929e-05
Brain	NZF	Q61081	Cdc37	5.56792	0.000106934
Brain	NZF	Q60780	Gas7	5.56075	1.36399e-05
Brain	NZF	O89112	Lancl1	5.49252	0.000560264
Brain	NZF	Q99M87	Dnaja3	5.42605	4.17361e-05
Brain	NZF	Q9ER72	Cars	5.41634	0.00029686
Brain	NZF	Q9EPW0	Inpp4a	5.40375	0.000290383
Brain	NZF	O88735	Map7	5.38688	5.66305e-05
Brain	NZF	Q8CG76	Akr7a2	5.38128	0.00278508
Brain	NZF	Q91VI7	Rnh1	5.35743	1.39752e-05
Brain	NZF	P14869	Rplp0	5.3234	0.00146425
Brain	NZF	P04370	Mbp	5.28735	9.6219e-05
Brain	NZF	Q8BW96	Camk1d	5.23442	0.000380935
Brain	NZF	P62715	Ppp2cb	5.21491	0.0014565
Brain	NZF	Q8K274	Fn3krp	5.2137	0.00438397
Brain	NZF	P27601	Gna13	5.21326	6.52087e-05
Brain	NZF	Q9Z130	Hnrnpdl	5.18971	0.00277309
Brain	NZF	O70161	Pip5k1c	5.15828	4.12789e-05
Brain	NZF	P97382	Kcnab3	5.11168	0.00103497
Brain	NZF	P28738	Kif5c	5.09208	0.000250866
Brain	NZF	P59764	Dock4	5.08658	0.00108145
Brain	NZF	O08992	Sdcbp	5.06447	0.00669527
Brain	NZF	Q8R5H6	Wasf1	5.0469	3.25576e-05
Brain	NZF	P63085	Mapk1	4.972	0.000433136
Brain	NZF	P21279	Gnaq	4.96168	0.00118096
Brain	NZF	P56564	Slc1a3	4.93359	0.00104181
Brain	NZF	Q9DCL9	Paics	4.92951	0.000290451
Brain	NZF	Q61990	Pcbp2	4.90252	0.000377852
Brain	NZF	Q8C0M9	Asrgl1	4.8868	0.00132879
Brain	NZF	P61161	Actr2	4.87967	0.0126914
Brain	NZF	Q922F4	Tubb6	4.85274	0.0467938
Brain	NZF	Q9JJK2	Lancl2	4.84864	0.000891374
Brain	NZF	Q60854	Serpinb6	4.83944	0.00116936
Brain	NZF	Q8C0E2	Vps26b	4.8295	0.00172765
Brain	NZF	Q8K0S0	Phyhip	4.78511	2.10223e-06
Brain	NZF	Q9DC69	Ndufa9	4.77976	0.00147624
Brain	NZF	Q9CQA3	Sdhb	4.7446	0.00556669
Brain	NZF	P62334	Psmc6	4.74107	0.00135563
Brain	NZF	Q9Z1S5	2023-09-03	4.74034	0.0120319
Brain	NZF	Q62318	Trim28	4.71286	0.00224021
Brain	NZF	P62069	Usp46	4.6917	0.000505668
Brain	NZF	P08752	Gnai2	4.68837	0.00393369
Brain	NZF	Q9CWG8	Ndufaf7	4.68644	1.42562e-06
Brain	NZF	Q91XU3	Pip4k2c	4.67725	0.0050483
Brain	NZF	Q91V12	Acot7	4.65123	7.10498e-06
Brain	NZF	Q9D6M3	Slc25a22	4.63284	0.0110652
Brain	NZF	Q9JK42	Pdk2	4.62856	0.00204865
Brain	NZF	Q9DBT5	Ampd2	4.6201	0.00184804
Brain	NZF	P54822	Adsl	4.61802	0.00540305
Brain	NZF	Q921M3	Sf3b3	4.61718	0.000506519
Brain	NZF	O35737	Hnrnph1	4.60806	0.00130159
Brain	NZF	Q9Z2H5	Epb41l1	4.60417	1.2339e-05
Brain	NZF	Q9JLM8	Dclk1	4.60123	0.00197783
Brain	NZF	Q6P1F6	Ppp2r2a	4.57583	0.00608489
Brain	NZF	Q80XN0	Bdh1	4.50088	0.00633571
Brain	NZF	Q68FL6	Mars	4.46514	4.07245e-05
Brain	NZF	P20917	Mag	4.46227	0.00568671
Brain	NZF	Q8VDM4	Psmd2	4.45858	0.000269146
Brain	NZF	Q8R127	Sccpdh	4.45038	0.002513
Brain	NZF	Q9ERR1	Ndel1	4.4343	0.00093363
Brain	NZF	Q62419	Sh3gl1	4.43376	0.00106486
Brain	NZF	Q9D154	Serpinb1a	4.43044	0.000272042
Brain	NZF	P62880	Gnb2	4.42179	0.00962882
Brain	NZF	Q9WUR2	Eci2	4.41599	0.00520313
Brain	NZF	P17426	Ap2a1	4.40808	0.00104415
Brain	NZF	P70333	Hnrnph2	4.40762	0.00199317
Brain	NZF	Q8R001	Mapre2	4.40205	0.00612211
Brain	NZF	P17427	Ap2a2	4.3449	0.000950858
Brain	NZF	Q9Z1G3	Atp6v1c1	4.33388	0.0081065
Brain	NZF	O54833	Csnk2a2	4.32968	1.73595e-05
Brain	NZF	Q9D6R2	Idh3a	4.29793	0.0253723
Brain	NZF	Q8BFR5	Tufm	4.29741	3.45836e-05
Brain	NZF	Q3U0V1	Khsrp	4.29139	0.00439756
Brain	NZF	Q61699	Hsph1	4.28882	0.000685957
Brain	NZF	P16858	Gapdh	4.28536	0.000109269
Brain	NZF	P62908	Rps3	4.27321	0.0426
Brain	NZF	O70318	Epb41l2	4.26046	5.91921e-05
Brain	NZF	Q61937	Npm1	4.25516	0.0335518
Brain	NZF	Q80TZ3	Dnajc6	4.22797	0.00294096
Brain	NZF	Q7TN29	Smap2	4.22756	0.000883142
Brain	NZF	Q9CRY7	Gdpd1	4.22718	0.025142
Brain	NZF	Q8K0C9	Gmds	4.21839	0.000187559
Brain	NZF	Q9D832	Dnajb4	4.20428	0.00687316
Brain	NZF	P63034	Cyth2	4.20187	0.0080276
Brain	NZF	Q61548	Snap91	4.19261	0.0172928
Brain	NZF	Q60598	Cttn	4.169	0.0156313
Brain	NZF	Q9D051	Pdhb	4.16187	0.0162142
Brain	NZF	P26516	Psmd7	4.1399	0.0213863
Brain	NZF	Q8WTY4	Ciapin1	4.13249	0.00162244
Brain	NZF	P12382	Pfkl	4.12133	0.0142933
Brain	NZF	Q8BGT8	Phyhipl	4.11355	0.00573781
Brain	NZF	Q6AW69	Cgnl1	4.10728	0.00482542
Brain	NZF	P63037	Dnaja1	4.10438	0.00351677
Brain	NZF	Q99JB2	Stoml2	4.10381	0.00440807
Brain	NZF	Q61768	Kif5b	4.07891	7.68468e-05
Brain	NZF	Q9ES97	Rtn3	4.06993	0.00241313
Brain	NZF	Q8R050	Gspt1	4.06833	0.00310949
Brain	NZF	O54991	Cntnap1	4.06293	0.00251616
Brain	NZF	P61922	Abat	4.05548	0.016635
Brain	NZF	P54775	Psmc4	4.02293	0.00129515
Brain	NZF	Q9QYJ0	Dnaja2	4.01934	0.00214399
Brain	NZF	P51174	Acadl	4.00807	6.80999e-06
Brain	NZF	Q9JIS5	Sv2a	3.99196	0.010543
Brain	NZF	P56399	Usp5	3.98735	0.00237434
Brain	NZF	Q91ZP9	Necab2	3.98512	0.00026997
Brain	NZF	Q9Z1K5	Arih1	3.98426	0.00142052
Brain	NZF	P48774	Gstm5	3.97068	0.00214498
Brain	NZF	Q8CAK1	Iba57	3.94358	0.010743
Brain	NZF	Q64514	Tpp2	3.91296	0.00519718
Brain	NZF	P20357	Map2	3.91294	0.000555139
Brain	NZF	Q921H8	Acaa1a	3.90792	0.00335735
Brain	NZF	P70404	Idh3g	3.90565	0.0127731
Brain	NZF	Q9D9R9	FAM186A	3.90362	0.000992354
Brain	NZF	Q99J99	Mpst	3.90246	0.0145508
Brain	NZF	Q06138	Cab39	3.90088	0.00314866
Brain	NZF	P99024	Tubb5	3.88877	0.0498784
Brain	NZF	Q9QYJ3	Dnajb1	3.87723	0.00561678
Brain	NZF	O70172	Pip4k2a	3.87082	0.0190115
Brain	NZF	O35495	Cdk14	3.82576	0.00503936
Brain	NZF	Q6PR54	Rif1	3.82545	0.0155729
Brain	NZF	Q99PU5	Acsbg1	3.82382	0.0452277
Brain	NZF	Q9QZ06	Tollip	3.81248	0.00511252
Brain	NZF	Q8BMS1	Hadha	3.80233	0.00795312
Brain	NZF	Q8BP48	Metap1	3.7967	0.00147333
Brain	NZF	G5E829	Atp2b1	3.77302	0.000210447
Brain	NZF	F8VPU2	Farp1	3.76595	0.000127356
Brain	NZF	Q8VDN2	Atp1a1	3.75609	0.044238
Brain	NZF	Q8R081	Hnrnpl	3.75401	0.012367
Brain	NZF	Q91YS8	Camk1	3.75005	0.000897201
Brain	NZF	Q9EPJ9	Arfgap1	3.71869	0.000692567
Brain	NZF	Q9QYR6	Map1a	3.71646	0.00397436
Brain	NZF	P28660	Nckap1	3.70391	0.0154249
Brain	NZF	Q8R2R9	Ap3m2	3.70291	0.00181693
Brain	NZF	P47708	Rph3a	3.69669	0.000385621
Brain	NZF	P70372	Elavl1	3.68685	0.0305036
Brain	NZF	Q61831	Mapk10	3.67514	0.000999881
Brain	NZF	Q99JY0	Hadhb	3.66123	0.0178184
Brain	NZF	Q9JKP5	Mbnl1	3.64489	0.01896
Brain	NZF	Q9D8U8	Snx5	3.63953	0.00169505
Brain	NZF	Q91YE3	Egln1	3.61111	0.000541664
Brain	NZF	P40336	Vps26a	3.6038	0.0392091
Brain	NZF	Q8CGY8	Ogt	3.60254	0.00406765
Brain	NZF	O70443	Gnaz	3.59894	0.0361042
Brain	NZF	O88398	Avil	3.59553	0.0467044
Brain	NZF	Q8BVQ5	Ppme1	3.59393	0.00460827
Brain	NZF	O55143	Atp2a2	3.5865	0.0146476
Brain	NZF	O89053	Coro1a	3.58361	0.00276025
Brain	NZF	Q91V61	Sfxn3	3.57944	0.0174405
Brain	NZF	P16054	Prkce	3.57061	0.0193054
Brain	NZF	P48453	Ppp3cb	3.56358	0.002576
Brain	NZF	Q9DBG3	Ap2b1	3.54787	0.00215482
Brain	NZF	P62196	Psmc5	3.5474	0.0385321
Brain	NZF	Q11011	Npepps	3.5237	0.000932701
Brain	NZF	Q9DBL1	Acadsb	3.52231	0.00802189
Brain	NZF	Q9Z268	Rasal1	3.51262	0.0212293
Brain	NZF	Q9Z223	Mocs2	3.49428	0.00562487
Brain	NZF	Q9D5V5	Cul5	3.49039	0.00214625
Brain	NZF	P48722	Hspa4l	3.46266	0.0186727
Brain	NZF	Q80TQ2	Cyld	3.44546	0.00565445
Brain	NZF	P35486	Pdha1	3.43683	0.0283897
Brain	NZF	Q91V92	Acly	3.43514	0.0011653
Brain	NZF	Q9ER73	Elp4	3.43329	0.00306561
Brain	NZF	Q01405	Sec23a	3.41685	0.00491907
Brain	NZF	Q9R111	Gda	3.40938	0.0294161
Brain	NZF	Q7TQF7	Amph	3.39848	0.0409673
Brain	NZF	P31938	Map2k1	3.39374	0.00519999
Brain	NZF	P70175	Dlg3	3.38401	0.0096703
Brain	NZF	Q9DC28	Csnk1d	3.37376	0.0192297
Brain	NZF	Q9ESN6	Trim2	3.34007	0.0019138
Brain	NZF	P14094	Atp1b1	3.32767	0.0244602
Brain	NZF	P21278	Gna11	3.31958	0.0114188
Brain	NZF	Q8BVE3	Atp6v1h	3.31031	0.0146017
Brain	NZF	Q8BWF0	Aldh5a1	3.30735	0.0155016
Brain	NZF	Q641K1	Agtpbp1	3.30387	0.00236482
Brain	NZF	Q3U1J4	Ddb1	3.30341	0.00118308
Brain	NZF	Q61166	Mapre1	3.29604	0.0209945
Brain	NZF	O54774	Ap3d1	3.29593	0.0112212
Brain	NZF	Q8CHC4	Synj1	3.28002	0.000382224
Brain	NZF	Q8CGK7	Gnal	3.27818	0.00405745
Brain	NZF	Q61187	Tsg101	3.26908	0.00507579
Brain	NZF	Q8VEK3	Hnrnpu	3.25051	0.0321925
Brain	NZF	P19157	Gstp1	3.2486	0.000243067
Brain	NZF	Q9QYG0	Ndrg2	3.2441	0.00136147
Brain	NZF	O35678	Mgll	3.22989	0.0433083
Brain	NZF	Q9Z2Q6	2023-09-05	3.21367	0.00371947
Brain	NZF	Q8BIJ6	Iars2	3.20668	0.00683597
Brain	NZF	P10649	Gstm1	3.19184	0.00923576
Brain	NZF	Q8VBZ3	Clptm1	3.18733	0.00746593
Brain	NZF	Q9D0M3	Cyc1	3.18319	0.0236825
Brain	NZF	Q80W21	Gstm7	3.17487	0.0380213
Brain	NZF	Q920I9	Wdr7	3.17113	0.00292268
Brain	NZF	Q62095	Ddx3y	3.16702	0.0126828
Brain	NZF	A2AG50	Map7d2	3.1503	0.00300895
Brain	NZF	Q6PB66	Lrpprc	3.14893	0.0183674
Brain	NZF	Q9Z1Q9	Vars	3.14386	0.000223262
Brain	NZF	Q3UNH4	Gprin1	3.13641	0.00314544
Brain	NZF	Q9JLV5	Cul3	3.13036	0.0252202
Brain	NZF	Q3UX10	Tubal3	3.13001	0.0294081
Brain	NZF	Q8R574	Prpsap2	3.12511	0.00292297
Brain	NZF	Q80TJ1	Cadps	3.11872	0.0343347
Brain	NZF	Q68FF6	Git1	3.11572	0.0144366
Brain	NZF	P14148	Rpl7	3.10052	0.0193169
Brain	NZF	Q8K1Z0	Coq9	3.09448	0.0384687
Brain	NZF	O35658	C1qbp	3.07549	0.0152755
Brain	NZF	Q920E5	Fdps	3.07218	0.0116094
Brain	NZF	Q8BGS1	Epb41l5	3.0385	0.0248078
Brain	NZF	P16330	Cnp	3.03259	0.000363382
Brain	NZF	P58281	Opa1	3.03257	0.0038476
Brain	NZF	Q8VDQ8	Sirt2	3.03244	0.0452183
Brain	NZF	P70236	Map2k6	3.0297	0.0101343
Brain	NZF	P62631	Eef1a2	3.02826	0.000471938
Brain	NZF	Q9WUB3	Pygm	3.01686	0.0409442
Brain	NZF	Q8VHH5	Agap3	3.01616	0.0141806
Brain	NZF	Q3UHD2	Gfod1	2.98672	0.00269338
Brain	NZF	Q8R570	Snap47	2.98669	0.00325911
Brain	NZF	Q3THK7	Gmps	2.98628	0.0317439
Brain	NZF	Q8BZ98	Dnm3	2.9759	0.0148533
Brain	NZF	P30677	Gna14	2.96899	0.0404245
Brain	NZF	Q02053	Uba1	2.96435	0.00954863
Brain	NZF	Q9CX86	Hnrnpa0	2.95423	0.0124178
Brain	NZF	Q9DCZ1	Gmpr	2.95401	0.00109986
Brain	NZF	Q9JKV1	Adrm1	2.95378	0.0271463
Brain	NZF	Q9CS72	Filip1	2.94577	0.00173171
Brain	NZF	Q91XL9	Osbpl1a	2.92684	0.000508877
Brain	NZF	O88545	Cops6	2.92433	0.0368933
Brain	NZF	Q9Z204	Hnrnpc	2.9091	0.0198795
Brain	NZF	Q8K310	Matr3	2.89639	0.026097
Brain	NZF	Q6ZPE2	Sbf1	2.89341	0.00505697
Brain	NZF	P15105	Glul	2.88194	0.00386952
Brain	NZF	Q9Z2I0	Letm1	2.85098	0.00678788
Brain	NZF	Q91W89	Man2c1	2.85083	0.0408957
Brain	NZF	P28661	2023-09-04	2.84693	0.0309385
Brain	NZF	Q8VEM8	Slc25a3	2.84223	0.00705946
Brain	NZF	Q8CI32	Bag5	2.83941	0.0457491
Brain	NZF	Q9JIF0	Prmt1	2.83713	0.0276821
Brain	NZF	Q920Q4	Vps16	2.82923	0.0262773
Brain	NZF	Q9D0M1	Prpsap1	2.81787	0.025806
Brain	NZF	P18872	Gnao1	2.8144	0.00103233
Brain	NZF	Q9QYF9	Ndrg3	2.7943	0.0189943
Brain	NZF	Q91WG7	Dgkg	2.78636	0.0125271
Brain	NZF	Q8K341	Atat1	2.76634	0.0254333
Brain	NZF	P22723	Gabrg2	2.74615	0.0055524
Brain	NZF	Q99KC8	Vwa5a	2.74465	0.00300522
Brain	NZF	Q69Z98	Brsk2	2.74406	0.0312097
Brain	NZF	O54724	Ptrf	2.73871	0.044497
Brain	NZF	Q3UYH7	Adrbk2	2.73721	0.00143227
Brain	NZF	P08228	Sod1	2.72208	0.0482174
Brain	NZF	Q68FD5	Cltc	2.72123	0.0328189
Brain	NZF	P58252	Eef2	2.70923	0.00156949
Brain	NZF	Q8CGF6	Wdr47	2.70398	0.024565
Brain	NZF	Q9QZQ8	H2afy	2.70273	0.0248362
Brain	NZF	Q99LR1	Abhd12	2.69817	0.0177665
Brain	NZF	Q9ERD7	Tubb3	2.69747	0.00859734
Brain	NZF	Q3UNZ8		2.69436	0.0372349
Brain	NZF	O35643	Ap1b1	2.67841	0.0218384
Brain	NZF	O35551	Rabep1	2.66379	0.00733611
Brain	NZF	P24472	Gsta4	2.66287	0.02441
Brain	NZF	P31230	Aimp1	2.65841	0.0327444
Brain	NZF	Q9QUP5	Hapln1	2.65327	0.00992968
Brain	NZF	P45952	Acadm	2.64595	0.013652
Brain	NZF	Q9CSN1	Snw1	2.6452	0.00244387
Brain	NZF	P63328	Ppp3ca	2.64513	0.00625017
Brain	NZF	Q8JZQ2	Afg3l2	2.63914	0.0218988
Brain	NZF	Q8K3H0	Appl1	2.63241	0.0452142
Brain	NZF	Q6PIE5	Atp1a2	2.61472	0.0147041
Brain	NZF	Q91Z67	Srgap2	2.61095	0.0193925
Brain	NZF	Q9WTU6	Mapk9	2.58701	0.0234553
Brain	NZF	Q9Z0P5	Twf2	2.58292	0.0126829
Brain	NZF	Q922E4	Pcyt2	2.57105	0.0380808
Brain	NZF	P55264	Adk	2.55871	0.00900603
Brain	NZF	O88704	Hcn1	2.55756	0.00910847
Brain	NZF	Q5IRJ6	Slc30a9	2.53779	0.02722
Brain	NZF	Q8VHI6	Wasf3	2.52946	0.0148327
Brain	NZF	Q8K1A6	Cc2d1a	2.52807	0.0016554
Brain	NZF	Q7TNM2	Trim46	2.52757	0.00391547
Brain	NZF	Q08642	Padi2	2.52645	0.00658901
Brain	NZF	Q91W50	Csde1	2.52363	0.0173939
Brain	NZF	Q8BWM0	Ptges2	2.52324	0.0158102
Brain	NZF	P17710	Hk1	2.5174	0.0211579
Brain	NZF	O54984	Asna1	2.50423	0.00676307
Brain	NZF	P27612	Plaa	2.4984	0.0131714
Brain	NZF	Q80U23	Snph	2.47451	0.0371155
Brain	NZF	Q05920	Pc	2.47399	0.0203829
Brain	NZF	O88685	Psmc3	2.46012	0.0198692
Brain	NZF	Q9CX34	Sugt1	2.44584	0.0103991
Brain	NZF	P33173	Kif1a	2.44052	0.0178403
Brain	NZF	Q91YX5	Lpgat1	2.44009	0.0284463
Brain	NZF	Q8C078	Camkk2	2.43584	0.00794408
Brain	NZF	Q9QXK3	Copg2	2.41409	0.0129578
Brain	NZF	Q8CA95	Pde10a	2.4087	0.0218777
Brain	NZF	Q6ZPJ3	Ube2o	2.40721	0.0120362
Brain	NZF	P50136	Bckdha	2.40712	0.00200039
Brain	NZF	Q99KI0	Aco2	2.4065	0.0244379
Brain	NZF	Q8K2C9	Hacd3	2.40121	0.0320356
Brain	NZF	P35505	Fah	2.37294	0.012834
Brain	NZF	S4R1M9	Osbpl10	2.37156	0.00477714
Brain	NZF	Q9CR16	Ppid	2.35687	0.0344495
Brain	NZF	P30999	Ctnnd1	2.35652	0.0318368
Brain	NZF	Q8VDJ3	Hdlbp	2.35512	0.0326068
Brain	NZF	Q9D883	U2af1	2.34612	0.0305724
Brain	NZF	P63141	Kcna2	2.32893	0.0335471
Brain	NZF	Q8BFP9	Pdk1	2.3095	0.0367698
Brain	NZF	Q8R1B4	Eif3c	2.30868	0.0106147
Brain	NZF	P10126	Eef1a1	2.30839	0.0104908
Brain	NZF	Q8K221	Arfip2	2.30328	0.00609011
Brain	NZF	Q9QXL2	Kif21a	2.26873	0.0496784
Brain	NZF	Q9R1V6	Adam22	2.26773	0.00638048
Brain	NZF	Q9D6F9	Tubb4a	2.26399	0.0319361
Brain	NZF	Q7TSJ2	Map6	2.24865	0.00832443
Brain	NZF	Q8BMJ2	Lars	2.24331	0.00936367
Brain	NZF	Q8CCN5	Bcas3	2.24277	0.0145391
Brain	NZF	Q8BK63	Csnk1a1	2.24051	0.0272716
Brain	NZF	P10637	Mapt	2.23961	0.00652754
Brain	NZF	Q8BG51	Rhot1	2.23683	0.0108328
Brain	NZF	Q5DQR4	Stxbp5l	2.22296	0.0133711
Brain	NZF	Q9CX00	Ist1	2.21775	0.00863863
Brain	NZF	O88910	Mpp3	2.21719	0.00628728
Brain	NZF	Q99JI4	Psmd6	2.21085	0.0456406
Brain	NZF	Q8CAK3		2.21083	0.0401829
Brain	NZF	P70414	Slc8a1	2.20588	0.0392108
Brain	NZF	Q61838	A2m	2.20482	0.0124434
Brain	NZF	Q5DTT2	Psd	2.20461	0.0359282
Brain	NZF	Q6A0A9	FAM120A	2.1964	0.0320692
Brain	NZF	P06837	Gap43	2.17212	0.00956743
Brain	NZF	P46460	Nsf	2.14749	0.0411296
Brain	NZF	P14873	Map1b	2.11485	0.0262424
Brain	NZF	Q8BHN3	Ganab	2.09818	0.0112551
Brain	NZF	P58404	Strn4	2.09278	0.0380307
Brain	NZF	O35286	Dhx15	2.09234	0.024391
Brain	NZF	Q9WV18	Gabbr1	2.08874	0.0154625
Brain	NZF	Q8BPN8	Dmxl2	2.08723	0.0108432
Brain	NZF	B9EJ86	Osbpl8	2.07173	0.00952376
Brain	NZF	Q9D7B6	Acad8	2.0698	0.0282747
Brain	NZF	Q6NXK7	Dpp10	2.0438	0.0387429
Brain	NZF	P27546	Map4	2.03049	0.0441296
Brain	NZF	Q05512	Mark2	2.02599	0.012082
Brain	NZF	Q80UM3	Naa15	2.0169	0.0245813
Brain	NZF	Q78PY7	Snd1	2.00274	0.035358
Brain	PUB	Q9JJG0	Tacc2	9.47229	7.1739e-11
Brain	PUB	O55100	Syngr1	9.32943	0.00195877
Brain	PUB	P14869	Rplp0	9.27695	8.87122e-06
Brain	PUB	O70251	Eef1b	8.81547	4.24844e-08
Brain	PUB	P60904	Dnajc5	8.70243	0.00130822
Brain	PUB	O08992	Sdcbp	8.69055	9.42378e-05
Brain	PUB	Q8K183	Pdxk	8.28429	1.38791e-07
Brain	PUB	P58281	Opa1	8.17262	3.07995e-07
Brain	PUB	Q8VI59	Pcnxl3	8.13418	2.73324e-09
Brain	PUB	Q68EF6	Begain	8.04109	6.08213e-09
Brain	PUB	O35658	C1qbp	8.03183	5.63838e-06
Brain	PUB	P68369	Tuba1a	8.01371	2.8084e-08
Brain	PUB	Q9CR62	Slc25a11	7.89092	1.12208e-06
Brain	PUB	Q99MR9	Ppp1r3a	7.51423	0.0104612
Brain	PUB	P20917	Mag	7.44187	9.66358e-05
Brain	PUB	Q9JKC6	Cend1	7.40588	8.6984e-06
Brain	PUB	Q99J85	Nptxr	7.27921	0.00300534
Brain	PUB	O35678	Mgll	7.26442	0.000219758
Brain	PUB	Q3UYC0	Ppm1h	7.18473	1.43413e-06
Brain	PUB	O54724	Ptrf	7.11878	6.04162e-05
Brain	PUB	P00416	mt-Co3	7.10723	0.0102939
Brain	PUB	P23116	Eif3a	7.10515	0.00100594
Brain	PUB	P48758	Cbr1	7.03748	6.53265e-07
Brain	PUB	P56564	Slc1a3	6.98677	4.71942e-05
Brain	PUB	Q9EP69	Sacm1l	6.92433	8.90488e-06
Brain	PUB	P99024	Tubb5	6.83073	0.00218117
Brain	PUB	Q924T7	Rnf31	6.81624	1.49037e-08
Brain	PUB	Q9EQ20	Aldh6a1	6.77821	0.000464641
Brain	PUB	P47740	Aldh3a2	6.7434	2.18764e-05
Brain	PUB	Q91VR2	Atp5c1	6.72479	0.00489798
Brain	PUB	Q8R3V5	Sh3glb2	6.7237	2.24403e-05
Brain	PUB	Q3U0M1	Trappc9	6.69906	2.23815e-08
Brain	PUB	Q64332	Syn2	6.68836	0.000883411
Brain	PUB	P00920	Ca2	6.68072	0.00628528
Brain	PUB	P50544	Acadvl	6.67116	7.71845e-06
Brain	PUB	Q7TSF4	Lrrc75a	6.66527	0.00128134
Brain	PUB	Q91VM9	Ppa2	6.65931	0.00131198
Brain	PUB	Q99PU5	Acsbg1	6.63119	0.00200511
Brain	PUB	P68368	Tuba4a	6.62208	0.00297751
Brain	PUB	Q0VBV7	Cep126	6.57442	0.00349475
Brain	PUB	P48962	Slc25a4	6.55427	0.000338022
Brain	PUB	Q8BXR9	Osbpl6	6.48024	2.44314e-06
Brain	PUB	Q60771	Cldn11	6.45408	0.00410166
Brain	PUB	Q8R191	Syngr3	6.39681	0.0021286
Brain	PUB	O55143	Atp2a2	6.27827	0.000269363
Brain	PUB	O89053	Coro1a	6.24644	2.17383e-05
Brain	PUB	Q99L04	Dhrs1	6.24045	0.00141763
Brain	PUB	Q9QZX7	Srr	6.19232	9.01707e-06
Brain	PUB	Q60676	Ppp5c	6.18469	1.79284e-05
Brain	PUB	Q925N0	Sfxn5	6.15839	9.2005e-05
Brain	PUB	Q60598	Cttn	6.14118	0.00124663
Brain	PUB	Q9D051	Pdhb	6.06935	0.00141993
Brain	PUB	Q9WV34	Mpp2	6.0481	0.000241854
Brain	PUB	Q9CWF2	Tubb2b	6.00796	0.00532411
Brain	PUB	P25444	Rps2	5.99238	7.91717e-06
Brain	PUB	Q9DC07	Nebl	5.98929	0.00934815
Brain	PUB	Q9WV92	Epb41l3	5.96	1.79398e-05
Brain	PUB	Q9JHS4	Clpx	5.95983	0.0284794
Brain	PUB	Q3UX10	Tubal3	5.93049	0.000453505
Brain	PUB	Q9D6M3	Slc25a22	5.9143	0.00227938
Brain	PUB	O70161	Pip5k1c	5.89414	1.0568e-05
Brain	PUB	Q8BH66	Atl1	5.83421	2.09602e-05
Brain	PUB	Q9ER72	Cars	5.82679	0.000154005
Brain	PUB	Q9WUM5	Suclg1	5.82296	0.000246623
Brain	PUB	Q91YQ5	Rpn1	5.8222	4.7276e-06
Brain	PUB	Q99KJ8	Dctn2	5.81956	0.00583039
Brain	PUB	O70318	Epb41l2	5.80107	2.36722e-06
Brain	PUB	P62880	Gnb2	5.79901	0.00156362
Brain	PUB	Q9ERD7	Tubb3	5.74797	1.65365e-05
Brain	PUB	Q8R081	Hnrnpl	5.74361	0.000654035
Brain	PUB	P16858	Gapdh	5.73645	5.73902e-06
Brain	PUB	P51881	Slc25a5	5.71656	0.00254272
Brain	PUB	P35802	Gpm6a	5.69502	0.00695208
Brain	PUB	Q5SRX1	Tom1l2	5.69295	0.000580062
Brain	PUB	Q9ESZ8	Gtf2i	5.67731	1.05745e-05
Brain	PUB	Q9QYB5	Add3	5.67025	0.00333465
Brain	PUB	P46097	Syt2	5.66496	1.77828e-05
Brain	PUB	Q8BMS1	Hadha	5.65852	0.000437248
Brain	PUB	P48318	Gad1	5.59865	4.77204e-06
Brain	PUB	Q5F2E8	Taok1	5.57174	1.36948e-07
Brain	PUB	P04370	Mbp	5.55652	5.97693e-05
Brain	PUB	Q8BNW9	Kbtbd11	5.51415	0.000429227
Brain	PUB	P97447	Fhl1	5.4556	0.00863894
Brain	PUB	O88910	Mpp3	5.44529	2.0853e-06
Brain	PUB	O54833	Csnk2a2	5.41027	1.57616e-06
Brain	PUB	Q6PER3	Mapre3	5.3841	0.00269313
Brain	PUB	Q791V5	Mtch2	5.37484	0.0074474
Brain	PUB	Q91WC3	Acsl6	5.35758	0.000885783
Brain	PUB	Q6PHU5	Sort1	5.34623	7.34668e-05
Brain	PUB	Q9Z2H5	Epb41l1	5.345	2.47863e-06
Brain	PUB	O70252	Hmox2	5.34318	4.30885e-05
Brain	PUB	Q8VCW8	Acsf2	5.34093	5.42859e-05
Brain	PUB	Q80XN0	Bdh1	5.32188	0.00202389
Brain	PUB	Q91VZ6	Smap1	5.30095	0.000105396
Brain	PUB	Q8C1B7	2023-09-11	5.30071	0.0066647
Brain	PUB	Q9Z140	Cpne6	5.27727	0.000118464
Brain	PUB	Q923T9	Camk2g	5.25732	0.00050584
Brain	PUB	P10852	Slc3a2	5.24578	0.0158902
Brain	PUB	Q922B2	Dars	5.23974	0.00227732
Brain	PUB	P13020	Gsn	5.23906	0.0332035
Brain	PUB	Q9D6F9	Tubb4a	5.23661	8.84813e-05
Brain	PUB	Q9JIS5	Sv2a	5.22728	0.00177814
Brain	PUB	P70333	Hnrnph2	5.22187	0.000524609
Brain	PUB	P12382	Pfkl	5.20539	0.00339855
Brain	PUB	Q8C1A5	Thop1	5.19002	0.00591713
Brain	PUB	Q922D8	Mthfd1	5.17672	3.54962e-05
Brain	PUB	Q9CX86	Hnrnpa0	5.16448	0.000208549
Brain	PUB	Q9Z2I0	Letm1	5.16043	5.76523e-05
Brain	PUB	P30999	Ctnnd1	5.15448	0.000148299
Brain	PUB	P48453	Ppp3cb	5.15154	0.000123101
Brain	PUB	Q8CHX7	Rftn2	5.12673	0.000859416
Brain	PUB	O70172	Pip4k2a	5.10989	0.00363607
Brain	PUB	Q3UTZ3		5.09947	5.71289e-07
Brain	PUB	Q8R071	Itpka	5.09438	0.000809999
Brain	PUB	Q8BWM0	Ptges2	5.08887	8.35127e-05
Brain	PUB	P31324	Prkar2b	5.07115	0.00449212
Brain	PUB	Q8K2C9	Hacd3	5.06694	0.000208281
Brain	PUB	Q9R0P3	Esd	5.06101	0.00355616
Brain	PUB	Q80TZ3	Dnajc6	5.05261	0.000763819
Brain	PUB	Q8R5H6	Wasf1	5.03399	3.34037e-05
Brain	PUB	P49615	Cdk5	5.02812	0.00179696
Brain	PUB	Q99J99	Mpst	5.02669	0.00303459
Brain	PUB	Q8R3P0	Aspa	5.02095	0.0117305
Brain	PUB	Q8VDN2	Atp1a1	5.0032	0.0108551
Brain	PUB	Q78ZA7	Nap1l4	4.97768	0.00206719
Brain	PUB	Q91V61	Sfxn3	4.97531	0.00225002
Brain	PUB	Q63918	Sdpr	4.96308	0.000234644
Brain	PUB	Q8CCT4	Tceal5	4.94616	0.0236494
Brain	PUB	Q9D8N0	Eef1g	4.9213	0.000119735
Brain	PUB	Q921M7	Fam49b	4.90218	0.00439475
Brain	PUB	P47857	Pfkm	4.89518	0.0135174
Brain	PUB	Q99LF4	Rtcb	4.87589	0.00028303
Brain	PUB	Q3ULJ0	Gpd1l	4.8755	0.00331461
Brain	PUB	Q9CRY7	Gdpd1	4.86287	0.0121337
Brain	PUB	Q3THK7	Gmps	4.86174	0.00174006
Brain	PUB	Q9WV80	Snx1	4.85897	0.00294122
Brain	PUB	P62715	Ppp2cb	4.84832	0.00249495
Brain	PUB	Q8K212	Pacs1	4.84392	1.02255e-06
Brain	PUB	P31650	Slc6a11	4.8408	0.00011234
Brain	PUB	P54822	Adsl	4.80489	0.00416407
Brain	PUB	P70297	Stam	4.80254	0.00758394
Brain	PUB	Q8BP47	Nars	4.79017	0.00173084
Brain	PUB	Q8BMA6	Srp68	4.78637	0.000620607
Brain	PUB	Q60932	Vdac1	4.78223	0.0418914
Brain	PUB	P62984	Uba52	4.77339	0.0392582
Brain	PUB	Q01405	Sec23a	4.76128	0.000399442
Brain	PUB	Q9JLM8	Dclk1	4.75383	0.00155063
Brain	PUB	P63011	Rab3a	4.74111	0.0159852
Brain	PUB	Q00612	G6pdx	4.73138	0.000959994
Brain	PUB	Q9EQF6	Dpysl5	4.72557	0.00305651
Brain	PUB	P17427	Ap2a2	4.71764	0.00048421
Brain	PUB	P05213	Tuba1b	4.71584	2.93708e-05
Brain	PUB	P48320	Gad2	4.70931	0.000603838
Brain	PUB	O08759	Ube3a	4.7086	0.00039694
Brain	PUB	Q56A07	Scn2b	4.70431	0.0136924
Brain	PUB	P31001	Des	4.70121	0.0199468
Brain	PUB	P68372	Tubb4b	4.69698	1.90499e-05
Brain	PUB	Q8JZN5	Acad9	4.6892	0.00442078
Brain	PUB	E9Q912	Rap1gds1	4.68395	0.0106111
Brain	PUB	Q9DC69	Ndufa9	4.67305	0.00174984
Brain	PUB	O35682	Myadm	4.6716	0.0273453
Brain	PUB	Q7TQF7	Amph	4.66323	0.00817899
Brain	PUB	P50171	Hsd17b8	4.66313	0.000309292
Brain	PUB	A2RT62	Fbxl16	4.66107	0.000641983
Brain	PUB	Q69Z98	Brsk2	4.66044	0.00122579
Brain	PUB	Q8BKZ9	Pdhx	4.66005	0.0145697
Brain	PUB	P63046	Sult4a1	4.65632	0.00107727
Brain	PUB	Q9CY58	Serbp1	4.65608	0.00025985
Brain	PUB	P46096	Syt1	4.64376	0.000433143
Brain	PUB	Q91W89	Man2c1	4.643	0.00264832
Brain	PUB	Q9WUM4	Coro1c	4.62539	0.000817098
Brain	PUB	Q9EP89	Lactb	4.61611	0.000791355
Brain	PUB	Q8CBY8	Dctn4	4.60803	0.0017517
Brain	PUB	O35098	Dpysl4	4.59623	0.00310159
Brain	PUB	Q8CIB5	Fermt2	4.58999	0.000332658
Brain	PUB	B2RSH2	Gnai1	4.58768	0.0141534
Brain	PUB	Q8BH59	Slc25a12	4.58077	0.000948721
Brain	PUB	O08583	Alyref	4.5767	0.0229514
Brain	PUB	Q9QYR6	Map1a	4.5677	0.000867401
Brain	PUB	Q6P1F6	Ppp2r2a	4.56237	0.00619917
Brain	PUB	G5E829	Atp2b1	4.55392	3.52234e-05
Brain	PUB	P17426	Ap2a1	4.55103	0.000809511
Brain	PUB	P80317	Cct6a	4.53353	0.00153584
Brain	PUB	Q8BW96	Camk1d	4.5243	0.00125466
Brain	PUB	G3XA57	Rab11fip2	4.52341	1.92804e-06
Brain	PUB	P56399	Usp5	4.52271	0.000912316
Brain	PUB	Q08642	Padi2	4.513	6.25763e-05
Brain	PUB	Q60931	Vdac3	4.50487	0.0117361
Brain	PUB	P16054	Prkce	4.48829	0.00513845
Brain	PUB	P84091	Ap2m1	4.48775	0.00223838
Brain	PUB	P61222	Abce1	4.48283	0.00216162
Brain	PUB	P47753	Capza1	4.47964	0.0237548
Brain	PUB	P17563	Selenbp1	4.4619	0.00355354
Brain	PUB	P14148	Rpl7	4.45659	0.00203582
Brain	PUB	Q8K354	Cbr3	4.448	0.000589334
Brain	PUB	Q8CAK1	Iba57	4.43879	0.00521574
Brain	PUB	Q80TJ1	Cadps	4.43004	0.00509671
Brain	PUB	Q8CGA0	Ppm1f	4.42529	1.70571e-05
Brain	PUB	P24549	Aldh1a1	4.41339	0.0318053
Brain	PUB	P60335	Pcbp1	4.40153	0.00664586
Brain	PUB	Q8BHL3	Tbc1d10b	4.39583	0.00126797
Brain	PUB	Q8K0U4	Hspa12a	4.38877	0.0216761
Brain	PUB	P38647	Hspa9	4.38517	0.0218618
Brain	PUB	Q80XI4	Pip4k2b	4.38273	0.0107641
Brain	PUB	Q61548	Snap91	4.37863	0.0137067
Brain	PUB	P17809	Slc2a1	4.37626	0.0308721
Brain	PUB	Q8VEK3	Hnrnpu	4.36657	0.00663391
Brain	PUB	P60122	Ruvbl1	4.34652	0.00419436
Brain	PUB	Q61699	Hsph1	4.34556	0.000615587
Brain	PUB	P46460	Nsf	4.33567	0.000504618
Brain	PUB	Q8BJH1	Zc2hc1a	4.31772	0.00285401
Brain	PUB	Q3UHL1	Camkv	4.31627	0.00317649
Brain	PUB	Q61481	Pde1a	4.31248	0.00163509
Brain	PUB	P70372	Elavl1	4.31053	0.0139434
Brain	PUB	Q3U0V1	Khsrp	4.30284	0.00432034
Brain	PUB	P62908	Rps3	4.29772	0.0415945
Brain	PUB	Q11011	Npepps	4.29631	0.000171088
Brain	PUB	Q8C078	Camkk2	4.29248	9.53591e-05
Brain	PUB	P97427	Crmp1	4.29129	0.00106706
Brain	PUB	Q9WUR2	Eci2	4.28875	0.00627141
Brain	PUB	Q8C0M9	Asrgl1	4.27636	0.00350524
Brain	PUB	Q62108	Dlg4	4.2757	0.00969284
Brain	PUB	Q99LB6	Mat2b	4.27161	0.00681078
Brain	PUB	Q91VU6	Dcaf11	4.26913	0.00489629
Brain	PUB	Q3U1J4	Ddb1	4.2517	0.000137334
Brain	PUB	Q91VN4	Chchd6	4.23263	0.0162396
Brain	PUB	Q99KB8	Hagh	4.22892	0.0170617
Brain	PUB	P97797	Sirpa	4.2183	0.0357554
Brain	PUB	P53810	Pitpna	4.20441	0.0135691
Brain	PUB	Q8K0S0	Phyhip	4.20066	8.64475e-06
Brain	PUB	Q9Z0E0	Ncdn	4.19486	0.00274808
Brain	PUB	Q80U23	Snph	4.19337	0.00167922
Brain	PUB	Q9Z1N5	Ddx39b	4.17483	0.00122001
Brain	PUB	Q6PIE5	Atp1a2	4.17475	0.000596421
Brain	PUB	Q3UNH4	Gprin1	4.17241	0.000336193
Brain	PUB	Q8BH44	Coro2b	4.17161	0.00280964
Brain	PUB	Q8BL86	Mblac2	4.16978	0.00159789
Brain	PUB	P80318	Cct3	4.15276	0.0206191
Brain	PUB	Q8BIW1	Prune	4.14696	0.00352725
Brain	PUB	Q61792	Lasp1	4.14665	0.000214139
Brain	PUB	Q8BYM5	Nlgn3	4.14551	0.00174231
Brain	PUB	Q3TLI0	Trappc10	4.14329	4.20223e-06
Brain	PUB	Q8K0T0	Rtn1	4.14028	0.0152044
Brain	PUB	Q8VEM8	Slc25a3	4.1135	0.000469492
Brain	PUB	F8VPU2	Farp1	4.11143	5.51673e-05
Brain	PUB	Q6NXK7	Dpp10	4.0987	0.000474169
Brain	PUB	P97300	Nptn	4.09728	0.0469768
Brain	PUB	Q3UEB3	Puf60	4.08585	1.75675e-05
Brain	PUB	Q6ZQI3	Mlec	4.08188	0.0148635
Brain	PUB	Q8BMF4	Dlat	4.07742	0.00842084
Brain	PUB	Q99JX7	Nxf1	4.07288	0.000298558
Brain	PUB	P54823	Ddx6	4.07014	0.010848
Brain	PUB	P22723	Gabrg2	4.04961	0.000287317
Brain	PUB	Q9JK23	Psmg1	4.02663	0.000104559
Brain	PUB	P63318	Prkcg	4.0076	0.0317142
Brain	PUB	Q7TMM9	Tubb2a	4.00319	9.57351e-05
Brain	PUB	Q8BVE3	Atp6v1h	4.00295	0.00467758
Brain	PUB	Q9D819	Ppa1	3.98592	0.0233003
Brain	PUB	Q8VHK5	Mlc1	3.98192	0.0230317
Brain	PUB	Q9Z1W9	Stk39	3.97882	6.60638e-06
Brain	PUB	Q99L43	Cds2	3.9774	0.0103478
Brain	PUB	O88448	Klc2	3.95822	0.0336238
Brain	PUB	Q99LC5	Etfa	3.95707	0.0208994
Brain	PUB	P26638	Sars	3.92623	0.000539236
Brain	PUB	P80314	Cct2	3.92495	0.00641375
Brain	PUB	Q9CY27	Tecr	3.90977	0.00377014
Brain	PUB	P08752	Gnai2	3.89385	0.0123589
Brain	PUB	P70290	Mpp1	3.89316	0.00250925
Brain	PUB	Q99JR5	Tinagl1	3.89187	0.00896898
Brain	PUB	O88735	Map7	3.88791	0.00101551
Brain	PUB	Q99KQ4	Nampt	3.87753	0.000189274
Brain	PUB	Q8CG76	Akr7a2	3.87635	0.020196
Brain	PUB	Q8VE33	Gdap1l1	3.87395	0.00160698
Brain	PUB	Q8C0P5	Coro2a	3.87246	0.00211504
Brain	PUB	Q6PGN3	Dclk2	3.8699	0.0120308
Brain	PUB	Q68FF6	Git1	3.85628	0.00395083
Brain	PUB	Q61753	Phgdh	3.84136	0.00245377
Brain	PUB	Q8VBZ3	Clptm1	3.8307	0.00217967
Brain	PUB	Q9ES97	Rtn3	3.81759	0.00377325
Brain	PUB	P62192	Psmc1	3.8174	1.93237e-05
Brain	PUB	O54774	Ap3d1	3.81243	0.00458619
Brain	PUB	Q9Z268	Rasal1	3.81106	0.0138589
Brain	PUB	Q3UNZ8		3.80439	0.00596586
Brain	PUB	Q9EPW0	Inpp4a	3.79074	0.00448714
Brain	PUB	P47738	Aldh2	3.78935	0.0329381
Brain	PUB	P48722	Hspa4l	3.78718	0.0115078
Brain	PUB	P20357	Map2	3.77195	0.000751134
Brain	PUB	Q64487	Ptprd	3.76724	7.74683e-05
Brain	PUB	P35235	Ptpn11	3.76483	0.0142941
Brain	PUB	O08749	Dld	3.76124	0.0282504
Brain	PUB	Q8VDQ8	Sirt2	3.75696	0.0166513
Brain	PUB	Q91V12	Acot7	3.74797	6.41919e-05
Brain	PUB	Q9QXY6	Ehd3	3.74711	0.0042019
Brain	PUB	Q9ERI6	Rdh14	3.74563	0.00113579
Brain	PUB	Q7TQI3	Otub1	3.7385	0.00172851
Brain	PUB	Q8CHG7	Rapgef2	3.72937	0.000445064
Brain	PUB	Q99PJ0	Ntm	3.72231	0.00590395
Brain	PUB	Q9WVK4	Ehd1	3.70383	0.0101225
Brain	PUB	Q641K1	Agtpbp1	3.70037	0.00100428
Brain	PUB	Q8R050	Gspt1	3.69152	0.00593706
Brain	PUB	Q03265	Atp5a1	3.68051	0.0143863
Brain	PUB	Q8CGR7	Upp2	3.6773	0.0118891
Brain	PUB	Q8CHC4	Synj1	3.6659	0.000141609
Brain	PUB	Q8BVL3	Snx17	3.65292	0.000190594
Brain	PUB	Q8BZ98	Dnm3	3.65018	0.00434698
Brain	PUB	Q64521	Gpd2	3.64749	0.0096289
Brain	PUB	P28740	Kif2a	3.63494	0.0180635
Brain	PUB	P68181	Prkacb	3.62379	0.00234844
Brain	PUB	Q8BGN3	Enpp6	3.62186	0.000750863
Brain	PUB	O54829	Rgs7	3.60737	0.04625
Brain	PUB	O54991	Cntnap1	3.6034	0.00567149
Brain	PUB	Q8BYI9	Tnr	3.59904	0.041892
Brain	PUB	Q8VIJ6	Sfpq	3.59596	0.0148824
Brain	PUB	Q9CZC8	Scrn1	3.59533	0.0427678
Brain	PUB	P28571	Slc6a9	3.58833	0.0308739
Brain	PUB	Q80U63	Mfn2	3.58528	0.00242159
Brain	PUB	Q8BWG8	Arrb1	3.57849	0.00019815
Brain	PUB	Q5SSM3	Arhgap44	3.571	0.0044756
Brain	PUB	O35737	Hnrnph1	3.56759	0.00761327
Brain	PUB	Q9DBG3	Ap2b1	3.561	0.00209752
Brain	PUB	Q91V92	Acly	3.54871	0.000901508
Brain	PUB	Q8VHI6	Wasf3	3.54204	0.00170149
Brain	PUB	Q9R1C6	Dgke	3.5411	0.00653728
Brain	PUB	Q9D906	Atg7	3.53916	0.000325921
Brain	PUB	Q8K2B3	Sdha	3.52863	0.0337489
Brain	PUB	P01878		3.52405	0.00549338
Brain	PUB	Q8VCM7	Fgg	3.52136	0.0421368
Brain	PUB	O35874	Slc1a4	3.51884	0.0413984
Brain	PUB	Q62095	Ddx3y	3.51429	0.00687621
Brain	PUB	Q5U458	Dnajc11	3.51341	2.89452e-05
Brain	PUB	Q99P72	Rtn4	3.50692	0.0194265
Brain	PUB	Q9QYB8	Add2	3.49621	0.0383792
Brain	PUB	Q80SW1	Ahcyl1	3.48437	0.0420131
Brain	PUB	Q9D8B3	Chmp4b	3.47856	0.0131198
Brain	PUB	Q9CY50	Ssr1	3.46603	0.00550385
Brain	PUB	P63017	Hspa8	3.46344	0.00386744
Brain	PUB	Q9R0K7	Atp2b2	3.45703	0.00382167
Brain	PUB	P70414	Slc8a1	3.44483	0.00331518
Brain	PUB	Q3UTH8	Arhgef9	3.43732	0.00468684
Brain	PUB	P12849	Prkar1b	3.42231	0.0269722
Brain	PUB	P62631	Eef1a2	3.41958	0.000161652
Brain	PUB	Q91WK0	Lrrfip2	3.41359	0.0331341
Brain	PUB	Q3TDN2	Faf2	3.4031	0.000240931
Brain	PUB	Q61595	Ktn1	3.4021	0.018514
Brain	PUB	Q3UHJ0	Aak1	3.39598	0.0323405
Brain	PUB	Q99K51	Pls3	3.39466	0.0187647
Brain	PUB	P14873	Map1b	3.37509	0.00148378
Brain	PUB	Q8R361	Rab11fip5	3.34698	0.00725511
Brain	PUB	P11983	Tcp1	3.32357	0.0202988
Brain	PUB	Q8CHT1	Ngef	3.31605	0.0111725
Brain	PUB	Q8R001	Mapre2	3.31389	0.0288492
Brain	PUB	Q61166	Mapre1	3.30885	0.0205901
Brain	PUB	Q8BW75	Maob	3.30801	0.0214589
Brain	PUB	P17156	Hspa2	3.3023	0.00774759
Brain	PUB	Q80U28	Madd	3.30023	0.00319779
Brain	PUB	P48774	Gstm5	3.29703	0.00745902
Brain	PUB	P53986	Slc16a1	3.28906	0.0088405
Brain	PUB	Q5PR69	Kiaa1211	3.2878	0.00568572
Brain	PUB	Q91XU3	Pip4k2c	3.27304	0.0350292
Brain	PUB	P80315	Cct4	3.27161	0.0206925
Brain	PUB	Q69ZX8	Ablim3	3.27061	0.00112902
Brain	PUB	Q9WUA3	Pfkp	3.25712	0.0348551
Brain	PUB	P12367	Prkar2a	3.25207	0.00566794
Brain	PUB	P50516	Atp6v1a	3.23784	0.00784639
Brain	PUB	Q9WUB3	Pygm	3.23388	0.030175
Brain	PUB	Q9Z0P4	Palm	3.23306	0.0442039
Brain	PUB	P56480	Atp5b	3.23153	0.037203
Brain	PUB	Q91XL9	Osbpl1a	3.22912	0.000216431
Brain	PUB	P28656	Nap1l1	3.22387	0.0355178
Brain	PUB	P47941	Crkl	3.22113	0.0269601
Brain	PUB	P80316	Cct5	3.20788	0.00330497
Brain	PUB	Q61102	Abcb7	3.20198	0.000244774
Brain	PUB	Q6PB66	Lrpprc	3.19297	0.017088
Brain	PUB	P62482	Kcnab2	3.19061	0.0218629
Brain	PUB	Q8BIZ1	Anks1b	3.18832	0.0169013
Brain	PUB	Q9R1R2	Trim3	3.18639	0.0139681
Brain	PUB	P47754	Capza2	3.18317	0.000933574
Brain	PUB	O88935	Syn1	3.18072	0.00199701
Brain	PUB	Q62418	Dbnl	3.17986	0.000160581
Brain	PUB	Q8K406	Lgi3	3.1783	0.00870295
Brain	PUB	Q8BIJ6	Iars2	3.17749	0.00723343
Brain	PUB	Q00896	Serpina1c	3.17401	0.02727
Brain	PUB	Q9CQF9	Pcyox1	3.16995	0.00107231
Brain	PUB	O08539	Bin1	3.16899	0.0125363
Brain	PUB	A2CG49	Kalrn	3.16858	0.0126378
Brain	PUB	Q8C8R3	Ank2	3.16259	0.0128808
Brain	PUB	P60202	Plp1	3.16169	0.00156019
Brain	PUB	P19157	Gstp1	3.15363	0.000315802
Brain	PUB	Q9D1R9	Rpl34	3.15275	0.0369139
Brain	PUB	Q8R1Q8	Dync1li1	3.15269	0.00359916
Brain	PUB	Q61656	Ddx5	3.1456	0.0166246
Brain	PUB	Q8CCN5	Bcas3	3.13633	0.00167189
Brain	PUB	Q9CPV4	Glod4	3.13349	0.00879447
Brain	PUB	Q920I9	Wdr7	3.13246	0.00318391
Brain	PUB	P17710	Hk1	3.13076	0.00617987
Brain	PUB	Q8JZQ2	Afg3l2	3.12451	0.00872156
Brain	PUB	Q8CBE3	Wdr37	3.12263	0.0422675
Brain	PUB	Q8K596	Slc8a2	3.10959	0.00609777
Brain	PUB	P32921	Wars	3.10529	0.0305404
Brain	PUB	Q9JIA1	Lgi1	3.10334	0.0191121
Brain	PUB	P28867	Prkcd	3.09895	0.0110236
Brain	PUB	Q8CGF6	Wdr47	3.09766	0.0120891
Brain	PUB	P34914	Ephx2	3.0938	0.00860433
Brain	PUB	Q62318	Trim28	3.09044	0.0275151
Brain	PUB	Q68FD5	Cltc	3.07702	0.0181492
Brain	PUB	Q9JJK2	Lancl2	3.07187	0.0179639
Brain	PUB	P62484	Abi2	3.05806	0.0177476
Brain	PUB	O88447	Klc1	3.05579	0.00120119
Brain	PUB	O88343	Slc4a4	3.04486	0.0290847
Brain	PUB	P62702	Rps4x	3.04043	0.0282844
Brain	PUB	P70206	Plxna1	3.03956	0.00199238
Brain	PUB	P27612	Plaa	3.03475	0.00400485
Brain	PUB	Q925I1	Atad3	3.02512	0.0345375
Brain	PUB	Q8VEH5	Epm2aip1	3.02004	0.0134103
Brain	PUB	Q7TSJ2	Map6	3.0184	0.00108222
Brain	PUB	Q62417	Sorbs1	3.00964	0.0380363
Brain	PUB	Q99KI0	Aco2	3.00522	0.00723105
Brain	PUB	Q4KMM3	Oxr1	2.99861	0.0428859
Brain	PUB	Q9R1V6	Adam22	2.98204	0.000904024
Brain	PUB	P70182	Pip5k1a	2.97548	0.0250586
Brain	PUB	Q9QZQ8	H2afy	2.97064	0.0153641
Brain	PUB	P99029	Prdx5	2.96588	0.00640926
Brain	PUB	Q9D7G0	Prps1	2.96588	0.0151464
Brain	PUB	Q8BXR1	Slc7a14	2.96512	0.0358596
Brain	PUB	Q76MZ3	Ppp2r1a	2.96028	0.0143657
Brain	PUB	Q6PIC6	Atp1a3	2.95532	0.00722893
Brain	PUB	Q8R0S4	Cacnb4	2.95434	0.00075571
Brain	PUB	P28738	Kif5c	2.92509	0.0136023
Brain	PUB	Q6AW69	Cgnl1	2.92415	0.0314483
Brain	PUB	P62814	Atp6v1b2	2.91681	0.0188325
Brain	PUB	O08553	Dpysl2	2.91075	0.000730169
Brain	PUB	Q02053	Uba1	2.90958	0.0106415
Brain	PUB	Q8BHZ0	Fam49a	2.89704	0.0183539
Brain	PUB	Q8BGH2	Samm50	2.88188	0.0274157
Brain	PUB	Q9CZS1	Aldh1b1	2.88114	0.0173644
Brain	PUB	Q91YX5	Lpgat1	2.88024	0.0121607
Brain	PUB	Q60737	Csnk2a1	2.87984	0.00348855
Brain	PUB	Q61553	Fscn1	2.87932	0.015689
Brain	PUB	P45376	Akr1b1	2.87806	0.0282486
Brain	PUB	A2AJI0	Map7d1	2.86983	0.0157828
Brain	PUB	Q9JLJ2	Aldh9a1	2.86208	0.0183139
Brain	PUB	Q7TNB8	Sbno2	2.85212	0.000207364
Brain	PUB	Q91YH5	Atl3	2.85136	0.00218297
Brain	PUB	Q9Z2W0	Dnpep	2.84606	0.00211299
Brain	PUB	Q91WG7	Dgkg	2.84186	0.0112085
Brain	PUB	O35643	Ap1b1	2.83991	0.0161733
Brain	PUB	Q920Q4	Vps16	2.83656	0.0259563
Brain	PUB	P70168	Kpnb1	2.83534	0.0425665
Brain	PUB	D3YZI9	Pgbd5	2.82815	0.00327272
Brain	PUB	Q9WU78	Pdcd6ip	2.82276	0.0112065
Brain	PUB	Q7TPR4	Actn1	2.81239	0.0191862
Brain	PUB	P80313	Cct7	2.81074	0.042133
Brain	PUB	Q9QZ06	Tollip	2.81007	0.0279244
Brain	PUB	Q9WV60	Gsk3b	2.80873	0.0031864
Brain	PUB	Q3UHD9	Agap2	2.80694	0.045655
Brain	PUB	Q8C7M3	Trim9	2.80494	0.0323976
Brain	PUB	Q5SSL4	Abr	2.79983	0.0187289
Brain	PUB	Q9D0E1	Hnrnpm	2.79481	0.00947733
Brain	PUB	P28661	2023-09-04	2.78503	0.0341488
Brain	PUB	Q9JHU9	Isyna1	2.77671	0.002531
Brain	PUB	O88487	Dync1i2	2.77633	0.0300713
Brain	PUB	Q91W50	Csde1	2.7714	0.0103945
Brain	PUB	P57780	Actn4	2.77136	0.0188581
Brain	PUB	Q5SVL6	Rap1gap2	2.76705	0.0331499
Brain	PUB	Q9DBC7	Prkar1a	2.76585	0.0182202
Brain	PUB	P22892	Ap1g1	2.76314	0.00258896
Brain	PUB	Q8BMG7	Rab3gap2	2.75169	0.00264153
Brain	PUB	Q8C522	Endod1	2.75072	0.00968067
Brain	PUB	Q9JL26	Fmnl1	2.74806	0.0253171
Brain	PUB	P01027	C3	2.73968	0.000426028
Brain	PUB	O35226	Psmd4	2.73922	0.00204171
Brain	PUB	Q8VDM4	Psmd2	2.73409	0.00982724
Brain	PUB	Q8JZW4	Cpne5	2.73238	0.0197436
Brain	PUB	Q922S4	Pde2a	2.72501	0.00950052
Brain	PUB	Q6DFV3	Arhgap21	2.71735	0.00776116
Brain	PUB	Q9QY76	Vapb	2.70641	0.042128
Brain	PUB	Q9JJV5	Cacng3	2.69691	0.0460769
Brain	PUB	Q8C854	Myef2	2.69481	0.0328419
Brain	PUB	P09405	Ncl	2.6776	0.0207304
Brain	PUB	Q3UHD6	Snx27	2.67136	0.011321
Brain	PUB	P62881	Gnb5	2.66582	0.0087924
Brain	PUB	P05480	Src	2.6638	0.00403383
Brain	PUB	O70503	Hsd17b12	2.65588	0.0237911
Brain	PUB	Q3TY60	Fam131b	2.64078	0.0119791
Brain	PUB	Q8C5W0	Clmn	2.64015	0.0207499
Brain	PUB	P62874	Gnb1	2.63986	0.00654418
Brain	PUB	Q921M3	Sf3b3	2.63331	0.021596
Brain	PUB	Q5DTT2	Psd	2.60477	0.0160503
Brain	PUB	O88704	Hcn1	2.59876	0.00828021
Brain	PUB	P62137	Ppp1ca	2.59135	0.0419075
Brain	PUB	P04925	Prnp	2.58988	0.0284384
Brain	PUB	Q9DBT5	Ampd2	2.58776	0.0486463
Brain	PUB	Q9Z0H8	Clip2	2.58387	0.0317864
Brain	PUB	Q9QYC0	Add1	2.58258	0.0010451
Brain	PUB	P33173	Kif1a	2.57987	0.0132522
Brain	PUB	E9PV24	Fga	2.5691	0.0361587
Brain	PUB	O08914	Faah	2.56477	0.00556279
Brain	PUB	Q9Z2W8	Gria4	2.56328	0.00536689
Brain	PUB	Q8CIV8	Tbce	2.56321	0.0014309
Brain	PUB	Q9D8W5	Psmd12	2.56121	0.0285809
Brain	PUB	Q60780	Gas7	2.54893	0.00885502
Brain	PUB	Q8BUV3	Gphn	2.54295	0.0299505
Brain	PUB	Q8BHF7	Pgs1	2.53662	0.0213773
Brain	PUB	Q8BR92	Palm2	2.51888	0.0120541
Brain	PUB	A2AG50	Map7d2	2.51389	0.012425
Brain	PUB	P70175	Dlg3	2.51332	0.0425873
Brain	PUB	Q8K341	Atat1	2.51126	0.039373
Brain	PUB	Q8VDD5	Myh9	2.50645	0.0279165
Brain	PUB	Q04750	Top1	2.50626	0.0257357
Brain	PUB	B2RUJ5	Apba1	2.50368	0.00169981
Brain	PUB	Q8CHH9	2023-09-08	2.49137	0.00483468
Brain	PUB	Q99KP6	Prpf19	2.49096	0.0358573
Brain	PUB	P46935	Nedd4	2.48812	0.00180662
Brain	PUB	P47708	Rph3a	2.48535	0.00724829
Brain	PUB	Q9CTY5	Micu3	2.4829	0.0129756
Brain	PUB	P24472	Gsta4	2.4746	0.0342708
Brain	PUB	Q8BQU6	Gjc2	2.47385	0.00454093
Brain	PUB	E9Q634	Myo1e	2.46876	0.00248369
Brain	PUB	Q05920	Pc	2.45706	0.0210974
Brain	PUB	P08414	Camk4	2.45536	0.0465941
Brain	PUB	Q9Z2D6	Mecp2	2.45324	0.0126808
Brain	PUB	A2ALS5	Rap1gap	2.44162	0.0414329
Brain	PUB	Q9WVK8	Cyp46a1	2.43901	0.0176752
Brain	PUB	Q8BIK4	Dock9	2.43636	0.0073577
Brain	PUB	P70236	Map2k6	2.42854	0.0316693
Brain	PUB	Q06138	Cab39	2.42539	0.0430153
Brain	PUB	Q80UP3	Dgkz	2.42536	0.00764256
Brain	PUB	Q9QYI3	Dnajc7	2.42229	0.00409111
Brain	PUB	Q8K377	Lrrtm1	2.41296	0.00897953
Brain	PUB	Q62261	Sptbn1	2.41057	0.0480646
Brain	PUB	P58404	Strn4	2.40947	0.0196539
Brain	PUB	Q8VHW2	Cacng8	2.40627	0.0433989
Brain	PUB	Q9QXS6	Dbn1	2.40155	0.0482956
Brain	PUB	Q8BMF3	Me3	2.39825	0.0167344
Brain	PUB	P11798	Camk2a	2.39783	0.0166985
Brain	PUB	P16546	Sptan1	2.38325	0.0312054
Brain	PUB	Q7TMB8	Cyfip1	2.3821	0.0487849
Brain	PUB	D3YWQ0	Dgki	2.38024	0.0349043
Brain	PUB	B9EJA2	Cttnbp2	2.37865	0.0378817
Brain	PUB	Q00897	Serpina1d	2.37646	0.0157452
Brain	PUB	Q00PI9	Hnrnpul2	2.374	0.0107225
Brain	PUB	P61264	Stx1b	2.36578	0.0339978
Brain	PUB	P55012	Slc12a2	2.36458	0.023022
Brain	PUB	P08553	Nefm	2.36322	0.0305307
Brain	PUB	P70336	Rock2	2.35483	0.00725281
Brain	PUB	P10637	Mapt	2.34392	0.00487817
Brain	PUB	Q8VDJ3	Hdlbp	2.34133	0.0334745
Brain	PUB	O54865	Gucy1b3	2.338	0.00668173
Brain	PUB	P20029	Hspa5	2.33226	0.0356058
Brain	PUB	Q9Z2A5	Ate1	2.32927	0.00828395
Brain	PUB	Q9D6Z1	Nop56	2.32698	0.00219545
Brain	PUB	P18872	Gnao1	2.31572	0.00426915
Brain	PUB	Q7TT50	Cdc42bpb	2.31499	0.00348444
Brain	PUB	B0V2N1	Ptprs	2.31257	0.0165606
Brain	PUB	Q3V1U8	Elmod1	2.31217	0.0119235
Brain	PUB	P39688	Fyn	2.30934	0.00127807
Brain	PUB	Q99JT2	Stk26	2.30812	0.0311506
Brain	PUB	Q8C2Q3	Rbm14	2.30614	0.0321121
Brain	PUB	Q61990	Pcbp2	2.30573	0.044291
Brain	PUB	P49025	Cit	2.30531	0.0132647
Brain	PUB	Q9DBE8	Alg2	2.29884	0.00778097
Brain	PUB	Q9CYR6	Pgm3	2.2896	0.00243881
Brain	PUB	Q6ZQ82	Arhgap26	2.28683	0.0391506
Brain	PUB	P35922	Fmr1	2.28646	0.00437639
Brain	PUB	O35551	Rabep1	2.26437	0.0183502
Brain	PUB	Q8R123	Flad1	2.26282	0.0129933
Brain	PUB	P98203	Arvcf	2.2604	0.00770295
Brain	PUB	Q9JMH6	Txnrd1	2.25658	0.0479026
Brain	PUB	Q9CX34	Sugt1	2.25448	0.0163214
Brain	PUB	Q80X80	C2cd2l	2.24823	0.000893059
Brain	PUB	Q9CYT6	Cap2	2.24811	0.0460877
Brain	PUB	Q08274	Dmwd	2.24346	0.00238594
Brain	PUB	O35286	Dhx15	2.22577	0.0178968
Brain	PUB	Q8BH57	Wdr48	2.21913	0.00314164
Brain	PUB	P21107	Tpm3	2.21622	0.0239168
Brain	PUB	Q3TN34	Micall2	2.21217	0.00843274
Brain	PUB	Q9EQZ6	Rapgef4	2.20904	0.0181893
Brain	PUB	Q8C437	Pex5l	2.20569	0.00191582
Brain	PUB	Q6ZPE2	Sbf1	2.20251	0.0237556
Brain	PUB	Q9JM52	Mink1	2.19917	0.0488438
Brain	PUB	Q8R550	Sh3kbp1	2.19464	0.00227538
Brain	PUB	Q8BSS9	Ppfia2	2.19299	0.00162588
Brain	PUB	P35436	Grin2a	2.18867	0.013302
Brain	PUB	Q02357	Ank1	2.1821	0.0115043
Brain	PUB	P13595	Ncam1	2.17904	0.0435957
Brain	PUB	Q61584	Fxr1	2.17341	0.0228086
Brain	PUB	P46735	Myo1b	2.16018	0.0352893
Brain	PUB	Q8CH72	Trim32	2.14078	0.00178794
Brain	PUB	Q9QZQ1	Mllt4	2.13525	0.00768626
Brain	PUB	P63328	Ppp3ca	2.1301	0.0211889
Brain	PUB	Q6I6G8	Hecw2	2.12634	0.0343463
Brain	PUB	P59281	Arhgap39	2.11972	0.00274846
Brain	PUB	Q9EPU0	Upf1	2.11655	0.00478657
Brain	PUB	E9PZ19	Igsf9b	2.11315	0.00377749
Brain	PUB	Q9ESN6	Trim2	2.10554	0.0299007
Brain	PUB	Q03137	Epha4	2.10289	0.0214847
Brain	PUB	Q91ZU6	Dst	2.10114	0.00570089
Brain	PUB	Q8BRT1	Clasp2	2.09779	0.0494605
Brain	PUB	Q8CIP4	Mark4	2.08419	0.00295492
Brain	PUB	P40124	Cap1	2.07313	0.0323355
Brain	PUB	Q8BG95	Ppp1r12b	2.06391	0.00325669
Brain	PUB	B9EJ86	Osbpl8	2.06335	0.00975254
Brain	PUB	Q91YE8	Synpo2	2.04543	0.00300411
Brain	PUB	Q9EQZ7	Rims2	2.04416	0.00717711
Brain	PUB	Q80U40	Rimbp2	2.02555	0.026775
Brain	PUB	P20152	Vim	2.02443	0.0402396
Brain	RBR	Q9CQM9	Glrx3	10.9123	2.12879e-07
Brain	RBR	O89053	Coro1a	10.5304	6.28658e-08
Brain	RBR	P60904	Dnajc5	9.94001	0.000445305
Brain	RBR	Q8K183	Pdxk	9.81856	1.80285e-08
Brain	RBR	P14869	Rplp0	9.7775	5.05738e-06
Brain	RBR	O70251	Eef1b	9.71567	1.30403e-08
Brain	RBR	Q60737	Csnk2a1	9.67354	1.87511e-08
Brain	RBR	Q62420	Sh3gl2	9.6657	0.000387977
Brain	RBR	Q8R5C5	Actr1b	9.51389	1.02691e-05
Brain	RBR	P08228	Sod1	9.36706	4.0971e-06
Brain	RBR	Q00896	Serpina1c	9.35327	5.31229e-06
Brain	RBR	P50518	Atp6v1e1	9.29447	0.00307402
Brain	RBR	P56564	Slc1a3	9.2011	2.6494e-06
Brain	RBR	O35658	C1qbp	9.17033	1.31027e-06
Brain	RBR	P45376	Akr1b1	9.07948	2.74345e-06
Brain	RBR	Q8BWF0	Aldh5a1	9.0041	3.70153e-06
Brain	RBR	O08583	Alyref	8.83551	0.000244869
Brain	RBR	Q99M71	Epdr1	8.67248	1.01667e-09
Brain	RBR	O08992	Sdcbp	8.56611	0.000107972
Brain	RBR	Q60932	Vdac1	8.55212	0.00138571
Brain	RBR	P35802	Gpm6a	8.53798	0.000339691
Brain	RBR	P48758	Cbr1	8.53431	6.82463e-08
Brain	RBR	O54724	Ptrf	8.51261	9.85608e-06
Brain	RBR	P68369	Tuba1a	8.4825	1.40551e-08
Brain	RBR	O54983	Crym	8.47544	0.00790009
Brain	RBR	Q60931	Vdac3	8.43995	0.000100377
Brain	RBR	Q925N0	Sfxn5	8.43363	3.6808e-06
Brain	RBR	Q9DC69	Ndufa9	8.43241	7.87733e-06
Brain	RBR	P47809	Map2k4	8.43064	5.08643e-10
Brain	RBR	Q9QZX7	Srr	8.4085	2.97896e-07
Brain	RBR	Q8BK64	Ahsa1	8.3993	8.8014e-08
Brain	RBR	B2RSH2	Gnai1	8.37872	0.000173919
Brain	RBR	Q99KJ8	Dctn2	8.34269	0.000392591
Brain	RBR	Q80Z24	Negr1	8.33152	5.24261e-06
Brain	RBR	Q8R3V5	Sh3glb2	8.32774	2.29857e-06
Brain	RBR	Q9Z204	Hnrnpc	8.30775	3.69995e-06
Brain	RBR	Q9D051	Pdhb	8.26921	0.000100661
Brain	RBR	P61164	Actr1a	8.22594	7.43408e-10
Brain	RBR	P29758	Oat	8.22278	3.54959e-08
Brain	RBR	Q9JKC6	Cend1	8.21233	2.84833e-06
Brain	RBR	Q3ULJ0	Gpd1l	8.19384	4.0842e-05
Brain	RBR	P62881	Gnb5	8.16128	3.17004e-07
Brain	RBR	P51174	Acadl	8.12362	1.68265e-09
Brain	RBR	Q8R001	Mapre2	8.12196	4.06322e-05
Brain	RBR	Q00898	Serpina1e	8.10766	0.000130609
Brain	RBR	O55091	Impact	8.08806	3.86881e-10
Brain	RBR	Q64332	Syn2	8.06879	0.000177134
Brain	RBR	Q9QUP5	Hapln1	8.03474	4.56882e-07
Brain	RBR	Q9ESZ8	Gtf2i	8.03341	2.19651e-07
Brain	RBR	Q8VE33	Gdap1l1	8.0331	1.5235e-06
Brain	RBR	P48962	Slc25a4	7.99423	5.39049e-05
Brain	RBR	Q9CR62	Slc25a11	7.98694	9.78612e-07
Brain	RBR	Q9D0K2	Oxct1	7.97926	0.000329476
Brain	RBR	P68368	Tuba4a	7.97762	0.000725741
Brain	RBR	Q9D8E6	Rpl4	7.97288	2.10195e-09
Brain	RBR	P97300	Nptn	7.97013	0.000892428
Brain	RBR	P42208	2023-09-02	7.95301	1.4136e-09
Brain	RBR	Q8BGN3	Enpp6	7.93408	2.67485e-07
Brain	RBR	Q9R0P3	Esd	7.91495	9.0694e-05
Brain	RBR	O54984	Asna1	7.89961	1.34595e-07
Brain	RBR	Q91VR2	Atp5c1	7.87463	0.00161415
Brain	RBR	Q3UM45	Ppp1r7	7.84681	4.59531e-09
Brain	RBR	Q91WD5	Ndufs2	7.82302	5.94661e-05
Brain	RBR	Q62465	Vat1	7.79561	0.000126433
Brain	RBR	Q8VI59	Pcnxl3	7.79501	4.63867e-09
Brain	RBR	Q9DBC7	Prkar1a	7.78567	3.59536e-06
Brain	RBR	P06745	Gpi	7.74733	0.000794716
Brain	RBR	Q8QZT1	Acat1	7.73529	0.000126307
Brain	RBR	Q9D8W5	Psmd12	7.69913	4.77623e-06
Brain	RBR	Q8K212	Pacs1	7.68847	4.14202e-09
Brain	RBR	P61922	Abat	7.67488	0.000165536
Brain	RBR	Q9D8N0	Eef1g	7.6472	1.2364e-06
Brain	RBR	P31324	Prkar2b	7.64267	0.000176736
Brain	RBR	Q9WUM5	Suclg1	7.63732	1.81524e-05
Brain	RBR	P68181	Prkacb	7.61379	2.33448e-06
Brain	RBR	Q9DB77	Uqcrc2	7.59867	0.000760571
Brain	RBR	Q80TB8	Vat1l	7.58926	3.86173e-09
Brain	RBR	Q3UX10	Tubal3	7.58857	4.71166e-05
Brain	RBR	Q7TQF7	Amph	7.57862	0.000210534
Brain	RBR	P17427	Ap2a2	7.57844	4.85217e-06
Brain	RBR	Q9DBE8	Alg2	7.56748	1.06423e-07
Brain	RBR	Q06138	Cab39	7.5639	8.72464e-06
Brain	RBR	Q9CZU6	Cs	7.55485	0.000104369
Brain	RBR	P58389	Ppp2r4	7.54864	7.37391e-06
Brain	RBR	P68033	Actc1	7.53013	0.000676203
Brain	RBR	Q8BVE3	Atp6v1h	7.5276	2.20505e-05
Brain	RBR	Q9CX86	Hnrnpa0	7.4939	5.13228e-06
Brain	RBR	P00920	Ca2	7.49242	0.0029311
Brain	RBR	Q91YT0	Ndufv1	7.47002	0.0021994
Brain	RBR	Q9QYF9	Ndrg3	7.46656	6.88799e-06
Brain	RBR	O70318	Epb41l2	7.44301	1.35996e-07
Brain	RBR	Q99N28	Cadm3	7.42476	3.14743e-05
Brain	RBR	Q91XU3	Pip4k2c	7.412	0.000131174
Brain	RBR	P99024	Tubb5	7.38411	0.00121455
Brain	RBR	O35737	Hnrnph1	7.37045	1.84864e-05
Brain	RBR	Q80TJ1	Cadps	7.34932	8.64568e-05
Brain	RBR	Q8K0J2	B3gnt7	7.33595	0.00592848
Brain	RBR	Q9D8B3	Chmp4b	7.33224	3.8874e-05
Brain	RBR	P56399	Usp5	7.31903	1.02149e-05
Brain	RBR	P05132	Prkaca	7.30817	0.000205501
Brain	RBR	Q9JIS5	Sv2a	7.29772	0.000105966
Brain	RBR	Q9D6R2	Idh3a	7.28329	0.000879047
Brain	RBR	O88545	Cops6	7.27534	6.00844e-05
Brain	RBR	Q9CR16	Ppid	7.2722	5.62169e-06
Brain	RBR	Q9JII6	Akr1a1	7.26946	0.00168967
Brain	RBR	Q6PHZ2	Camk2d	7.2688	0.000885095
Brain	RBR	Q8BXR9	Osbpl6	7.2553	6.85857e-07
Brain	RBR	Q924T7	Rnf31	7.23859	7.12484e-09
Brain	RBR	Q71M36	Cspg5	7.23721	1.88719e-06
Brain	RBR	P00416	mt-Co3	7.23628	0.00926635
Brain	RBR	P70333	Hnrnph2	7.23438	2.53118e-05
Brain	RBR	Q641P0	Actr3b	7.23178	8.52442e-07
Brain	RBR	Q8VEK3	Hnrnpu	7.22688	0.000130464
Brain	RBR	Q6PER3	Mapre3	7.22437	0.000256695
Brain	RBR	Q9EQU5	Set	7.21752	0.000459776
Brain	RBR	Q9QYA2	Tomm40	7.20497	1.71812e-05
Brain	RBR	Q9DCL9	Paics	7.2022	7.1098e-06
Brain	RBR	O54829	Rgs7	7.19834	0.000703878
Brain	RBR	Q99LC3	Ndufa10	7.19182	0.00106192
Brain	RBR	P61202	Cops2	7.18972	1.29131e-07
Brain	RBR	Q61316	Hspa4	7.18392	0.00110405
Brain	RBR	P25444	Rps2	7.18357	1.08163e-06
Brain	RBR	Q9Z1N5	Ddx39b	7.17358	8.00658e-06
Brain	RBR	Q922F4	Tubb6	7.17203	0.00631339
Brain	RBR	P49615	Cdk5	7.16699	8.82428e-05
Brain	RBR	Q8BKZ9	Pdhx	7.15457	0.000810498
Brain	RBR	Q4KMM3	Oxr1	7.15196	0.000125763
Brain	RBR	P54775	Psmc4	7.1403	6.15173e-06
Brain	RBR	Q60676	Ppp5c	7.13058	3.96771e-06
Brain	RBR	Q9R1T4	2023-09-06	7.11888	0.000345452
Brain	RBR	Q80XN0	Bdh1	7.10874	0.000187363
Brain	RBR	Q9CZC8	Scrn1	7.10686	0.000650498
Brain	RBR	Q7TN29	Smap2	7.09305	6.66777e-06
Brain	RBR	Q9CYT6	Cap2	7.09013	9.25585e-06
Brain	RBR	Q921F2	Tardbp	7.08901	0.00041813
Brain	RBR	Q11011	Npepps	7.08881	9.71629e-07
Brain	RBR	Q9CZ42	Carkd	7.08642	3.55044e-07
Brain	RBR	P56959	Fus	7.08233	0.000225707
Brain	RBR	Q61548	Snap91	7.08027	0.000481404
Brain	RBR	Q3U1J4	Ddb1	7.07987	6.66678e-07
Brain	RBR	Q63912	Omg	7.07678	0.000251703
Brain	RBR	P14231	Atp1b2	7.07627	0.000395884
Brain	RBR	Q9D710	Tmx2	7.07317	3.1218e-07
Brain	RBR	Q9WV60	Gsk3b	7.07214	4.91797e-07
Brain	RBR	P48722	Hspa4l	7.06888	0.000100629
Brain	RBR	P42669	Pura	7.06887	0.00996945
Brain	RBR	Q9Z2W0	Dnpep	7.06588	2.96765e-07
Brain	RBR	Q8BP92	Rcn2	7.05754	0.000548298
Brain	RBR	Q99LR1	Abhd12	7.05731	7.53399e-06
Brain	RBR	Q9CXY6	Ilf2	7.05276	2.03985e-07
Brain	RBR	P14206	Rpsa	7.04921	0.00101083
Brain	RBR	O35226	Psmd4	7.04893	1.84671e-07
Brain	RBR	O88544	Cops4	7.04827	0.00027095
Brain	RBR	P97952	Scn1b	7.04085	0.000177352
Brain	RBR	Q8CAY6	Acat2	7.01846	7.36208e-07
Brain	RBR	Q61838	A2m	7.01833	4.05364e-07
Brain	RBR	P17426	Ap2a1	7.01778	1.44822e-05
Brain	RBR	Q8CGK7	Gnal	7.00873	4.55921e-06
Brain	RBR	P12970	Rpl7a	7.0082	0.00156994
Brain	RBR	Q9JHS4	Clpx	7.00118	0.0125096
Brain	RBR	P97370	Atp1b3	6.99694	9.03436e-05
Brain	RBR	Q62443	Nptx1	6.99401	1.94827e-09
Brain	RBR	Q62419	Sh3gl1	6.96616	1.70353e-05
Brain	RBR	Q8BH66	Atl1	6.96212	3.21708e-06
Brain	RBR	Q9Z1G3	Atp6v1c1	6.96097	0.000230892
Brain	RBR	Q8R2R9	Ap3m2	6.95149	5.44464e-06
Brain	RBR	P31938	Map2k1	6.92241	1.12458e-05
Brain	RBR	O55100	Syngr1	6.91027	0.0134792
Brain	RBR	Q8C1B7	2023-09-11	6.90554	0.00102902
Brain	RBR	P28661	2023-09-04	6.90361	5.24229e-05
Brain	RBR	P21279	Gnaq	6.89081	6.67236e-05
Brain	RBR	Q91VM9	Ppa2	6.88311	0.00101387
Brain	RBR	P50396	Gdi1	6.86277	0.00440568
Brain	RBR	Q6P1F6	Ppp2r2a	6.86272	0.00028101
Brain	RBR	P62192	Psmc1	6.84432	2.6045e-08
Brain	RBR	P08752	Gnai2	6.83789	0.000198704
Brain	RBR	P47738	Aldh2	6.83718	0.000835279
Brain	RBR	Q8VDQ8	Sirt2	6.82482	0.00023996
Brain	RBR	Q9WVT6	Ca14	6.81711	1.89641e-09
Brain	RBR	Q9CY50	Ssr1	6.81461	1.80581e-05
Brain	RBR	Q8VDN2	Atp1a1	6.81421	0.00137284
Brain	RBR	Q9EQ20	Aldh6a1	6.80453	0.000449611
Brain	RBR	Q8BLJ3	Plcxd3	6.8037	8.22279e-09
Brain	RBR	Q9WV92	Epb41l3	6.80085	4.44237e-06
Brain	RBR	Q9CR95	Necap1	6.78981	0.000628963
Brain	RBR	P53810	Pitpna	6.78693	0.000480896
Brain	RBR	Q91ZJ5	Ugp2	6.78489	0.000841625
Brain	RBR	Q920E5	Fdps	6.78323	1.95138e-05
Brain	RBR	P56480	Atp5b	6.76919	0.000300354
Brain	RBR	Q9CPU0	Glo1	6.76317	0.000516362
Brain	RBR	P80313	Cct7	6.75475	0.000112627
Brain	RBR	E9Q912	Rap1gds1	6.75475	0.000849679
Brain	RBR	P57746	Atp6v1d	6.75379	0.00226732
Brain	RBR	P54822	Adsl	6.74836	0.000299813
Brain	RBR	O70172	Pip4k2a	6.74737	0.000429722
Brain	RBR	P55264	Adk	6.74675	1.81985e-06
Brain	RBR	Q9D8U8	Snx5	6.74395	5.66796e-06
Brain	RBR	Q9CY58	Serbp1	6.73564	6.90764e-06
Brain	RBR	O89112	Lancl1	6.73244	9.10047e-05
Brain	RBR	Q8K221	Arfip2	6.72874	2.72519e-07
Brain	RBR	Q3THS6	Mat2a	6.71859	3.5465e-05
Brain	RBR	Q9Z2H5	Epb41l1	6.70684	1.85691e-07
Brain	RBR	Q9D394	Rufy3	6.69145	1.78813e-05
Brain	RBR	P62715	Ppp2cb	6.68332	0.000182978
Brain	RBR	P62334	Psmc6	6.67934	6.90439e-05
Brain	RBR	Q922R8	Pdia6	6.67615	0.000963864
Brain	RBR	Q9D7G0	Prps1	6.67146	2.63846e-05
Brain	RBR	Q8BYI9	Tnr	6.66341	0.0010587
Brain	RBR	Q6IRU5	Cltb	6.65915	0.00349585
Brain	RBR	P45952	Acadm	6.65326	6.77755e-06
Brain	RBR	P08226	Apoe	6.65196	0.000938507
Brain	RBR	Q8R570	Snap47	6.65175	2.04652e-06
Brain	RBR	Q60668	Hnrnpd	6.65016	0.000601086
Brain	RBR	P40237	Cd82	6.64791	0.000109876
Brain	RBR	Q9WUM4	Coro1c	6.64064	3.04158e-05
Brain	RBR	Q60634	Flot2	6.64034	0.0104144
Brain	RBR	P70372	Elavl1	6.63668	0.000741954
Brain	RBR	P80314	Cct2	6.63445	0.000101825
Brain	RBR	Q63844	Mapk3	6.63158	0.000690637
Brain	RBR	Q9DA11	Lyzl6	6.6315	7.41485e-05
Brain	RBR	P06151	Ldha	6.61664	0.00303425
Brain	RBR	Q60854	Serpinb6	6.61627	7.66698e-05
Brain	RBR	O55143	Atp2a2	6.61059	0.000169447
Brain	RBR	Q04447	Ckb	6.60701	0.000233384
Brain	RBR	Q61735	Cd47	6.60586	0.0050971
Brain	RBR	Q9ERD7	Tubb3	6.59913	3.81458e-06
Brain	RBR	P35803	Gpm6b	6.58875	0.00846662
Brain	RBR	Q8BGH2	Samm50	6.58855	7.20366e-05
Brain	RBR	O54991	Cntnap1	6.58564	3.96216e-05
Brain	RBR	P62880	Gnb2	6.58463	0.000569864
Brain	RBR	Q9JK42	Pdk2	6.57462	0.000107848
Brain	RBR	Q99PJ0	Ntm	6.56551	5.97516e-05
Brain	RBR	Q922B2	Dars	6.55672	0.000384967
Brain	RBR	Q9Z1Z2	Strap	6.55383	0.000935376
Brain	RBR	P27659	Rpl3	6.55339	0.00162833
Brain	RBR	Q8BG05	Hnrnpa3	6.54513	0.000652957
Brain	RBR	P62812	Gabra1	6.52996	0.000457905
Brain	RBR	P05201	Got1	6.52549	0.00166388
Brain	RBR	P63037	Dnaja1	6.52434	7.64384e-05
Brain	RBR	P09411	Pgk1	6.51886	0.00219794
Brain	RBR	Q9QYJ0	Dnaja2	6.51771	3.16231e-05
Brain	RBR	Q8K310	Matr3	6.51451	7.62284e-05
Brain	RBR	Q99LC5	Etfa	6.51388	0.000807353
Brain	RBR	Q9EQF6	Dpysl5	6.50295	0.000240652
Brain	RBR	Q9CX00	Ist1	6.50253	5.04925e-07
Brain	RBR	Q00493	Cpe	6.49723	2.75107e-07
Brain	RBR	Q8K0T0	Rtn1	6.49669	0.000724077
Brain	RBR	Q8R081	Hnrnpl	6.49371	0.000227778
Brain	RBR	Q8BGQ7	Aars	6.48179	4.54584e-05
Brain	RBR	P20917	Mag	6.48035	0.000339359
Brain	RBR	Q3UHJ0	Aak1	6.46942	0.00051671
Brain	RBR	P84091	Ap2m1	6.46681	0.000105633
Brain	RBR	Q61598	Gdi2	6.46517	0.000724994
Brain	RBR	Q91V61	Sfxn3	6.4535	0.000277463
Brain	RBR	Q9Z0S1	Bpnt1	6.45166	0.00139203
Brain	RBR	Q9D6M3	Slc25a22	6.45112	0.0011874
Brain	RBR	P12367	Prkar2a	6.45104	1.72742e-05
Brain	RBR	P39054	Dnm2	6.41954	0.00226185
Brain	RBR	P26443	Glud1	6.41891	0.0123218
Brain	RBR	Q8R1Q8	Dync1li1	6.41466	6.42463e-06
Brain	RBR	P27601	Gna13	6.41359	7.93118e-06
Brain	RBR	Q61699	Hsph1	6.4042	1.63633e-05
Brain	RBR	O08749	Dld	6.3983	0.00102178
Brain	RBR	Q9QZQ8	H2afy	6.39766	4.18824e-05
Brain	RBR	Q9D1A2	Cndp2	6.38922	0.000369901
Brain	RBR	Q8BZ98	Dnm3	6.38359	4.09314e-05
Brain	RBR	P11983	Tcp1	6.38167	0.00020602
Brain	RBR	O35295	Purb	6.37355	0.00612259
Brain	RBR	Q8C878	Uba3	6.37114	4.58337e-09
Brain	RBR	Q6PB66	Lrpprc	6.34734	0.000110026
Brain	RBR	Q91VI7	Rnh1	6.34622	2.2629e-06
Brain	RBR	Q05920	Pc	6.34559	1.22946e-05
Brain	RBR	O88343	Slc4a4	6.34129	0.000193724
Brain	RBR	Q9Z1J3	Nfs1	6.33956	3.65593e-07
Brain	RBR	P63094	Gnas	6.31683	0.00203247
Brain	RBR	O88569	Hnrnpa2b1	6.31042	0.0177416
Brain	RBR	P80316	Cct5	6.30824	8.09455e-06
Brain	RBR	O35465	Fkbp8	6.30704	0.00101999
Brain	RBR	Q8K2C9	Hacd3	6.30646	2.55621e-05
Brain	RBR	P05063	Aldoc	6.30548	0.00300005
Brain	RBR	Q99K85	Psat1	6.3046	0.00660507
Brain	RBR	Q9QYR6	Map1a	6.29353	4.92758e-05
Brain	RBR	Q8CGR7	Upp2	6.29326	0.00023542
Brain	RBR	Q9CRY7	Gdpd1	6.28773	0.00233784
Brain	RBR	P46664	Adss	6.28625	2.85371e-05
Brain	RBR	Q80VD1	Fam98b	6.28479	3.07565e-07
Brain	RBR	Q8R191	Syngr3	6.27481	0.00244673
Brain	RBR	O70443	Gnaz	6.27471	0.00128903
Brain	RBR	A2RT62	Fbxl16	6.2742	4.30581e-05
Brain	RBR	O70161	Pip5k1c	6.27121	5.46154e-06
Brain	RBR	Q3UYC0	Ppm1h	6.27032	6.38692e-06
Brain	RBR	Q810U3	Nfasc	6.26816	0.000950364
Brain	RBR	Q61361	Bcan	6.26273	0.000308134
Brain	RBR	Q99P72	Rtn4	6.25984	0.000363473
Brain	RBR	P10630	Eif4a2	6.25811	0.00331783
Brain	RBR	P61161	Actr2	6.23391	0.00269882
Brain	RBR	Q91Z53	Grhpr	6.22975	0.000285599
Brain	RBR	Q60597	Ogdh	6.22837	0.00148418
Brain	RBR	Q91VN4	Chchd6	6.22177	0.00133917
Brain	RBR	P63044	Vamp2	6.20903	0.00121444
Brain	RBR	Q68FD5	Cltc	6.20797	0.000106756
Brain	RBR	Q8R071	Itpka	6.20298	0.00014742
Brain	RBR	Q91VZ6	Smap1	6.19995	2.26759e-05
Brain	RBR	P24549	Aldh1a1	6.19888	0.00490588
Brain	RBR	Q791V5	Mtch2	6.19816	0.00292018
Brain	RBR	Q8BJY1	Psmd5	6.1945	2.35651e-05
Brain	RBR	Q8R574	Prpsap2	6.18923	6.2161e-06
Brain	RBR	Q8BYM5	Nlgn3	6.18791	5.43556e-05
Brain	RBR	Q60780	Gas7	6.18239	4.42001e-06
Brain	RBR	Q9Z0P5	Twf2	6.17762	1.00102e-05
Brain	RBR	Q99L43	Cds2	6.17122	0.000447565
Brain	RBR	P14094	Atp1b1	6.16929	0.000391274
Brain	RBR	G5E829	Atp2b1	6.16095	1.4138e-06
Brain	RBR	Q8BMF4	Dlat	6.15445	0.000420128
Brain	RBR	Q9EPJ9	Arfgap1	6.15399	5.60045e-06
Brain	RBR	Q62283	Tspan7	6.14814	6.2603e-05
Brain	RBR	Q9JLJ2	Aldh9a1	6.14277	6.00992e-05
Brain	RBR	Q9DBG3	Ap2b1	6.13616	1.65217e-05
Brain	RBR	P63046	Sult4a1	6.13384	9.87986e-05
Brain	RBR	P97797	Sirpa	6.13263	0.00465085
Brain	RBR	Q9CR26	Vta1	6.13255	0.00014763
Brain	RBR	P24668	M6pr	6.1287	5.39483e-05
Brain	RBR	Q61937	Npm1	6.12139	0.00453346
Brain	RBR	Q9CX34	Sugt1	6.12133	4.23478e-06
Brain	RBR	P09405	Ncl	6.11413	4.15608e-05
Brain	RBR	Q8BTG7	Ndrg4	6.11361	0.000583787
Brain	RBR	Q9D880	Timm50	6.11323	0.00311122
Brain	RBR	P21278	Gna11	6.11223	0.000112922
Brain	RBR	P14148	Rpl7	6.10796	0.00014922
Brain	RBR	Q8BW96	Camk1d	6.10525	9.46571e-05
Brain	RBR	Q640R3	Hepacam	6.10391	4.92102e-06
Brain	RBR	Q9CWZ7	Napg	6.09202	0.00986248
Brain	RBR	Q99JB2	Stoml2	6.09156	0.000197673
Brain	RBR	P13707	Gpd1	6.09083	0.00297649
Brain	RBR	P62737	Acta2	6.08843	5.68957e-05
Brain	RBR	Q8BWT1	Acaa2	6.08689	4.24295e-05
Brain	RBR	P51881	Slc25a5	6.08566	0.00160687
Brain	RBR	P62984	Uba52	6.07318	0.0119798
Brain	RBR	P35486	Pdha1	6.07202	0.000760993
Brain	RBR	Q9DB72	Btbd17	6.07141	1.21299e-05
Brain	RBR	P05213	Tuba1b	6.07053	2.01212e-06
Brain	RBR	Q923T9	Camk2g	6.06299	0.000143664
Brain	RBR	Q99020	Hnrnpab	6.05422	0.000195903
Brain	RBR	Q80TZ3	Dnajc6	6.05415	0.000159836
Brain	RBR	P28667	Marcksl1	6.05324	0.000104253
Brain	RBR	P35505	Fah	6.05175	5.16297e-06
Brain	RBR	Q9ES97	Rtn3	6.04857	8.70491e-05
Brain	RBR	P35585	Ap1m1	6.03771	1.79152e-08
Brain	RBR	Q02053	Uba1	6.03685	3.142e-05
Brain	RBR	P07759	Serpina3k	6.03466	0.00173907
Brain	RBR	Q8CHP8	Pgp	6.03266	0.00141033
Brain	RBR	P80317	Cct6a	6.03252	0.000138236
Brain	RBR	O88741	Gdap1	6.01979	0.00863737
Brain	RBR	Q03265	Atp5a1	6.01766	0.000472529
Brain	RBR	Q61151	Ppp2r5e	6.01333	0.00141887
Brain	RBR	Q9CWF2	Tubb2b	6.01267	0.0052972
Brain	RBR	Q9WUB3	Pygm	6.00821	0.000560785
Brain	RBR	Q9Z1S5	2023-09-03	5.99819	0.00269958
Brain	RBR	Q9EP89	Lactb	5.98253	7.98618e-05
Brain	RBR	P70297	Stam	5.97537	0.00172064
[truncated: 15,080 more rows]
