# Supplementary material for: Systematic HOIP interactome profiling reveals critical roles of linear ubiquitination in tissue homeostasis
Source: Nat Commun. 2024 Apr 6;15:2974. doi: 10.1038/s41467-024-47289-2 (PMC10998861; doi:10.1038/s41467-024-47289-2)
Supplement: Supplementary file 6 — Supplementary Data 3 [file 41467_2024_47289_MOESM6_ESM.xlsx]

## Sheet: Read me
Supplementary Data 3 HOIP interaction partners were enriched in biological process terms, related to Supplementary Fig. 2
a) Total biological process list for HOIP interactors across tissues
b) Manual selected biological process list related to Supplementary Fig. 2a

## Sheet: a)
Cluster	ID	Description	pvalue	p.adjust	qvalue	geneID	Count
Lung	GO:1901222	regulation of NIK/NF-kappaB signaling	0.00369514	0.0159099	0.00976487	Phb2/Nmi/Capn1/Actn4/Rps3/Rc3h1/Cpne1/Ifi35/Rbck1	9
Spleen	GO:0045088	regulation of innate immune response	3.75731e-06	0.000257737	0.000192809	Hsp90aa1/Ap1g1/Tap2/Sting1/Ttll12/Cdc37/Polr3g/Gbp5/Appl1/Arrb2/Dnaja3/Trim12a/Tomm70a/Tbk1	14
Heart	GO:0006979	response to oxidative stress	3.23776e-18	3.59931e-16	2.40844e-16	Endog/Prdx6/Gclm/Atp2a2/Gpx4/COX1/Mb/Sod2/Gpx1/Hspb1/Car3/Gstp1/Prdx3/Cryab/Cat/Prdx1/Akr1b3/Gpx3/Aldh3a2/Ucp3/Rps3/Mapk1/Rack1/Prdx5/G6pdx/Cd36/Lonp1/Sfpq/Ndufs2/Etfdh/Park7/Selenos/Trap1/Msra/Macroh2a1/Fbln5/Aifm1	37
Lung	GO:0006979	response to oxidative stress	1.99622e-11	7.30296e-10	4.48227e-10	Prdx6/Casp6/Capn1/Atp2a2/Gpx4/Idh1/Lancl1/Mb/Slc4a1/Sod1/P4hb/Mapt/Gpx1/Cfl1/Aldh1a1/Prkcd/Akr1b3/Gpx3/Aldh2/Aldh3a2/Gsr/Rps3/Mapk1/Rack1/G6pdx/Ctnnb1/Cd36/Hsph1/Mapk3/Aldh3b1/Naprt/Lonp1/Bag5/Ero1a/Sfpq/Mgst1/Pycr2/Nono/Hnrnpm/Atg7/Macroh2a1/Aifm1	42
Heart	GO:0006091	generation of precursor metabolites and energy	7.44694e-45	2.98026e-41	1.99421e-41	Dld/Phb2/Pgam2/Adh1/COX1/COX2/COX3/Ldha/Mdh2/Sod2/Pfkl/Gapdh/Hk1/Tpi1/Cat/Hmgcl/Tkt/Stat3/Pfkm/Pkm/Atp5j2/Atp5b/G6pdx/Vcp/Atp5a1/Cd36/Tefm/Sco1/Ndufa4/Mtch2/Slc25a12/Dlat/Tigar/Pygb/Sdha/Acat1/Ndufs1/Atp5c1/Ndufs2/Ugp2/Etfdh/Mpi/Stoml2/Ndufa10/Etfa/Park7/Sdhb/Trap1/Atp5pb/Uqcrfs1/Pdhb/Cyc1/Ndufv2/Slc25a22/Atp5o/Ndufs7/Ndufs3/Etfb/Atp5h/Slc25a13/Acox1/Pygm/Suclg1/Gsk3b/Gys1	65
Spleen	GO:0002697	regulation of immune effector process	0.000626627	0.00980674	0.00733628	Phb2/H2-K1/Ap1g1/Pnp/Cd22/Tap2/Traf2/Phb/Was/Stx4a/Cd84/Tfrc/Appl1/Arrb2/Cyrib	15
Colorectum	GO:0023035	CD40 signaling pathway	0.00260002	0.0142717	0.00955768	Phb2/Itgb1/Phb/Rnf31	4
Colorectum	GO:0043122	regulation of I-kappaB kinase/NF-kappaB signaling	0.00263724	0.0143862	0.00963432	S100a4/Gapdh/Myd88/Casp1/Ctnnb1/Cd36/Nlrx1/Tradd/Tfrc/Mtdh/Ddx1/Nlrp6/Rnf31/Dnaja3/Sphk2/Map3k14	16
Colorectum	GO:0060828	regulation of canonical Wnt signaling pathway	0.00703707	0.0319179	0.0213752	Emd/Dapk3/Ilk/Cdh1/Gnaq/Ctnnd1/Cav1/Fermt1/Ruvbl1/Slc9a3r1/Vcp/Ctnnb1/Trpm4/Scyl2/Gid8/Vps35/Ruvbl2/Gsk3b	18
Heart	GO:0043122	regulation of I-kappaB kinase/NF-kappaB signaling	0.00877109	0.0379891	0.02542	Hspb1/Gapdh/Gstp1/Cd36/Ddx1/Rnf31/Dnaja3/Pycard	8
Heart	GO:0051896	regulation of protein kinase B signaling	0.00545842	0.026434	0.017688	Rras/Gpx1/Hsp90ab1/Phb/Rack1/Sco1/Fermt2/Mtm1	8
Heart	GO:0007179	transforming growth factor beta receptor signaling pathway	0.00753389	0.0340685	0.0227966	Sdcbp/Hsp90ab1/Hspa5/Stat3/Cav1/Zyx/Fermt2/Strap	8
Spleen	GO:0043122	regulation of I-kappaB kinase/NF-kappaB signaling	4.2761e-05	0.00158884	0.00118859	Hdac1/Cd4/Traf1/Traf2/Tradd/Tfrc/Sqstm1/Rnf31/Dnaja3/Trim12a/Rbck1	11
Colorectum	GO:0006898	receptor-mediated endocytosis	4.09956e-11	2.4298e-09	1.62722e-09	Scarb2/Ap1g2/Ppt1/Itgb1/Ap2a1/Ap2a2/Prkca/Ap1g1/Ezr/Canx/Ldlr/Dnm2/Cap1/Itgav/Nsf/Nedd4/Cav1/Atp5b/Hnrnpk/Ap2m1/Cd36/Tfrc/Dbnl/Cltc/Picalm/Scrib/Ankrd13a/Snx17/Dnm3/Scyl2/Lmbrd1/Snx9/Trf/Atad1/Ap2b1/Snx1	36
Liver	GO:0006898	receptor-mediated endocytosis	4.85165e-18	9.0502e-16	5.82984e-16	Reps1/C3/Itgb1/Ap2a1/Ap2a2/Ap1g1/Vtn/Canx/Ldlr/Cap1/Eps15/Nedd4/Hnrnpk/Ap2s1/Ap2m1/Dab2/Hspg2/Clu/Cd36/Fcho2/Cttn/Mrc1/Dbnl/Cltc/Picalm/Scrib/Arrb1/Iqsec1/Hip1/Arrb2/Bmp2k/Lrp1/Gak/Ap2b1/Tfr2/Hip1r/Numb	37
Lung	GO:0070884	regulation of calcineurin-NFAT signaling cascade	0.000187013	0.00133249	0.000817829	Akap5/Actn3/Plcg2/Lmcd1/Homer3/Myoz1/Gsk3b	7
Lung	GO:0006898	receptor-mediated endocytosis	2.00803e-11	7.30296e-10	4.48227e-10	Akap5/Sdcbp/Ppt1/C3/Itgb1/Ap2a1/Ap2a2/Ap1g1/Ezr/Vtn/Canx/Dnm2/Cap1/Eps15/Nsf/Nedd4/Cav1/Atp5b/Hnrnpk/Ap2m1/Cd36/Aak1/Dbnl/Cltc/Picalm/Ankrd13a/Snx17/Plcg2/Snx9/Smap1/Ap2b1/Numb/Snx1	33
Spleen	GO:0006898	receptor-mediated endocytosis	2.35287e-09	3.03055e-06	2.26711e-06	Ppt1/Ap2a1/Ap2a2/Ap1g1/Canx/Dnm2/Nsf/Ap2m1/Tfrc/Ankrd13a/Snx17/Arrb1/Lmbrd1/Iqsec1/Snx9/Arrb2/Trf/Atad1/Ap2b1	19
Brain	GO:0043248	proteasome assembly	0.00288672	0.00999415	0.00587536	Psmd11/Psmd5/Psmg1/Adrm1	4
Colorectum	GO:0043248	proteasome assembly	0.000798325	0.00544782	0.00364837	Ecpas/Psmd11/Psmd5/Adrm1	4
Lung	GO:0043248	proteasome assembly	0.000389461	0.0024475	0.00150218	Psmd11/Psmd5/Psmg1/Adrm1	4
Colorectum	GO:1901224	positive regulation of NIK/NF-kappaB signaling	0.000263643	0.00226501	0.00151686	Phb2/Ilk/Calr/Actn4/Rps3/Phb/Eif2ak2/Tradd/Pdcd4/Ifi35	10
Stomach	GO:1901224	positive regulation of NIK/NF-kappaB signaling	0.000727758	0.00585558	0.0040193	Phb2/Ilk/Actn4/Rps3/Phb/Rc3h1/Pdcd4/Ifi35	8
Bone	GO:0051092	positive regulation of NF-kappaB transcription factor activity	0.000129355	0.00199669	0.0014219	Ltf/Itgb2/Prdx3/Cat/Ube2n/Flot2/Npm1/Trim12a	8
Lung	GO:0022604	regulation of cell morphogenesis	1.35893e-24	3.66769e-22	2.25108e-22	Fmnl2/Akap5/Myadm/Pakap/Epb41l2/Wdr1/Coro1a/Spta1/S100a10/P4hb/Icam1/Cfl1/Ezr/Msn/Rdx/Gna13/Plaa/Dnm2/Capzb/Epb41/Epb42/Actn4/Opa1/Tpm1/Cdc42/Actr2/Hnrnpk/Pafah1b1/Slc9a3r1/Rhog/Mark2/Myl12b/Myh10/Dbnl/Myh14/Fmnl3/Fblim1/Picalm/Dlg1/Tacstd2/Rcc2/Flna/Fermt2/Myh9/Pxn/Actr3/Arhgdia/Arpc2/Parva/Parvb/Limd1/Dbn1/Afdn/Numb/Coro1b/Epb41l3	56
Colorectum	GO:0051092	positive regulation of NF-kappaB transcription factor activity	0.00697666	0.0316711	0.0212099	Dhx9/Myd88/Stat3/Cav1/Rps3/Eif2ak2/Cd36/Trappc9/Tradd/Npm1/Tfrc/Mtdh/Rnf31	13
Heart	GO:0051092	positive regulation of NF-kappaB transcription factor activity	0.000664732	0.00520598	0.00348353	Prdx3/Cat/Stat3/Cav1/Rps3/Cd36/Rnf31/Pycard/Psma6	9
Lung	GO:0051092	positive regulation of NF-kappaB transcription factor activity	0.00140124	0.00726549	0.00445928	Icam1/Stat3/Cav1/Ube2n/Rps3/Prkcb/Cd36/Trim25/Prkci/Plcg2/Lrrfip2/Rnf31/Rbck1	13
Liver	GO:0010660	muscle cell apoptotic process	0.00833586	0.0337752	0.0217569	Capn2/Capn1/Hspa8/Mfn2/Arrb1/Arrb2/Bag3	7
Brain	GO:0010657	muscle cell apoptotic process	0.000350796	0.00158327	0.000930771	Capn2/Sod2/Camk2a/Gapdh/Map2k4/Slc25a4/Gnb1/Hspa8/Npm1/Camk2d/Mfn2/Arrb1/Ptk2b/Gsk3b/Gria4	15
Colorectum	GO:0010657	muscle cell apoptotic process	0.000488321	0.00371702	0.00248926	Capn2/Capn1/Ilk/Gapdh/Slc25a4/Cav1/Dmpk/Gnb1/Hspa8/Pdcd4/Npm1/Gsk3b	12
Brain	GO:1901214	regulation of neuron death	4.46632e-16	1.4474e-14	8.50897e-15	Ptprz1/Syngap1/Capn2/Srpk2/Cntfr/Ppt1/Coro1a/Lancl1/Prnp/Gpi1/Apoe/Sod1/Nefl/Sod2/Mapt/Hsp90ab1/Itpr1/App/Eno2/Mag/Grin1/Fyn/Map2k4/Cdk5/Hdgf/Dnajc5/Psmc1/Hspd1/Gabrb3/Gabrb2/Prkcg/Cacna1a/C1qa/G6pdx/Grin2b/Ctnnb1/Kcnma1/Agap2/Tbc1d24/Oxr1/Ppp5c/Grid2/Grik5/Hsph1/Npm1/Snx6/Picalm/Mfn2/Aars/Arrb1/Aimp2/Egln1/Nono/Nos1ap/Chmp4b/Atg7/Ap2b1/Set/Trim2/Hyou1/Ptk2b/Gsk3b/Nos1/Itsn1/Mecp2	65
Heart	GO:0010657	muscle cell apoptotic process	0.000160951	0.00171767	0.00114936	Sod2/Gapdh/Slc25a4/Cav1/Gnb1/Hspa8/Tigar/Gsk3b	8
Brain	GO:0062098	regulation of programmed necrotic cell death	0.00954887	0.0281765	0.0165644	Slc25a4/Cyld/Rnf31/Rbck1/Asah1	5
Heart	GO:2000109	regulation of macrophage apoptotic process	0.00944425	0.0398691	0.026678	Tcp1/Selenos	2
Lung	GO:0034350	regulation of glial cell apoptotic process	0.0105614	0.035514	0.0217971	Prkcd/Prkci/Akap12	3
Spleen	GO:2001233	regulation of apoptotic signaling pathway	9.68071e-08	1.91839e-05	1.43512e-05	Hdac1/Gclm/Daxx/Birc6/Cd44/Traf1/Traf2/Slc25a4/Slc25a5/Stx4a/Parl/Vdac2/Jak2/Madd/Pik3cb/Acsl5/Arrb2/Trap1/Gnai3/Herpud1/Rbck1	21
Kidney	GO:0010657	muscle cell apoptotic process	9.88711e-05	0.00135082	0.00100332	Capn2/Capn1/Sod2/Gapdh/Slc25a4/Gnb1/Hspa8/Sirt4/Rapgef3/Gsk3b	10
Lung	GO:0010657	muscle cell apoptotic process	8.5767e-05	0.00067456	0.000414019	Capn2/Capn1/Gapdh/Pik3r1/Alox12/Slc25a4/Cav1/Gnb1/Hspa8/Eif5a/Camk2d/Gsk3b	12
Stomach	GO:0010657	muscle cell apoptotic process	0.000640413	0.00531	0.00364482	Ilk/Gapdh/Slc25a4/Cav1/Gnb1/Hspa8/Pdcd4/Npm1/Camk2d/Arrb1	10
Kidney	GO:0006924	activation-induced cell death of T cells	0.00415542	0.0278183	0.020662	Rps6/Gpam/Dnaja3	3
Colorectum	GO:0007040	lysosome organization	0.00871638	0.0374105	0.0250535	Ppt1/Tpp1/Coro1a/Tmem165/Hspa8/Washc5/Vps35/Ap3b1	8
Liver	GO:1905146	lysosomal protein catabolic process	0.0082968	0.0336469	0.0216743	Ldlr/Lrp1/Vps35	3
Liver	GO:1904019	epithelial cell apoptotic process	0.000626909	0.00434836	0.00280107	Fga/Krt8/Gsn/Col18a1/Cast/Cdh5/Mtch2/Fgb/Fgg/Arrb2	10
Colorectum	GO:0034349	glial cell apoptotic process	0.00613518	0.028339	0.0189784	Enpp1/Prkca/Prkcd/Casp3	4
Lung	GO:1904019	epithelial cell apoptotic process	0.000432513	0.00268514	0.00164804	Fga/Casp6/Krt8/Gsn/Icam1/Cast/Cdh5/Prkci/Sort1/Fgb/Fgg/Gsk3b	12
Stomach	GO:1904019	epithelial cell apoptotic process	0.00235883	0.0150057	0.0103	Fga/Casp6/Krt8/Gsn/Pdcd4/Prkci/Sort1/Eif2s1/Mtch2/Fgb	10
Heart	GO:0023035	CD40 signaling pathway	0.00165319	0.0105519	0.00706072	Phb2/Phb/Rnf31	3
Bone	GO:0006091	generation of precursor metabolites and energy	6.82942e-38	2.21683e-34	1.57867e-34	Dld/Phb2/Eif6/Actn3/COX2/Slc4a1/Mdh2/Gpd1/Mdh1/Eno2/Cox4i1/Cat/Pdha1/Tkt/Acadm/Ndufs6/Idh2/Atp5j2/Idh3g/Fh1/Vcp/Atp5k/Ogdh/Slc25a12/Dlat/Coq9/Sdha/Ndufs1/Ugp2/Taldo1/Ndufa10/Etfa/Park7/Pgls/Sdhb/Atp5pb/Uqcrfs1/Cs/Pdhb/Oxct1/Cyc1/Dlst/Atp5d/Idh3a/Pgd/Ndufs3/Atp5h/Suclg1/Sucla2	49
Bone	GO:0002181	cytoplasmic translation	1.99353e-15	4.31399e-13	3.07213e-13	Rpsa/Rplp0/Rpl13a/Rps2/Rpl18/Rpl6/Rpl29/Rplp1/Eef2/Rpl26/Rpl18a/Rpl8/Rpl19/Hnrnpd/Rpl11/Rpl15	16
Bone	GO:0045454	cell redox homeostasis	3.10305e-15	5.81728e-13	4.14267e-13	Prdx6/Dld/Prdx4/Txn1/Gpx1/Prdx3/Prdx1/Prdx5/Prdx2/Selenos/Glrx3	11
Bone	GO:0042743	hydrogen peroxide metabolic process	7.66433e-15	1.24392e-12	8.85835e-13	Prdx6/Prdx4/COX2/Sod1/Mpo/Gpx1/Prdx3/Cat/Prdx1/Epx/Prdx5/Prdx2/Park7	13
Bone	GO:0006734	NADH metabolic process	1.20972e-11	1.13218e-09	8.06259e-10	Actn3/Mdh2/Gpd1/Mdh1/Eno2/Idh3g/Vcp/Dlst/Idh3a	9
Bone	GO:0140694	non-membrane-bounded organelle assembly	1.70172e-11	1.53438e-09	1.09268e-09	Klhl41/Casq1/Eif6/Rpsa/Rplp0/Rps2/Rpl3/Cfl2/Rpl6/Tpm1/Rps14/Rpl23a/Rps15/Kpnb1/Csrp1/Lcp1/Npm1/Flna/Arpc2/Rpl11/Rps19/Ldb3	22
Bone	GO:0050821	protein stabilization	4.85157e-08	2.07213e-06	1.47563e-06	Phb2/Hsp90ab1/Calr/Cryab/Rps7/Cct4/Cct3/Flot2/Npm1/Flna/Bag2/Park7/Rpl11	13
Bone	GO:0006457	protein folding	7.04468e-08	2.93167e-06	2.08774e-06	Prdx4/P4hb/Hsp90ab1/Calr/Hspb1/Hspa5/Cryab/Pdia3/Ppic/Hspa9/Cct4/Cct3	12
Bone	GO:0071353	cellular response to interleukin-4	3.28729e-07	1.21256e-05	8.63503e-06	Coro1a/Hsp90ab1/Rplp0/Hspa5/Rps2/Rpl3	6
Bone	GO:0010257	NADH dehydrogenase complex assembly	1.23259e-06	3.88447e-05	2.76625e-05	Ndufs6/Ndufs1/Ndufa10/Ndufb4/Ndufb4b/Ndufa9/Ndufs3	7
Bone	GO:0032981	mitochondrial respiratory chain complex I assembly	1.23259e-06	3.88447e-05	2.76625e-05	Ndufs6/Ndufs1/Ndufa10/Ndufb4/Ndufb4b/Ndufa9/Ndufs3	7
Bone	GO:0051881	regulation of mitochondrial membrane potential	1.7453e-06	5.29461e-05	3.77046e-05	Got1/Sod1/Prdx3/Dcn/Vcp/Ndufs1/Park7/Clic1	8
Bone	GO:0055001	muscle cell development	1.98434e-06	5.90933e-05	4.20822e-05	Klhl41/Casq1/Actn3/Sypl2/Gpx1/Cfl2/Lmna/Tpm1/Csrp1/Actn1/Kel/Ldb3	12
Bone	GO:0044403	biological process involved in symbiotic interaction	2.17023e-06	6.40416e-05	4.5606e-05	Pglyrp1/Ltf/P4hb/Gpx1/Hsp90ab1/Cfl1/Rab7/Stom/Ddb1/Elane/Tardbp/Trim12a/Ifitm3	13
Bone	GO:0019674	NAD metabolic process	3.28884e-06	9.20309e-05	6.55381e-05	Actn3/Gpd1/Mdh1/Ldhb/Eno2	5
Bone	GO:0030099	myeloid cell differentiation	5.02863e-06	0.0001349	9.60668e-05	Eif6/Car2/Mb/Slc4a1/Nme1/Prdx3/Ptpn6/Hspa9/Rps14/Rps6/H4f16/H4c17/Nme2/Prtn3/Actn1/Rps19	16
Bone	GO:0051054	positive regulation of DNA metabolic process	6.08952e-06	0.000158037	0.000112543	Hnrnpa2b1/Hsp90ab1/Pcna/Pnp/Fus/Cdc42/Ube2n/Actr2/Cct4/Cct3/Fh1/Hnrnpd/Npm1	13
Bone	GO:0010770	positive regulation of cell morphogenesis involved in differentiation	6.70089e-06	0.000171268	0.000121966	P4hb/Calr/Cdc42/Actr2/Caprin1/Flna/Actr3/Arpc2	8
Bone	GO:0010592	positive regulation of lamellipodium assembly	7.1276e-06	0.000177971	0.000126739	Cfl1/Cdc42/Actr2/Actr3/Arpc2	5
Bone	GO:0051438	regulation of ubiquitin-protein transferase activity	1.05965e-05	0.000259635	0.000184894	Rps2/Ube2n/Rps7/Bag2/Park7/Rpl11	6
Bone	GO:0072350	tricarboxylic acid metabolic process	1.29281e-05	0.000301904	0.000214995	Idh2/Idh3g/Cs/Idh3a	4
Bone	GO:0051099	positive regulation of binding	1.63373e-05	0.000368269	0.000262256	Lgals9/Anxa2/Txn1/Hsp90ab1/Nme1/Vtn/Hnrnpl/Actr3/Park7/Rpl11	10
Bone	GO:0009266	response to temperature stimulus	3.66149e-05	0.000729153	0.000519253	Casq1/Sod1/Hsp90ab1/Hspb1/Acadm/Acadl/Ywhae/Vcp/Scara5	9
Bone	GO:0001906	cell killing	4.20456e-05	0.000832196	0.000592633	Lgals9/Pglyrp1/Coro1a/Ltf/Lyz2/Hsp90ab1/Pnp/Ptpn6/Prdx1/Elane/Rps19	11
Bone	GO:2000249	regulation of actin cytoskeleton reorganization	4.61891e-05	0.000887159	0.000631774	Cdc42/Arhgdib/Actr3/Arhgdia/Arpc2	5
Bone	GO:0003012	muscle system process	6.68465e-05	0.00116034	0.000826316	Casq1/Actn3/Sod1/Tnni2/Tnnc2/Tpm3/Lmna/Ndufs6/Tpm1/Mylpf/Trim72/Srl/Flna/Glrx3	14
Kidney	GO:0023035	CD40 signaling pathway	0.00503005	0.0321315	0.0238656	Phb2/Phb/Rnf31	3
Lung	GO:0023035	CD40 signaling pathway	0.0126997	0.0412953	0.0253455	Phb2/Itgb1/Rnf31	3
Bone	GO:0002679	respiratory burst involved in defense response	0.000129791	0.00199669	0.0014219	Mpo/Prdx2/Rps19	3
Bone	GO:0016032	viral process	0.000156101	0.00229989	0.00163783	Ltf/P4hb/Hsp90ab1/Cfl1/Rab7/Stom/Cdc42/Vcp/Ddb1/Tardbp/Trim12a/Ifitm3	12
Bone	GO:0055072	iron ion homeostasis	0.000272192	0.00347849	0.00247714	Ltf/Sod1/Fth1/Scara5/Hpx/Glrx3	6
Bone	GO:0097305	response to alcohol	0.000372602	0.0044208	0.00314819	Eef1b2/Got2/Sod1/Aldh2/Hnrnpk/Serpina1d/Serpina1e/Hnrnpd/Arpc2	9
Bone	GO:0006081	cellular aldehyde metabolic process	0.000375891	0.0044208	0.00314819	Tkt/Aldh2/Idh2/Taldo1/Park7	5
Bone	GO:0006066	alcohol metabolic process	0.000477173	0.00530446	0.00377747	Got1/Ttr/Sod1/Gpd1/Cat/Acadl/Idh2/Idh3g/Park7/Idh3a/Cyb5r3	11
Bone	GO:0007565	female pregnancy	0.00120397	0.0110087	0.00783963	Lgals9/Sod1/Calr/Prdx3/Arhgdib/Dazap1/Tmed2	7
Bone	GO:1902992	negative regulation of amyloid precursor protein catabolic process	0.00128109	0.0114564	0.00815846	Rtn2/Flot2/Tmed10	3
Bone	GO:0042098	T cell proliferation	0.00144725	0.0127749	0.00909739	Lgals9/Coro1a/Slc4a1/Itgb2/Pnp/Ptpn6/Rps6/Prdx2	8
Bone	GO:0010563	negative regulation of phosphorus metabolic process	0.00145223	0.0127749	0.00909739	Actn3/Slc4a1/Hspb1/Prdx3/Ptpn6/Ywhae/Pebp1/Npm1/Tardbp/Park7/Ywhab/Tmed2	12
Bone	GO:0045936	negative regulation of phosphate metabolic process	0.00145223	0.0127749	0.00909739	Actn3/Slc4a1/Hspb1/Prdx3/Ptpn6/Ywhae/Pebp1/Npm1/Tardbp/Park7/Ywhab/Tmed2	12
Bone	GO:0007163	establishment or maintenance of cell polarity	0.00157265	0.0134692	0.00959186	Hsp90ab1/Cfl1/Lmna/Cdc42/Actr2/Flot2/Actr3/Arpc5	8
Bone	GO:2001057	reactive nitrogen species metabolic process	0.00182102	0.0151955	0.0108212	Itgb2/Prdx5/Acp5/Selenos/Cyb5r3	5
Bone	GO:0060047	heart contraction	0.00200123	0.0162862	0.0115979	Sod1/Gpx1/Tnni2/Tpm1/Cdc42/Pebp1/Flna/Glrx3	8
Bone	GO:0051341	regulation of oxidoreductase activity	0.0020971	0.0168913	0.0120288	Lgals9/Phb2/Slc4a1/Prdx5/Park7	5
Bone	GO:0006826	iron ion transport	0.00235211	0.0183975	0.0131014	Ltf/Fth1/Scara5/Hpx	4
Bone	GO:0050832	defense response to fungus	0.00235211	0.0183975	0.0131014	Ltf/Mpo/Elane/Cotl1	4
Bone	GO:0006301	postreplication repair	0.00253515	0.0195465	0.0139197	Pcna/Ube2n/Vcp	3
Bone	GO:0050900	leukocyte migration	0.00348384	0.0251861	0.0179358	Lgals9/Coro1a/Itgb2/Calr/Rpl13a/Epx/Cdc42/Elane/Prtn3/Rps19	10
Bone	GO:0033206	meiotic cytokinesis	0.00380052	0.0260364	0.0185414	Actr2/Actr3	2
Bone	GO:0018401	peptidyl-proline hydroxylation to 4-hydroxy-L-proline	0.00461624	0.030089	0.0214273	Prdx4/P4hb	2
Bone	GO:0045472	response to ether	0.00461624	0.030089	0.0214273	Hnrnpd/Arpc2	2
Bone	GO:0042168	heme metabolic process	0.00471902	0.0305747	0.0217732	Urod/Hpx/Blvrb	3
Bone	GO:0007623	circadian rhythm	0.00519864	0.0329586	0.0234708	Ahcyl/Ahcy/Ddb1/Hnrnpd/Sfpq/Tardbp/Ndufa9	7
Bone	GO:0006335	DNA replication-dependent chromatin assembly	0.00550512	0.0339726	0.024193	H4f16/H4c17	2
Bone	GO:0034723	DNA replication-dependent chromatin organization	0.00550512	0.0339726	0.024193	H4f16/H4c17	2
Bone	GO:0007346	regulation of mitotic cell cycle	0.00615669	0.037252	0.0265284	Phb2/Ptpn6/Cdc42/Rpl26/Ywhae/Rps6/Ywhah/Pebp1/Psme1/Ddb1/Ak1	11
Bone	GO:0018158	protein oxidation	0.00646571	0.037478	0.0266893	Gpx1/Prdx3	2
Bone	GO:0032060	bleb assembly	0.00646571	0.037478	0.0266893	Prdx6/Actr3	2
Bone	GO:0098935	dendritic transport	0.00646571	0.037478	0.0266893	Flot2/Sfpq	2
Bone	GO:0042789	mRNA transcription by RNA polymerase II	0.0082826	0.0450028	0.0320479	Anxa2/Hnrnpd/Flna	3
Bone	GO:0098927	vesicle-mediated transport between endosomal compartments	0.0082826	0.0450028	0.0320479	Coro1a/Rab7/Flna	3
Bone	GO:1901998	toxin transport	0.0082826	0.0450028	0.0320479	Hspa5/Cct4/Cct3	3
Bone	GO:0002396	MHC protein complex assembly	0.00859638	0.0455945	0.0324693	Calr/Pdia3	2
Bone	GO:0002501	peptide antigen assembly with MHC protein complex	0.00859638	0.0455945	0.0324693	Calr/Pdia3	2
Bone	GO:0010988	regulation of low-density lipoprotein particle clearance	0.00859638	0.0455945	0.0324693	Anxa2/Hnrnpk	2
Bone	GO:0031269	pseudopodium assembly	0.00859638	0.0455945	0.0324693	Klhl41/Cdc42	2
Bone	GO:0042060	wound healing	0.00953795	0.0496867	0.0353835	Slc4a1/Anxa2/Gpx1/Ptpn6/Anxa5/Tpm1/Trim72/Prdx2/Flna	9
Brain	GO:0050808	synapse organization	5.79967e-94	3.23274e-90	1.90046e-90	Tanc2/Ckap5/Lzts3/Kalrn/Ptprs/Cttnbp2/Shank1/Syngap1/Farp1/Ank3/Ube3a/Dctn1/Sdcbp/Prrt1/Ctnnd2/Cntnap1/Septin7/Cask/Cacng2/Bsn/Syn1/C3/Prnp/Gap43/Apoe/Nefl/Lrrc4b/Mapt/App/C1qb/Cdh2/Prkca/Gabrg2/Marcks/Camk2b/Slc6a1/Grin2a/Grin1/Gpm6a/Fyn/Nedd4/Rph3a/Crkl/Cdk5/Efnb1/Cacnb3/Ncan/Opa1/Arhgap39/Rims4/Ppfia3/Actr2/Hnrnpk/Abi2/Gabra1/Pafah1b1/Rab3a/Hspa8/Gabrb3/Ywhaz/Gabrb2/Rock2/Sparcl1/Cdh8/Nptn/Cac…	173
Brain	GO:0099003	vesicle-mediated transport in synapse	8.45548e-59	1.57103e-55	9.23576e-56	Apba1/Akap5/Dgki/Bin1/Stx1a/Slc32a1/Hap1/Ap3d1/Atp2a2/Pip5k1c/Cask/Ddc/Bsn/Syn1/Prkaca/Camk2a/Prkar1b/Cdh2/Prkce/Prkca/Plaa/Napb/Canx/Dnm1/Dnm2/Syt1/Syt2/Nedd4/Ppp3cb/Cdk5/Rims4/Ppfia3/Snap25/Dnajc5/Stx1b/Usp46/Rab3a/Actg1/Prkcg/Prkcb/Ap2m1/Cacna1a/Apba2/Ctnnb1/Slc17a7/Tbc1d24/Unc13a/Stxbp5l/Brsk1/Snap91/Grik5/Pacsin1/Sh3gl1/Sh3gl2/Sh3gl3/Syn2/Cltc/Git1/Nlgn2/Nrxn3/Erc2/Cspg5/Picalm/Cyfip1/Amph/C…	99
Brain	GO:0007015	actin filament organization	1.76252e-45	1.22803e-42	7.21936e-43	Shank1/Myo1e/S1pr1/Bin1/Myadm/Pakap/Pdlim1/Avil/Coro1a/Src/Spta1/Hsp90b1/Gsn/Prkce/Tpm3/Ctnna1/Marcks/Nckap1/Marcksl1/Prkcd/Tjp1/Nf2/Myo1b/Capza2/Capzb/Tmod1/Actn4/Tpm1/Actr2/Abi2/Actg1/Pdlim4/Rock2/Mprip/Sirpa/Prkcq/Enah/Eps8/Specc1l/Phactr1/Micall2/Limch1/Iqgap2/Sorbs2/Shank3/Ermn/Cobl/Cracd/Cyfip2/Ssh2/Myo1d/Cttn/Arhgef2/Ctnna2/Fscn1/Pacsin1/Cd47/Myh10/Dpysl3/Sptbn1/Sorbs1/Dbnl/Ctnna3/Cgnl1/Tp…	115
Brain	GO:1902414	protein localization to cell junction	2.9823e-36	9.23519e-34	5.42918e-34	Kalrn/Shank1/Cacng2/Bsn/Mapt/Camk2a/Kif5c/Map2k1/Kif5a/Grin2a/Grin1/Tjp1/Cdk5/Cdh5/Actn4/Snap25/Stx1b/Actg1/Tnik/Iqsec2/Arhgap44/Kif5b/Dlg4/Nptx1/Vcl/Git1/Nlgn2/Cgnl1/Scrib/Dlg1/Baiap2/Gphn/Nlgn3/Fermt2/Pak2/Lrrtm1/Snap47/Gripap1/Dlg2/Nlgn1/Dlgap1/Rapgef4/Mapk8ip3/Lgi1/Cacng3/Map1a/Pclo/Afdn/Gpc6/Adam22/Mapk9/Gsk3b/Magi2/Tjp2	54
Brain	GO:0006091	generation of precursor metabolites and energy	6.53056e-31	1.25522e-28	7.37918e-29	Slc25a25/Dld/Phb2/Slc4a4/Idh1/Actn3/COX3/Slc4a1/Aldoc/Aldoa/Prkaca/Ldha/Gpi1/Mdh2/Pgk1/Sod2/App/Pfkl/Gpd1/Mdh1/Gapdh/Eno1/Eno1b/Eno2/Hk1/Cat/Aco1/Adh5/Pdha1/Hmgcl/Acadm/Pfkm/Pkm/Idh2/Adsl/Hmgcs2/Atp5b/Slc1a3/Ppp1ca/Ppp1cb/Ppp1cc/Idh3g/Fh1/G6pdx/Vcp/Atp5a1/Ogdh/Sorbs1/Git1/Slc25a23/Mtch2/Mfn2/Slc25a12/Dlat/Ogt/Pygb/Coq9/Sdha/Acat1/Aldh1l1/Epm2aip1/Ndufs1/Atp5c1/Ndufs2/Aldob/Ndufv1/Ugp2/Mpi/Myo5a/S…	93
Brain	GO:0032409	regulation of transporter activity	4.75401e-30	8.2809e-28	4.86817e-28	Shank1/Ank3/Cacna2d1/Phb2/Prrt1/Hap1/Rgs9/Cacng2/Hcn1/Prnp/App/Atp1b1/Atp1b2/Hspa2/Hk1/Prkca/Gja1/Rasgrf1/Slc6a9/Prkcd/Grin2a/Dnm2/Nedd4/Rph3a/Slc25a4/Cdk5/Cacnb3/Ywhae/Gnb5/Ywhah/Rasgrf2/Slc9a3r1/Atp1b3/Cacna1a/Fhl1/Scn1b/Pde4d/Shisa6/Snx27/Gpd1l/Grm5/Shank3/Scn2b/Kif5b/Dlg4/Nlgn2/Hecw2/Camk2d/Atp1a2/Ahcyl1/Gstm7/Dlg1/Nlgn3/Ank2/Hecw1/Cacnb4/Syngr3/Cacnb1/Neto1/Myo5a/Nlgn1/Vmp1/Cttnbp2nl/Shisa9/…	75
Brain	GO:0007264	small GTPase mediated signal transduction	1.67149e-26	1.45576e-24	8.55815e-25	Rap1gap/Kalrn/Arhgap31/Dgki/Syngap1/Sipa1l3/Flot1/Sdcbp/Src/Apoe/Cdh2/Gna13/Rasgrf1/Nckap1/Map2k1/Dnm2/Gdi1/Dock4/Abi2/Ywhaq/Kpnb1/Rock2/Rasgrf2/G3bp2/Eps8/Psd3/Iqsec3/Dab2ip/Arhgef9/Cdc42bpa/Psd/Iqsec2/Arhgap1/Arhgap44/Rap1gap2/Rasa3/Arhgef2/Ksr1/Gdi2/Trim28/Dbnl/Crk/Git1/Cgnl1/Psd2/Bcr/Camk2d/Tiam2/Arhgap26/Cyfip1/Sipa1l2/Erbin/Nisch/Madd/Mfn2/Dgkz/Arhgap32/Rhot1/Mapkap1/Baiap2/Arrb1/Dock10/Sip…	86
Brain	GO:0007626	locomotory behavior	1.58851e-25	1.26491e-23	7.43613e-24	Ckap5/Kalrn/Apba1/Ube3a/Strn/Ppt1/Apoe/Sod1/Sod2/Mapt/App/Cntn1/Prkce/Cnp/Gnao1/Grin2a/Grin1/Dnm1/Gad1/Ppp3cb/Tmod1/Snap25/Abat/Pafah1b1/Adcy5/Cacna1a/Apba2/Pde1b/Epha4/Kcnma1/Eps8/Grm5/Shank3/Oxr1/Slc4a10/Arcn1/Astn1/Cntn2/Elavl4/Dlg4/Agtpbp1/Git1/Nlgn2/Sez6l/Atp1a3/Atp1a2/Adgrl3/Negr1/Shank2/Olfm2/Tnr/Pak5/Tbce/Lrrtm1/Cacnb4/Myo5a/Abhd12/Cntnap2/Atg7/Cend1/Kcnj10/Dbn1/Atp2b2/Adam22/Mecp2	65
Brain	GO:0043087	regulation of GTPase activity	2.78663e-24	2.01723e-22	1.18589e-22	Rap1gap/Kalrn/Dgki/Rap1gds1/Syngap1/Sipa1l3/Rab11fip2/S1pr1/Bin1/Rgs7/Sod1/Gnao1/Rasgrf1/Map2k1/Crkl/Eif5/Gnb5/Pafah1b1/Pip5k1a/Plxna1/Rasgrf2/Rgs14/Epha4/Iqsec3/Dab2ip/Iqgap2/Cdkl5/Elmod1/Arhgap1/Abr/Arhgap44/Rap1gap2/Tbc1d9b/Rasa3/Crk/Pkp4/Gpsm1/Bcr/Ntrk3/Sbf1/Tiam2/Picalm/Amph/Sipa1l2/Scrib/Tbc1d10b/Rab3gap2/Lars/Sgsm1/Arrb1/Dock10/Sipa1l1/Bcas3/Ngef/Fermt2/Mapre2/Iqsec1/Amot/Slc27a4/Srgap2/Gr…	73
Brain	GO:0010038	response to metal ion	5.69101e-20	2.88379e-18	1.69532e-18	Fga/Ank3/Syt3/Hcn1/Prnp/Sod1/Alad/Mapt/App/Gsn/Ncam1/Ass1/Glud1/Aco1/Camk2b/Grin2a/Syt1/Syt2/Anxa5/Hnrnpa1/Gdi1/Gss/Slc12a2/Fus/Cpne2/Abat/Ppp1ca/Gabrb3/Mapk1/Ppp3ca/Slc30a3/Serpina1d/Serpina1e/Anxa7/Kcnma1/Hnrnpd/Ppp5c/Dlg4/Nptx1/Mapk3/Slc25a23/Ahcyl1/Slc25a12/Cpne4/Gphn/Cpne5/Fgg/Dlg2/Aldob/Syt12/Nlgn1/Alg2/Iqgap1/Rasgrp2/Add1/Syt7/Mapk9/Gsk3b/Cpne6/Rasal1/Mecp2	61
Brain	GO:1901652	response to peptide	9.06486e-17	3.21831e-15	1.89198e-15	Osbpl8/Rap1gds1/Atp2b1/Cacna2d1/Atp2a2/Pip4k2a/Car2/Prnp/Src/Gnai2/Camk2a/App/Slc2a1/Vim/Prkca/Gja1/Marcks/Prkcd/Ptpn11/Fyn/Anxa5/Cdk5/Pkm/Opa1/Hnrnpk/Ywhag/Prkcb/Rock2/Cacna1a/Serpina1d/Serpina1e/Prkcq/Ctnnb1/Epha4/Grm5/Arhgef2/Sorbs1/Crk/Mars1/Snx6/Sort1/Atp1a3/Cyfip1/Ahcyl1/Erbin/Mfn2/Pip4k2b/Hadha/Eprs/Ogt/Appl2/Appl1/Cacnb1/Epm2aip1/Slc27a4/Pip4k2c/Aldob/Myo5a/Cyc1/Snx5/Ndel1/Actn2/Pdk2/Adrm…	69
Brain	GO:0006457	protein folding	1.26901e-16	4.36632e-15	2.56687e-15	Fkbp8/Nudc/Hsp90aa1/Hsp90b1/Hsp90ab1/Tcp1/Calr/Hspa2/Hspa5/Pdia3/Fkbp4/Canx/Hspa9/Cct8/Hspa4l/Dnajc5/Hspa8/Dnaja1/Hspd1/Cct7/Cct2/Cct4/Cct5/Cct6a/Cct3/Cdc37/Hsph1/Sgta/Ahsa1/Bag5/Tbce/Nudcd3/St13/Dnaja3/Ppid/Dnajb4/Clpx/Dnajc7/Dnajb2/Dnaja2/Dnajb1	41
Spleen	GO:0023035	CD40 signaling pathway	0.00106319	0.0135443	0.0101323	Phb2/Phb/Rnf31	3
Brain	GO:0002181	cytoplasmic translation	4.54559e-14	1.16225e-12	6.83266e-13	Ckap5/Dhx9/Eif3d/Eif4a2/Rpsa/Rplp0/Rpl13a/Eif3a/Rps2/Rpl18/Rpl6/Pkm/Eef2/Eif5/Eif4a1/Rpl8/Rpl19/Hnrnpd/Syncrip/Eif4b/Aars/Rpl24/Hnrnpu/Csde1/Eif3m/Eif2s2/Rpl15/Drg2/Eif3i	29
Brain	GO:0001764	neuron migration	2.2171e-13	5.34984e-12	3.14506e-12	Ptprz1/Olfm1/Mapt/Camk2a/Gja1/Plaa/Camk2b/Septin4/Gpm6a/Fyn/Crkl/Cdk5/Mrtfb/Ywhae/Pafah1b1/Usp9x/Ctnnb1/Mark2/Phactr1/Dab2ip/Cdkl5/Tbc1d24/Arhgef2/Astn1/Ctnna2/Cntn2/Myh10/Crk/Ntrk3/Tubb2a/Trim46/Adgrl3/Nav1/Mark1/Srgap2/Tubb2b/Ndel1/Mapk8ip3/Dclk1/Gsk3b	40
Brain	GO:0050821	protein stabilization	8.6507e-13	1.99252e-11	1.17136e-11	Flot1/Phb2/Hsp90aa1/Hsp90ab1/Tcp1/Atp1b1/Calr/Atp1b2/Gapdh/Gnaq/Nckap1/Ctnnd1/Cct8/Rpl5/Hspd1/Usp9x/Cct7/Cct2/Cct4/Cct5/Cct6a/Cct3/Atp1b3/Epha4/Aak1/Flot2/Cdc37/Npm1/Usp7/Ank2/Bag5/Hip1/Dnaja3/Rtn4/Sugt1/Stx12/Mapk8ip3/Hip1r/Prkra	39
Brain	GO:0050905	neuromuscular process	1.43314e-12	3.13268e-11	1.84164e-11	Shank1/Dctn1/Cntnap1/Actn3/Nefl/Itpr1/App/Camk2b/Grin2a/Grin1/Slc1a3/Kcnab2/Pafah1b1/Adcy5/Cacna1a/Grin2b/Kcnma1/Shank3/Abr/Ctnna2/Grid2/Myh10/Dlg4/Agtpbp1/Nlgn2/Bcr/Myh14/Synm/Aars/Tnr/Nlgn3/Uba5/Myo5a/Cntnap2/Jph3/Dbn1/Map1a/Atp2b2/Mecp2	39
Brain	GO:0018105	peptidyl-serine phosphorylation	2.49864e-12	5.3567e-11	3.14909e-11	Srpk2/Csnk2a2/Prkaca/Src/Hsp90aa1/Hsp90ab1/Camk2a/App/Prkce/Hk1/Prkca/Camk2b/Prkcd/Cdk5/Mapk1/Prkcg/Prkcb/Rock2/Pde4d/Prkcq/Mark3/Top1/Mark2/Cab39/Mast3/Camkv/Gpd1l/Plcl1/Brsk1/Csnk2a1/Mapk3/Brsk2/Dclk2/Camk2d/Atp2b4/Ntrk3/Pdk1/Mapkap1/Camk1d/Arrb1/Ppm1f/Ogt/Pak2/Camk1/Pdk3/Pdk2/Dclk1/Mast1/Mapk9/Tbk1/Gsk3b/Nos1/Stk39	53
Brain	GO:0007214	gamma-aminobutyric acid signaling pathway	9.98997e-11	1.72932e-09	1.01663e-09	Gnai2/Gabrg2/Gabra3/Slc12a2/Gabra1/Gabrb3/Gabrb2/Cacna1a/Plcl1/Gabbr2/Phf24/Shisa7/Cacnb4/Gabbr1	14
Brain	GO:0048268	clathrin coat assembly	2.29962e-10	3.8149e-09	2.2427e-09	Ap1b1/Eps15/Snap91/Cltc/Cltb/Picalm/Epn1/Sgip1/Hip1/Ap2b1/Hip1r	11
Brain	GO:0061640	cytoskeleton-dependent cytokinesis	5.10474e-10	8.19996e-09	4.82059e-09	Ank3/Septin7/Septin4/Septin2/Cit/Actr2/Rock2/Map9/Myh10/Sptbn1/Septin9/Septin11/Washc5/Septin8/Actr3/Ist1/Chmp4b/Chmp2a/Plec/Septin6/Pdcd6ip/Septin3/Septin5	23
Brain	GO:0072350	tricarboxylic acid metabolic process	1.14351e-09	1.69971e-08	9.99225e-09	Idh1/Ass1/Glud1/Aco1/Idh2/Idh3g/Acly/Aco2/Cs/Idh3a	10
Brain	GO:0140694	non-membrane-bounded organelle assembly	1.87141e-09	2.66783e-08	1.56837e-08	Src/Gsn/Rpsa/Rplp0/Rps2/Rpl3/Kif2a/Rpl6/Rpl5/Tmod1/Ddx6/Tpm1/Rpl23a/Rps3/Actg1/Kpnb1/G3bp2/Tubb5/Map9/Arhgef2/Mapre1/Fscn1/Myh10/Npm1/Dbnl/Cltc/Mapre3/Ccp110/Clasp1/Mfn2/Rpl24/Clasp2/Washc5/Rbm14/Ccsap/Mapre2/Hnrnpu/Csde1/Cds2/Dhx30/Arpc2/Chmp4b/Chmp2a/Prkar1a/Nebl/Dync1h1/Actn2/Flii/Tmod2/Plec/Mapk9	51
Brain	GO:0048511	rhythmic process	2.92975e-09	3.93504e-08	2.31333e-08	Ube3a/Dhx9/Src/Ass1/Grin2a/Grin1/Cdk5/Ahcyl/Ahcy/Ppp1ca/Ppp1cb/Gabrb3/Ppp1cc/Kcna2/Prkcg/Rock2/Usp9x/Grin2b/Top1/Kcnma1/Mat2a/Ddb1/Hnrnpd/Csnk2a1/Usp7/Ntrk3/Mfn2/Arrb1/Nlgn3/Ogt/Dnm1l/Hnrnpu/Sfpq/Tardbp/Nlgn1/Nono/Nampt/Cntnap2/Atg7/Ndufa9/Adrm1/Maged1/Mapk9/Gsk3b	44
Brain	GO:0032781	positive regulation of ATP-dependent activity	2.99566e-09	4.01389e-08	2.35969e-08	Dhx9/Atp1b1/Atp1b2/Hspa2/Dnm2/Tpm1/Atp1b3/Ahsa1/Hnrnpu/Aldob/Vmp1/Chtop/Napa/Dnajb2/Dnajb1	15
Brain	GO:0009636	response to toxic substance	6.17338e-09	7.7501e-08	4.55613e-08	Ddc/Mbp/Sod1/Sod2/Cnp/Ass1/Gria1/Cat/Aldh1a1/Adh5/Slc6a1/Ephx2/Aldh2/Gstm5/Mapk1/Slc30a3/Scn1b/Scn2b/Mapk3/Gstm7/Gjc2/Blmh/Mtarc2/Akr1a1/Esd	25
Brain	GO:0099612	protein localization to axon	9.62863e-09	1.16421e-07	6.84414e-08	Ank3/Cntnap1/Cntn2/Trim46/Nfasc/Copa/Cntnap2/Epb41l3	8
Brain	GO:0019081	viral translation	1.13691e-08	1.35409e-07	7.96043e-08	Dhx9/Eif3d/Eif3a/Ssb/Pcbp2/Shfl/Eif3b/Eif3l/Csde1/Eif3f	10
Brain	GO:0043393	regulation of protein binding	2.16674e-08	2.48506e-07	1.46092e-07	Flot1/Atp2a2/Src/Spta1/Apoe/Hsp90ab1/App/Map2/Ckmt1/Epb41/Cdk5/Hnrnpk/Crmp1/Mark3/Mark2/Plcl1/Mapre1/Mapk3/Crk/Mapre3/Cyld/Ubash3b/Epb41l5/Arrb1/Pacs1/Camk1/Actr3/Arhgef7/Hip1r/Add2/Add1/Dnajb2/Gsk3b/Mecp2	34
Brain	GO:0006403	RNA localization	4.62877e-08	5.01961e-07	2.95093e-07	Ckap5/Flot1/Dhx9/Hnrnpa2b1/Mapt/Tcp1/Kif5c/Ssb/Hnrnpa1/Tst/Kpnb1/Cct2/Cct4/G3bp2/Khsrp/Npm1/Rftn1/Xpo1/Lrpprc/Srsf1/Hnrnpa3/Poldip3/Rftn2/Hnrnpu/Nxf1/Chtop/Myo1c/Stau1/Ddx39b	29
Brain	GO:0018107	peptidyl-threonine phosphorylation	9.10759e-08	9.33193e-07	5.48605e-07	Csnk2a2/Prkaca/Camk2a/App/Hk1/Prkca/Prkcd/Cit/Cdk5/Mapk1/Prkcb/Rock2/Cab39/Cdc42bpa/Csnk2a1/Camk2d/Cdc42bpb/Ogt/Cadm4/Sirt2/Tbk1/Gsk3b/Stk39	23
Brain	GO:1901998	toxin transport	3.15929e-07	2.86339e-06	1.68333e-06	Copb2/Tcp1/Hspa5/Dnm1/Cct8/Dnaja1/Cct7/Cct2/Cct4/Cct5/Cct6a/Cct3/Atp6v0a1	13
Brain	GO:0046777	protein autophosphorylation	3.16834e-07	2.86693e-06	1.68541e-06	Impact/Prkaca/Src/Camk2a/Hk1/Prkca/Camk2b/Prkcd/Ctnnd1/Hspa9/Fyn/Cdk5/Hspa8/Prkcg/Tnik/Epha4/Mark3/Mark2/Aak1/Cdkl5/Taok1/Csnk2a1/Trim28/Mapk3/Bcr/Camk2d/Camkk2/Pak2/Camk2g/Iqgap1/Mink1/Ptk2b/Gsk3b/Stk39	34
Brain	GO:0051271	negative regulation of cellular component movement	3.83335e-07	3.41874e-06	2.00981e-06	Osbpl8/Bin1/Olfm1/Apoe/Calr/Atp1b2/Gstp1/Ctnna1/Gna13/Idh2/Actn4/Tpm1/Slc9a3r1/Epha4/Padi2/Limch1/Dab2ip/Adgrb1/Abr/Dpysl3/Crk/Bcr/Atp2b4/Actn1/Nisch/Clasp1/Srgap3/Clasp2/Ndrg4/Scai/Srgap2/Ptprt/Dbn1/Afdn/Coro1c/Gsk3b/Magi2/Nos1/Plcb1/Mecp2	40
Brain	GO:0071346	cellular response to interferon-gamma	4.78974e-07	4.23106e-06	2.48736e-06	Gsn/Gapdh/Rpl13a/Vim/Aqp4/Actr2/Actg1/Sirpa/Cdc37/Cd47/Kif5b/Syncrip/Flnb/Vps26b/Eprs/Rab11fip5/Actr3/Dnaja3/Cdc42ep4/Myo18a/Myo1c	21
Brain	GO:0106380	purine ribonucleotide salvage	5.8939e-07	5.14931e-06	3.02718e-06	Pnp/Adssl1/Adss/Adsl/Adk/Gmps/Ampd2/Gmpr	8
Brain	GO:0001666	response to hypoxia	5.91135e-07	5.15647e-06	3.03139e-06	Hmox2/Pgk1/Itpr1/Atp1b1/Prkce/Eno1/Eno1b/Cat/Map2k1/Abat/Gnb1/Prkcb/Rock2/Slc8a1/Grin2b/Epha4/Kcnma1/Npepps/Camk2d/Pdk1/Acaa2/Ogt/Sirt2/Egln1/Pdk3/Camk2g/Rtn4/Ddah1/Hyou1/Pygm/Mecp2	31
Brain	GO:0070841	inclusion body assembly	6.9915e-07	5.95881e-06	3.50307e-06	Hap1/Apoe/Hspa2/Psmc5/Psmc6/Vcp/Bag5/Dlgap1/Dnajb2/Dnajb1	10
Brain	GO:0035176	social behavior	7.01464e-07	5.96941e-06	3.50929e-06	Kalrn/Shank1/Grin1/Gad1/Gabrb3/Shank3/Dlg4/Nlgn2/Nrxn3/Shank2/Nlgn3/Cntnap2/Mapk8ip2/Mecp2/Septin5	15
Brain	GO:0009410	response to xenobiotic stimulus	9.38136e-07	7.85309e-06	4.61667e-06	Pde4a/Prnp/Sod1/Sod2/Alad/Gstm1/Ncam1/Gstp1/Pnp/Gsta4/Aldh1a1/Grin2a/Grin1/Slc1a2/Cryz/Crkl/Cbr1/Gstm5/Slc1a3/Abat/Gabrb3/Ywhaz/Prkcb/Mat2a/Atp1a3/Gstm7/Shank2/Nceh1/Srp68/Hadha/Ppm1f/Blmh/Atp1a1/Slc12a5/Cntnap2/Ppp1r12a/Add3/Mapk9/Cyp46a1/Nos1	40
Brain	GO:0017014	protein nitrosylation	1.06071e-06	8.75914e-06	5.14932e-06	Gapdh/Adh5/Tbc1d24/Oxr1/Atp2b4/Ddah1/Nos1ap/Nos1	8
Brain	GO:0098760	response to interleukin-7	1.06071e-06	8.75914e-06	5.14932e-06	Hnrnph1/Eno1/Pdia3/Crkl/Hdgf/Rad23b/Atp5b/Hspd1	8
Brain	GO:0098761	cellular response to interleukin-7	1.06071e-06	8.75914e-06	5.14932e-06	Hnrnph1/Eno1/Pdia3/Crkl/Hdgf/Rad23b/Atp5b/Hspd1	8
Brain	GO:1990089	response to nerve growth factor	1.2926e-06	1.05029e-05	6.17442e-06	Coro1a/Rps3/Sh3gl2/Crk/Cdc5l/Dync1li2/Ntrk3/Dync1li1/Wasf1/Ehd1/Magi2	11
Brain	GO:1990090	cellular response to nerve growth factor stimulus	1.2926e-06	1.05029e-05	6.17442e-06	Coro1a/Rps3/Sh3gl2/Crk/Cdc5l/Dync1li2/Ntrk3/Dync1li1/Wasf1/Ehd1/Magi2	11
Brain	GO:0006081	cellular aldehyde metabolic process	1.34305e-06	1.08181e-05	6.35975e-06	Idh1/Aldoa/Adh5/Aldh2/Aldh3a2/Idh2/Kcnma1/Pdxk/Aldob/Grhpr/Hagh/Glo1/Akr1a1/Aldh9a1/Esd	15
Brain	GO:0033555	multicellular organismal response to stress	4.45744e-06	3.15702e-05	1.85595e-05	Kalrn/Capn2/Apoe/Prkar1b/Ncam1/Gja1/Usp46/Prkcg/Ppp3ca/Cacna1a/Grin2b/Shank3/Vdac3/Vdac1/Atp1a2/Cntnap2/Mapk8ip2/Nos1/Mecp2	19
Brain	GO:2000377	regulation of reactive oxygen species metabolic process	4.93104e-06	3.46599e-05	2.03758e-05	Sod1/Gnai2/Sod2/Eef1a1/Mapt/App/Gstp1/Prkcd/Grin1/Fyn/Aldh2/Cbr1/Hspd1/G6pdx/Adgrb1/Vdac1/Abcb7/Bcr/Mfn2/Ogt/Sirt2/Pdk3/Gnai3/Ptk2b	24
Brain	GO:0070849	response to epidermal growth factor	5.58893e-06	3.87471e-05	2.27787e-05	Ncl/Eef1a1/Ptpn11/Mapk1/Dab2ip/Mapk3/Git1/Mars1/Snx6/Arpc2/Iqgap1	11
Brain	GO:2001057	reactive nitrogen species metabolic process	7.08177e-06	4.81975e-05	2.83343e-05	Hsp90aa1/Sod2/App/Ass1/Dnm2/Rock2/Sirpa/Prdx5/Khsrp/Cd47/Atp2b4/Mtarc2/Ddah1/Cyb5r3/Ptk2b/Mapk9/Nos1	17
Brain	GO:0060249	anatomical structure homeostasis	7.33978e-06	4.95302e-05	2.91178e-05	Ildr2/S1pr1/Dctn1/Coro1a/Car2/Mbp/Aldoa/Src/Sod1/Atp1b2/Bsg/Prkca/Aldh1a1/Ptpn11/Tjp1/Akr1b3/Pfkm/Cdk5/Slc12a2/Fh1/Prdx5/Ctnnb1/Slc17a7/Taok1/Cracd/Sh3gl2/Ubash3b/Trim32/Slc8a2/Chmp4b/Mink1/Ptk2b/Add1/Map1a/Ncdn/Tjp2/Stk39/Strap	38
Brain	GO:0060052	neurofilament cytoskeleton organization	8.6425e-06	5.79006e-05	3.40386e-05	Sod1/Nefl/Nefm/Nefh/Ina/Ndel1	6
Brain	GO:0071625	vocalization behavior	1.09598e-05	7.17863e-05	4.22017e-05	Shank1/Shank3/Dlg4/Nrxn3/Myh14/Shank2/Nlgn3/Cntnap2	8
Brain	GO:0051014	actin filament severing	1.52526e-05	9.70524e-05	5.70552e-05	Avil/Gsn/Svil/Myh9/Srgap2/Flii/Fmnl1	7
Brain	GO:0019233	sensory perception of pain	1.55444e-05	9.87964e-05	5.80804e-05	Mgll/Prkar1b/Ncam1/Ephx2/Grin2a/Grin1/Fyn/Cdk5/Cacnb3/Mapk1/Kcna2/Cacna1a/Grin2b/Mapk3/Nlgn2/Phf24/Dlg2/Rtn4/Kcnj10/Grm3/Nos1/Mecp2	22
Brain	GO:0030388	fructose 1,6-bisphosphate metabolic process	1.64969e-05	0.000104256	6.129e-05	Aldoc/Aldoa/Pfkl/Pfkm/Aldob/Pfkp	6
Brain	GO:0071353	cellular response to interleukin-4	1.84455e-05	0.000115006	6.76097e-05	Coro1a/Tuba1b/Alad/Hsp90ab1/Rplp0/Fasn/Hspa5/Rps2/Rpl3	9
Brain	GO:0010644	cell communication by electrical coupling	2.38011e-05	0.000144361	8.48667e-05	Ank3/Gja1/Slc8a1/Pde4d/Camk2d/Gjc2/Dbn1	7
Brain	GO:0002087	regulation of respiratory gaseous exchange by nervous system process	2.92417e-05	0.000174324	0.000102482	Gls/Nlgn2/Atp1a2/Nlgn3/Nlgn1/Mecp2	6
Brain	GO:0007568	aging	3.67683e-05	0.000213195	0.000125333	Aldoc/Apoe/Sod1/Sod2/Ncam1/Gnao1/Gna11/Gnaq/Gna13/Slc1a2/Abat/Mapk1/C1qa/Pde4d/Mapk3	15
Brain	GO:0006730	one-carbon metabolic process	3.70619e-05	0.000214075	0.000125851	Car2/Mat2a/Mthfd1l/Ahcyl1/Aldh1l1/Sfxn3/Mthfd1/Sfxn1/Mat2b/Car14	10
Brain	GO:0006739	NADP metabolic process	3.70619e-05	0.000214075	0.000125851	Idh1/Me1/Idh2/Kcnab2/Prdx5/G6pdx/Nadk2/Aldh1l1/Pgd/Txnrd1	10
Brain	GO:0031667	response to nutrient levels	5.81222e-05	0.000323004	0.000189888	Slc25a25/Impact/Apoe/Sod1/Sod2/Alad/Mapt/Glul/Slc2a1/Hspa5/Pdia3/Acadm/Ahcyl/Ahcy/Slc16a1/Adsl/Mapk1/Prkcg/Brsk1/Asns/Cntn2/Mapk3/Mars1/Brsk2/Atg4b/Lars/Bcas3/Gas2l1/Appl2/Hnrnpl/Sgip1/Sirt2/Slc27a4/Cntnap2/Snw1/Atg7/Dcps/Pdk2/Plec	39
Brain	GO:0007270	neuron-neuron synaptic transmission	8.87193e-05	0.000475502	0.000279538	Cacna1a/Vdac3/Vdac1/Dlgap2/Tmod2	5
Brain	GO:0090148	membrane fission	8.87193e-05	0.000475502	0.000279538	Sh3gl2/Epn1/Dnm1l/Chmp4b/Coro1c	5
Brain	GO:0099170	postsynaptic modulation of chemical synaptic transmission	0.000144684	0.000734491	0.000431792	Nedd4/Ppp3ca/Grm5/Cyfip1/Eif4a3/Egln1/Plcb1	7
Brain	GO:0007158	neuron cell-cell adhesion	0.00015545	0.000774463	0.000455291	Astn1/Nlgn2/Tnr/Nlgn3/Nlgn1	5
Brain	GO:0048659	smooth muscle cell proliferation	0.000197789	0.000957841	0.000563095	Kalrn/S1pr1/Src/Apoe/Gnai2/Sod2/Gstp1/Prkca/Gnaq/Gna13/Akr1b3/Tpm1/Pde4d/Ctnnb1/Camk2d/Mfn2/Ndrg4/Nampt/Gnai3/Ndrg2/Cdh13/Gsk3b/Ddx39b	23
Brain	GO:0035330	regulation of hippo signaling	0.000250757	0.00118551	0.000696938	Nf2/Cit/Mark3/Wwc1/Wwc2/Shank2	6
Brain	GO:0048013	ephrin receptor signaling pathway	0.000349821	0.00158052	0.000929155	Ptpn11/Efnb1/Epha4/Crk/Git1/Anks1b/Sipa1l1/Ngef	8
Brain	GO:0070584	mitochondrion morphogenesis	0.000433949	0.00192429	0.00113125	Opa1/Myh14/Mfn2/Dnm1l/Wasf1/Poldip2/Plec	7
Brain	GO:0036120	cellular response to platelet-derived growth factor stimulus	0.000477263	0.00209128	0.00122942	Src/Prkce/Fyn/Mars1/Arpc2/Iqgap1	6
Brain	GO:0043112	receptor metabolic process	0.000478362	0.00209128	0.00122942	Apoe/Gria1/Gria2/Nsf/Nedd4/Cdk5/Gprasp1/Fnta/Git1/Scrib/Ehd3/Gria3	12
Brain	GO:0001837	epithelial to mesenchymal transition	0.000667002	0.00279539	0.00164335	Tcof1/Sdcbp/Gja1/Rock2/Ctnnb1/Epha4/Dab2ip/Ddx17/Trim28/Phldb1/Clasp1/Epb41l5/Clasp2/Fermt2/Mark1/Vangl2/Hnrnpab/Rtn4/Gsk3b	19
Brain	GO:0098917	retrograde trans-synaptic signaling	0.000843545	0.00343206	0.00201764	Farp1/Dagla/Nlgn1/Nos1/Plcb1	5
Brain	GO:0050852	T cell receptor signaling pathway	0.0010041	0.00402939	0.0023688	Prnp/Fyn/Crkl/Cacnb3/Usp46/Rps3/Mapk1/Usp9x/Pde4d/Mog/Rftn1/Cyld/Dgkz/Cacnb4/Rnf31/Stoml2/Rbck1	17
Brain	GO:1901985	positive regulation of protein acetylation	0.00105608	0.00422585	0.00248429	App/Dip2b/Taok1/Mapk3/Arrb1/Dip2a/Camk1/Ruvbl2/Nos1	9
Brain	GO:0009303	rRNA transcription	0.00157494	0.00594765	0.00349651	Tcof1/Cavin1/Ncl/Top1/Npm1/Mars1/Macroh2a1	7
Brain	GO:0001967	suckling behavior	0.00158883	0.00596773	0.00350831	Gls/Cntfr/App/Grin1/Grin2b	5
Brain	GO:0035728	response to hepatocyte growth factor	0.00158883	0.00596773	0.00350831	Crk/Appl2/Appl1/Sirt2/Gsk3b	5
Brain	GO:0090136	epithelial cell-cell adhesion	0.00158883	0.00596773	0.00350831	Ctnna1/Plekha7/Vcl/Ctnna3/Camsap3	5
Brain	GO:0071420	cellular response to histamine	0.00200938	0.00734927	0.00432049	Gabrg2/Gabra1/Gabrb3/Gabrb2	4
Brain	GO:0086100	endothelin receptor signaling pathway	0.00200938	0.00734927	0.00432049	Gna11/Gnaq/Crkl/Ptk2b	4
Brain	GO:0099545	trans-synaptic signaling by trans-synaptic complex	0.00200938	0.00734927	0.00432049	Farp1/Nptn/Ptprd/Nlgn1	4
Brain	GO:0007205	protein kinase C-activating G protein-coupled receptor signaling pathway	0.00215016	0.00774252	0.00455167	Dgki/Grm5/Dgkb/Dgkz/Dgkg/Dgke	6
Brain	GO:0009791	post-embryonic development	0.00261805	0.00928308	0.00545734	Myo1e/Sod2/Itpr1/Gnaq/Gabrg2/Aco1/Acadm/Rab3a/Usp9x/Slc8a1/Slc4a10/Aldh5a1/Tbce/Atg7/Mapk8ip3/Mecp2	16
Brain	GO:0034453	microtubule anchoring	0.0026405	0.00932709	0.00548321	Dctn1/Clasp1/Camsap3/Clasp2/Hook3/Gsk3b	6
Brain	GO:0060004	reflex	0.0026405	0.00932709	0.00548321	Shank1/Gja1/Usp46/Cacna1a/Kcnma1/Afg3l2	6
Brain	GO:0051131	chaperone-mediated protein complex assembly	0.00272974	0.00953955	0.00560811	Hsp90aa1/Hsp90ab1/Cct2/Lonp1/Psmg1	5
Brain	GO:0045664	regulation of neuron differentiation	0.00273188	0.00954102	0.00560898	Rap1gap/Bin1/Dpysl2/Impact/App/Calr/Map1b/Mag/Cit/Ddx6/Opa1/Ywhag/Spag9/Arhgef2/Cntn2/Sh3gl3/Trim32/Actr3/Nlgn1/Prpf19/Rtn4/Mapk8ip3/Gsk3b/Rgs6	24
Stomach	GO:0023035	CD40 signaling pathway	0.000885287	0.00695529	0.00477415	Phb2/Itgb1/Phb/Rnf31	4
Brain	GO:0060439	trachea morphogenesis	0.00288672	0.00999415	0.00587536	Map2k1/Mapk1/Ctnnb1/Mapk3	4
Brain	GO:0070528	protein kinase C signaling	0.00368346	0.0124283	0.00730636	Flot1/Myadm/Capzb/Gpd1l/Sez6l/Dgkg/Arpc2	7
Brain	GO:0061515	myeloid cell development	0.00371292	0.0125202	0.00736036	Pip4k2a/Slc4a1/Src/App/Ptpn11/Epb42/Rps6/Pafah1b1/G6pdx/Ank1/Abi1/Tjp2	12
Brain	GO:0001973	G protein-coupled adenosine receptor signaling pathway	0.00399388	0.0132907	0.00781332	Gnai2/Adcy5/Cntn2/Necab2	4
Brain	GO:0009226	nucleotide-sugar biosynthetic process	0.00399388	0.0132907	0.00781332	Uap1l1/Gmds/Mpi/Pgm3	4
Brain	GO:0035588	G protein-coupled purinergic receptor signaling pathway	0.00399388	0.0132907	0.00781332	Gnai2/Adcy5/Cntn2/Necab2	4
Brain	GO:0070831	basement membrane assembly	0.00399388	0.0132907	0.00781332	Lamb2/Phldb1/Clasp1/Clasp2	4
Brain	GO:0006002	fructose 6-phosphate metabolic process	0.00535612	0.0171187	0.0100637	Pfkl/Hk1/Pfkm/Pfkp	4
Brain	GO:0045176	apical protein localization	0.00535612	0.0171187	0.0100637	Hcn1/Nckap1/Vangl2/Napa	4
Brain	GO:0048755	branching morphogenesis of a nerve	0.00535612	0.0171187	0.0100637	Hnrnpk/Cpe/Rtn4/Mecp2	4
Brain	GO:0046931	pore complex assembly	0.00540746	0.0172235	0.0101254	Cct8/Cct3/Plekha7/Rtn4/Afdn	5
Brain	GO:0006779	porphyrin-containing compound biosynthetic process	0.0054696	0.0173619	0.0102067	Spta1/Alad/Slc6a9/Ank1/Abcb7/Iba57	6
Brain	GO:0033014	tetrapyrrole biosynthetic process	0.0054696	0.0173619	0.0102067	Spta1/Alad/Slc6a9/Ank1/Abcb7/Iba57	6
Brain	GO:0045454	cell redox homeostasis	0.0054696	0.0173619	0.0102067	Dld/Gsr/Prdx5/Git1/Glrx3/Txnrd1	6
Brain	GO:0034103	regulation of tissue remodeling	0.0056792	0.0179252	0.0105378	S1pr1/Car2/Src/Prkca/Gja1/Ppp3ca/Rock2/Abr/Bcr/Ubash3b/Syt7	11
Brain	GO:0032941	secretion by tissue	0.00617268	0.019373	0.011389	Prkce/Gja1/Aqp4/Kcnma1/Madd/Copa/Atg7/Stk39	8
Brain	GO:0003014	renal system process	0.00629455	0.0197001	0.0115813	Myo1e/Slc4a1/Gnai2/Gsn/Gja1/Akr1b3/Aqp4/Slc9a3r1/Anpep/G6pdx/Kcnma1/Bcr/Coro2b/Snx5	14
Brain	GO:0020027	hemoglobin metabolic process	0.00660891	0.0204542	0.0120246	Cat/Slc6a9/Epb42/Prmt1/Add1	5
Brain	GO:0010172	embryonic body morphogenesis	0.00699706	0.021453	0.0126118	Nckap1/Phldb1/Clasp1/Clasp2	4
Brain	GO:0099171	presynaptic modulation of chemical synaptic transmission	0.00699706	0.021453	0.0126118	Prkca/Prkcg/Prkcb/Git1	4
Brain	GO:0099550	trans-synaptic signaling, modulating synaptic transmission	0.00699706	0.021453	0.0126118	Gucy1b1/Nptn/Grm5/Cspg5	4
Brain	GO:0051642	centrosome localization	0.00751102	0.0229531	0.0134936	Pafah1b1/Kif5b/Dync1li2/Syne1/Dlg1/Ndel1	6
Brain	GO:0098926	postsynaptic signal transduction	0.00776812	0.0235836	0.0138643	Gnai2/Crkl/Sorbs2/Prr7/Sorbs1/Anks1b/Abi1/Plcb1	8
Brain	GO:0042537	benzene-containing compound metabolic process	0.00798544	0.0241644	0.0142058	Ephx2/Fah/Gstm5/Gstm7/Txnrd1	5
Brain	GO:0035966	response to topologically incorrect protein	0.0083114	0.0251235	0.0147696	Cops5/Hsp90aa1/Hspa2/Hspa5/Hspa9/Hspa4l/Hspa8/Hspd1/Vcp/Faf2/Dab2ip/Hsph1/Mfn2/Pdia6/Cul3	15
Brain	GO:0042159	lipoprotein catabolic process	0.00893841	0.0266574	0.0156713	Ppt1/Apoe/Ctsd/Abhd12	4
Brain	GO:0097396	response to interleukin-17	0.00893841	0.0266574	0.0156713	Shank3/Srsf1/Trim32/Cntnap2	4
Brain	GO:0042440	pigment metabolic process	0.00929984	0.0276761	0.0162702	Ddt/Hmox2/Alad/Slc6a9/Grk3/Abcb7/Iba57/Appl1/Myo5a	9
Brain	GO:0007635	chemosensory behavior	0.00954887	0.0281765	0.0165644	Kalrn/Shank1/Prkce/Grin1/Prkcg	5
Brain	GO:0048147	negative regulation of fibroblast proliferation	0.010051	0.0295019	0.0173436	Emd/Fth1/Sod2/Gstp1/Dab2ip/Trim32	6
Brain	GO:0071498	cellular response to fluid shear stress	0.0111998	0.0324637	0.0190848	Src/Ass1/Ptk2b/Plec	4
Brain	GO:0046685	response to arsenic-containing substance	0.0113105	0.0326487	0.0191935	Slc4a1/Nefl/Alad/Nefh/Vcp	5
Brain	GO:0031279	regulation of cyclase activity	0.0130959	0.0373256	0.021943	Akap5/Cap1/Mapk3/Gnal/Cap2/Gabbr1/Nos1/Palm	8
Brain	GO:0007274	neuromuscular synaptic transmission	0.0132809	0.0376158	0.0221136	Rab3a/Cacna1a/Erc2/Rimbp2/Erc1	5
Brain	GO:0099541	trans-synaptic signaling by lipid	0.0139201	0.0386599	0.0227274	Grm5/Dagla/Plcb1	3
Brain	GO:0099542	trans-synaptic signaling by endocannabinoid	0.0139201	0.0386599	0.0227274	Grm5/Dagla/Plcb1	3
Brain	GO:0010737	protein kinase A signaling	0.0149223	0.0411767	0.024207	Akap5/Pde4a/Prkaca/Prkacb/Grin2b/Pde10a	6
Brain	GO:0051767	nitric-oxide synthase biosynthetic process	0.0154702	0.0422707	0.0248501	Gstp1/Map2k4/Fnta/Nampt/Mapk9	5
Brain	GO:0051769	regulation of nitric-oxide synthase biosynthetic process	0.0154702	0.0422707	0.0248501	Gstp1/Map2k4/Fnta/Nampt/Mapk9	5
Brain	GO:0061744	motor behavior	0.0167505	0.04528	0.0266192	Dctn1/Atp1b2/Gabrb3/Cntnap2	4
Brain	GO:0032743	positive regulation of interleukin-2 production	0.0168564	0.0455	0.0267485	Pnp/Rps3/Pde4d/Prkcq/Sptbn1/Stoml2	6
Brain	GO:0045995	regulation of embryonic development	0.0180169	0.0483983	0.0284524	Hspa5/Ruvbl1/Pafah1b1/Ctnnb1/Phldb1/Clasp1/Clasp2/Amot/Ruvbl2/Plcb1	10
Brain	GO:0009415	response to water	0.0183866	0.0488964	0.0287452	Akr1b3/Atp2b4/Plec	3
Brain	GO:0045472	response to ether	0.0183866	0.0488964	0.0287452	Hnrnpd/Arpc2/Plcb1	3
Brain	GO:0048617	embryonic foregut morphogenesis	0.0183866	0.0488964	0.0287452	Nckap1/Ctnnb1/Epb41l5	3
Colorectum	GO:0006753	nucleoside phosphate metabolic process	4.46572e-43	1.74498e-39	1.1686e-39	Hk2/Gtpbp1/Dld/Entpd2/Slc4a4/Papss2/Enpp1/Rrm1/Nudt19/Pfkl/Umps/Gpd1/Gapdh/Eno1/Eno1b/Hk1/Fasn/Map2k1/Pdha1/Hmgcl/Acsl1/Stat3/Pfkm/Abcd1/Shmt1/Hsd17b4/Pkm/Upp1/Idh2/Adsl/Hmgcs2/Adk/Atp5j2/Atp5b/Opa1/Mapk1/Ctps2/Ctps/Vcp/Atp5a1/Gmps/Nudt18/Nt5c3b/Acsm3/Gucy2c/Ogdh/Samhd1/Gcdh/Gpam/Gart/Mtch2/Fcsk/Pdk1/Pdhx/Dlat/Acaa2/Efl1/Naprt/Acsl5/Acat1/Gale/Ces1d/Acot11/Acly/Atp5c1/Dera/Mthfd1/Pdk3/Far1/Mlycd/…	95
Colorectum	GO:0009117	nucleotide metabolic process	6.61603e-43	1.74498e-39	1.1686e-39	Hk2/Gtpbp1/Dld/Slc4a4/Papss2/Enpp1/Rrm1/Nudt19/Pfkl/Umps/Gpd1/Gapdh/Eno1/Eno1b/Hk1/Fasn/Map2k1/Pdha1/Hmgcl/Acsl1/Stat3/Pfkm/Abcd1/Shmt1/Hsd17b4/Pkm/Upp1/Idh2/Adsl/Hmgcs2/Adk/Atp5j2/Atp5b/Opa1/Mapk1/Ctps2/Ctps/Vcp/Atp5a1/Gmps/Nudt18/Nt5c3b/Acsm3/Gucy2c/Ogdh/Samhd1/Gcdh/Gpam/Gart/Mtch2/Fcsk/Pdk1/Pdhx/Dlat/Acaa2/Efl1/Naprt/Acsl5/Acat1/Gale/Ces1d/Acot11/Acly/Atp5c1/Dera/Mthfd1/Pdk3/Far1/Mlycd/Stoml2/…	94
Colorectum	GO:0072594	establishment of protein localization to organelle	2.57398e-25	5.90337e-23	3.95345e-23	Pex10/Hk2/Scarb2/Phb2/Timm44/Ap3d1/Hsp90aa1/Cdh1/Lamp1/Hsp90ab1/Tcp1/Srp54a/Srp54b/Hk1/Hspa5/Prkcd/Stat3/Cct8/Nedd4/Lmna/Fermt1/Rab10/Sec61a1/Hspa8/Dnaja1/Hspd1/Mapk1/Ywhaz/Kpnb1/Elavl1/Cct7/Cct2/Cct4/Cct5/Cct6a/Cct3/Jup/Cd36/Parl/Ei24/Hsph1/Trim28/Tnpo3/Sort1/Mtch2/Scrib/Samm50/Timm29/Nup93/Ipo5/Srp68/Flna/Sec62/Appl2/Sec63/Tardbp/Grpel1/Nup155/Pmpcb/Tomm34/Tomm70a/Timm50/Spcs1/Srpr/Cse1l/Agk/Ru…	70
Colorectum	GO:0006457	protein folding	2.18151e-18	2.95064e-16	1.97602e-16	Fkbp8/Hsp90aa1/Pdia4/Hsp90b1/P4hb/Hsp90ab1/Tcp1/Calr/Hspa5/Pdia3/Fkbp4/Canx/Hspa9/Cct8/Hspa8/Dnaja1/Hspd1/Cct7/Cct2/Cct4/Cct5/Cct6a/Cct3/Hsph1/Fkbp5/Tbcd/Txndc5/Unc45a/Grpel1/Dnaja3/Trap1/Chordc1/Tor1b/Ube4b/Clpx/Dnaja2/Entpd5	37
Colorectum	GO:0048193	Golgi vesicle transport	2.624e-17	3.21898e-15	2.15573e-15	Trappc11/Exoc4/Ap3d1/Copb2/Ap1g2/Cope/Lamp1/Ap1g1/Dnm2/Nsf/Plcb3/Rab10/Arf4/Copz1/Rack1/Arf5/Sec23a/Vcp/Dop1b/Sec31a/Arcn1/Sptbn1/Sort1/Ankfy1/Pef1/Scfd1/Vps35l/Vps52/Copa/Stx5a/Golph3l/Rer1/Golph3/Snx2/Acsl3/Sec23b/Lman2/Ergic1/Copb1/Hyou1/Copg2/Copg1/Preb/Vapa/Snx1/Cog1	46
Colorectum	GO:1990542	mitochondrial transmembrane transport	1.13034e-16	1.2962e-14	8.68057e-15	Timm44/Slc25a4/Slc25a5/Tst/Opa1/Hspd1/Mcu/Mrs2/Vdac1/Abcb7/Slc25a12/Slc25a32/Afg3l2/Slc25a1/Micu1/Sfxn3/Stoml2/Sfxn1/Grpel1/Abcb8/Slc25a22/Timm50/Slc25a13/Aifm1/Letm1	25
Colorectum	GO:0006820	anion transport	4.65003e-13	3.6072e-11	2.41571e-11	Abcc3/Dpysl2/Slc6a6/Slc4a4/Car2/Enpp1/Itgb1/Anxa1/Slc3a2/Hk1/Slc2a1/Prkca/Prkcd/Slc25a4/Slc25a5/Slc16a1/Slc12a2/Abcd3/Abat/Slc9a3r1/Cd36/Atp8b1/Vdac2/Vdac3/Vdac1/Slc35a1/Slc26a2/Slc22a18/Slc25a12/Ano10/Slc25a24/Slc25a32/Clic5/Slc25a1/Slc35a3/Slc17a9/Ces1d/Slc25a3/Sfxn3/Slc27a4/Ces1f/Sfxn1/Clcc1/Slc25a11/Mfsd10/Slc25a22/Clca1/Ank/Slc6a14/Acsl4/Slc25a13/Abcb11/Slc25a10/Slc37a2/Slc26a3/Clic1	56
Colorectum	GO:0043434	response to peptide hormone	8.71389e-12	5.60558e-10	3.75402e-10	Atp2b1/Capn1/Atp2a2/Car2/Enpp1/Serpina3k/Anxa1/Slc2a1/Prkca/Prkcd/Stat3/Rangap1/Anxa5/Cav1/Pkm/Opa1/Rab10/Hnrnpk/Ywhag/Serpina1d/Serpina1e/Ctnnb1/Serpina3m/Sco1/Stxbp3/Gpam/Mars1/Sort1/Cyfip1/Pck2/Hadha/Eprs/Lmbrd1/Appl2/Plcd1/Slc27a4/Eif2b1/Cacybp/Cyc1/Snx5/Baiap2l1/Adrm1/Myo1c/Gsk3b	44
Brain	GO:0072584	caveolin-mediated endocytosis	8.6425e-06	5.79006e-05	3.40386e-05	Src/Mapk1/Mapk3/Mlc1/Pacsin2/Itsn1	6
Colorectum	GO:1901998	toxin transport	4.66674e-10	2.35439e-08	1.57672e-08	Copb2/Tcp1/Hspa5/Casp1/Cct8/Copz1/Dnaja1/Cct7/Cct2/Cct4/Cct5/Cct6a/Cct3/Scfd1	14
Colorectum	GO:0010038	response to metal ion	7.63884e-10	3.69678e-08	2.47571e-08	Lgmn/Enpp1/Cdh1/Alad/Ass1/Glud1/Aco1/Anxa5/Cav1/Gss/Slc12a2/Ncstn/Abat/Ppp1ca/Mapk1/Stim1/Serpina1d/Serpina1e/Sec31a/Ppp5c/Tfrc/Mapk3/Pef1/Slc25a12/Slc25a24/Asph/Cpne3/Plcd1/Trf/Alg2/Abcb6/Iqgap1/Slc25a13/Add1/Syt9/Gsk3b	36
Colorectum	GO:0051656	establishment of organelle localization	2.38003e-09	1.01247e-07	6.78045e-08	Dpysl2/Dctn1/Exoc4/Ap3d1/Myo1a/Itgb1/Lamp1/Ezr/Map4/Map2k1/Vps4b/Actn4/Actr2/Abce1/Ywhaz/Kpnb1/Slc9a3r1/Ctnnb1/Myo1d/Kif5b/Npm1/Xpo1/Picalm/Scrib/Pef1/Rhot1/Cdc23/Dnm3/Steap3/Rhot2/Myh9/Hnrnpu/Snx4/Actr3/Dctn2/Myo7b/Dync1h1/Sphk2/Copg2/Copg1/Myo1c/Pdcd6ip/Preb/Ap3b1	44
Colorectum	GO:0043254	regulation of protein-containing complex assembly	2.74831e-09	1.1326e-07	7.58497e-08	Dctn1/Capn1/Coro1a/Hsp90aa1/Myd88/Nckap1/Prkcd/Fkbp4/Wars/Capza2/Cav1/Fermt1/Psmc6/Rps3/Rack1/Vcp/Eif2ak2/Cd36/Irgm1/Vdac2/Lcp1/Sptbn1/Tfrc/Dbnl/Vil1/Cand1/Cyfip1/Tbcd/Fermt2/Ssh3/Ncln/Snx9/Actr3/Arpc2/Tubb4a/Baiap2l1/Vps35/Add1/Cdh17/Gda/Myo1c/Preb/Gsk3b/Cldn7	44
Colorectum	GO:2000573	positive regulation of DNA biosynthetic process	6.56501e-09	2.52777e-07	1.69283e-07	Hsp90aa1/Hsp90ab1/Tcp1/Pcna/Cct8/Mapk1/Cct7/Cct2/Cct4/Cct5/Cct6a/Cct3/Ctnnb1/Npm1/Mapk3/Gsk3b/Ddx39b	17
Colorectum	GO:0050821	protein stabilization	6.67121e-09	2.5317e-07	1.69546e-07	Phb2/Hsp90aa1/Lamp1/Hsp90ab1/Tcp1/Atp1b1/Calr/Gapdh/Gnaq/Nckap1/Ctnnd1/Cct8/Rpl5/Hspd1/Phb/Cct7/Cct2/Cct4/Cct5/Cct6a/Cct3/Irgm1/Npm1/Flna/Ncln/Dnaja3/Bag6	27
Colorectum	GO:0006002	fructose 6-phosphate metabolic process	1.02403e-08	3.65249e-07	2.44605e-07	Hk2/Pfkl/Hk1/Gfpt1/Pfkm/Fbp2/Taldo1/Pfkp	8
Colorectum	GO:0009636	response to toxic substance	3.44346e-08	1.05652e-06	7.07543e-07	Ass1/Adh5/Ephx2/Prdx1/Aldh2/Gstm5/Mapk1/Eif2ak2/Cd36/Gucy2c/Pon2/Mapk3/Slc22a18/Ces1d/Mtarc2/Abcb6/Akr1a1/Slc6a14/Rdh11/Esd	20
Colorectum	GO:0140694	non-membrane-bounded organelle assembly	6.8704e-08	1.95899e-06	1.31192e-06	Wdr1/Itgb1/Krt8/Rpsa/Rplp0/Rps2/Ezr/Rpl3/Vps4b/Rpl6/Rpl5/Ddx6/Rps3/Kpnb1/Rps5/Cds1/Tubb5/Abraxas2/Pls1/Lcp1/Npm1/Dbnl/Vil1/Pla2g4c/Cltc/Flna/Pgm5/Efl1/Washc5/Hnrnpu/Flnc/Csde1/Mrps2/Cds2/Arpc2/Smc3/Dync1h1/Plec	38
Colorectum	GO:0006081	cellular aldehyde metabolic process	1.17771e-07	3.20227e-06	2.14454e-06	Idh1/Adh1/Adh5/Tkt/Aldh2/Aldh3a2/Idh2/Rdh13/Pdxk/Taldo1/Hagh/Akr1a1/Rdh11/Esd	14
Colorectum	GO:0019081	viral translation	2.17509e-07	5.51615e-06	3.69413e-06	Dhx9/Eif3a/Ssb/Pcbp2/Eif3b/Eif3l/Csde1/Eif3f	8
Colorectum	GO:0022604	regulation of cell morphogenesis	2.72066e-07	6.76957e-06	4.53354e-06	Plxnb2/Dapk3/Ilk/Wdr1/Coro1a/P4hb/Anxa1/Calr/Cd44/Ezr/Gna13/Plaa/Dnm2/Actn4/Opa1/Actr2/Hnrnpk/Slc9a3r1/Caprin1/Postn/Dbnl/Vil1/Myh14/Picalm/Cyfip1/Flna/Fermt2/Dnm1l/Myh9/Actr3/Arpc2/Parva/Coro1b/Cldn3	34
Colorectum	GO:0052646	alditol phosphate metabolic process	3.01167e-07	7.42362e-06	4.97155e-06	Gpd1/Gpd1l/Gpam/Gk/Gpd2/Abhd6/Slc37a2	7
Colorectum	GO:0009410	response to xenobiotic stimulus	3.27495e-07	7.99785e-06	5.35611e-06	Gclm/Alad/Gstm1/Pcna/Gstm3/Casp1/Acsl1/Cbr1/Gstm5/Abat/Ywhaz/Fmo5/Mat2a/Ei24/Hadh/Mcm7/Tfrc/Ugt1a1/Ugt1a6a/Ugt1a7c/Nceh1/Srp68/Hadha/Fmo2/Akr1c13/Atp1a1/Aacs/Cyp2c55/Ppp1r12a/Cyp2s1/Crot/Sult1b1/Abcb11	33
Colorectum	GO:0008643	carbohydrate transport	6.21319e-07	1.35994e-05	9.10743e-06	Slc35d1/Hk2/Aoc3/Enpp1/Slc2a1/Prkca/Ezr/Prkcd/Rnasel/Pls1/Stxbp3/Ocln/Slc35a1/Vil1/Sort1/Lmbrd1/Appl2/Slc35a3/Slc27a4/Slc50a1/Slc37a2	21
Colorectum	GO:0072350	tricarboxylic acid metabolic process	9.39001e-07	1.92733e-05	1.29072e-05	Idh1/Ass1/Glud1/Aco1/Idh2/Acly/Idh3a	7
Colorectum	GO:0071346	cellular response to interferon-gamma	1.11109e-06	2.22852e-05	1.49242e-05	Dapk3/Gapdh/Vim/Casp1/Actr2/Stx4a/Pde12/Irgm1/Stxbp3/Kif5b/Syncrip/Flnb/Eprs/Actr3/Dnaja3/Myo1c/Gbp2	17
Colorectum	GO:0007584	response to nutrient	1.41623e-06	2.76544e-05	1.852e-05	Enpp1/Alad/Pdia3/Slc16a1/Adsl/Eif2ak2/Postn/Bckdhb/Kank2/Slc27a4/Cbs/Aacs/Plec	13
Colorectum	GO:0098760	response to interleukin-7	1.54389e-06	2.90859e-05	1.94786e-05	Hnrnph1/P4hb/Eno1/Pdia3/Atp5b/Hspd1/Stip1	7
Colorectum	GO:0098761	cellular response to interleukin-7	1.54389e-06	2.90859e-05	1.94786e-05	Hnrnph1/P4hb/Eno1/Pdia3/Atp5b/Hspd1/Stip1	7
Colorectum	GO:0045216	cell-cell junction organization	2.70913e-06	4.70087e-05	3.14814e-05	Dsg2/Wdr1/Itgb1/Cdh1/Prkca/Ctnna1/Ctnnd1/Cav1/Actn4/Arvcf/Ctnnb1/Jup/Ocln/Vcl/Flna/Tbcd/Fermt2/Plec/Pkp3/Add1/Myo1c/Pdcd6ip/Cldn3/Cldn7	24
Colorectum	GO:0006721	terpenoid metabolic process	7.29832e-06	0.000110628	7.4087e-05	Adh1/Adh5/Akr1b3/Aldh3a2/Hmgcs2/Rdh13/Fdps/Dhrs7/Cyp2c55/Cyp2s1/Rdh14/Rdh11	12
Colorectum	GO:0007163	establishment or maintenance of cell polarity	7.46332e-06	0.000112483	7.5329e-05	Dctn1/Exoc4/Ilk/Wdr1/Hsp90aa1/Itgb1/Hsp90ab1/Ezr/Ctnna1/Map4/Nckap1/Lmna/Fermt1/Rab10/Actr2/Arf4/Slc9a3r1/Scrib/Myh9/Actr3/Golph3/Parva/Pdcd6ip/Gsk3b	24
Colorectum	GO:0033013	tetrapyrrole metabolic process	8.27634e-06	0.00012229	8.18971e-05	Hmox2/Alad/Ppox/Abcb7/Cox15/Mmaa/Lmbrd1/Clybl/Tmem14c/Abcb6/Abcb10	11
Colorectum	GO:0071353	cellular response to interleukin-4	1.16108e-05	0.000163326	0.000109378	Coro1a/Alad/Hsp90ab1/Rplp0/Fasn/Hspa5/Rps2/Rpl3	8
Colorectum	GO:1990845	adaptive thermogenesis	1.59405e-05	0.000215605	0.000144389	Acsl1/Slc25a4/Cav1/Slc25a5/Cpt2/Fh1/Ckb/Cd36/Hadh/Clic5/Appl2/Abhd6/Ces1d/Hnrnpu/Acot11/Dhrs7b/Decr1/Dync1h1/Prkab1	19
Colorectum	GO:0030004	cellular monovalent inorganic cation homeostasis	1.98738e-05	0.000259491	0.000173779	Ube3a/Slc4a4/Ppt1/Car2/Atp1b1/Tmem165/Slc12a2/Atp5b/Mapk1/Slc8a1/Mapk3/Tm9sf4/Gpr89/Atp1a1/Slc26a3	15
Colorectum	GO:0018904	ether metabolic process	2.92366e-05	0.000364594	0.000244166	Fasn/Ephx2/Lipe/Pla2g4c/Nceh1/Far1/Dhrs7b	7
Colorectum	GO:0061635	regulation of protein complex stability	2.97004e-05	0.00036777	0.000246293	Trappc11/Hspa8/Irgm1/Ncln/Ecsit	5
Colorectum	GO:0032508	DNA duplex unwinding	3.3677e-05	0.000408382	0.000273491	Dhx9/Anxa1/Mcm3/Pura/Mcm4/Mcm6/Mcm7/Ddx1/Upf1	9
Colorectum	GO:0042060	wound healing	4.47791e-05	0.000514207	0.000344361	Entpd2/Papss2/Itgb1/Anxa1/Anxa6/Cd44/Prkca/Gna13/Prkcd/Anxa5/Cav1/Slc12a2/Fermt1/Abat/Acta2/Cd36/Stxbp3/Vil1/Procr/Scrib/F13a1/Flna/Fermt2/Tspan8/Myh9/Nlrp6/C1galt1c1/Plec/Coro1b/Cldn3/Ap3b1	31
Colorectum	GO:0032528	microvillus organization	5.05407e-05	0.000564836	0.000378267	Myo1a/Ezr/Slc9a3r1/Atp8b1/Pls1/Vil1/Cdhr5	7
Colorectum	GO:0000002	mitochondrial genome maintenance	6.05036e-05	0.00065401	0.000437986	Top3a/Rrm1/Opa1/Stoml2/Dnaja3/Mrpl15/Atg7/Mrpl39	8
Colorectum	GO:0007339	binding of sperm to zona pellucida	0.000155077	0.00145557	0.000974787	Tcp1/Cct8/Cct7/Cct2/Cct4/Cct5/Cct6a/Cct3/Vdac2	9
Colorectum	GO:0055001	muscle cell development	0.000174915	0.00158263	0.00105988	Atp2a2/Wdr1/Itgb1/Krt8/Lmna/Slc25a4/Actn4/Slc8a1/Sgcd/Actn1/Tmtc3/Pgm5/Afg3l2/Hnrnpu/Flnc/Fdps/Tomm70a/Atg7/Plec/Gsk3b/Ddx39b	21
Colorectum	GO:0072593	reactive oxygen species metabolic process	0.000178616	0.00161336	0.00108045	Hk2/Hbb-b1/Hbb-bt/Eef1a1/Prkcd/Prdx1/Stat3/Aldh2/Abcd1/Cbr1/Arf4/Hspd1/Cd36/Parl/Vdac1/Abcb7/Ndufs1/Cbs/Pdk3/Sphk2/Txnrd1/Acox1	22
Colorectum	GO:0097305	response to alcohol	0.000209503	0.00186362	0.00124806	Adh1/Cdh1/Alad/Prkca/Ctnna1/Aldh2/Abat/Hnrnpk/Serpina1d/Serpina1e/Ctnnb1/Jup/Sdf4/Gk/Ces1d/Ces1f/Golph3/Arpc2/Aacs/Sphk2/Lancl2	21
Colorectum	GO:0036010	protein localization to endosome	0.000279901	0.00237376	0.00158969	Ezr/Abhd17b/Scrib/Ankrd13a/Vps35/Tollip	6
Colorectum	GO:0001667	ameboidal-type cell migration	0.000286892	0.00242914	0.00162678	Map2k3/Ilk/Lgmn/Itgb1/Anxa1/Calr/Anxa6/Bsg/Prkca/Nckap1/Cap1/Itgav/Atp5b/Fermt1/Acta2/Pkn1/Slc8a1/Jup/Atp5a1/Ric8a/Vil1/Itga2/Itga3/Atp2b4/Kank2/Ago2/Appl2/Sgpl1/Myh9/Actr3/Iqgap1/Plec/Coro1b	33
Colorectum	GO:0048511	rhythmic process	0.000307866	0.00256961	0.00172085	Ube3a/Dhx9/Alb/Anxa1/Ass1/Casp1/Gfpt1/Ppp1ca/Ppp1cb/Ppp1cc/Rack1/Mat2a/Mybbp1a/Dnm1l/Sgpl1/Ces1d/Hnrnpu/Sfpq/Tardbp/Nono/Nampt/Atg7/Ndufa9/Adrm1/Gsk3b	25
Colorectum	GO:0006766	vitamin metabolic process	0.000328224	0.00270629	0.00181238	Enpp1/Gc/Cbr1/Shmt1/Mmaa/Lmbrd1/Pdxk/Cbr3/Clybl/Cyp4f14/Akr1a1	11
Colorectum	GO:0007229	integrin-mediated signaling pathway	0.000337112	0.00274424	0.0018378	Ilk/Itgb1/Tln1/Ctnna1/Itgav/Fermt1/Itga1/Itga2/Itga3/Flna/Fermt2/Cdh17	12
Colorectum	GO:0009415	response to water	0.000548657	0.00405359	0.00271466	Krt8/Akr1b3/Atp2b4/Plec	4
Colorectum	GO:0009812	flavonoid metabolic process	0.000548657	0.00405359	0.00271466	Ugt1a1/Ugt1a6a/Ugt1a7c/Sult1b1	4
Colorectum	GO:0060020	Bergmann glial cell differentiation	0.000548657	0.00405359	0.00271466	Vim/Map2k1/Mapk1/Mapk3	4
Colorectum	GO:0046683	response to organophosphorus	0.000657724	0.00473977	0.00317419	Enpp1/Hsp90b1/Gpd1/Ezr/Casp1/Slc8a1/Mat2a/Trpm4/Asph/Pygm/Slc26a3	11
Colorectum	GO:0070849	response to epidermal growth factor	0.000690461	0.00492187	0.00329614	Eef1a1/Mapk1/Vil1/Mapk3/Mars1/Arpc2/Iqgap1	7
Colorectum	GO:1903320	regulation of protein modification by small protein conjugation or removal	0.000740911	0.00524605	0.00351324	Ube3a/Hsp90aa1/Hsp90ab1/Hspa5/Rps2/Plaa/Usp4/Rpl5/Cav1/Rps3/Dnaja1/Vcp/Ctnnb1/Npm1/Otub1/Pef1/Ufl1/Aimp2/Dnaja3/Atg7/Tollip	21
Colorectum	GO:0018209	peptidyl-serine modification	0.000775117	0.00539412	0.00361241	Galnt1/Ilk/Araf/Hsp90aa1/Hsp90ab1/Cd44/Hk1/Rps6ka1/Rps6ka3/Prkca/Prkcd/Cav1/Dmpk/Mapk1/Rack1/Pkn1/Galnt3/Cab39/Gpd1l/Irgm1/Tfrc/Mapk3/Atp2b4/Pdk1/Pdk3/Gsk3b/Stk39	27
Colorectum	GO:0000727	double-strand break repair via break-induced replication	0.000798325	0.00544782	0.00364837	Mcm3/Mcm4/Mcm6/Mcm7	4
Colorectum	GO:0030388	fructose 1,6-bisphosphate metabolic process	0.000798325	0.00544782	0.00364837	Pfkl/Pfkm/Fbp2/Pfkp	4
Colorectum	GO:0042135	neurotransmitter catabolic process	0.000798325	0.00544782	0.00364837	Abat/Maoa/Maob/Naalad2	4
Colorectum	GO:0060439	trachea morphogenesis	0.000798325	0.00544782	0.00364837	Map2k1/Mapk1/Ctnnb1/Mapk3	4
Colorectum	GO:0048659	smooth muscle cell proliferation	0.000858824	0.00577844	0.00386978	Ilk/Enpp1/Prkca/Gnaq/Myd88/Gna13/Akr1b3/Cav1/Phb/Ctnnb1/Cnn1/Pdcd4/Ogn/Itga2/Nampt/Gsk3b/Ddx39b	17
Colorectum	GO:0046697	decidualization	0.000953162	0.00631649	0.00423011	Ptgis/Cdh1/Ctsb/Mapk1/Mapk3	5
Colorectum	GO:0050892	intestinal absorption	0.0010813	0.00701581	0.00469844	Ezr/Aco1/Ldlr/Cd36/Pls1/Vil1/Lpcat3	7
Colorectum	GO:0006063	uronic acid metabolic process	0.00111863	0.00716064	0.00479543	Ugt1a1/Ugt1a6a/Ugt1a7c/Akr1a1	4
Brain	GO:0006072	glycerol-3-phosphate metabolic process	0.00288672	0.00999415	0.00587536	Gpd1/Gpd1l/Gk/Gpd2	4
Colorectum	GO:0071404	cellular response to low-density lipoprotein particle stimulus	0.00119527	0.00751496	0.00503272	Itgb1/Ldlr/Cd36/Ces1d/Ces1f	5
Colorectum	GO:0002221	pattern recognition receptor signaling pathway	0.00120701	0.00757976	0.00507611	Phb2/Rps6ka3/Myd88/Casp1/Cav1/Hspd1/Phb/Cd36/Nlrx1/Irgm1/Ddx58/Erbin/Appl2/Nlrp6/Ifi35/Ap3b1	16
Colorectum	GO:0033059	cellular pigmentation	0.00124433	0.00776783	0.00520207	Dctn1/Ap3d1/Ap1g1/Map2k1/Dctn2/Abcb6/Ap3b1	7
Colorectum	GO:0032103	positive regulation of response to external stimulus	0.00147862	0.00899424	0.00602338	Dhx9/Aoc3/Lgmn/Hsp90aa1/Lamp1/Calr/Prkca/Ap1g1/Casp1/Ldlr/Hspd1/Mapk1/Stx4a/Tradd/Mcu/Irgm1/Pdcd4/Itga2/Mapk3/Oxsr1/Flna/Dnm1l/Matr3/Sfpq/Snx4/Rnf31/Nono/Tomm70a/Ifi35/Plscr1/Stk39	31
Colorectum	GO:0036119	response to platelet-derived growth factor	0.00148	0.00899424	0.00602338	Enpp1/Mars1/Arpc2/Iqgap1/Coro1b	5
Colorectum	GO:0002064	epithelial cell development	0.00167583	0.0099103	0.00663686	Cdh1/Fasn/Vim/Myd88/Ezr/Akr1b3/Hsd17b4/St14/Gsdmc2/Vcl/Scrib/Flnb/Flna/Fndc3a/Palld/Adrm1/Plec/Add1/Cldn3	19
Colorectum	GO:0044403	biological process involved in symbiotic interaction	0.00174689	0.0102615	0.00687206	Psmc3/P4hb/Ctsb/Slc3a2/Hsp90ab1/Tcp1/Gapdh/Bsg/Myd88/Itgav/Vps4b/Cav1/Hspa8/Hspd1/Phb/Mptx1/Nlrp6/Tardbp/Vapa/Gbp2/Ddx39b	21
Colorectum	GO:0042537	benzene-containing compound metabolic process	0.00181165	0.0105713	0.00707951	Ephx2/Gstm5/Ugt1a1/Cyp4b1/Txnrd1	5
Colorectum	GO:0046209	nitric oxide metabolic process	0.00217229	0.0122554	0.00820738	Ptgis/Hsp90aa1/Ass1/Por/Dnm2/Cav1/Cd36/Khsrp/Atp2b4/Mtarc2	10
Colorectum	GO:0008535	respiratory chain complex IV assembly	0.00219458	0.0123113	0.00824481	COX3/Surf1/Sco1/Cox15/Cox20	5
Colorectum	GO:0035729	cellular response to hepatocyte growth factor stimulus	0.00260002	0.0142717	0.00955768	Lgmn/Vil1/Appl2/Gsk3b	4
Colorectum	GO:0042159	lipoprotein catabolic process	0.00260002	0.0142717	0.00955768	Ppt1/Ldlr/Abhd17b/Abhd12	4
Colorectum	GO:0043171	peptide catabolic process	0.00263323	0.0143792	0.00962964	Tpp1/Lta4h/Anpep/Npepps/Erap1	5
Colorectum	GO:0006970	response to osmotic stress	0.00299886	0.0159949	0.0107117	Prkca/Akr1b3/Slc12a2/Pkn1/Casp3/Itga2/Oxsr1/Micu1/Stk39/Letm1	10
Colorectum	GO:0032069	regulation of nuclease activity	0.00313204	0.0165215	0.0110643	Pcna/Prkcd/Abce1/Rps3/Npm1	5
Colorectum	GO:0070584	mitochondrion morphogenesis	0.00313204	0.0165215	0.0110643	Opa1/Myh14/Dnm1l/Poldip2/Plec	5
Colorectum	GO:0002931	response to ischemia	0.00328253	0.0171951	0.0115154	Hk2/Hk1/Cav1/Abraxas2/Mlycd/Hyou1	6
Colorectum	GO:0035459	vesicle cargo loading	0.00329884	0.0171951	0.0115154	Sec23a/Sec31a/Picalm/Sec23b	4
Colorectum	GO:0018210	peptidyl-threonine modification	0.00350901	0.0181116	0.0121292	Galnt1/Hk1/Prkca/Prkcd/Mapk1/Pkn1/Galnt3/Cab39/Irgm1/Oxsr1/Gsk3b/Stk39	12
Colorectum	GO:0032091	negative regulation of protein binding	0.00405871	0.0206061	0.0137997	Atp2a2/Ckmt1/Cav1/Hnrnpk/Rack1/Mapk3/Atp2a3/Dhrs7b/Plscr1/Gsk3b	10
Colorectum	GO:0048268	clathrin coat assembly	0.00411532	0.0207167	0.0138738	Ap1b1/Cltc/Picalm/Ap2b1	4
Colorectum	GO:0034109	homotypic cell-cell adhesion	0.00453794	0.0223716	0.0149821	Dsg2/Prkca/Prkcd/Map2k1/Dsc2/Abat/Jup/Stxbp3/Cdhr5	9
Colorectum	GO:0034113	heterotypic cell-cell adhesion	0.00459823	0.0225844	0.0151246	Dsg2/Itgb1/Cd44/Itgav/Dsc2/Jup/Parva	7
Colorectum	GO:2001222	regulation of neuron migration	0.00459823	0.0225844	0.0151246	Plxnb2/Cdh1/Plaa/Stat3/Ctnna2/Flna/Gsk3b	7
Colorectum	GO:0051131	chaperone-mediated protein complex assembly	0.00505804	0.0242556	0.0162438	Hsp90aa1/Hsp90ab1/Cct2/Lonp1	4
Colorectum	GO:0000050	urea cycle	0.00534678	0.0251824	0.0168645	Otc/Ass1/Fh1	3
Colorectum	GO:0006450	regulation of translational fidelity	0.00534678	0.0251824	0.0168645	Rps5/Rps9/Aars	3
Colorectum	GO:0033206	meiotic cytokinesis	0.00534678	0.0251824	0.0168645	Actr2/Washc5/Actr3	3
Colorectum	GO:0051340	regulation of ligase activity	0.00534678	0.0251824	0.0168645	Gclm/Rpl5/Aimp2	3
Colorectum	GO:0030099	myeloid cell differentiation	0.00551126	0.025773	0.01726	Wdr1/Car2/Hbb-b1/Enpp1/Srp54b/Fasn/Prkca/Hspa9/Stat3/Slc25a5/Rps6/Casp3/Ctnnb1/Lbr/Tfrc/Actn1/Ufl1/Myh9/Trf/Dhrs7b/Sfxn1/Tmem14c/Wdr61/Abcb10/Plscr1/Add1/Gsk3b/Ap3b1	28
Colorectum	GO:0033619	membrane protein proteolysis	0.00617932	0.0284458	0.0190499	Ncstn/Parl/Afg3l2/Myh9/Snx9/H13/Erap1	7
Colorectum	GO:0098586	cellular response to virus	0.00635184	0.0291864	0.0195459	Phb2/Hsp90aa1/Phb/Pou2f2/Nlrx1/Irgm1/Ddx58/Tomm70a	8
Colorectum	GO:1902414	protein localization to cell junction	0.00638303	0.0292642	0.019598	Map2k1/Actn4/Stx4a/Kif5b/Vcl/Abhd17b/Scrib/Flna/Fermt2/Vps35/Gsk3b	11
Colorectum	GO:0072584	caveolin-mediated endocytosis	0.00714607	0.0319725	0.0214117	Cav1/Mapk1/Mapk3	3
Colorectum	GO:0032606	type I interferon production	0.00752147	0.033146	0.0221977	Ap3d1/Dhx9/Hsp90aa1/Gapdh/Myd88/Hspd1/Nlrx1/Ddx58/Tomm70a/Ap3b1	10
Colorectum	GO:0030902	hindbrain development	0.00813667	0.03556	0.0238143	Itgb1/Hspa5/Map2k1/Ctnnb1/Arcn1/Ogdh/Sdf4/Ctnna2/Scrib/Aars/Flna/Cbs/Slc25a46/Atg7	14
Kidney	GO:0006072	glycerol-3-phosphate metabolic process	0.0021122	0.0165125	0.0122647	Gpam/Gk/Gpd2	3
Colorectum	GO:0080171	lytic vacuole organization	0.00871638	0.0374105	0.0250535	Ppt1/Tpp1/Coro1a/Tmem165/Hspa8/Washc5/Vps35/Ap3b1	8
Colorectum	GO:0036344	platelet morphogenesis	0.0087232	0.0374105	0.0250535	Wdr1/Actn1/Myh9/C1galt1c1	4
Colorectum	GO:0120254	olefinic compound metabolic process	0.00898127	0.0384235	0.025732	Mgll/Adh1/Ephx2/Hsd11b2/Sco1/Rdh13/Daglb/Dhrs7/Cyp2c55/Cyp2s1/Cyp4f14/Rdh14/Rdh11	13
Colorectum	GO:1902036	regulation of hematopoietic stem cell differentiation	0.00926199	0.0389609	0.0260919	Ap2a2/Hspa9/Eif2ak2	3
Colorectum	GO:0042908	xenobiotic transport	0.00981513	0.0409935	0.0274531	Abcc3/Slc2a1/Atp8b1/Slc22a18/Abcb11	5
Colorectum	GO:0045056	transcytosis	0.0102481	0.0421346	0.0282172	Pigr/Cltc/Picalm/Vps35	4
Colorectum	GO:0072525	pyridine-containing compound biosynthetic process	0.0102481	0.0421346	0.0282172	Idh2/Naprt/Pdxk/Nampt	4
Colorectum	GO:0099170	postsynaptic modulation of chemical synaptic transmission	0.0102481	0.0421346	0.0282172	Cdh1/Nedd4/Cyfip1/Eif4a3	4
Colorectum	GO:0070542	response to fatty acid	0.0110502	0.0449419	0.0300973	Ldlr/Cd36/Ppp5c/Pdk3/Aacs	5
Colorectum	GO:0021860	pyramidal neuron development	0.011705	0.0468111	0.0313491	Ogdh/Scyl2/Atg7	3
Colorectum	GO:0043588	skin development	0.0117677	0.0469551	0.0314455	Enpp1/Anxa1/Krt8/Map2k1/St14/Fermt1/Casp3/Ctnnb1/Jup/Tgm3/Tradd/Itga2/Itga3/Flnb/Gpr89/Dhcr24/Slc27a4/Abcb6/Palld/Plec/Ap3b1	21
Colorectum	GO:0034383	low-density lipoprotein particle clearance	0.0119354	0.0473021	0.0316779	Ldlr/Hnrnpk/Cd36/Khsrp	4
Colorectum	GO:0007031	peroxisome organization	0.0123871	0.0485091	0.0324862	Pex10/Abcd1/Abcd3/Dnm1l/Acox1	5
Heart	GO:1990542	mitochondrial transmembrane transport	3.42338e-15	3.11372e-13	2.08351e-13	Slc25a4/Slc25a5/Ucp3/Opa1/Hspd1/Vdac1/Abcb7/Slc25a12/Afg3l2/Stoml2/Grpel1/Abcb8/Slc25a22/Timm50/Slc25a13/Aifm1/Letm1	17
Heart	GO:0006457	protein folding	1.0584e-11	5.88293e-10	3.9365e-10	Hsp90ab1/Tcp1/Hspb1/Hspa5/Cryab/Fkbp4/Hspa9/Cct8/Hspa8/Hspd1/Cct2/Cct5/Cct3/Ahsa1/Grpel1/Dnaja3/Trap1/Dnajb4/Dnajb2	19
Heart	GO:0055001	muscle cell development	5.00986e-11	2.63809e-09	1.76525e-09	Cavin4/Casq2/Atp2a2/Fhl2/Gpx1/Capzb/Lmna/Slc25a4/Csrp3/G6pdx/Mylk3/Mypn/Pgm5/Pdlim5/Afg3l2/Hnrnpu/Actn2/Myoz2/Ldb3/Uchl1/Gsk3b	21
Heart	GO:0009410	response to xenobiotic stimulus	6.03174e-09	2.39e-07	1.59924e-07	Gclm/Sod2/Gstm1/Gpx1/Gstm2/Gstp1/Gstm3/Pnp/Gsta4/Gsta3/Acsl1/Cbr1/Gstm5/Ywhaz/Hadh/Gstm7/Hadha/Tigar/Sfrp1/Gstm4/Atp1a1/Uchl1	22
Heart	GO:0043434	response to peptide hormone	7.69513e-09	2.96176e-07	1.98183e-07	Atp2a2/Car2/Serpina3k/Lpl/Marcks/Ahsg/Ptpn11/Stat3/Cav1/Csrp3/Pkm/Opa1/Ywhag/Rac1/Serpina1d/Sco1/Slc27a1/Gpam/Hadha/Cyc1/Actn2/Adrm1/Gsk3b	23
Heart	GO:0051881	regulation of mitochondrial membrane potential	7.69673e-09	2.96176e-07	1.98183e-07	Gclm/Sod2/Prdx3/Rack1/Vcp/Mtch2/Mfn1/Ndufs1/Stoml2/Park7/Gsk3b/Clic1	12
Heart	GO:0031647	regulation of protein stability	1.56373e-08	5.48952e-07	3.67325e-07	Phb2/Hsp90ab1/Tcp1/Gapdh/Cryab/Rab21/Cct8/Lmna/Rps7/Hspa8/Hspd1/Phb/Cct2/Cct5/Cct3/Isoc2a/Apoa1/Park7/Dnaja3/Pycard/Vps35	21
Heart	GO:0045454	cell redox homeostasis	3.27512e-07	8.48323e-06	5.67646e-06	Prdx6/Dld/Gpx1/Prdx3/Prdx1/Prdx5/Selenos	7
Heart	GO:0006089	lactate metabolic process	3.70596e-07	9.38686e-06	6.28111e-06	Ldha/Ldhb/Mtch2/Tigar/Hagh/Park7	6
Heart	GO:0052548	regulation of endopeptidase activity	6.56371e-07	1.60171e-05	1.07176e-05	Psma3/Sfn/Serpina3k/Gpx1/Gapdh/Cryab/Ahsg/Stat3/Rps3/Hspd1/Rack1/Psme1/Serpina1d/Vcp/Csnk2a1/Mtch2/Park7/Dnaja3/Fam162a/Pycard	20
Heart	GO:0140694	non-membrane-bounded organelle assembly	1.71674e-06	3.8382e-05	2.56829e-05	Cavin4/Casq2/Rplp0/Rps2/Rpl6/Csrp3/Ddx6/Rpl23a/Rps25/Rps3/Rps5/Mylk3/Mypn/Fscn1/Pgm5/Hnrnpu/Arpc2/Actn2/Myoz2/Ldb3	20
Heart	GO:0071826	ribonucleoprotein complex subunit organization	2.0632e-06	4.53677e-05	3.03573e-05	Hsp90ab1/Rplp0/Rps2/Rpl6/Ruvbl1/Rpl23a/Rps25/Rps5/Vcp/Kif5b/Mbnl1/Ruvbl2/Strap	13
Heart	GO:0014823	response to activity	2.44729e-05	0.000376695	0.000252061	Sod2/Perm1/Myh4/Hadh/Gpam/Srl	6
Heart	GO:0098935	dendritic transport	3.28823e-05	0.000469982	0.000314484	Pura/Kif5b/Hnrnpu/Sfpq	4
Heart	GO:1990845	adaptive thermogenesis	4.25443e-05	0.000589143	0.000394219	Acsl1/Slc25a4/Cav1/Slc25a5/Cpt2/Ucp3/Cd36/Hadh/Hnrnpu/Decr1/Acot13	11
Heart	GO:0070584	mitochondrion morphogenesis	4.70365e-05	0.000640272	0.000428431	Opa1/Mfn1/Dnm1l/Poldip2/Mtm1	5
Heart	GO:1901998	toxin transport	4.9684e-05	0.000674018	0.000451012	Tcp1/Hspa5/Cct8/Cct2/Cct5/Cct3	6
Heart	GO:0006081	cellular aldehyde metabolic process	5.5762e-05	0.000734749	0.00049165	Adh1/Tpi1/Tkt/Aldh3a2/Grhpr/Hagh/Park7	7
Heart	GO:0031503	protein-containing complex localization	6.94346e-05	0.000868366	0.000581058	Fkbp4/Pura/Abce1/Ran/Ap2m1/Kif5b/Hnrnpu/Sfpq/Atad1/Ap2b1/Vps35/Gsk3b	12
Heart	GO:0106380	purine ribonucleotide salvage	8.07452e-05	0.000979219	0.000655234	Ampd3/Pnp/Gmps/Gmpr	4
Heart	GO:0032651	regulation of interleukin-1 beta production	9.77651e-05	0.00115756	0.00077457	Lpl/Hspb1/Hk1/Gstp1/Stat3/Apoa1/Cd36/Pycard	8
Heart	GO:0051646	mitochondrion localization	0.000115964	0.00132977	0.000889801	Alb/Opa1/Mfn1/Dnm1l/Uchl1/Mtm1	6
Heart	GO:0015669	gas transport	0.000204909	0.00207606	0.00138918	Car2/Hbb-b1/Hbb-bt/Mb	4
Heart	GO:0071496	cellular response to external stimulus	0.000217735	0.00219123	0.00146624	Comt/Ldha/Alb/Lpl/Glul/Hspa5/Ptpn11/Cav1/Rac1/Mapk1/Asns/Atp1a1/Arhgdia/Gsk3b	14
Heart	GO:0002931	response to ischemia	0.000289088	0.0027158	0.00181725	Hk1/Cav1/Tigar/Mlycd/Uchl1	5
Heart	GO:0006907	pinocytosis	0.000361326	0.00325682	0.00217926	Ppt1/Cav1/Pycard/Ehd4	4
Heart	GO:0042537	benzene-containing compound metabolic process	0.00042845	0.00364046	0.00243598	Ephx2/Gstm5/Gstm7/Gstm4	4
Heart	GO:0071415	cellular response to purine-containing compound	0.000515222	0.00419942	0.00281	Casq2/Tmem38a/Gstm7	3
Heart	GO:2000736	regulation of stem cell differentiation	0.000524668	0.00426711	0.00285529	Ap2a2/Hspa9/Stat3/Mtch2/Hnrnpu/Gsk3b	6
Spleen	GO:0038061	NIK/NF-kappaB signaling	0.000887894	0.0122757	0.00918324	Phb2/Calr/Traf2/Phb/Tradd/Birc2/Rbck1	7
Heart	GO:0030388	fructose 1,6-bisphosphate metabolic process	0.000679282	0.00527509	0.00352977	Pfkl/Pfkm/Tigar	3
Heart	GO:0070841	inclusion body assembly	0.000682783	0.00527509	0.00352977	Psmc5/Psmc6/Vcp/Dnajb2	4
Heart	GO:0000959	mitochondrial RNA metabolic process	0.000769311	0.00583103	0.00390177	Tefm/Polrmt/Rpusd4/Gars/Trmt5	5
Heart	GO:0002181	cytoplasmic translation	0.000866223	0.00632663	0.00423339	Rplp0/Rps2/Rpl6/Rpl9/Pkm/Rps29/Hnrnpu	7
Heart	GO:0018158	protein oxidation	0.000873202	0.00632663	0.00423339	Gpx1/Prdx3/Apoa1	3
Heart	GO:0034982	mitochondrial protein processing	0.000873202	0.00632663	0.00423339	Afg3l2/Stoml2/Pmpcb	3
Heart	GO:0071353	cellular response to interleukin-4	0.00102881	0.00727437	0.00486757	Hsp90ab1/Rplp0/Hspa5/Rps2	4
Heart	GO:0006002	fructose 6-phosphate metabolic process	0.00109894	0.00763536	0.00510912	Pfkl/Hk1/Pfkm	3
Heart	GO:0052646	alditol phosphate metabolic process	0.00109894	0.00763536	0.00510912	Gpd1l/Gpam/Acp6	3
Heart	GO:0072530	purine-containing compound transmembrane transport	0.00109894	0.00763536	0.00510912	Slc25a4/Slc25a5/Slc25a42	3
Heart	GO:0007339	binding of sperm to zona pellucida	0.0012123	0.00822309	0.00550239	Tcp1/Cct8/Cct2/Cct5/Cct3	5
Heart	GO:0140053	mitochondrial gene expression	0.00135435	0.00892634	0.00597297	Tefm/Polrmt/Gfm2/Mrpl16/Rpusd4/Gars/Trmt5	7
Heart	GO:0032760	positive regulation of tumor necrosis factor production	0.00142798	0.00933568	0.00624687	Lpl/Hspb1/Ptpn11/Stat3/Hspd1/Cd36/Pycard	7
Bone	GO:0002437	inflammatory response to antigenic stimulus	9.0581e-05	0.0015156	0.0010793	Gpx1/Ahcyl/Ahcy/Elane/Park7/Selenos	6
Heart	GO:1903423	positive regulation of synaptic vesicle recycling	0.00165319	0.0105519	0.00706072	Plaa/Ap2m1/Dnm1l	3
Heart	GO:0006264	mitochondrial DNA replication	0.00198509	0.0121287	0.00811581	Endog/Stoml2/Dnaja3	3
Heart	GO:0060546	negative regulation of necroptotic process	0.00198509	0.0121287	0.00811581	Slc25a4/Cav1/Rnf31	3
Heart	GO:0098760	response to interleukin-7	0.00198509	0.0121287	0.00811581	Atp5b/Hspd1/Stip1	3
Heart	GO:0098761	cellular response to interleukin-7	0.00198509	0.0121287	0.00811581	Atp5b/Hspd1/Stip1	3
Heart	GO:0051702	biological process involved in interaction with symbiont	0.00224035	0.013422	0.00898119	Gpx1/Gapdh/Stom/Hspa8/Hspd1/Phb/Ddb1	7
Heart	GO:0070528	protein kinase C signaling	0.00252019	0.0146171	0.00978087	Capzb/Csrp3/Gpd1l/Arpc2	4
Heart	GO:0016311	dephosphorylation	0.00257288	0.0148796	0.0099565	Hsp90ab1/Ephx2/Ptpn11/Ywhae/Ppp2r5a/Ppp2r1a/Thnsl2/Acp6/Pgp/Timm50/Sacm1l/Iqgap1/Mtm1	13
Heart	GO:2001057	reactive nitrogen species metabolic process	0.00273618	0.0156138	0.0104478	Sod2/Cav1/Rac1/Prdx5/Cd36/Selenos	6
Heart	GO:0051131	chaperone-mediated protein complex assembly	0.00276616	0.0156138	0.0104478	Hsp90ab1/Cct2/Lonp1	3
Heart	GO:0032535	regulation of cellular component size	0.00282879	0.0158555	0.0106095	Dpysl2/Ntn1/Mgll/Hsp90ab1/Rab21/Capzb/Rac1/Ap2m1/Rab5a/Arpc2/Abcb8/Pycard/Actn2/Gsk3b	14
Heart	GO:0070849	response to epidermal growth factor	0.00304727	0.0167516	0.0112091	Ptpn11/Mapk1/Arpc2/Iqgap1	4
Heart	GO:0032623	interleukin-2 production	0.00526112	0.0256456	0.0171605	Pnp/Rps3/Gpam/Stoml2/Homer3	5
Heart	GO:0034394	protein localization to cell surface	0.00526112	0.0256456	0.0171605	Hsp90ab1/Gpd1l/Vcl/Actn2/Fbln5	5
Heart	GO:0035966	response to topologically incorrect protein	0.00549601	0.0264682	0.0177109	Hspb1/Hspa5/Hspa9/Hspa8/Hspd1/Vcp/Selenos	7
Heart	GO:0008202	steroid metabolic process	0.00564183	0.0270727	0.0181154	Hsd17b12/Comt/Cat/Ephx2/Cbr1/H2-Ke6/Acadvl/Abcd3/G6pdx/Apoa1/Atp1a1/Tecr	12
Heart	GO:0048660	regulation of smooth muscle cell proliferation	0.00622819	0.0291865	0.0195298	Comt/Sod2/Gstp1/Akr1b3/Cav1/Phb/Nampt/Gsk3b	8
Heart	GO:0032755	positive regulation of interleukin-6 production	0.00628133	0.0293667	0.0196504	Lpl/Ptpn11/Stat3/Hspd1/Cd36/Pycard	6
Heart	GO:0045444	fat cell differentiation	0.00717326	0.032771	0.0219284	Mb/Sod2/Lpl/Gpx1/Sfrp1/Fermt2/Hnrnpu/Nudt7/Aldh6a1/Gsk3b	10
Heart	GO:0030099	myeloid cell differentiation	0.00736675	0.0334826	0.0224045	Car2/Hbb-b1/Mb/Srp54b/Prdx3/Ptpn11/Hspa9/Stat3/Slc25a5/G6pdx/C1qc/Sfrp1/Trf/Gsk3b	14
Heart	GO:0048511	rhythmic process	0.00737087	0.0334826	0.0224045	Alb/Rack1/Ddb1/Csnk2a1/Dnm1l/Hnrnpu/Sfpq/Nampt/Ndufa9/Adrm1/Gsk3b	11
Heart	GO:0007033	vacuole organization	0.00777012	0.0347442	0.0232487	Sec22b/Atp2a2/Ppt1/Hspa8/Rab14/Rab1b/Vps35/Mtm1	8
Heart	GO:0033688	regulation of osteoblast proliferation	0.0084598	0.0368803	0.0246781	Sfrp1/Gsk3b/Fbln5	3
Heart	GO:0051767	nitric-oxide synthase biosynthetic process	0.0084598	0.0368803	0.0246781	Gstp1/Nampt/Selenos	3
Heart	GO:0051769	regulation of nitric-oxide synthase biosynthetic process	0.0084598	0.0368803	0.0246781	Gstp1/Nampt/Selenos	3
Heart	GO:0042755	eating behavior	0.00894168	0.0386026	0.0258305	Stat3/Cpt1a/Cd36/Uchl1	4
Heart	GO:0002084	protein depalmitoylation	0.00944425	0.0398691	0.026678	Ppt1/Lypla1	2
Heart	GO:0007270	neuron-neuron synaptic transmission	0.00944425	0.0398691	0.026678	Vdac3/Vdac1	2
Heart	GO:0009650	UV protection	0.00944425	0.0398691	0.026678	Gpx1/Cat	2
Heart	GO:0034372	very-low-density lipoprotein particle remodeling	0.00944425	0.0398691	0.026678	Lpl/Apoa1	2
Heart	GO:0098734	macromolecule depalmitoylation	0.00944425	0.0398691	0.026678	Ppt1/Lypla1	2
Heart	GO:0007062	sister chromatid cohesion	0.00953052	0.0401909	0.0268933	Phb2/Ppp2r1a/Sfpq/Macroh2a1	4
Heart	GO:1902414	protein localization to cell junction	0.0102664	0.0427216	0.0285867	Hspb1/Kif5b/Vcl/Fermt2/Vps35/Gsk3b	6
Heart	GO:0003085	negative regulation of systemic arterial blood pressure	0.011228	0.0460242	0.0307966	Sod2/G6pdx/Cd36	3
Heart	GO:0060020	Bergmann glial cell differentiation	0.0114285	0.0460242	0.0307966	Ptpn11/Mapk1	2
Heart	GO:0060353	regulation of cell adhesion molecule production	0.0114285	0.0460242	0.0307966	Cav1/Apoa1	2
Heart	GO:0016482	cytosolic transport	0.0114313	0.0460242	0.0307966	Rab21/Actr2/Mapk1/Kif5b/Rab14/Rab5a/Vps35	7
Kidney	GO:0044282	small molecule catabolic process	6.48811e-61	2.81e-57	2.08712e-57	Arg2/Hgd/Slc27a2/Gcat/Adh1/Ldha/Nudt19/Pfkl/Hk1/Dao/Pnp/Hmgcl/Eci1/Pfkm/Cbr1/Ahcyl/Ahcy/Acadvl/Cpt2/Dbt/Abcd3/Cpt1a/Echdc2/Gcdh/Hadh/Bckdhb/Ldhd/Echs1/Hadha/Ilvbl/Aldh5a1/Acaa2/Acat2/Acsl5/Amdhd2/Bdh2/Akr1c18/Cbr3/Acat1/Gale/Adhfe1/Aldh1l1/Acmsd/Uroc1/Tkfc/Acaa1b/Prodh2/Impa2/Acot7/Slc27a4/Gldc/Dera/Acaa1a/Mlycd/Hadhb/Hagh/Hibadh/Sardh/Etfa/Ddah2/Decr1/Aasdhppt/Acad8/Echdc1/Acadsb/Ehhadh/Lonp2/Cr…	82
Kidney	GO:0006790	sulfur compound metabolic process	2.01594e-46	2.18276e-43	1.62124e-43	Acnat1/Gsto1/Gclm/Bhmt/Ugdh/Idh1/Sod2/Gstm1/Gpx1/Nudt19/Gstm2/Mmut/Gstp1/Gsta3/Pdha1/Hmgcl/Hspa9/Acsl1/Gstm5/Ahcyl/Ahcy/Gclc/G6pdx/Mat2a/Sult1d1/Ogdh/Gcdh/Ggt1/Papss1/Abcb7/Gpam/Pdk1/Pdhx/Dlat/Ptges2/Acaa2/Cps1/Iba57/Acsl5/Oplah/Acat1/Gstm4/Ppcs/Acot7/Mthfd1/Pdk3/Far1/Mlycd/Hagh/Mat2b/Txnrd3/Mtap/Glrx3/Pdhb/Oxsm/Eef1g/Acot12/Acadsb/Ehhadh/Keg1/Pdk2/Acsl4/Acss2/Acot2/Acot9/Sqor/Suclg1/Nfs1/Clic1	69
Kidney	GO:1905039	carboxylic acid transmembrane transport	6.62194e-15	5.62345e-13	4.17681e-13	Lrp2/Arg2/Slc22a2/Slc3a2/Slc2a1/Prkcd/Acsl1/Abcd3/Slc27a1/Slc25a12/Slc25a32/Slc25a21/Acsl5/Slc25a1/Sfxn3/Slc3a1/Slc13a3/Slc25a11/Slc25a22/Cltrn/Kcnj10/Slc25a13/Slc25a10/Slc25a15	24
Kidney	GO:1990542	mitochondrial transmembrane transport	1.11461e-14	9.10822e-13	6.76511e-13	Slc25a4/Slc25a5/Opa1/Vdac1/Abcb7/Slc25a12/Slc25a32/Slc25a21/Afg3l2/Slc25a1/Sfxn3/Stoml2/Grpel1/Slc25a22/Timm50/Slc25a13/Slc25a15/Aifm1/Letm1	19
Kidney	GO:0009410	response to xenobiotic stimulus	5.86532e-13	4.15959e-11	3.08953e-11	Gsto1/Gclm/Cyp2j5/Sod2/Gstm1/Gpx1/Gstm2/Gstp1/Pnp/Gsta3/Acsl1/Cbr1/Gstm5/Ywhaz/Ugt1a2/Gclc/Mat2a/Hadh/Nceh1/Hadha/Sfrp1/Slc22a12/Cyp2d26/Gstm4/Akr1c13/Acaa1b/Atp1a1/Fmo4/As3mt/Acaa1a/Cyp2s1/Crot/Fbp1	33
Kidney	GO:0072594	establishment of protein localization to organelle	5.95462e-13	4.15959e-11	3.08953e-11	Lrp2/Phb2/Ap3d1/Hsp90ab1/Tcp1/Hk1/Hspa5/Prkcd/Stat3/Nedd4/Hspa8/Dnaja1/Mapk1/Ywhaz/Ppp3ca/Kpnb1/Cct2/Cct4/Cct5/Cct6a/Trim28/Mtch2/Scrib/Samm50/Sirt4/Sec63/Tardbp/Grpel1/Pmpcb/Timm50/Lonp2/Ranbp2/Agk/Dkc1/Hacl1/Macroh2a1/Ruvbl2/Aifm1	38
Kidney	GO:0006457	protein folding	1.92337e-10	1.06796e-08	7.93228e-09	Fkbp8/Hsp90ab1/Tcp1/Hspa5/Hspa9/Hspa8/Dnaja1/Cct2/Cct4/Cct5/Cct6a/Cdc37/Fkbp5/Txndc5/Dnajb11/Grpel1/Dnaja3/Ranbp2/Clpx/Dnaja2/Entpd5	21
Kidney	GO:0042537	benzene-containing compound metabolic process	3.23591e-08	1.28576e-06	9.54993e-07	Gstm5/Cyp4b1/Kyat3/Gstm4/Acaa1b/Acaa1a/Txnrd1/Hao2	8
Kidney	GO:0030866	cortical actin cytoskeleton organization	1.21862e-07	4.15578e-06	3.08669e-06	Epb41l2/Ezr/Nckap1/Epb41/Llgl2/Dlg1/Pdcd6ip/Epb41l3/Epb41l1	9
Kidney	GO:0006730	one-carbon metabolic process	1.96413e-07	6.20923e-06	4.61189e-06	Car2/Mat2a/Aldh1l1/Sfxn3/Mthfd1/Mat2b/Sardh/Car5b/Car14	9
Kidney	GO:0006002	fructose 6-phosphate metabolic process	3.16801e-07	9.66242e-06	7.17674e-06	Pfkl/Hk1/Gfpt1/Pfkm/Fbp1/Pfkp	6
Kidney	GO:1901998	toxin transport	4.70171e-07	1.39473e-05	1.03594e-05	Slc22a2/Tcp1/Hspa5/Dnaja1/Cct2/Cct4/Cct5/Cct6a/Mep1b	9
Kidney	GO:0032212	positive regulation of telomere maintenance via telomerase	5.11343e-07	1.49562e-05	1.11087e-05	Tcp1/Mapk1/Cct2/Cct4/Cct5/Cct6a/Mapk3/Dkc1	8
Kidney	GO:0072350	tricarboxylic acid metabolic process	8.13085e-07	2.22878e-05	1.65542e-05	Idh1/Aco1/Idh3g/Sirt4/Aco2/Idh3a	6
Kidney	GO:0140115	export across plasma membrane	9.50933e-07	2.54228e-05	1.88827e-05	Slc22a2/Slc4a4/Atp1b1/Ywhae/Slc27a1/Slc22a18/Abcg2/Dlg1/Atp1a1/Atp1a4	10
Kidney	GO:0099072	regulation of postsynaptic membrane neurotransmitter receptor levels	1.14128e-06	2.9422e-05	2.18531e-05	Pip5k1c/Ctnnd1/Nedd4/Ywhae/Ap2m1/Scrib/Dlg1/Gphn/Atad1/Ap2b1/Vps35/Gsk3b	12
Kidney	GO:0009636	response to toxic substance	3.70217e-06	8.26501e-05	6.13882e-05	Slc22a8/Sod2/Gpx1/Gsta3/Gstm5/Mapk1/Prdx2/Mapk3/Slc22a18/Abcg2/Mtarc2/Rdh11/Esd	13
Kidney	GO:0034982	mitochondrial protein processing	6.137e-06	0.000127174	9.44582e-05	Yme1l1/Afg3l2/Sirt4/Stoml2/Pmpcb	5
Kidney	GO:0006979	response to oxidative stress	6.92496e-06	0.000141784	0.00010531	Gclm/Capn1/Atp2a2/Idh1/Lancl1/Sod2/Gpx1/Gstp1/Prkcd/Aldh3a2/Rps3/Mapk1/Rack1/Gclc/G6pdx/Prdx2/Mapk3/Pdk1/Aifm2/Lonp1/Pdk2/Txnrd1/Acox2/Macroh2a1/Aifm1	25
Kidney	GO:0006907	pinocytosis	8.9669e-06	0.000178145	0.000132317	Ppt1/Dnm2/Mapkapk2/Ankfy1/Snx5/Ehd4	6
Kidney	GO:0043434	response to peptide hormone	2.33854e-05	0.000418521	0.000310856	Capn1/Atp2a2/Pip4k2a/Car2/Slc2a1/Prkcd/Stat3/Opa1/Hnrnpk/Ywhag/Ybx1/Slc27a1/Gpam/Cyfip1/Pip4k2b/Hadha/Slc27a4/Pip4k2c/Cyc1/Snx5/Pdk2/Gsk3b	22
Kidney	GO:0055067	monovalent inorganic cation homeostasis	2.73651e-05	0.000463422	0.000344206	Ube3a/Slc4a4/Ppt1/Car2/Atp1b1/Mapk1/Mapk3/Atp1a1/Snx5/Pdk2/Kcnj10/Clic4/Atp1a4/Car14	14
Kidney	GO:0046415	urate metabolic process	2.73923e-05	0.000463422	0.000344206	Pnp/G6pc/Abcg2/Slc22a12/Prps1	5
Kidney	GO:0031647	regulation of protein stability	3.02116e-05	0.000504854	0.000374979	Phb2/Hsp90ab1/Tcp1/Atp1b1/Gapdh/Nckap1/Ctnnd1/Nf2/Hspa8/Phb/Cct2/Cct4/Cct5/Cct6a/Cdc37/Hcfc1/Tardbp/Dnaja3/Vps35/Cul3	20
Kidney	GO:0045454	cell redox homeostasis	5.61613e-05	0.000841641	0.000625128	Gpx1/Gclc/Prdx2/Txnrd3/Glrx3/Txnrd1	6
Kidney	GO:0072337	modified amino acid transport	5.61613e-05	0.000841641	0.000625128	Lrp2/Slc22a8/Slc25a32/Slc3a1/Slc13a3/Slc25a20	6
Kidney	GO:0042391	regulation of membrane potential	6.70708e-05	0.00098469	0.000731377	Ptpn3/Gclm/Atp2a2/Slc4a4/Sod2/Atp1b1/Nedd4/Ywhae/Ppp3ca/Rack1/Ywhah/Fhl1/Gclc/Kif5b/Mtch2/Dlg1/Atp1a1/Eif4a3/Ppa2/Stoml2/Nos1ap/Kcnj10/Atp1a4/Gsk3b/Clic1	25
Kidney	GO:2000377	regulation of reactive oxygen species metabolic process	6.82223e-05	0.000996882	0.000740432	Arg2/Sod2/Gstp1/Prkcd/Stat3/Cbr1/G6pdx/Vdac1/Abcb7/Prdx2/Dcxr/Pdk3/Sphk2	13
Kidney	GO:0072348	sulfur compound transport	7.87868e-05	0.00111148	0.000825552	Slc22a8/Slc27a1/Abcg2/Slc3a1/Slc13a3/Slc25a11/Slc25a10	7
Kidney	GO:0150104	transport across blood-brain barrier	0.000106247	0.00141777	0.00105305	Slc22a2/Slc2a1/Slc27a1/Abcg2/Slc27a4	5
Kidney	GO:0030388	fructose 1,6-bisphosphate metabolic process	0.000106718	0.00141777	0.00105305	Pfkl/Pfkm/Fbp1/Pfkp	4
Kidney	GO:0006766	vitamin metabolic process	0.000110327	0.00146009	0.00108448	Lrp2/Gsto1/Rdh16/Cbr1/Gclc/Mmaa/Cbr3/Aldh1l1/Clybl	9
Kidney	GO:0006403	RNA localization	0.000150407	0.00190472	0.00141472	Tcp1/Fbl/Ybx1/Kpnb1/Cct2/Cct4/Lrpprc/Seh1l/Hnrnpu/Chtop/Ranbp2/Dkc1/Ddx39b	13
Kidney	GO:0030953	astral microtubule organization	0.00015142	0.0019064	0.00141597	Numa1/Ezr/Kpnb1/Dlg1	4
Kidney	GO:0070997	neuron death	0.000161231	0.00200658	0.00149038	Capn2/Gclm/Ppt1/Lgmn/Lancl1/Sod2/Gpx1/Hsp90ab1/Gapdh/Stat3/Rack1/Gclc/C1qa/G6pdx/Ppp5c/Prdx2/Snx6/Pm20d1/Nos1ap/Ap2b1/Vps35/Gsk3b/Aifm1	23
Kidney	GO:0016032	viral process	0.000169582	0.00209248	0.00155418	Slc3a2/Hsp90ab1/Bsg/Nedd4/Ddx6/Pcbp1/Hspa8/Phb/Cul4a/Ddb1/Hcfc1/Trim25/Trim28/Usp6nl/Hacd3/Csde1/Tardbp/Eif3f/Cul1/Pdcd6ip	20
Kidney	GO:0051180	vitamin transport	0.000213809	0.00251632	0.00186899	Lrp2/Slc2a2/Slc2a1/Slc27a1/Abcg2/Slc25a32	6
Kidney	GO:0032781	positive regulation of ATP-dependent activity	0.000370386	0.00400035	0.00297125	Atp1b1/Dnm2/Rapgef3/Hnrnpu/Dnajb11/Chtop	6
Kidney	GO:1903358	regulation of Golgi organization	0.000469354	0.00486309	0.00361205	Dnm2/Mapk1/Mapk3/Usp6nl	4
Kidney	GO:0071826	ribonucleoprotein complex subunit organization	0.000472326	0.0048822	0.00362625	Hsp90ab1/Rpsa/Rplp0/Rps2/Rpl3/Rpl6/Ruvbl1/Rpl23a/Kif5b/Luc7l2/Ruvbl2/Ddx39b	12
Kidney	GO:0071353	cellular response to interleukin-4	0.000495934	0.00505386	0.00375375	Hsp90ab1/Rplp0/Hspa5/Rps2/Rpl3	5
Kidney	GO:0051259	protein complex oligomerization	0.000515294	0.00517804	0.00384598	Ugdh/Yme1l1/Sod2/H2-Ke6/Opa1/Mat2a/Clybl/Atl3/Stoml2/Vps35/Ehd4/Prmt1/Pdcd6ip/Ehd1/Letm1	15
Kidney	GO:0048193	Golgi vesicle transport	0.000541055	0.00538692	0.00400113	Trappc11/Ap3d1/Ap1g1/Dnm2/Nsf/Rack1/Sec23a/Lyplal1/Ankfy1/Trappc12/Sec23b/Lman2/Ccdc22/Cul3/Copg1/Preb	16
Kidney	GO:0035264	multicellular organism growth	0.000542331	0.00538724	0.00400136	Fkbp8/Lgmn/Ezr/G6pc/Stat3/G6pdx/Llgl2/Gpam/Gpd2/Sik3/Dlg1/Afg3l2/Sgpl1/Clic4	14
Kidney	GO:0007346	regulation of mitotic cell cycle	0.000568518	0.00559953	0.00415904	Ptpn3/Phb2/Lgmn/Rdx/Brcc3/Rpl26/Ywhae/Rps6/Ywhah/Psme1/Psme2/Fhl1/Cul4a/Ddb1/Asns/Scrib/Dlg1/Rcc2/Babam2/Hnrnpu/Poldip2/Iqgap1/Cul3	23
Kidney	GO:0048511	rhythmic process	0.000617838	0.00597401	0.00443719	Ube3a/Gas2/Gfpt1/Ahcyl/Ahcy/Ppp1cb/Rack1/Cul4a/Mat2a/Ddb1/Csnk2a1/Sgpl1/Hnrnpu/Tardbp/Nampt/Ndufa9/Gsk3b	17
Kidney	GO:0000959	mitochondrial RNA metabolic process	0.000678351	0.00648551	0.0048171	Trmt10c/Lrpprc/Dars2/Polrmt/Yars2/Gars	6
Kidney	GO:0051131	chaperone-mediated protein complex assembly	0.000737676	0.00694538	0.00515867	Hsp90ab1/Cct2/Lonp1/Psmg1	4
Kidney	GO:0008360	regulation of cell shape	0.00085397	0.00786925	0.00584487	Epb41l2/Gas2/Ezr/Rdx/Gna13/Epb41/Anxa7/Cyfip1/Dlg1/Parva/Epb41l3	11
Kidney	GO:0043094	cellular metabolic compound salvage	0.000899581	0.00818506	0.00607944	Bhmt/Pnp/Adsl/Fcsk/Mtap	5
Kidney	GO:0007339	binding of sperm to zona pellucida	0.00115492	0.0102921	0.00764444	Tcp1/Cct2/Cct4/Cct5/Cct6a/Vdac2	6
Kidney	GO:0002084	protein depalmitoylation	0.00119127	0.0104865	0.00778885	Ppt1/Lyplal1/Abhd12	3
Kidney	GO:0098734	macromolecule depalmitoylation	0.00119127	0.0104865	0.00778885	Ppt1/Lyplal1/Abhd12	3
Liver	GO:0006072	glycerol-3-phosphate metabolic process	0.00248619	0.0130639	0.00841537	Gpam/Gk/Gpd2	3
Kidney	GO:0099170	postsynaptic modulation of chemical synaptic transmission	0.00156986	0.0132535	0.00984404	Nedd4/Ppp3ca/Cyfip1/Eif4a3	4
Kidney	GO:0050774	negative regulation of dendrite morphogenesis	0.00161083	0.0134422	0.00998418	Ppp3ca/Ywhah/Gsk3b	3
Kidney	GO:1902946	protein localization to early endosome	0.00161083	0.0134422	0.00998418	Ezr/Rdx/Scrib	3
Kidney	GO:0032091	negative regulation of protein binding	0.00162438	0.0134957	0.0100239	Atp2a2/Ckmt1/Hnrnpk/Rack1/Mapk3/Epb41l5/Dhrs7b/Gsk3b	8
Kidney	GO:0019748	secondary metabolic process	0.00169324	0.0138584	0.0102933	Gsta3/Bdh2/Akr1c18/Acmsd/Akr1c21/As3mt	6
Kidney	GO:0033013	tetrapyrrole metabolic process	0.00169324	0.0138584	0.0102933	Ppox/Abcb7/Cox15/Mmaa/Iba57/Clybl	6
Kidney	GO:0051656	establishment of organelle localization	0.0016991	0.0138584	0.0102933	Numa1/Ap3d1/Ezr/Abce1/Ywhaz/Kpnb1/Llgl2/Kif5b/Scrib/Dlg1/Rhot1/Rhot2/Trappc12/Seh1l/Hnrnpu/Sphk2/Cul3/Copg1/Pdcd6ip/Preb	20
Kidney	GO:0043502	regulation of muscle adaptation	0.00209485	0.0165125	0.0122647	Atp2a2/Slc25a4/Ppp3ca/G6pdx/Glrx3/Gtf2i/Gsk3b/Ddx39b	8
Brain	GO:0007215	glutamate receptor signaling pathway	6.01373e-15	1.70155e-13	1.00031e-13	Kalrn/Prnp/Camk2a/App/Gnaq/Gria2/Grin2a/Grin1/Fyn/Plp1/Grin2b/Grid2ip/Grm5/Shank3/Unc13a/Atp1a3/Dagla/Necab2/Homer3/Grm3/Plcb1	21
Kidney	GO:0034315	regulation of Arp2/3 complex-mediated actin nucleation	0.00216469	0.0167415	0.0124347	Arfip1/Nckap1/Ctnna2/Cyfip1	4
Kidney	GO:0099173	postsynapse organization	0.00257047	0.0195654	0.0145322	Farp1/Ube3a/Septin7/Lgmn/Opa1/Hnrnpk/Hspa8/Ndrg1/Gphn/Dnaja3/Nos1ap/Vps35	12
Kidney	GO:0140694	non-membrane-bounded organelle assembly	0.00257888	0.019595	0.0145541	Numa1/Rpsa/Rplp0/Rps2/Ezr/Rpl3/Rpl6/Ddx6/Rpl23a/Rps3/Kpnb1/Tubb5/Abraxas2/Trappc12/Hnrnpu/Csde1/Cds2/Smc3	18
Kidney	GO:0050892	intestinal absorption	0.00263832	0.0199069	0.0147858	Ezr/Aco1/Epb41/Abcg2/Acat2	5
Kidney	GO:0007568	aging	0.00278806	0.0207832	0.0154367	Sod2/Gna13/Mapk1/C1qa/Mapk3/Acmsd/Sec63	7
Kidney	GO:0010038	response to metal ion	0.00287715	0.0212801	0.0158058	Lgmn/Aco1/Mapk1/Ppp3ca/Anxa7/Ppp5c/Mapk3/Haao/Slc25a12/Gphn/Iqgap1/Fbp1/Slc25a13/Clic4/Gsk3b	15
Kidney	GO:0006515	protein quality control for misfolded or incompletely synthesized proteins	0.00289893	0.0212801	0.0158058	Yme1l1/Lonp1/Lonp2/Cul3	4
Kidney	GO:2000737	negative regulation of stem cell differentiation	0.00332294	0.0237266	0.0176229	Hspa9/Stat3/Hnrnpu/Gsk3b	4
Kidney	GO:0072530	purine-containing compound transmembrane transport	0.00338013	0.0237266	0.0176229	Slc25a4/Slc25a5/Slc25a42	3
Kidney	GO:0046209	nitric oxide metabolic process	0.00410228	0.0278183	0.020662	Ptgis/Sod2/Dnm2/Cps1/Mtarc2/Ddah2/Cyb5r3	7
Kidney	GO:0007584	response to nutrient	0.00415572	0.0278183	0.020662	Ahcyl/Ahcy/Adsl/Bckdhb/Slc27a4/Pdk2	6
Kidney	GO:0031396	regulation of protein ubiquitination	0.00420085	0.028077	0.0208541	Ube3a/Hsp90ab1/Hspa5/Rps2/Plaa/Rps3/Dnaja1/Gclc/Otub1/Ivns1abp/Dnaja3/Cul3	12
Kidney	GO:0009314	response to radiation	0.00423385	0.028254	0.0209856	Lrp2/Sod2/Gpx1/Pnp/Prkcd/Brcc3/Nedd4/Rpl26/Ppp1cb/Gnb1/Ddb1/Mtch2/Sfrp1/Rdh13/Babam2/Cpt1b/Cds2/Rdh11/Ruvbl2	19
Kidney	GO:0016556	mRNA modification	0.00429362	0.0285209	0.0211839	Trmt10c/Dnajb11/Dkc1/Hnrnpc	4
Kidney	GO:0008380	RNA splicing	0.00474512	0.0311853	0.0231628	Eftud2/Dhx15/Pabpc1/Hnrnpk/Ybx1/Hspa8/Fxr1/Luc7l2/Hnrnpu/Eif4a3/Ddx1/Ivns1abp/Tardbp/Sf3b3/Rtcb/Prmt1/Ddx39b/Hnrnpc	18
Kidney	GO:0032801	receptor catabolic process	0.00484371	0.031546	0.0234307	Capn1/Lgmn/Anxa2/Nedd4	4
Kidney	GO:0015697	quaternary ammonium group transport	0.00503005	0.0321315	0.0238656	Slc22a2/Slc22a8/Slc25a20	3
Colorectum	GO:0019585	glucuronate metabolic process	0.00111863	0.00716064	0.00479543	Ugt1a1/Ugt1a6a/Ugt1a7c/Akr1a1	4
Kidney	GO:0007369	gastrulation	0.00729693	0.0434704	0.0322876	Ugdh/Nckap1/Nf2/Rps6/Rack1/Epb41l5/Sfrp1/Cul3/Txnrd1/Macroh2a1	10
Kidney	GO:0042908	xenobiotic transport	0.00751346	0.044394	0.0329736	Slc22a2/Slc2a1/Slc22a18/Abcg2	4
Kidney	GO:0007588	excretion	0.00826103	0.0478859	0.0355672	Cyp2j5/Abcg2/Grhpr/Slc5a2/Snx5	5
Kidney	GO:0072527	pyrimidine-containing compound metabolic process	0.00826103	0.0478859	0.0355672	Mapk1/Cmpk2/Enpp3/Cps1/Pycrl	5
Kidney	GO:0046485	ether lipid metabolic process	0.00828136	0.0478859	0.0355672	Nceh1/Far1/Dhrs7b	3
Liver	GO:1903829	positive regulation of protein localization	1.90327e-30	9.23088e-27	5.94623e-27	Fga/Numa1/Tpr/Ank3/Hyal2/Epb41l2/Cask/Itgb1/Cdh1/Hsp90ab1/Tcp1/Rdx/Cct8/Epb41/Pcnt/Hcls1/Gck/Stom/Abat/Hnrnpk/Cct7/Cct2/Cct4/Cct5/Cct6a/Cct3/Pla2g6/Egfr/Jup/Sec24a/Dtx3l/A1cf/Cep250/Kif5b/Myh10/Sptbn1/Trim28/Sorbs1/Vil1/Sqstm1/Ppp1r9b/C2cd2l/Dlg1/Coro2b/Ipo5/Asph/Flna/Arrb1/Parp9/Fermt2/Crocc/Fgb/Fgg/Tmem30a/Lrp1/Hnrnpm/Aacs/Atg7/Ap2b1/Vps35/Dkc1/Pdzk1/Iqgap1/Bag3/Myo18a/Myo1c	66
Liver	GO:0007015	actin filament organization	1.13393e-29	2.69152e-26	1.73379e-26	Shroom2/Myo1e/Capn1/Myadm/Sdc4/Pakap/Spta1/Hsp90b1/Gsn/Rdx/Ctnna1/Tjp1/Nf2/Myo1b/Hcls1/Actn4/Mprip/Myo7a/Specc1l/Limch1/Iqgap2/Sorbs2/Cobl/Myo1g/Myo19/Myo1d/Cttn/Lcp1/Ctnna2/Cd47/Myh10/Sptbn1/Sorbs1/Dbnl/Vil1/Cgnl1/Rictor/Ppp1r9b/Actn1/Dlg1/Coro2b/Flna/Arrb1/Kank2/Fermt2/Phldb2/Svil/Hip1/Pls3/Lima1/Flii/Hip1r/Cul3/Plec/Dbn1/Add3/Add2/Add1/Sorbs3/Myo1c/Coro1b/Coro1c/Arpc1b	63
Liver	GO:0006790	sulfur compound metabolic process	1.66486e-29	2.69152e-26	1.73379e-26	Acacb/Dld/Ugdh/Papss2/Enpp1/Gstm1/Gpx1/Gstm2/Mmut/Fasn/Gstm3/Bgn/Dcn/Gsta3/Scp2/Hmgcl/Hspa9/Acsl1/Slc1a2/Gstm5/Gclc/Xdh/Acaca/Ogdh/Papss1/Gpam/Gstm7/Acsm5/Sult2a8/Dlat/Cps1/Nat8f2/Acsl5/Oplah/Suox/Gstm4/Abcc2/Acly/Acsm1/Mgst1/Cbs/Mat1a/Mthfd1/Mlycd/Hagh/Nudt7/Glrx3/Kynu/Pipox/Eef1g/Acot12/Ehhadh/Acss2/Nfs1	54
Liver	GO:0045216	cell-cell junction organization	2.66932e-19	6.16485e-17	3.97119e-17	Shroom2/Dsp/Dsg2/Cldn2/Itgb1/Cdh1/Cdh2/Rdx/Ctnna1/Ctnnd1/Tjp1/Nf2/Cdh5/Actn4/Arvcf/Gjb2/Ctnnb1/Jup/Specc1l/Plekha7/Ocln/Vcl/Pkp4/Dlg1/Flna/Fermt2/Lsr/Plec/Add1/Afdn/Numb/Myo1c/Pdcd6ip/Cldn3/Tjp2	35
Heart	GO:0072584	caveolin-mediated endocytosis	0.0114285	0.0460242	0.0307966	Cav1/Mapk1	2
Liver	GO:0006457	protein folding	1.74329e-12	1.48333e-10	9.5551e-11	Hsp90b1/Hsp90ab1/Tcp1/Hspa5/Canx/Hspa9/Cct8/Hspa8/Hspd1/Cct7/Cct2/Cct4/Cct5/Cct6a/Cct3/Clu/Cdc37/Hsph1/Txndc5/Dnajc3/Trap1/Ranbp2/Clpx/Dnaja2	24
Liver	GO:0048268	clathrin coat assembly	1.93467e-12	1.61778e-10	1.04212e-10	Ap1b1/Eps15/Dab2/Fcho2/Cltc/Picalm/Epn1/Hip1/Ap2b1/Hip1r	10
Liver	GO:0042060	wound healing	6.30109e-12	4.36576e-10	2.81228e-10	Fga/Dsp/Sdc4/Cask/Papss2/C3/Slc4a1/Cfh/Itgb1/Fn1/Gpx1/Anxa6/Cd44/Plg/Lyn/Serpinc1/Abat/Serping1/Aqp1/Cd36/Myh10/Vil1/Scrib/Flna/Fermt2/Fgb/Phldb2/Eppk1/Fgg/Myh9/Dst/Hrg/Plec/Coro1b/Cldn3	35
Liver	GO:0002064	epithelial cell development	8.76315e-11	4.77543e-09	3.07617e-09	Myo1e/Myadm/Cdh1/Gpx1/Dmd/Cdh2/Fasn/Vim/Rdx/Col18a1/Tjp1/Cdh5/Lamb2/Vcl/Akap9/Scrib/Flnb/Epb41l5/Flna/Ampd2/Palld/Plec/Add1/Afdn/Cldn3/Tjp2	26
Liver	GO:0031647	regulation of protein stability	1.14456e-10	5.96896e-09	3.84501e-09	Sec16a/Hsp90ab1/Tcp1/Gsn/Ctnnd1/Cct8/Nf2/Lmna/Hspa8/Hspd1/Usp9x/Cct7/Cct2/Cct4/Cct5/Cct6a/Cct3/Clu/A1cf/Flot2/Cdc37/Asph/Flna/Hip1/Pex6/Rpl11/Vps35/Hip1r/Bag3/Cul3	30
Liver	GO:0150105	protein localization to cell-cell junction	1.24387e-10	6.35027e-09	4.09063e-09	Dsp/Tjp1/Cdh5/Actn4/Vcl/Cgnl1/Scrib/Flna/Lsr/Tjp2	10
Liver	GO:0010876	lipid localization	2.51531e-10	1.21993e-08	7.85837e-09	Abcc3/Acacb/Slc27a2/Cyp2j5/C3/Slc4a1/Enpp1/Abcb4/Scp2/Ldlr/Acsl1/Abcd3/Pla2g6/Dab2/Cd36/Esyt2/Sec24a/Esyt1/Slc27a5/Surf4/Abcg2/Mfn2/C2cd2l/Eprs/Acsl5/Hdlbp/Tmem30a/Abcc2/Lrp1/Stoml2/Crot/Lima1/Slco1b2/Slco1a1/Abcb11/Atp11c	36
Liver	GO:0010038	response to metal ion	5.97511e-10	2.58744e-08	1.66674e-08	Fga/Ank3/Enpp1/Cdh1/Fn1/Gsn/Aco1/Ncstn/Abat/Xdh/Serpina1e/Egfr/Aqp1/Sec31a/Cp/Asph/Cpne3/Gphn/Fgb/Fgg/Abcc2/Hrg/Iqgap1/Tfr2/Slc25a13/Add1/Abcc6/Atp12a	28
Liver	GO:0006979	response to oxidative stress	1.20595e-09	4.95665e-08	3.19291e-08	Prdx6/Capn1/Hyal2/Atp2a2/COX1/Slc4a1/Gpx1/Car3/Cat/Prdx1/Aldh3a2/Gclc/Egfr/Aqp1/Ctnnb1/Cd36/Hsph1/Ralbp1/Dapk1/Mapkap1/Lonp1/Sfpq/Mgst1/Als2/Nono/Trap1/Hnrnpm/Msra/Atg7/Scly/Txnrd1/Vnn1/Aifm1	33
Liver	GO:1901998	toxin transport	4.61551e-09	1.7088e-07	1.10075e-07	Slc22a1/Tcp1/Hspa5/Cct8/Cct7/Cct2/Cct4/Cct5/Cct6a/Cct3/Atp6v0a1	11
Liver	GO:0051099	positive regulation of binding	7.63214e-09	2.64399e-07	1.70317e-07	Lgals9/Dhx9/Eif3d/Spta1/Hsp90ab1/Vtn/Epb41/Eif3e/Ctnnb1/Dtx3l/Trim28/Eif4g1/Mfn2/Epb41l5/Arrb1/Parp9/Lrp1/Rpl11/Hip1r/Add2/Add1	21
Liver	GO:0052547	regulation of peptidase activity	8.76698e-09	2.99436e-07	1.92887e-07	Itih4/Serpina3k/Cdh1/Gpx1/Gsn/Cd44/Lyn/Mug1/Mug2/Ahsg/Vtn/Serpinc1/Por/Cast/Ncstn/Hspd1/Serping1/Xdh/Serpina1e/Vcp/Aqp1/Itih1/Mtch2/Picalm/Dapk1/Asph/Arrb1/Hip1/Arrb2/Hrg/Herpud1/Hip1r/Cldn3	33
Liver	GO:0098754	detoxification	8.39558e-08	2.18917e-06	1.41019e-06	Prdx6/Cat/Gsta3/Prdx1/Gstm5/Cd36/Ralbp1/Slc22a18/Abcg2/Gstm7/Abcc2	11
Liver	GO:0042908	xenobiotic transport	9.12041e-08	2.34042e-06	1.50762e-06	Abcc3/Slc22a1/Ralbp1/Slc22a18/Abcg2/Tmem30a/Abcc2/Abcb11/Abcc6	9
Liver	GO:0009410	response to xenobiotic stimulus	3.0517e-07	6.69718e-06	4.3141e-06	Cyp2j5/Gstm1/Gpx1/Gstm2/Gstm3/Gsta3/Acsl1/Slc1a2/Gstm5/Cyp2c37/Abat/Gclc/Gstm7/Sult2a8/Srp68/Hadha/Dpyd/Gstm4/Atp1a1/Abcc2/Mgst1/Aacs/Crot/Abcb11/Add3	25
Liver	GO:0071346	cellular response to interferon-gamma	4.38325e-07	9.36509e-06	6.03268e-06	Gsn/Vim/Parp14/Cdc37/Cd47/Kif5b/Mrc1/Syncrip/Flnb/Dapk1/Parp9/Eprs/Myo18a/Myo1c	14
Liver	GO:0140694	non-membrane-bounded organelle assembly	5.27886e-07	1.09882e-05	7.07823e-06	Akap13/Numa1/Tpr/Itgb1/Krt8/Gsn/Rpl3/Kpnb1/Tubb5/Lcp1/Myh10/Dbnl/Vil1/Cltc/Mfn2/Ubap2l/Flna/Rbm14/Hnrnpu/Farp2/Csde1/Golga2/Smc1a/Rpl11/Dync1h1/Flii/Plec	27
Liver	GO:0007163	establishment or maintenance of cell polarity	6.45188e-07	1.29304e-05	8.32935e-06	Numa1/Dctn1/Itgb1/Hsp90ab1/Gsn/Ctnna1/Lmna/Cdh5/Aqp1/Plekhg3/Flot2/Rictor/Scrib/Dlg1/Myh9/Dst/Frmd4b/Pals1/Myo18a/Pdcd6ip	20
Liver	GO:0042537	benzene-containing compound metabolic process	9.93241e-07	1.90404e-05	1.22652e-05	Ephx2/Gstm5/Gstm7/Kyat1/Gstm4/Kynu/Txnrd1	7
Liver	GO:0044331	cell-cell adhesion mediated by cadherin	1.35133e-06	2.48255e-05	1.59918e-05	Cdh1/Cdh2/Ctnnd1/Tjp1/Cdh5/Plekha7/Afdn	7
Liver	GO:0097242	amyloid-beta clearance	1.6101e-06	2.89221e-05	1.86307e-05	C3/Ldlr/Clu/Cd36/Mme/Cltc/Picalm/Lrp1	8
Liver	GO:0051014	actin filament severing	1.71843e-06	3.06412e-05	1.9738e-05	Gsn/Vil1/Svil/Myh9/Srgap2/Flii	6
Liver	GO:0055072	iron ion homeostasis	2.31676e-06	3.97043e-05	2.55762e-05	Hyal2/Aco1/Epb42/Atp6v1a/Ank1/Cp/Slc39a14/Picalm/Btbd9/Steap4/Glrx3/Tfr2	12
Liver	GO:0019081	viral translation	3.61778e-06	5.77179e-05	3.718e-05	Dhx9/Eif3d/Eif3a/Eif3b/Eif3l/Csde1	6
Liver	GO:0007339	binding of sperm to zona pellucida	3.91289e-06	6.1816e-05	3.98199e-05	Tcp1/Cct8/Cct7/Cct2/Cct4/Cct5/Cct6a/Cct3/Ubap2l	9
Liver	GO:0001667	ameboidal-type cell migration	4.52629e-06	7.05868e-05	4.54697e-05	Hyal2/Sdc4/Itgb1/Fn1/Gpx1/Anxa6/Cdh2/Dcn/Dpp4/Cap1/Cdh5/Aqp1/Jup/Lama5/Pik3c2a/Vil1/Epb41l5/Kank2/Prkd2/Iqsec1/Eppk1/Myh9/Srgap2/Hrg/Iqgap1/Plec/Coro1b/Coro1c	28
Liver	GO:0055088	lipid homeostasis	5.00852e-06	7.77572e-05	5.00886e-05	Abcb4/Ephx2/Ldlr/Gck/Sec24a/Acaca/Gpam/Surf4/Mtch2/Zbtb20/Gckr/Atg7/Ampd2/Lima1/Abcb11/Acox1	16
Liver	GO:0018149	peptide cross-linking	5.54043e-06	8.46223e-05	5.45109e-05	Dsp/Krt1/Fn1/Tgm2/Bgn/Dcn/Epb42/Tgm1	8
Liver	GO:0045454	cell redox homeostasis	6.53224e-06	9.71821e-05	6.26015e-05	Prdx6/Dld/Gpx1/Prdx1/Gclc/Glrx3/Txnrd1	7
Liver	GO:0045056	transcytosis	1.24141e-05	0.000165864	0.000106844	Pigr/Cltc/Picalm/Lrp1/Vps35/Uso1	6
Liver	GO:0007030	Golgi organization	2.23249e-05	0.000278344	0.0001793	Sec16a/Surf4/Cltc/Arhgap21/Atl2/Akap9/Sec16b/Atl3/Golga2/Gak/Lman1/Myo18a/Uso1	13
Liver	GO:0035966	response to topologically incorrect protein	3.03794e-05	0.000363803	0.00023435	Hspa5/Hspa9/Hspa8/Hspd1/Vcp/Clu/Hsph1/Uggt1/Mfn2/Dnajc3/Herpud1/Bag3/Cul3	13
Liver	GO:0071560	cellular response to transforming growth factor beta stimulus	3.11409e-05	0.000372003	0.000239632	Hyal2/Col4a2/Hsp90ab1/Hspa5/Cdh5/Usp9x/Dab2/Col1a2/Yes1/Glg1/Epb41l5/Fermt2/Arrb2/Lrp1/Emilin1/Pals1/Dbn1	17
Liver	GO:0007584	response to nutrient	3.17266e-05	0.000377789	0.000243359	Enpp1/Serpinc1/Kank2/Dpyd/Suox/Cbs/Kynu/Aacs/Plec	9
Liver	GO:0021537	telencephalon development	4.96751e-05	0.000548803	0.000353521	Pex5/Cdh2/Slc1a2/Nf2/Pcnt/Hnrnpk/Usp9x/Egfr/Aqp1/Ctnnb1/Ogdh/Myh10/Nars/Srgap2/Atg7/Pals1/Afdn/Numb	18
Liver	GO:0043112	receptor metabolic process	5.62691e-05	0.000611895	0.000394163	Capn1/Dmd/Ldlr/Nedd4/Dab2/Dtx3l/Scrib/Itch/Als2	9
Liver	GO:0071353	cellular response to interleukin-4	6.34018e-05	0.00067731	0.000436301	Hsp90ab1/Fasn/Hspa5/Rpl3/Parp14/Mrc1	6
Liver	GO:0042743	hydrogen peroxide metabolic process	6.44804e-05	0.000686333	0.000442113	Prdx6/Gpx1/Cat/Prdx1/Cybb/Mfn2/Txnrd1/Acox1	8
Liver	GO:0051271	negative regulation of cellular component movement	6.96278e-05	0.000735719	0.000473926	Hyal2/Cdh1/Ctnna1/Dcn/Dpp4/Actn4/Jup/Limch1/Actn1/Phldb2/Eppk1/Srgap2/Lrp1/Emilin1/Hrg/Dbn1/Afdn/Coro1b/Coro1c/Cldn3	20
Liver	GO:0072001	renal system development	8.82942e-05	0.000905342	0.000583192	Myo1e/Ap1b1/Col4a1/Enpp1/Cfh/Nid1/Cd44/Enpep/Cat/Gsta3/Ctnnd1/Pcnt/Aqp1/Ctnnb1/Lama5/Lamb2/Dlg1/Nup107/Kank2/Ap2b1/Ampd2	21
Liver	GO:0046931	pore complex assembly	0.000138932	0.00128837	0.000829927	Cct8/Cct3/Plekha7/Nup107/Afdn	5
Liver	GO:0006081	cellular aldehyde metabolic process	0.000146832	0.0013513	0.000870465	Tpi1/Tkt/Aldh3a2/Dab2/Agxt2/Aldh8a1/Tkfc/Hagh	8
Liver	GO:0070508	cholesterol import	0.000188659	0.00164864	0.001062	Scp2/Ldlr/Cd36/Lrp1	4
Liver	GO:0007265	Ras protein signal transduction	0.000219158	0.00186804	0.00120333	Akap13/Itgb1/Cdh2/Kpnb1/Col1a2/Psd3/Rasip1/Ralbp1/Trim28/Dbnl/Mfn2/Mapkap1/Arrb1/Kank2/Dennd1a/Iqsec1/Farp2/Als2/Eps8l2/Cul3	20
Liver	GO:0048872	homeostasis of number of cells	0.000248825	0.00206998	0.00133342	Slc4a1/Enpp1/Cfh/Spta1/Cdh2/Cd44/Lyn/Prdx1/Hspa9/Epb42/Hcls1/Ncstn/Ank1/Gpam/Gigyf2/Mtch2/Col14a1/Ubap2l/Mthfd1/Add1/Afdn	21
Liver	GO:0010457	centriole-centriole cohesion	0.000259178	0.00212334	0.00136778	Dctn1/Ctnnb1/Cep250/Crocc	4
Liver	GO:0036010	protein localization to endosome	0.000264291	0.00214709	0.00138308	Rdx/Dtx3l/Scrib/Tmem30a/Vps35	5
Liver	GO:0070371	ERK1 and ERK2 cascade	0.000285275	0.0022907	0.0014756	Fga/C3/Fn1/Dmd/Cd44/Eif3a/Lyn/Dab2/Egfr/Cd36/Dlg1/Arrb1/Prkd2/Fermt2/Fgb/Fgg/Arrb2/Lrp1/Emilin1/Kars	20
Liver	GO:0042063	gliogenesis	0.000296019	0.00236913	0.00152612	Enpp1/Fn1/Dmd/Cdh2/Vim/Lyn/Vtn/Ldlr/Nf2/Ncstn/Ctnnb1/Clu/Lamb2/Mfn2/Scrib/Srgap2/Lrp1/Pals1/Plec/Afdn	20
Liver	GO:0097278	complement-dependent cytotoxicity	0.000346814	0.00267842	0.00172535	C3/Cfh/Hsp90ab1/Cr1l	4
Liver	GO:0006515	protein quality control for misfolded or incompletely synthesized proteins	0.000386167	0.00292185	0.00188216	Vcp/Uggt1/Lonp1/Lonp2/Cul3	5
Liver	GO:0000910	cytokinesis	0.000427438	0.00318445	0.00205132	Ank3/Septin7/Cit/Myo19/Myh10/Sptbn1/Pkp4/E2f7/Myh9/Ist1/Cul3/Plec/Pdcd6ip	13
Liver	GO:0016482	cytosolic transport	0.000480341	0.00346453	0.00223174	Dctn1/Ap1g1/Rdx/Eps15/Dab2/Kif5b/Cltc/Dennd5a/Flna/Gak/Erc1/Vps35	12
Liver	GO:0007229	integrin-mediated signaling pathway	0.000540498	0.0038189	0.00246001	Itgb1/Fn1/Tln1/Ctnna1/Dab2/Lama5/Flna/Fermt2/Cul3	9
Liver	GO:0051560	mitochondrial calcium ion homeostasis	0.000546273	0.00385091	0.00248063	Anxa6/Tgm2/Mfn2/Immt/Letm1	5
Liver	GO:0090136	epithelial cell-cell adhesion	0.000582316	0.00407226	0.00262321	Dsp/Ctnna1/Plekha7/Vcl	4
Liver	GO:0140115	export across plasma membrane	0.000586235	0.00409099	0.00263528	Ralbp1/Slc22a18/Abcg2/Dlg1/Atp1a1/Abcc2/Atp12a	7
Liver	GO:0032675	regulation of interleukin-6 production	0.000631408	0.00435608	0.00280605	Capn2/Lgals9/Hyal2/Dhx9/Ncl/Hspd1/Cd36/Cd47/Ddx58/Arrb1/Zbtb20/Arrb2	12
Liver	GO:0097009	energy homeostasis	0.000643542	0.00440844	0.00283977	Acacb/Cd36/Sqstm1/Eif4g1/Pm20d1/Ampd2	6
Liver	GO:0007623	circadian rhythm	0.000863905	0.00563164	0.00362772	Dhx9/Alb/Gfpt1/Usp9x/Top1/Ddb1/Thrap3/Mybbp1a/Btbd9/Dpyd/Hnrnpu/Sfpq/Nono/Atg7	14
Liver	GO:0051131	chaperone-mediated protein complex assembly	0.000913295	0.00589027	0.00379432	Hsp90ab1/Cct2/Clu/Lonp1	4
Liver	GO:0060249	anatomical structure homeostasis	0.000928028	0.00596941	0.0038453	Fggy/Dctn1/Enpp1/Itgb1/Dmd/Plg/Ahsg/Tjp1/Ctnnb1/Acaca/Ocln/Gigyf2/Col14a1/Crocc/Lsr/Bag3/Add1/Tjp2	18
Liver	GO:0051896	regulation of protein kinase B signaling	0.00105452	0.00668552	0.00430659	Hyal2/Itgb1/Gpx1/Hsp90ab1/Hcls1/Xdh/Egfr/Specc1l/Rictor/Dlg1/Fermt2/Arrb2	12
Liver	GO:0016197	endosomal transport	0.00116565	0.00723867	0.00466291	Dctn1/Reps1/Eps15/Vcp/Eps15l1/Cltc/Dennd5a/Picalm/Scrib/Dennd1a/Als2/Erc1/Vps35/Coro1c	14
Liver	GO:0031579	membrane raft organization	0.00162915	0.00958906	0.00617696	Myadm/Gsn/Flot2/Dlg1	4
Liver	GO:0071800	podosome assembly	0.00162915	0.00958906	0.00617696	Gsn/Lcp1/Dbnl/Farp2	4
Liver	GO:0007435	salivary gland morphogenesis	0.00171563	0.00989394	0.00637335	Cdh1/Tgm2/Ctnnd1/Egfr/Lama5	5
Liver	GO:0060856	establishment of blood-brain barrier	0.00189792	0.0107283	0.00691084	Dmd/Lsr/Cldn3	3
Liver	GO:0020027	hemoglobin metabolic process	0.00193548	0.0108262	0.00697386	Cat/Lyn/Epb42/Add1	4
Liver	GO:0036119	response to platelet-derived growth factor	0.00193548	0.0108262	0.00697386	Enpp1/Yes1/Iqgap1/Coro1b	4
Liver	GO:0071709	membrane assembly	0.00205977	0.011378	0.00732933	Ank3/Cdh2/Flot2/Sptbn1/Picalm/Gak	6
Liver	GO:0090559	regulation of membrane permeability	0.00217267	0.0119202	0.00767859	Hspa8/Gclc/Rasip1/Mtch2/Hip1r/Pdcd6ip/Cldn3/Tjp2	8
Liver	GO:0006730	one-carbon metabolic process	0.00244323	0.0130639	0.00841537	Car3/Aldh1l1/Mat1a/Mthfd1/Dmgdh	5
Liver	GO:0070849	response to epidermal growth factor	0.00244323	0.0130639	0.00841537	Tpr/Ncl/Dab2/Vil1/Iqgap1	5
Liver	GO:0043030	regulation of macrophage activation	0.00246758	0.0130639	0.00841537	Lgals9/Slc7a2/Ldlr/Hspd1/Kars/Myo18a	6
Spleen	GO:0046323	glucose import	0.00604717	0.0463877	0.0347019	Mapk14/Stxbp3/Lmbrd1/Appl1/Slc27a4	5
Liver	GO:0042135	neurotransmitter catabolic process	0.00248619	0.0130639	0.00841537	Abat/Maob/Aldh5a1	3
Liver	GO:0140289	protein mono-ADP-ribosylation	0.00248619	0.0130639	0.00841537	Enpp1/Parp14/Parp9	3
Liver	GO:0030449	regulation of complement activation	0.0026633	0.0139042	0.00895662	C3/Cfh/Serping1/Cr1l	4
Liver	GO:0003014	renal system process	0.00268781	0.014002	0.00901963	Myo1e/Cyp2j5/Slc4a1/Gsn/Anpep/Dab2/Aqp1/Abcg2/Coro2b	9
Liver	GO:0050905	neuromuscular process	0.00283877	0.0146157	0.00941498	Dctn1/Pex5/Cfh/Dmd/Myo7a/Ctnna2/Myh10/Myh14/Gigyf2/Aars/Vps35/Dbn1	12
Liver	GO:1990542	mitochondrial transmembrane transport	0.00290301	0.0148833	0.00958732	Opa1/Hspd1/Slc25a1/Stoml2/Slc25a13/Aifm1/Letm1	7
Liver	GO:0043171	peptide catabolic process	0.00308919	0.0156394	0.0100744	Enpep/Lta4h/Anpep/Erap1	4
Liver	GO:0000255	allantoin metabolic process	0.00317545	0.0158772	0.0102276	Xdh/Nt5c2/Gda	3
Liver	GO:0033240	positive regulation of cellular amine metabolic process	0.00317545	0.0158772	0.0102276	Abat/Maob/Vps35	3
Liver	GO:0070584	mitochondrion morphogenesis	0.00355929	0.0174899	0.0112664	Opa1/Myh14/Mfn2/Plec	4
Liver	GO:0035791	platelet-derived growth factor receptor-beta signaling pathway	0.0039708	0.0190677	0.0122828	Hip1/Lrp1/Hip1r	3
Liver	GO:0031952	regulation of protein autophosphorylation	0.00453135	0.0213163	0.0137312	Enpp1/Ctnnd1/Tnks1bp1/Mvp/Iqgap1	5
Liver	GO:0008053	mitochondrial fusion	0.00464037	0.021661	0.0139533	Opa1/Mtch2/Mfn2/Stoml2	4
Liver	GO:0033198	response to ATP	0.00464037	0.021661	0.0139533	Enpp1/Hsp90b1/Nt5e/Asph	4
Liver	GO:0032760	positive regulation of tumor necrosis factor production	0.00472004	0.0219775	0.0141572	Lgals9/Dhx9/Ncl/Hspd1/Clu/Cd36/Ddx58/Zbtb20	8
Liver	GO:0009791	post-embryonic development	0.00522506	0.0236156	0.0152124	Myo1e/Enpp1/Mmut/Aco1/Usp9x/Myo7a/Gigyf2/Aldh5a1/Atg7	9
Liver	GO:0006929	substrate-dependent cell migration	0.00525537	0.0236156	0.0152124	Fn1/Cttn/Myh10/Epb41l5	4
Liver	GO:0048762	mesenchymal cell differentiation	0.00539805	0.0241964	0.0155865	Fn1/Anxa6/Cdh2/Dab2/Ctnnb1/Ddx17/Lama5/Trim28/Epb41l5/Flna/Fermt2/Phldb2/Coro1c	13
Liver	GO:0046209	nitric oxide metabolic process	0.00558044	0.0248214	0.0159891	Slc7a2/Por/Clu/Cd36/Agxt2/Cd47/Cps1	7
Liver	GO:0044403	biological process involved in symbiotic interaction	0.00575786	0.0255729	0.0164732	Thoc2/Hyal2/Fn1/Gpx1/Hsp90ab1/Tcp1/Gsn/Eps15/Stom/Hspa8/Hspd1/Ddb1/Ist1/Hrg	14
Liver	GO:0038065	collagen-activated signaling pathway	0.00589749	0.0259716	0.01673	Col4a1/Enpp1/Col4a2	3
Liver	GO:0070633	transepithelial transport	0.00664387	0.0286424	0.0184505	Aqp1/Abcg2/Abcc2/Cldn3	4
Liver	GO:0002431	Fc receptor mediated stimulatory signaling pathway	0.00703645	0.0296859	0.0191227	Lyn/Myo1g/Cd47	3
Liver	GO:0035459	vesicle cargo loading	0.00703645	0.0296859	0.0191227	Sec24a/Sec31a/Picalm	3
Liver	GO:0038093	Fc receptor signaling pathway	0.00703645	0.0296859	0.0191227	Pigr/Myo1g/Cd47	3
Liver	GO:0098760	response to interleukin-7	0.00703645	0.0296859	0.0191227	Hnrnph1/Hspd1/Stip1	3
Liver	GO:0098761	cellular response to interleukin-7	0.00703645	0.0296859	0.0191227	Hnrnph1/Hspd1/Stip1	3
Liver	GO:0009266	response to temperature stimulus	0.00754881	0.0315618	0.0203311	Tpr/Dhx9/Hsp90ab1/Acadvl/Gclc/Vcp/Arrb2/Dnajc3/Bag3/Dnaja2	10
Liver	GO:0007398	ectoderm development	0.0082968	0.0336469	0.0216743	Nf2/Ctnnb1/Epb41l5	3
Liver	GO:0042953	lipoprotein transport	0.0082968	0.0336469	0.0216743	Cd36/Surf4/Lsr	3
Kidney	GO:0042593	glucose homeostasis	0.0063062	0.0386858	0.0287338	Gpx1/Hk1/G6pc/Stat3/Pfkm/Rps6/Ppp3ca/Rack1/Tbc1d1/Kif5b/Gk/Pdk3/Cltrn/Pdk2	14
Liver	GO:0043010	camera-type eye development	0.00846612	0.0342743	0.0220784	Shroom2/C3/Col4a1/Cfh/Vim/Man2a1/Nf2/Pcnt/Egfr/Aqp1/Ctnnb1/Lamb2/Myh10/Gpd2/Mfn2/Scrib/Dlg1	17
Liver	GO:0051090	regulation of DNA-binding transcription factor activity	0.0085827	0.0347173	0.0223638	Dhx9/Enpp1/Cat/Hcls1/Ctnnb1/Jup/Clu/Cd36/Lrrfip1/Flot2/Ddx58/Flna/Arrb1/Prkd2/Itch/Arrb2/Rnf31/Erc1/Rpl11	19
Liver	GO:0014068	positive regulation of phosphatidylinositol 3-kinase signaling	0.00876866	0.0352929	0.0227345	Fn1/Cat/Dcn/Nedd4/Hcls1/Pik3ap1	6
Liver	GO:0042982	amyloid precursor protein metabolic process	0.00876866	0.0352929	0.0227345	Lyn/Ncstn/Clu/Flot2/Picalm/Dlg1	6
Liver	GO:0060348	bone development	0.00902818	0.0361575	0.0232914	Akap13/Papss2/Enpp1/Cfh/Anxa6/Bgn/Por/Ebp/Hspg2/Glg1/Cbs/Pls3/Tjp2	13
Liver	GO:0010712	regulation of collagen metabolic process	0.00966883	0.038081	0.0245305	Itgb1/Fn1/Vim/Arrb2/Emilin1	5
Liver	GO:2001222	regulation of neuron migration	0.00966883	0.038081	0.0245305	Plxnb2/Cdh1/Ctnna2/Flna/Srgap2	5
Liver	GO:0006839	mitochondrial transport	0.010961	0.0426652	0.0274835	Hspd1/Gclc/Kif5b/Mtch2/Mfn2/Vps35/Hip1r/Bag3/Aifm1	9
Liver	GO:0000002	mitochondrial genome maintenance	0.0111208	0.0430058	0.0277029	Cfh/Opa1/Stoml2/Atg7	4
Liver	GO:1902074	response to salt	0.0111919	0.0430058	0.0277029	Enpp1/Lmnb1/Abcc6	3
Liver	GO:0001101	response to acid chemical	0.0115584	0.0442448	0.0285011	Capn2/Col4a1/Cdh1/Krt8/Slc1a2/Col1a2/Egfr/Col6a1/Ipo5/Lars/Plec	11
Liver	GO:0048608	reproductive structure development	0.012275	0.0465487	0.0299852	C3/Cdh1/Hsp90ab1/Krt8/Cd44/Plg/Ahsg/Hnrnpk/Egfr/Ctnnb1/Trim28/E2f7/Akap9/Mfn2/Safb2/Dlg1/Nup107/Flna/Arrb1/Arrb2	20
Liver	GO:0001825	blastocyst formation	0.0128869	0.0481521	0.031018	Cdh1/Tjp1/Mfn2/Matr3/Cul3	5
Lung	GO:0007015	actin filament organization	1.12893e-41	5.78914e-38	3.55315e-38	Myo1e/Capn1/Myadm/Pakap/Pdlim3/Pdlim1/Wdr1/Coro1a/Spta1/S100a10/Gsn/Icam1/Cfl1/Tpm3/Ezr/Rdx/Pik3r1/Nckap1/Prkcd/Tjp1/Nf2/Myo1b/Capza2/Capzb/Tnnt2/Actn4/Tpm1/Cdc42/Actr2/Pfn1/Actc1/Rock2/Rhog/Mprip/Pecam1/Specc1l/Limch1/Myo1g/Myo1d/Lcp1/Ctnna2/Fscn1/Myh10/Prkci/Dpysl3/Sptbn1/Sorbs1/Dbnl/Zyx/Tpm4/Fhod1/Actn1/Dlg1/Tacstd2/Wasf2/Coro2b/Elmo1/Flna/Lmod1/Kank2/Washc5/Abi1/Ppm1f/Fermt2/Phldb2/Svil/Pxn/S…	86
Lung	GO:0006753	nucleoside phosphate metabolic process	4.12801e-34	1.05842e-30	6.49618e-31	Hk2/Dld/Gucy1b1/Papss2/Slc27a3/Actn3/Slc4a1/Pfkl/Cnp/Gapdh/Eno1/Eno1b/Hk1/Fasn/Pnp/Hmgcl/Acsl1/Stat3/Pfkm/Pkm/Adsl/Atp5b/Opa1/Ran/Mapk1/Ctps2/Ctps/Xdh/G6pdx/Vcp/Atp5a1/Gmps/Mccc2/Ogdh/Samhd1/Gcdh/Nt5e/Gpam/Gart/Fcsk/Pdhx/Dlat/Acaa2/Efl1/Naprt/Pde5a/Upp2/Acsl5/Acat1/Acly/Atp5c1/Mthfd1/Far1/Mlycd/Stoml2/Nampt/Prps2/Gars/Cs/Pdhb/Prpsap1/Prps1/Atp5o/Acadsb/Gucy1a1/Sphk2/Nudt5/Acsl4/Acss2/Slc25a13/Aco…	77
Lung	GO:1903829	positive regulation of protein localization	4.31566e-22	7.63129e-20	4.68379e-20	Akap5/Fga/Epb41l2/Prkaca/Itgb1/Cdh1/Mapt/Hsp90ab1/Tcp1/Glul/Cfl1/Ezr/Msn/Rdx/Glud1/Pik3r1/Prkcd/Cct8/Pfkm/Epb41/Stom/Cdc42/Hnrnpk/Ywhae/Ran/Mapk1/Rack1/Rock2/Cct7/Cct2/Cct4/Cct5/Cct6a/Cct3/Rhog/Pecam1/Snx27/Kif5b/Myh10/Prkci/Sptbn1/Trim28/Sorbs1/Itga3/Dlg1/Coro2b/Flna/Fermt2/Fgb/Fgg/Tardbp/Actr3/Arpc2/Hnrnpm/Aacs/Atg7/Ap2b1/Vps35/Dkc1/Iqgap1/Myo18a/Acsl4/Myo1c/Gsk3b	64
Lung	GO:0140694	non-membrane-bounded organelle assembly	3.09699e-21	5.12302e-19	3.14431e-19	Casq1/Wdr1/Itgb1/Krt8/Gsn/Rplp0/Rps2/Ezr/Msn/Rpl3/Kif2a/Vps4b/Rpl6/Tnnt2/Ddx6/Tpm1/Rps14/Rps23/Rps15/Rps25/Rps3/Actc1/Kpnb1/Csrp1/Rps5/Tubb5/Myh6/Rc3h1/Lcp1/Fscn1/Myh10/Dbnl/Cltc/Rpl24/Flna/Lmod1/Pgm5/Efl1/Washc5/Rbm14/Hnrnpu/Csde1/Cds2/Arpc2/Rpl11/Rps19/Nebl/Dync1h1/Actn2/Flii/Myoz1/Ldb3/Limd1/Plec/Tnnt3	55
Lung	GO:0043434	response to peptide hormone	1.29285e-16	1.29995e-14	7.97857e-15	Capn1/Socs3/Atp2a2/Pip4k2a/Serpina3k/Gnai2/Cfl1/Serpina1b/Pik3r1/Prkcd/Ahsg/Ptpn11/Csk/Stat3/Cav1/Pkm/Opa1/Rab10/Hnrnpk/Ywhag/Prkcb/Rock2/Serpina1e/Ctnnb1/Slc27a1/Stxbp3/Gpam/Prkci/Sorbs1/Mars1/Sort1/Pip4k2b/Pck2/Hadha/Tns2/Eprs/Appl1/Atp2a1/Pxn/Slc27a4/Pip4k2c/Cyc1/Snx5/Actn2/Adrm1/Myo1c/Gsk3b	47
Lung	GO:0006457	protein folding	9.35778e-15	6.57352e-13	4.03457e-13	Hsp90aa1/P4hb/Hsp90ab1/Tcp1/Hspa2/Hspa5/Fkbp4/Canx/Hspa9/Cct8/Hspa8/Hspd1/Cct7/Cct2/Cct4/Cct5/Cct6a/Cct3/Hsph1/Tbcel/Bag5/Ero1a/Dnajb11/Grpel1/Dnaja3/Erp44/Dnajb4/Dnajc10/Dnajb2/Dnaja2	30
Lung	GO:0007163	establishment or maintenance of cell polarity	5.46262e-14	3.41614e-12	2.09669e-12	Dctn1/Pdlim1/Wdr1/Hsp90aa1/Itgb1/Hsp90ab1/Gsn/Cfl1/Ezr/Msn/Map4/Nckap1/Lmna/Cdh5/Cdc42/Rab10/Actr2/Pafah1b1/Slc9a3r1/Rhog/Mark2/Llgl2/Fscn1/Prkci/Dlg1/Myh9/Cyrib/Actr3/Parva/Parvb/Pals1/Myo18a/Pdcd6ip/Gsk3b	34
Lung	GO:0097581	lamellipodium organization	7.55793e-14	4.55966e-12	2.79854e-12	Itgb1/Cfl1/Pik3r1/Nckap1/Dnm2/Capzb/Cdc42/Actr2/Fscn1/Vcl/Ablim3/Wasf2/Abi1/Ablim1/Pxn/Twf1/Actr3/Arpc2/Snx2/Parvb/Coro1b/Snx1	22
Lung	GO:0072584	caveolin-mediated endocytosis	0.00420519	0.0172929	0.0106137	Cav1/Mapk1/Mapk3	3
Lung	GO:0009636	response to toxic substance	3.16315e-11	1.0788e-09	6.62129e-10	Prdx6/Aldh1a7/Cyp1a1/Mbp/Sod1/Gpx1/Cnp/Aldh1a1/Cyp2f2/Ephx2/Inmt/Aldh2/Pon1/Mapk1/Cd36/Pon2/Pon3/Mapk3/Gstm7/Mtarc2/Rdh11/Esd	22
Lung	GO:0061028	establishment of endothelial barrier	4.73181e-10	1.2704e-08	7.79725e-09	Myadm/Icam1/Fasn/Ezr/Msn/Rdx/Tjp1/Cdh5/Rock2/Pecam1/Vcl/Add1/Afdn/Tjp2	14
Lung	GO:0061640	cytoskeleton-dependent cytokinesis	5.8518e-10	1.5468e-08	9.49369e-09	Septin7/Cfl1/Septin4/Septin2/Vps4b/Actr2/Rock2/Myh10/Sptbn1/Washc5/Septin8/Vps4a/Snx9/Actr3/Plec/Septin6/Pdcd6ip/Arl3	18
Lung	GO:0016032	viral process	7.72264e-10	2.00009e-08	1.22758e-08	Eif3d/Psmc3/P4hb/Hsp90ab1/Gsn/Icam1/Cfl1/Eif3a/Ssb/Eps15/Vps4b/Nedd4/Cav1/Stom/Ddx6/Cdc42/Rab1a/Pfn1/Hspa8/Rock2/Vcp/Ddb1/Zc3hav1/Trim25/Dag1/Trim28/Isg15/Eif3b/Hacd3/Vps4a/Csde1/Tardbp/Atg7/Cul1/Pdcd6ip/Vapa	36
Lung	GO:0042060	wound healing	8.96152e-10	2.29773e-08	1.41026e-08	Mmrn1/Fga/Papss2/C3/Slc4a1/Itgb1/Gpx1/Anxa6/Lyn/Gna13/Prkcd/Ptpn6/Alox12/Cav1/Tpm1/Cnn2/Pecam1/Cd36/Stxbp3/Myh10/Myof/Flna/Fermt2/Fgb/Fermt3/Phldb2/Tspan8/Fgg/Myh9/Plek/Myoz1/Epb41l4b/C1galt1c1/Plec/Ppl/Coro1b/Ap3b1	37
Lung	GO:0031647	regulation of protein stability	1.46619e-09	3.56333e-08	2.18703e-08	Ddi2/Phb2/Hsp90aa1/Lamp1/Hsp90ab1/Tcp1/Gsn/Gapdh/Pik3r1/Nckap1/Ctnnd1/Cct8/Nf2/Lmna/Rps7/Rpl23/Pfn1/Hspa8/Hspd1/Cct7/Cct2/Cct4/Cct5/Cct6a/Cct3/Aak1/Flna/Septin8/Bag5/Tardbp/Dnaja3/Rpl11/Vps35	33
Lung	GO:0009410	response to xenobiotic stimulus	3.79394e-09	8.57062e-08	5.26032e-08	Cyp1a1/Sod1/Alad/Gstm1/Gpx1/Gstm2/Pnp/Cyp2d11/Aldh1a1/Dpep1/Cyp2f2/Acsl1/Cbr1/Fmo1/Ywhaz/Prkcb/Fmo3/Fmo5/Mat2a/Hadh/Pon3/Gstt1/Gstm7/Hadha/Ppm1f/Fmo2/Akr1c13/Atp1a1/Mgst1/Aacs/Ppp1r12a/Cyp2s1/Add3	33
Lung	GO:0032781	positive regulation of ATP-dependent activity	5.29808e-09	1.16603e-07	7.15666e-08	Hspa2/Dnm2/Tnnt2/Tpm1/Pfn1/Zc3hav1/Hnrnpu/Dnajb11/Chtop/Dnajc10/Dnajb2/Tnnt3	12
Lung	GO:0001667	ameboidal-type cell migration	1.50309e-08	3.09553e-07	1.89992e-07	Pdlim1/Itgb1/Rras/Gpx1/Anxa6/Glul/Cfl1/Nckap1/Dpp4/Ptpn11/Alox12/Cap1/Cdh5/Atp5b/Cdc42/Pfn1/Pafah1b1/Rock2/Atp5a1/Pecam1/Itga3/Epb41l5/Tacstd2/Wasf2/Rcc2/Kank2/Ppm1f/Plcg2/Ago2/Appl1/Sgpl1/Myh9/Pxn/Actr3/Iqgap1/Epb41l4b/Plec/Akap12/Coro1b	39
Lung	GO:0072593	reactive oxygen species metabolic process	1.76836e-08	3.59846e-07	2.2086e-07	Hk2/Prdx6/Cyp1a1/Hbb-b1/Hbb-bt/Sod1/Gnai2/Eef1a1/Mapt/Gpx1/Prkcd/Stat3/Gpx3/Aldh2/Cbr1/Hspd1/Eif5a/Xdh/G6pdx/Cd36/Hvcn1/Vdac1/Abcb7/Pon3/Plcg2/Dcxr/Sphk2	27
Lung	GO:1990542	mitochondrial transmembrane transport	2.48162e-08	4.85716e-07	2.98114e-07	Slc25a4/Slc25a5/Opa1/Hspd1/Vdac1/Abcb7/Slc25a12/Slc25a1/Sfxn3/Stoml2/Grpel1/Slc25a22/Timm50/Slc25a13/Aifm1	15
Lung	GO:0071346	cellular response to interferon-gamma	7.8381e-08	1.3579e-06	8.33425e-07	Nmi/Gsn/Gapdh/Vim/Cdc42/Actr2/Stxbp3/Kif5b/Zyx/Syncrip/Flnb/Eprs/Actr3/Dnaja3/Myo18a/Myo1c/Gbp2	17
Lung	GO:0071353	cellular response to interleukin-4	2.23801e-07	3.53124e-06	2.16734e-06	Coro1a/Tuba1b/Alad/Hsp90ab1/Rplp0/Fasn/Hspa5/Rps2/Rpl3	9
Lung	GO:0070849	response to epidermal growth factor	3.17071e-07	4.8827e-06	2.99681e-06	Ncl/Eef1a1/Cfl1/Ptpn11/Mapk1/Mapk3/Mars1/Arpc2/Dusp3/Iqgap1	10
Lung	GO:0030099	myeloid cell differentiation	5.42907e-07	7.95436e-06	4.88208e-06	Pip4k2a/Wdr1/Hbb-b1/Mb/Slc4a1/Srp54b/Fasn/Lyn/Pik3r1/Ptpn6/Ptpn11/Hspa9/Stat3/Epb42/Slc25a5/Rps14/H4f16/H4c17/Pafah1b1/G6pdx/Ctnnb1/Ank1/Isg15/Actn1/Wasf2/Ptbp3/Abi1/Myh9/Smap1/Dhrs7b/Rps19/Add1/Gsk3b/Tjp2/Ap3b1	35
Lung	GO:0006403	RNA localization	2.36292e-06	2.91275e-05	1.78773e-05	Hnrnpa2b1/Mapt/Tcp1/Ssb/Fbl/Ran/Eif5a/Kpnb1/Cct2/Cct4/Khdrbs1/Lrpprc/Hnrnpa3/Poldip3/Hnrnpu/Chtop/Dkc1/Myo1c/Ddx39b	19
Lung	GO:0072350	tricarboxylic acid metabolic process	5.73584e-06	6.36653e-05	3.90753e-05	Idh1/Glud1/Aco1/Acly/Cs/Idh3a	6
Lung	GO:1902414	protein localization to cell junction	6.12281e-06	6.76676e-05	4.15318e-05	Mapt/Tjp1/Cdh5/Actn4/Pecam1/Kif5b/Dag1/Vcl/Dlg1/Flna/Fermt2/Vps35/Afdn/Gsk3b/Tjp2	15
Lung	GO:0070371	ERK1 and ERK2 cascade	6.43665e-06	7.08308e-05	4.34732e-05	Fga/Phb2/C3/Gnai2/Rras/Icam1/Eno1b/Eif3a/Lyn/Ezr/Ptpn6/Ptpn11/Timp3/Csk/Cav1/Mapk1/Ywhaz/Slc9a3r1/Cd36/Mapk3/Camk2d/Dlg1/Fermt2/Fgb/Fgg/Dusp3/Ndrg2/Akap12	28
Lung	GO:0007264	small GTPase mediated signal transduction	7.296e-06	7.84359e-05	4.81409e-05	Sdcbp/Ntn1/Itgb1/Rras/Gna13/Nckap1/Dnm2/Cdc42/Rras2/Kpnb1/Rock2/Rhog/Pecam1/Rasip1/Arhgap1/Rasa3/Gdi2/Trim28/Dbnl/Itga3/Camk2d/Nisch/Rhot1/Wasf2/Elmo1/Kank2/Hacd3/Cyrib/Eps8l2/Dnaja3/Arhgdia/Arl3	32
Lung	GO:1901998	toxin transport	7.47825e-06	7.98927e-05	4.9035e-05	Tcp1/Hspa5/Cct8/Cct7/Cct2/Cct4/Cct5/Cct6a/Cct3	9
Lung	GO:0007229	integrin-mediated signaling pathway	1.20063e-05	0.000122402	7.51259e-05	Itgb1/Tln1/Ptpn11/Cdc42/Itga3/Zyx/Isg15/Rcc2/Flna/Fermt2/Fermt3/Pxn/Plek	13
Lung	GO:0009408	response to heat	1.34291e-05	0.000135028	8.28751e-05	Casq1/Prkaca/Hsp90aa1/Sod1/Mapt/Hsp90ab1/Ywhae/Vcp/Rasa3/Tgfb1i1/Myof/Dnaja3/Dnaja2	13
Lung	GO:0044539	long-chain fatty acid import into cell	1.79262e-05	0.000174432	0.00010706	Acsl1/Cd36/Slc27a1/Eprs/Acsl5/Slc27a4	6
Lung	GO:0009988	cell-cell recognition	3.52074e-05	0.000304972	0.00018718	Tcp1/Msn/Cct8/Cct7/Cct2/Cct4/Cct5/Cct6a/Cct3/Vdac2/Dlg1	11
Lung	GO:0031579	membrane raft organization	4.54797e-05	0.000382328	0.000234658	Myadm/Ppt1/S100a10/Gsn/Cav1/Dlg1	6
Lung	GO:0006002	fructose 6-phosphate metabolic process	4.7528e-05	0.000396944	0.000243629	Hk2/Pfkl/Hk1/Pfkm/Pfkp	5
Lung	GO:0042752	regulation of circadian rhythm	5.13538e-05	0.00042338	0.000259854	Ube3a/Alb/Ppp1ca/Ppp1cb/Ppp1cc/Rock2/Ddb1/Thrap3/Hnrnpd/Sfpq/Tardbp/Nono/Atg7/Gsk3b	14
Lung	GO:0051014	actin filament severing	0.000135821	0.00100504	0.000616854	Gsn/Cfl1/Svil/Myh9/Flii	5
Lung	GO:0098760	response to interleukin-7	0.000135821	0.00100504	0.000616854	P4hb/Eno1/Lsp1/Atp5b/Hspd1	5
Lung	GO:0098761	cellular response to interleukin-7	0.000135821	0.00100504	0.000616854	P4hb/Eno1/Lsp1/Atp5b/Hspd1	5
Lung	GO:0070528	protein kinase C signaling	0.000157683	0.00114944	0.000705481	Myadm/Capzb/Arpc2/Plek/Sphk2/Akap12/Coro1b	7
Lung	GO:0070841	inclusion body assembly	0.000157801	0.00114944	0.000705481	Hspa2/Psmc5/Psmc6/Vcp/Bag5/Dnajb2	6
Lung	GO:0033572	transferrin transport	0.000173744	0.00125664	0.000771277	Dnm2/Myo1b/Arhgap1/Cltc	4
Lung	GO:0048268	clathrin coat assembly	0.000183214	0.00131586	0.000807623	Ap1b1/Eps15/Cltc/Picalm/Ap2b1	5
Lung	GO:0007249	I-kappaB kinase/NF-kappaB signaling	0.0024977	0.0115389	0.00708216	Gapdh/Ube2n/Prkcb/Rock2/Ctnnb1/Cd36/Zc3hav1/Trim25/Cpne1/Plcg2/Hacd3/Ddx1/Rnf31/Dnaja3/Sphk2/Rbck1	16
Lung	GO:0006081	cellular aldehyde metabolic process	0.000187349	0.00133249	0.000817829	Idh1/Adh1/Aldh2/Aldh3a2/Aldh3b1/Pdxk/Hagh/Rdh11/Esd	9
Lung	GO:0042391	regulation of membrane potential	0.00020834	0.00146351	0.000898248	Dld/Atp2a2/Wdr1/Sod1/Mapt/Gna11/Alox12/Nedd4/Cav1/Ywhae/Rack1/Ywhah/Fhl1/Vcp/Cd36/Kif5b/Camk2d/Myh14/Dlg1/Flna/Atp1a1/Eif4a3/Ppa2/Stoml2/Actn2/Dbn1/Ehd3/Afdn/Gsk3b/Clic1	30
Lung	GO:0006730	one-carbon metabolic process	0.000220595	0.00152866	0.000938235	Car8/Mat2a/Car4/Ahcyl2/Aldh1l1/Sfxn3/Mthfd1	7
Lung	GO:0051131	chaperone-mediated protein complex assembly	0.000242246	0.00163237	0.00100189	Hsp90aa1/Hsp90ab1/Cct2/Lonp1/Psmg1	5
Lung	GO:0016331	morphogenesis of embryonic epithelium	0.000256175	0.00171721	0.00105396	Prkaca/Cfl1/Aldh1a1/Nckap1/Opa1/Rps7/Pfn1/Prkacb/Rock2/Ctnnb1/Specc1l/Llgl2/Tgfb1i1/Epb41l5/Mthfd1/Pals1	16
Lung	GO:0006778	porphyrin-containing compound metabolic process	0.000351413	0.00224126	0.0013756	Cyp1a1/Spta1/Alad/Ppox/Ank1/Abcb7/Iba57	7
Lung	GO:0006779	porphyrin-containing compound biosynthetic process	0.00035271	0.00224126	0.0013756	Spta1/Alad/Ppox/Ank1/Abcb7/Iba57	6
Lung	GO:0033014	tetrapyrrole biosynthetic process	0.00035271	0.00224126	0.0013756	Spta1/Alad/Ppox/Ank1/Abcb7/Iba57	6
Lung	GO:0045454	cell redox homeostasis	0.00035271	0.00224126	0.0013756	Prdx6/Dld/Gpx1/Gsr/Ero1a/Glrx3	6
Lung	GO:0042135	neurotransmitter catabolic process	0.000389461	0.0024475	0.00150218	Maoa/Maob/Hnmt/Naalad2	4
Lung	GO:0033627	cell adhesion mediated by integrin	0.000476669	0.00293793	0.00180319	Mmrn1/Itgb1/Icam1/Lyn/Dpp4/Ptpn6/Vtn/Ptpn11/Itga3/Fermt3	10
Lung	GO:0035966	response to topologically incorrect protein	0.00048091	0.00296051	0.00181705	Hsp90aa1/Hspa2/Hspa5/Pik3r1/Hspa9/Hspa8/Hspd1/Vcp/Hsph1/Uggt1/Ero1a/Erp44/Dnajc10	13
Lung	GO:0001764	neuron migration	0.000488169	0.0030016	0.00184227	Ntn1/Cdh1/Mapt/Plaa/Septin4/Stat3/Ywhae/Pafah1b1/Ctnnb1/Mark2/Ctnna2/Myh10/Itga3/Tubb2a/Flna/Gsk3b	16
Lung	GO:0051642	centrosome localization	0.000503007	0.00306328	0.00188012	Ezr/Pafah1b1/Kif5b/Fhod1/Dync1li2/Dlg1	6
Lung	GO:0060544	regulation of necroptotic process	0.000507384	0.00306824	0.00188317	Casp6/Slc25a4/Cav1/Rnf31/Rbck1	5
Lung	GO:0046209	nitric oxide metabolic process	0.000521427	0.00313835	0.0019262	Ptgis/Hsp90aa1/Icam1/Por/Dnm2/Cav1/Rock2/Cd36/Mtarc2/Cyb5r3	10
Lung	GO:0042537	benzene-containing compound metabolic process	0.000777455	0.00441505	0.00270979	Ephx2/Fah/Pon3/Cyp4b1/Gstm7	5
Lung	GO:0021700	developmental maturation	0.000921461	0.00515857	0.00316613	Akap5/Dld/Actn3/C3/Prkaca/Ap1g1/Septin4/Akr1b3/Epb42/Cdh5/Opa1/Hnrnpk/Pfn1/Ywhaz/Pebp1/G6pdx/Ctnnb1/Dag1/Ppp2r1a/Picalm/Ptbp3/Washc5/Gsk3b	23
Lung	GO:0010737	protein kinase A signaling	0.00109755	0.00594321	0.00364772	Akap5/Prkaca/Ezr/Prkacb/Lcp1/Akap12	6
Lung	GO:0032528	microvillus organization	0.00136612	0.00709774	0.00435632	Ezr/Rdx/Ptpn11/Slc9a3r1/Fscn1	5
Lung	GO:0045815	epigenetic maintenance of chromatin in transcription-competent conformation	0.00864835	0.0303758	0.0186435	Wbp2/Sphk2/Macroh2a1	3
Lung	GO:0045995	regulation of embryonic development	0.0016316	0.00822589	0.00504874	Cfl1/Hspa5/Ruvbl1/Pafah1b1/Ctnnb1/Dag1/Phldb2/Rab14/Ruvbl2	9
Lung	GO:0048660	regulation of smooth muscle cell proliferation	0.0017002	0.00841564	0.00516519	Gnai2/Pik3r1/Gna13/Alox12/Akr1b3/Cav1/Tpm1/Ctnnb1/Cnn1/Camk2d/Nampt/Ndrg2/Gsk3b/Ddx39b	14
Lung	GO:0014909	smooth muscle cell migration	0.00185621	0.00905238	0.005556	Fga/Ace/Gna13/Vtn/Tpm1/Camk2d/Arpc2/Parva/Iqgap1/Coro1b	10
Lung	GO:0032606	type I interferon production	0.00199128	0.00957008	0.00587374	Nmi/Hsp90aa1/Gapdh/Ptpn11/Nploc4/Hspd1/Zc3hav1/Isg15/Plcg2/Ap3b1	10
Lung	GO:1990845	adaptive thermogenesis	0.00207076	0.00983796	0.00603816	Actn3/Aldh1a1/Acsl1/Slc25a4/Cav1/Acadl/Slc25a5/Cd36/Hadh/Clic5/Hnrnpu/Dhrs7b/Dync1h1	13
Lung	GO:0035633	maintenance of blood-brain barrier	0.00207196	0.00983796	0.00603816	Mbp/Tjp1/Ocln/Tjp2	4
Lung	GO:0050892	intestinal absorption	0.00212265	0.0100046	0.00614042	Ezr/Aco1/Epb41/Cd36/Lima1/Tjp2	6
Lung	GO:0032623	interleukin-2 production	0.00220571	0.010358	0.00635732	Pnp/Ezr/Rps3/Gpam/Sptbn1/Plcg2/Stoml2/Homer3	8
Lung	GO:0032760	positive regulation of tumor necrosis factor production	0.00244464	0.011304	0.00693796	Ncl/Pik3r1/Ptpn11/Stat3/Hspd1/Cd36/Plcg2/Lrrfip2/Sphk2/Akap12	10
Lung	GO:1901798	positive regulation of signal transduction by p53 class mediator	0.00259272	0.0118287	0.00726	Rps20/Rps7/Rpl23/Rps15/Rpl11	5
Lung	GO:0097305	response to alcohol	0.00272333	0.012315	0.00755849	Eef1b2/Adh1/Sod1/Cdh1/Alad/Serpina1b/Aldh1a1/Aldh2/Hnrnpk/G6pdx/Serpina1e/Ctnnb1/Hnrnpd/Arpc2/Aacs/Sphk2	16
Lung	GO:0015669	gas transport	0.00312118	0.0136642	0.00838655	Hbb-b1/Hbb-bt/Mb/Car4	4
Lung	GO:0033962	P-body assembly	0.00312118	0.0136642	0.00838655	Ddx6/Rc3h1/Dync1h1/Limd1	4
Lung	GO:0036120	cellular response to platelet-derived growth factor stimulus	0.00312118	0.0136642	0.00838655	Mars1/Arpc2/Iqgap1/Coro1b	4
Lung	GO:0140747	regulation of ncRNA transcription	0.00312118	0.0136642	0.00838655	Ncl/Mars1/Macroh2a2/Macroh2a1	4
Lung	GO:0006450	regulation of translational fidelity	0.00313093	0.0136642	0.00838655	Rps5/Rps9/Aars	3
Lung	GO:0010171	body morphogenesis	0.00320873	0.0139799	0.00858034	Rras/Nckap1/Ptpn11/Specc1l/Dag1/Phldb2/Sgpl1	7
Lung	GO:0046697	decidualization	0.00376089	0.0159651	0.00979877	Ptgis/Cdh1/Mapk1/Mapk3	4
Lung	GO:0008611	ether lipid biosynthetic process	0.00420519	0.0172929	0.0106137	Fasn/Far1/Dhrs7b	3
Lung	GO:0009415	response to water	0.00420519	0.0172929	0.0106137	Krt8/Akr1b3/Plec	3
Lung	GO:0046504	glycerol ether biosynthetic process	0.00420519	0.0172929	0.0106137	Fasn/Far1/Dhrs7b	3
Lung	GO:0048617	embryonic foregut morphogenesis	0.00420519	0.0172929	0.0106137	Nckap1/Ctnnb1/Epb41l5	3
Lung	GO:0097384	cellular lipid biosynthetic process	0.00420519	0.0172929	0.0106137	Fasn/Far1/Dhrs7b	3
Lung	GO:0018107	peptidyl-threonine phosphorylation	0.00458211	0.0184435	0.0113199	Prkaca/Hk1/Prkcd/Tnks1bp1/Mapk1/Prkcb/Rock2/Camk2d/Cdc42bpb/Gsk3b	10
Lung	GO:0043968	histone H2A acetylation	0.00529489	0.020823	0.0127804	Ruvbl1/Ing3/Sphk2/Ruvbl2	4
Lung	GO:0007584	response to nutrient	0.00538408	0.0211082	0.0129554	Alad/Mapt/Adsl/Kank2/Slc27a4/Aacs/Plec	7
Lung	GO:0030388	fructose 1,6-bisphosphate metabolic process	0.0054771	0.0212134	0.01302	Pfkl/Pfkm/Pfkp	3
Lung	GO:0060439	trachea morphogenesis	0.0054771	0.0212134	0.01302	Mapk1/Ctnnb1/Mapk3	3
Lung	GO:0034383	low-density lipoprotein particle clearance	0.00619837	0.0235098	0.0144294	Csk/Hnrnpk/Cd36/Ehd1	4
Lung	GO:0001659	temperature homeostasis	0.00660561	0.0248158	0.015231	Actn3/Gpx1/Aldh1a1/Acsl1/Stat3/Cav1/Acadvl/Acadl/Cd36/Slc27a1/Hadh/Dhrs7b/Dync1h1	13
Lung	GO:0000255	allantoin metabolic process	0.00695564	0.0256055	0.0157157	Pnp/Xdh/Gda	3
Lung	GO:0009404	toxin metabolic process	0.00695564	0.0256055	0.0157157	Cyp1a1/Fmo1/Fmo2	3
Lung	GO:0002931	response to ischemia	0.00715161	0.0262516	0.0161122	Hk2/Hk1/Cav1/Rock2/Mlycd	5
Lung	GO:0045879	negative regulation of smoothened signaling pathway	0.00715161	0.0262516	0.0161122	Prkaca/Rack1/Prkacb/Vcp/Herc4	5
Lung	GO:0043171	peptide catabolic process	0.00829979	0.0296294	0.0181854	Ace/Dpep1/Anpep/Npepps	4
Lung	GO:0045176	apical protein localization	0.00864835	0.0303758	0.0186435	Rdx/Nckap1/Rab14	3
Stomach	GO:0071103	DNA conformation change	0.00586803	0.0290551	0.0199436	Dhx9/Anxa1/Pura/Top1/Ddx1/Upf1	6
Lung	GO:0072530	purine-containing compound transmembrane transport	0.00864835	0.0303758	0.0186435	Slc25a4/Slc25a5/Slc25a42	3
Lung	GO:0006515	protein quality control for misfolded or incompletely synthesized proteins	0.00950565	0.0327147	0.020079	Yme1l1/Vcp/Uggt1/Lonp1	4
Lung	GO:0032069	regulation of nuclease activity	0.00950565	0.0327147	0.020079	Gzma/Prkcd/Abce1/Rps3	4
Lung	GO:0070584	mitochondrion morphogenesis	0.00950565	0.0327147	0.020079	Opa1/Myh14/Poldip2/Plec	4
Lung	GO:0021932	hindbrain radial glia guided cell migration	0.0105614	0.035514	0.0217971	Itgb1/Ctnna2/Flna	3
Heart	GO:0008637	apoptotic mitochondrial changes	2.44403e-14	1.99613e-12	1.33569e-12	Gclm/Sfn/Sod2/Gpx1/Pnp/Lmna/Slc25a4/Slc25a5/Opa1/Hspd1/Mtch2/Dnm1l/Ndufs1/Fam162a/Timm50/Pycard/Vps35/Gsk3b/Aifm1	19
Lung	GO:0098917	retrograde trans-synaptic signaling	0.0105614	0.035514	0.0217971	Farp1/Dag1/Gucy1a1	3
Lung	GO:0008277	regulation of G protein-coupled receptor signaling pathway	0.0107798	0.036146	0.022185	Mgll/C3/Gnai2/Itgb1/Dnm2/Rock2/Kctd12/Pde5a/Ywhab/Plek	10
Lung	GO:0034063	stress granule assembly	0.0108198	0.036146	0.022185	Ddx6/Rps23/Csde1/Dync1h1	4
Lung	GO:0022612	gland morphogenesis	0.0108622	0.036264	0.0222574	Ntn1/Phb2/Capn1/Cdh1/Rps6ka1/Tgm2/Msn/Ctnnd1/Cav1/Slc9a3r1/Dag1	11
Lung	GO:0042789	mRNA transcription by RNA polymerase II	0.0118706	0.0392725	0.0241039	S100a10/Stat3/Hnrnpd/Flna/Ap3b1	5
Lung	GO:0060324	face development	0.0120386	0.0397771	0.0244136	Rras/Ptpn11/Mapk1/Specc1l/Mapk3/Sgpl1	6
Lung	GO:0106380	purine ribonucleotide salvage	0.0126997	0.0412953	0.0253455	Pnp/Adsl/Gmps	3
Lung	GO:0006040	amino sugar metabolic process	0.0130182	0.0421447	0.0258668	Chil3/Aldh1a7/Aldh1a1/Uap1l1/Pgm3	5
Lung	GO:0006929	substrate-dependent cell migration	0.0137863	0.0441576	0.0271022	Ntn1/Atp5b/Myh10/Epb41l5	4
Lung	GO:0006264	mitochondrial DNA replication	0.015067	0.0471983	0.0289685	Stoml2/Dnaja3/Atg7	3
Lung	GO:0071711	basement membrane organization	0.0154446	0.048234	0.0296041	Itgb1/Cav1/Dag1/Phldb2	4
Lung	GO:0072348	sulfur compound transport	0.0155331	0.0483334	0.0296652	Slc9a3r1/Slc27a1/Mgst1/Slc25a11/Slc25a10	5
Lung	GO:0032675	regulation of interleukin-6 production	0.0159377	0.0495324	0.0304011	Capn2/Mbp/Ncl/Ptpn6/Ptpn11/Csk/Stat3/Hspd1/Cd36/Plcg2/Sphk2	11
Spleen	GO:1901568	fatty acid derivative metabolic process	2.25424e-09	3.03055e-06	2.26711e-06	Alox12/Acsl1/Abcd1/Cbr1/Hmgcs2/Acsl5/Far1/Acsl4/Abhd16a	9
Stomach	GO:0072584	caveolin-mediated endocytosis	0.00314953	0.0185409	0.0127266	Cav1/Mapk1/Pacsin2	3
Spleen	GO:0016042	lipid catabolic process	2.54882e-09	3.03055e-06	2.26711e-06	Slc25a17/Ppt1/Abcd1/Cbr1/Hsd11b1/Abcd3/Ywhah/Cpt1a/Alk/Smpd4/Ilvbl/Acsl5/Sgpl1/Slc27a4/Hadhb/Abhd12/Gdpd1/Iah1/Crot/Hsd17b11/Abhd16a	21
Spleen	GO:0061912	selective autophagy	4.59889e-09	3.85808e-06	2.88618e-06	Phb2/Sptlc1/Slc25a4/Slc25a5/Sptlc2/Sting1/Cdc37/Sqstm1/Rnf31/Retreg3/Tbk1	11
Spleen	GO:0090407	organophosphate biosynthetic process	5.40802e-09	3.85808e-06	2.88618e-06	Mocs3/Sptlc1/Dpm1/Papss2/Aldoa/Pnp/Impdh2/Tkt/Acsl1/Hmgcs2/Sptlc2/Lpcat1/Pigs/Pik3c3/Pip4k2b/Pik3cb/Acsl5/Pip4k2c/Far1/Dhrs7b/Stoml2/Prps2/Acsl4/Slc25a13/Vapa	25
Spleen	GO:0006091	generation of precursor metabolites and energy	1.63946e-08	8.83779e-06	6.61142e-06	Phb2/Slc4a1/Aldoa/Tkt/Gfpt1/Abcd1/Hsd11b1/Hmgcs2/Ogdh/Mybbp1a/Ndufs1/Ndufv1/Ugp2/Stoml2/Ppp1r3a/Trap1/Uqcrc1/Cyc1/Dlst/Idh3a/Crot/Slc25a13/Pfkp	23
Spleen	GO:0022613	ribonucleoprotein complex biogenesis	2.09782e-08	9.35367e-06	6.99735e-06	Rpp30/Hsp90aa1/Rps16/Rpl3/Ruvbl1/Rps24/Rps17/Rps5/Eif2d/Rrp12/Rpl35/Mybbp1a/Fbll1/Eif4b/Ddx18/Eif2s2/Nmd3/Rpl7l1/Pes1/Wdr12/Ruvbl2/Eif2s3x	22
Spleen	GO:1990542	mitochondrial transmembrane transport	9.57135e-07	0.000100415	7.51188e-05	Slc25a4/Slc25a5/Mcu/Abcb7/Sfxn3/Stoml2/Timm50/Slc25a13/Aifm1	9
Spleen	GO:0017038	protein import	2.41726e-06	0.000178919	0.000133847	Phb2/Hsp90aa1/Mapk14/Ppp3ca/Elavl1/Jak2/Trim28/Sqstm1/Samm50/Appl1/Nup35/Tomm70a/Timm50/Aifm1	14
Spleen	GO:0007264	small GTPase mediated signal transduction	4.20814e-06	0.000277971	0.000207946	Arfgef2/Dennd4c/Dnm2/Ywhaq/Was/Rhog/Dennd4b/Gdi2/Trim28/Arhgap30/Madd/Rhot1/Pik3cb/Arrb1/Hacd3/Iqsec1/Cyrib/Dnaja3/Cul3	19
Spleen	GO:0016032	viral process	4.56813e-06	0.000290974	0.000217673	Hdac1/Psmc3/Cd4/Ctsb/Ssb/Stom/Ddx6/Gtf2b/Phb/Ddb1/Eif2d/Trim28/Etf1/Hacd3/Trim12a/Eif3f/Vapa	17
Spleen	GO:0090114	COPII-coated vesicle budding	1.51922e-05	0.000732307	0.000547828	Pef1/Sec23b/Cul3/Preb/Vapa	5
Spleen	GO:1901679	nucleotide transmembrane transport	1.80144e-05	0.000813383	0.00060848	Slc25a4/Slc25a5/Slc25a51/Slc25a42	4
Spleen	GO:0006081	cellular aldehyde metabolic process	2.103e-05	0.000926099	0.000692801	Aldoa/Tkt/Aldh2/Aldh3a2/Rdh13/Rdh11/Esd	7
Spleen	GO:0008053	mitochondrial fusion	3.2543e-05	0.00128979	0.00096487	Parl/Tfrc/Vat1/Stoml2/Chchd3	5
Spleen	GO:0015908	fatty acid transport	4.17826e-05	0.00156883	0.00117362	Slc25a17/Acsl1/Abcd1/Abcd3/Acsl5/Slc27a4/Crot/Acsl4	8
Spleen	GO:0060546	negative regulation of necroptotic process	5.75539e-05	0.00195519	0.00146265	Slc25a4/Birc2/Rnf31/Rbck1	4
Spleen	GO:0045785	positive regulation of cell adhesion	6.67956e-05	0.002166	0.00162035	Myadm/Hsd17b12/Slc4a1/Cd4/Hsp90aa1/Calr/Cd44/Pnp/Dnm2/Ppp3ca/Stx4a/Jak2/Tfrc/Ppm1f/Cyrib/Emilin1/Dnaja3/Afdn	18
Spleen	GO:0072593	reactive oxygen species metabolic process	9.29571e-05	0.002834	0.00212008	Hbb-b1/Hbb-bt/Aldh2/Mapk14/Abcd1/Cbr1/Parl/Cybb/Abcb7/Birc2/Ndufs1/Gnai3	12
Spleen	GO:0033013	tetrapyrrole metabolic process	9.40062e-05	0.0028417	0.00212583	Hmox2/Ppox/Abcb7/Cox15/Lmbrd1/Abcb10	6
Spleen	GO:1905168	positive regulation of double-strand break repair via homologous recombination	0.000125017	0.00345685	0.00258602	Ruvbl1/Was/Mms19/Ruvbl2/Actl6a	5
Spleen	GO:0031396	regulation of protein ubiquitination	0.000151111	0.00396334	0.00296492	Daxx/Hsp90aa1/Birc2/Sqstm1/Pef1/Arrb1/Arrb2/Derl1/Dnaja3/Herpud1/Cul3	11
Spleen	GO:0019884	antigen processing and presentation of exogenous antigen	0.00016045	0.00414729	0.00310253	H2-K1/Tap2/Psme2/Unc93b1/Tapbp	5
Spleen	GO:0002534	cytokine production involved in inflammatory response	0.000196184	0.00471657	0.0035284	Rap1gds1/Mapk14/Abcd1/Pld4/Gbp5/Appl1	6
Spleen	GO:0006907	pinocytosis	0.000201382	0.00475715	0.00355875	Ppt1/Dnm2/Appl1/Snx5	4
Spleen	GO:0051090	regulation of DNA-binding transcription factor activity	0.000204667	0.00480293	0.003593	Phb2/Traf1/Traf2/Ppp3ca/Anxa4/Cd84/Sting1/Tradd/Jak2/Tfrc/Arrb1/Arrb2/Rnf31/Dnaja3/Trim12a/Rbck1	16
Spleen	GO:0042886	amide transport	0.000231462	0.00533776	0.0039931	Car2/Tap2/Slc16a1/Ppp3ca/Stx4a/Cpt1a/Mcu/Stxbp3/Jak2/Madd/Arrb1/Acsl4/Sytl4/Vapa	14
Spleen	GO:0002084	protein depalmitoylation	0.000241365	0.0053475	0.00400039	Ppt1/Abhd17b/Abhd12	3
Spleen	GO:0098734	macromolecule depalmitoylation	0.000241365	0.0053475	0.00400039	Ppt1/Abhd17b/Abhd12	3
Spleen	GO:0110095	cellular detoxification of aldehyde	0.000241365	0.0053475	0.00400039	Aldh2/Rdh11/Esd	3
Spleen	GO:0002262	myeloid cell homeostasis	0.000311498	0.00646762	0.00483833	Hbb-b1/Slc4a1/Cd44/Mapk14/Slc25a5/Rps24/Rps17/Jak2/Pik3cb/Abcb10	10
Spleen	GO:0098586	cellular response to virus	0.000370764	0.00717068	0.00536428	Phb2/Hsp90aa1/Nfkb1/Mapk14/Phb/Tomm70a	6
Spleen	GO:0006515	protein quality control for misfolded or incompletely synthesized proteins	0.00038315	0.00724049	0.00541651	Yme1l1/Derl1/Cul3/Bag6	4
Spleen	GO:0032728	positive regulation of interferon-beta production	0.000383643	0.00724049	0.00541651	Hsp90aa1/Sting1/Polr3g/Tomm70a/Tbk1	5
Spleen	GO:0035966	response to topologically incorrect protein	0.000495981	0.00858818	0.00642469	Daxx/Hsp90aa1/Faf2/Derl1/Abcb10/Herpud1/Cul3/Bag6	8
Spleen	GO:0072530	purine-containing compound transmembrane transport	0.000704483	0.0106029	0.00793189	Slc25a4/Slc25a5/Slc25a42	3
Spleen	GO:0052547	regulation of peptidase activity	0.000736701	0.010995	0.00822523	Hdac1/Birc6/Ctsb/Cd44/Serpina1b/Alox12/Cast/Psme2/Jak2/Atp2a3/Arrb1/Ppm1f/Arrb2/Dnaja3/Herpud1	15
Spleen	GO:0051098	regulation of binding	0.000742682	0.0110381	0.00825745	Eif3e/Gtf2b/Ppp3ca/Mark2/Sting1/Jak2/Trim28/Atp2a3/Arrb1/Eif4a3/Arrb2/Dhrs7b/Derl1/Nmd3	14
Spleen	GO:0006720	isoprenoid metabolic process	0.000945493	0.0125842	0.00941408	Dpm1/Aldh3a2/Hmgcs2/Rdh13/Rdh14/Rdh11	6
Spleen	GO:0051881	regulation of mitochondrial membrane potential	0.000945493	0.0125842	0.00941408	Gclm/Alox12/Abcd1/Ndufs1/Ppa2/Stoml2	6
Spleen	GO:0006103	2-oxoglutarate metabolic process	0.00127869	0.015409	0.0115273	Ogdh/Dlst/Idh3a	3
Spleen	GO:0030865	cortical cytoskeleton organization	0.00134447	0.0158798	0.0118795	Fmnl2/Septin7/Calr/Rhog/Epb41l3	5
Spleen	GO:0032655	regulation of interleukin-12 production	0.00134447	0.0158798	0.0118795	Nfkb1/Ltb/Mapk14/Unc93b1/Arrb2	5
Spleen	GO:0060382	regulation of DNA strand elongation	0.00151977	0.0172644	0.0129153	Ruvbl1/Ruvbl2/Actl6a	3
Spleen	GO:1902855	regulation of non-motile cilium assembly	0.00151977	0.0172644	0.0129153	Septin7/Dnm2/Septin9	3
Spleen	GO:0006457	protein folding	0.00155762	0.0174718	0.0130704	Hsp90aa1/Calr/Canx/Cdc37/Txndc5/Dnaja3/Trap1/Dnaja2	8
Spleen	GO:0032885	regulation of polysaccharide biosynthetic process	0.00158928	0.0176603	0.0132114	Ap2a1/Nfkb1/Gfpt1/Ppp1r3a	4
Spleen	GO:0006066	alcohol metabolic process	0.00194843	0.0202036	0.015114	Sptlc1/Dpm1/Nfkb1/Aldh3a2/Hmgcs2/Sptlc2/Lbr/Soat1/Gdpd1/Idh3a/Rdh14/Rdh11	12
Spleen	GO:0015669	gas transport	0.00208291	0.0208448	0.0155937	Car2/Hbb-b1/Hbb-bt	3
Spleen	GO:0016570	histone modification	0.00219061	0.0212913	0.0159277	Hdac1/Daxx/Ruvbl1/Phb/Ddb1/Ctcf/Jak2/Fbll1/Vrk1/Arrb1/Ppm1f/Setd7/Ruvbl2/Mbd3/Actl6a	15
Spleen	GO:0051153	regulation of striated muscle cell differentiation	0.00236611	0.022773	0.0170362	Daxx/Mapk14/Slc25a4/Ybx1/Arrb2/Tomm70a	6
Spleen	GO:0031647	regulation of protein stability	0.00273669	0.0253553	0.0189679	Phb2/Ddost/Hsp90aa1/Calr/Phb/Cdc37/Trim24/Derl1/Dnaja3/Cul3/Bag6	11
Spleen	GO:0009451	RNA modification	0.00278379	0.0256583	0.0191946	Pusl1/Mocs3/Pcif1/Ctu2/Fbll1/Mettl2/Wtap	7
Spleen	GO:0071356	cellular response to tumor necrosis factor	0.00294376	0.0269241	0.0201415	Nfkb1/Traf1/Traf2/Mapk14/Tradd/Jak2/Birc2/Smpd4	8
Spleen	GO:0009410	response to xenobiotic stimulus	0.00363791	0.0316498	0.0236768	Gclm/Gstm1/Gstm2/Pnp/Gsta3/Acsl1/Cbr1/Tfrc/Ppm1f/Atp1a1/Crot	11
Spleen	GO:0045780	positive regulation of bone resorption	0.00448572	0.0363649	0.0272041	Car2/Tfrc/Trf	3
Spleen	GO:0001824	blastocyst development	0.00463704	0.0374215	0.0279945	Psmc3/Psmc4/Fbll1/Nasp/Rpl7l1/Cul3/Actl6a	7
Spleen	GO:0022604	regulation of cell morphogenesis	0.0048674	0.0390158	0.0291871	Fmnl2/Myadm/Aldoa/Calr/Cd44/Dnm2/Rhog/Mark2/Larp4/Afdn/Epb41l3	11
Spleen	GO:0018105	peptidyl-serine phosphorylation	0.00497414	0.0397591	0.0297432	Csnk2a2/Hsp90aa1/Cd44/Mapk14/Mark2/Tfrc/Vrk1/Arrb1/Ppm1f/Arrb2/Tbk1	11
Spleen	GO:0006346	DNA methylation-dependent heterochromatin assembly	0.00499854	0.0397987	0.0297728	Hdac1/Trim28/Mbd3	3
Spleen	GO:0032469	endoplasmic reticulum calcium ion homeostasis	0.00554527	0.0432822	0.0323788	Rap1gds1/Atp2a3/Herpud1	3
Kidney	GO:0051156	glucose 6-phosphate metabolic process	0.00156986	0.0132535	0.00984404	Hk1/G6pc/Hsd11b1/G6pdx	4
Spleen	GO:0051560	mitochondrial calcium ion homeostasis	0.00612649	0.0468952	0.0350817	Rap1gds1/Mcu/Immt	3
Stomach	GO:0006091	generation of precursor metabolites and energy	1.61368e-31	7.89413e-28	5.41857e-28	Dld/Phb2/Idh1/Adh1/ND4/ND5/Ldha/Pgk1/Pfkl/Gapdh/Eno1/Eno1b/Hk1/Pdha1/Hmgcl/Tkt/Stat3/Gfpt1/Pfkm/Pkm/Adsl/Atp5b/Ppp1cb/Idh3g/Fh1/G6pdx/Vcp/Atp5a1/Tefm/Ogdh/Sorbs1/Mtch2/Slc25a12/Dlat/Pygb/Aldh1l2/Sdha/Acat1/Gale/Aldh1l1/Ndufs1/Atp5c1/Ndufs2/Ndufv1/Ugp2/Taldo1/Stoml2/Aco2/Ndufa10/Etfa/Trap1/Uqcrc1/Cs/Pdhb/Oxct1/Cyc1/Dlst/Idh3a/Pgam1/Ndufs3/Etfb/Plec/Slc25a13/Galk1/Pfkp/Suclg1/Entpd5/Suclg2/Sucla2	69
Stomach	GO:0006790	sulfur compound metabolic process	4.5503e-31	1.113e-27	7.63972e-28	Dld/Gsto1/Gclm/Ugdh/Papss2/Idh1/Hbb-b1/Hbb-bt/Hbb-b2/Gstm1/Gstm2/Mmut/Fasn/Gstp1/Gstm3/Gsta4/Bgn/Dcn/Gsta3/Pdha1/Hmgcl/Hspa9/Gsr/Gstm5/Hsd17b4/G6pdx/Mat2a/Sult1d1/Ogdh/Gcdh/Phgdh/Gstm7/Pdhx/Dlat/Ptges2/Acaa2/Acat1/Gstm4/Acly/Cbs/Mthfd1/Pdk3/Mlycd/Hagh/Acss1/Mtap/Glrx3/Mri1/Cs/Pdhb/Eef1g/Sult1c2/Acadsb/Sult1b1/Sqor/Suclg1/Nfs1/Clic1/Suclg2/Sucla2	60
Stomach	GO:0007015	actin filament organization	5.95102e-27	9.70414e-24	6.66097e-24	Myo1e/Myadm/Pdlim3/Pdlim1/Myo1a/Wdr1/Avil/Gsn/Tpm3/Ezr/Ctnna1/Marcks/Prkcd/Tjp1/Nf2/Myo1b/Capza2/Capzb/Tmod1/Actn4/Tpm1/Tpm2/Actr2/Actc1/Acta1/Casp4/Vasp/Iqgap2/Sorbs2/Myo1d/Cttn/Ctnna2/Myh10/Prkci/Dpysl3/Sptbn1/Sorbs1/Vil1/Tpm4/Cyfip1/Actn1/Coro2b/Flna/Lmod1/Arrb1/Kank2/Fermt2/Svil/Vill/Twf1/Actr3/Pls3/Arpc2/Lima1/Tmod3/Actn2/Tmod2/Hip1r/Plec/Dbn1/Add3/Add1/Dstn/Myo1c/Coro1c	65
Stomach	GO:0022613	ribonucleoprotein complex biogenesis	1.61388e-23	6.95057e-21	4.77091e-21	Dhx9/Eif3d/Srpk1/Hsp90aa1/Hsp90ab1/Rpl7a/Rpl7/Rpsa/Rplp0/Glul/Rpl13a/Eif3a/Rps2/Rpl3/Fbl/Rpl6/Rpl5/Rrp1/Ruvbl1/Abce1/Rpl26/Rps7/Rps8/Rpl23a/Rps6/Lyar/Mrpl10/Ddx17/Luc7l3/Tsr1/Npm1/Nop58/Rpl35/Luc7l2/Rsl1d1/Riox2/Gtpbp10/Nat10/Ddx18/Rrp1b/Prpf6/Prpf3/Mrps2/Prpf19/Eif2s2/Pwp1/Mrpl1/Luc7l/Nop56/Brix1/Pak1ip1/Dkc1/Ddx21/Wdr12/Sart3/Ruvbl2/Ddx39b	57
Stomach	GO:1903829	positive regulation of protein localization	8.63829e-19	2.22413e-16	1.52666e-16	Gnai1/Fga/Numa1/Epb41l2/Sfn/Itgb1/Cdh1/Hsp90ab1/Tcp1/Glul/Ezr/Prkcd/Cct8/Pfkm/Epb41/Hnrnpk/Ywhae/Mapk1/Rack1/Cct7/Cct2/Cct4/Cct5/Cct6a/Cct3/Larp7/Kif5b/Myh10/Npm1/Prkci/Sptbn1/Trim28/Sorbs1/Vil1/Coro2b/Ipo5/Asph/Flna/Arrb1/Fermt2/Crocc/Fgb/Dnm1l/Mepce/Tardbp/Actr3/Arpc2/Hnrnpm/Oxct1/Ap2b1/Vps35/Dkc1/Iqgap1/Myo18a/Sytl4/Myo1c	56
Stomach	GO:0006457	protein folding	1.05376e-18	2.5775e-16	1.76921e-16	Pdia2/Hsp90aa1/Hsp90ab1/Tcp1/Hspa2/Hspa5/Canx/Hspa9/Cct8/Hspa8/Dnaja1/Hspd1/Cct7/Cct2/Cct4/Cct5/Cct6a/Cct3/Clu/Cdc37/Hsph1/Ahsa1/Txndc5/Pdia5/Dnajb11/Grpel1/Dnaja3/Trap1/Chordc1/Dnajc10/Clpx/Dnaja2/Entpd5	33
Stomach	GO:0140694	non-membrane-bounded organelle assembly	1.34032e-16	2.18561e-14	1.50022e-14	Cavin4/Numa1/Casq2/Casq1/Wdr1/Itgb1/Krt8/Gsn/Rpsa/Rplp0/Rps2/Ezr/Rpl3/Rpl6/Rpl5/Tmod1/Tpm1/Rpl23a/Rps3/Actc1/Acta1/Kpnb1/Csrp1/Tubb5/Rc3h1/Myh10/Npm1/Vil1/Cltc/Eif2s1/Flna/Lmod1/Pgm5/Hnrnpu/Flnc/Farp2/Csde1/Mrps2/Arpc2/Brix1/Tmod3/Dync1h1/Actn2/Tmod2/Plec/Tnnt3	46
Stomach	GO:0050821	protein stabilization	1.86491e-12	1.00254e-10	6.88149e-11	Phb2/Hsp90aa1/Hsp90ab1/Tcp1/Atp1b1/Gapdh/Gnaq/Ctnnd1/Cct8/H1f5/Rpl5/Rps7/Hspd1/Phb/Cct7/Cct2/Cct4/Cct5/Cct6a/Cct3/Clu/Cdc37/Npm1/Usp7/Flna/Dnaja3/Hip1r/Bag6	28
Stomach	GO:0016032	viral process	7.44257e-10	2.61936e-08	1.79794e-08	Dhx9/Eif3d/Srpk1/Psmc3/Ctsb/Hsp90ab1/Gsn/Eif3a/Ssb/Eps15/Nedd4/Cav1/Pcbp1/Hspa8/Phb/Vcp/Larp7/Smarca4/Ddb1/Pcbp2/Trim28/Isg15/Larp1/Eif3b/Hacd3/Eif3l/Oasl1/Csde1/Rrp1b/Tardbp/Eif3f/Cul1/Pdcd6ip/Vapa	34
Stomach	GO:0031589	cell-substrate adhesion	9.58015e-09	2.74071e-07	1.88124e-07	Fga/Myadm/Slk/Ilk/Hsd17b12/Nid2/Itgb1/Nid1/Fn1/Dmd/Marcks/Vtn/Actn4/Ctnnb1/Cttn/Lamb2/Postn/Sorbs1/Actn1/Epb41l5/Coro2b/Flna/Sfrp1/Fermt2/Fgb/Emilin1/Arpc2/Parva/Hrg/Actn2/Iqgap1/Dbn1/Coro1c	33
Stomach	GO:0010563	negative regulation of phosphorus metabolic process	1.3245e-08	3.68152e-07	2.52702e-07	Myadm/Ilk/Pip4k2a/Gnai2/Dmd/Gstp1/Gnaq/Prkcd/Wars/Stat3/Nf2/Cav1/Ywhae/Dnaja1/Rack1/Niban1/Deptor/Npm1/Mtch2/Pip4k2b/Qars/Arrb1/Sfrp1/Hnrnpu/Pip4k2c/Tardbp/Emilin1/Pwp1/Dnaja3/Ywhab/Chordc1/Dnajc10/Mvp/Iqgap1/Plec/Macroh2a1/Coro1c	37
Stomach	GO:0045936	negative regulation of phosphate metabolic process	1.3245e-08	3.68152e-07	2.52702e-07	Myadm/Ilk/Pip4k2a/Gnai2/Dmd/Gstp1/Gnaq/Prkcd/Wars/Stat3/Nf2/Cav1/Ywhae/Dnaja1/Rack1/Niban1/Deptor/Npm1/Mtch2/Pip4k2b/Qars/Arrb1/Sfrp1/Hnrnpu/Pip4k2c/Tardbp/Emilin1/Pwp1/Dnaja3/Ywhab/Chordc1/Dnajc10/Mvp/Iqgap1/Plec/Macroh2a1/Coro1c	37
Stomach	GO:0043434	response to peptide hormone	1.34139e-08	3.70739e-07	2.54477e-07	Atp2a2/Pip4k2a/Car2/Gnai2/Anxa1/Marcks/Prkcd/Stat3/Anxa5/Cav1/Pkm/Rab10/Hnrnpk/Ywhag/Ybx1/Serpina1e/Ctnnb1/Prkci/Sorbs1/Sort1/Cyfip1/Pip4k2b/Hadha/Eprs/Atp2a1/Pip4k2c/Cacybp/Cyc1/Actn2/Adrm1/Myo1c/Uso1	32
Stomach	GO:1990542	mitochondrial transmembrane transport	5.10331e-08	1.23835e-06	8.50009e-07	Slc25a4/Slc25a5/Hspd1/Vdac1/Slc25a12/Micu2/Slc25a1/Sfxn3/Stoml2/Sfxn1/Grpel1/Timm50/Slc25a13/Aifm1	14
Stomach	GO:0009410	response to xenobiotic stimulus	6.24098e-08	1.44696e-06	9.93201e-07	Gsto1/Gclm/Alad/Gstm1/Gstm2/Pcna/Gstp1/Gstm3/Gsta4/Aldh1a1/Gsta3/Cyp2f2/Cbr1/Gstm5/Ywhaz/Mat2a/Hadh/Ugt1a7c/Gstm7/Srp68/Hadha/Sfrp1/Fmo2/Gstm4/Atp1a1/Ppp1r12a/Cyp2s1/Sult1b1/Add3	29
Stomach	GO:0002064	epithelial cell development	6.96393e-08	1.60696e-06	1.10303e-06	Myo1e/Col15a1/Myadm/Sfn/Cdh1/Dmd/Fasn/Vim/Ezr/Tjp1/Akr1b3/Tmod1/Hsd17b4/Smarca4/Lamb2/Flnb/Epb41l5/Flna/Ampd2/Palld/Adrm1/Plec/Clic4/Add1	24
Stomach	GO:0072350	tricarboxylic acid metabolic process	1.30329e-07	2.87194e-06	1.97132e-06	Idh1/Ass1/Idh3g/Acly/Aco2/Cs/Idh3a	7
Stomach	GO:0051014	actin filament severing	2.16134e-07	4.65783e-06	3.19716e-06	Avil/Gsn/Vil1/Svil/Myh9/Vill/Dstn	7
Stomach	GO:0032781	positive regulation of ATP-dependent activity	2.58268e-07	5.51723e-06	3.78706e-06	Dhx9/Atp1b1/Hspa2/Tpm1/Ahsa1/Hnrnpu/Dnajb11/Chtop/Dnajc10/Tnnt3	10
Stomach	GO:1901998	toxin transport	3.25783e-07	6.84004e-06	4.69504e-06	Tcp1/Hspa5/Cct8/Dnaja1/Cct7/Cct2/Cct4/Cct5/Cct6a/Cct3	10
Stomach	GO:0006403	RNA localization	5.20992e-07	1.04028e-05	7.14056e-06	Dhx9/Tcp1/Ssb/Fbl/Ybx1/Kpnb1/Cct2/Cct4/Khsrp/Igf2bp2/Npm1/Nop58/Hnrnpa3/Hnrnpu/Prpf6/Chtop/Dkc1/Myo1c/Ddx39b	19
Stomach	GO:0006002	fructose 6-phosphate metabolic process	1.25224e-06	2.23575e-05	1.53463e-05	Pfkl/Hk1/Gfpt1/Pfkm/Taldo1/Pfkp	6
Stomach	GO:0042391	regulation of membrane potential	1.90854e-06	3.33449e-05	2.28881e-05	Ptpn3/Cacna2d1/Dld/Casq2/Gclm/Atp2a2/Wdr1/Dmd/Atp1b1/Gnaq/Dcn/Nedd4/Cav1/Ywhae/Rack1/Ywhah/Fhl1/Vcp/Kif5b/Camk2d/Myh14/Mtch2/Flna/Atp1a1/Eif4a3/Ndufs1/Ppa2/Pycr1/Stoml2/Wwp2/Actn2/Dbn1/Clic1	33
Stomach	GO:0070296	sarcoplasmic reticulum calcium ion transport	2.30067e-06	3.94907e-05	2.71067e-05	Gsto1/Casq2/Casq1/Atp2a2/Dmd/Camk2d/Gstm7/Atp2a1	8
Stomach	GO:0071346	cellular response to interferon-gamma	3.52557e-06	5.78761e-05	3.97265e-05	Gsn/Gapdh/Rpl13a/Vim/Actr2/Cdc37/Kif5b/Syncrip/Flnb/Eprs/Actr3/Dnaja3/Myo18a/Myo1c	14
Stomach	GO:0006979	response to oxidative stress	6.82526e-06	0.000102736	7.05185e-05	Casp6/Gclm/Atp2a2/Idh1/Lancl1/Anxa1/Gstp1/Aldh1a1/Prkcd/Akr1b3/Aldh3a2/Gsr/Epx/Rps3/Mapk1/Rack1/G6pdx/Ctnnb1/Hsph1/Eif2s1/Lonp1/Sfpq/Ndufs2/Pycr1/Trap1/Hnrnpm/Macroh2a1/Fbln5/Aifm1	29
Stomach	GO:0048268	clathrin coat assembly	7.02467e-06	0.000105091	7.21349e-05	Ap1b1/Eps15/Cltc/Cltb/Ap2b1/Hip1r	6
Stomach	GO:0006730	one-carbon metabolic process	1.37685e-05	0.000191896	0.000131719	Car2/Mat2a/Aldh1l2/Aldh1l1/Sfxn3/Mthfd1/Sfxn1/Car5b	8
Stomach	GO:0048193	Golgi vesicle transport	1.45775e-05	0.000200882	0.000137886	Ap3d1/Ap1g1/Eps15/Myo1b/Rab10/Rack1/Vcp/Sec31a/Pgap1/Arcn1/Prkci/Sptbn1/Sort1/Copa/Sec23b/Ergic1/Copb1/Hyou1/Myo18a/Copg1/Vapa/Uso1	22
Stomach	GO:0007339	binding of sperm to zona pellucida	1.62653e-05	0.000223511	0.000153419	Tcp1/Cct8/Cct7/Cct2/Cct4/Cct5/Cct6a/Cct3/Vdac2	9
Stomach	GO:0071353	cellular response to interleukin-4	1.64054e-05	0.000224177	0.000153876	Alad/Hsp90ab1/Rplp0/Fasn/Hspa5/Rps2/Rpl3	7
Stomach	GO:0018149	peptide cross-linking	2.01011e-05	0.00026941	0.000184925	Sprr3/Krt1/Anxa1/Fn1/Tgm2/Bgn/Dcn/Tgm1	8
Stomach	GO:0030218	erythrocyte differentiation	2.30665e-05	0.000302523	0.000207653	Sp3/Hbb-b1/Hbb-b2/Hspa9/Stat3/Slc25a5/Rps6/G6pdx/Lyar/Smarca4/Isg15/Ptbp3/Sfxn1/Tmod3/Add1	15
Stomach	GO:0009408	response to heat	2.37865e-05	0.000311133	0.000213563	Casq1/Dhx9/Hsp90aa1/Hsp90ab1/Ywhae/Dnaja1/Vcp/Tgfb1i1/Eif2s1/Dnaja3/Chordc1/Dnaja2	12
Stomach	GO:0072593	reactive oxygen species metabolic process	2.50537e-05	0.000325099	0.00022315	Hbb-b1/Hbb-bt/Hbb-b2/Gnai2/Eef1a1/Gstp1/Prkcd/Stat3/Cbr1/Epx/Hspd1/G6pdx/Vdac1/Birc2/Ndufs1/Cbs/Pdk3/Gnai3/Ndufs3/Fbln5	20
Stomach	GO:0030007	cellular potassium ion homeostasis	4.26603e-05	0.000515294	0.000353701	Atp1b1/Atp4b/Camk2d/Atp1a1/Atp12a	5
Stomach	GO:0016482	cytosolic transport	5.70337e-05	0.000659596	0.00045275	Dctn1/Pip4k2a/Ap1g1/Ezr/Vps26a/Eps15/Actr2/Mapk1/Kif5b/Cltc/Usp7/Sort1/Ube2o/Flna/Vps35	15
Stomach	GO:0006081	cellular aldehyde metabolic process	8.6701e-05	0.000922047	0.000632898	Idh1/Adh1/Tkt/Aldh3a2/Pdxk/Taldo1/Hagh/Aldh9a1/Esd	9
Stomach	GO:0032069	regulation of nuclease activity	9.00916e-05	0.000949845	0.000651978	Pcna/Prkcd/Abce1/Rps3/Npm1/Oasl1	6
Stomach	GO:0051702	biological process involved in interaction with symbiont	0.000146004	0.00146063	0.00100258	Psmc3/Fn1/Gapdh/Hspa8/Hspd1/Phb/Smarca4/Ddb1/Rrp1b/Tardbp/Hrg/Vapa	12
Stomach	GO:0090287	regulation of cellular response to growth factor stimulus	0.000146302	0.00146063	0.00100258	Numa1/Sdcbp/Ilk/Fgfbp1/Hsp90ab1/Dmd/Hspa5/Dcn/Nedd4/Cav1/Ctnnb1/Tgfb1i1/Ube2o/Cyfip1/Pelo/Sfrp1/Emilin1/Aspn/Hrg/Htra1/Myo1c	21
Stomach	GO:0051131	chaperone-mediated protein complex assembly	0.000150335	0.00149784	0.00102812	Hsp90aa1/Hsp90ab1/Cct2/Clu/Lonp1	5
Stomach	GO:0006929	substrate-dependent cell migration	0.000168103	0.00165799	0.00113805	Ntn1/Fn1/Atp5b/Cttn/Myh10/Epb41l5	6
Stomach	GO:0140747	regulation of ncRNA transcription	0.000195789	0.00189288	0.00129928	Larp7/Smarca4/Mepce/Pwp1/Macroh2a1	5
Stomach	GO:0010761	fibroblast migration	0.000219128	0.00210191	0.00144276	Ilk/Pdlim1/Itgb1/Acta2/Actr3/Iqgap1/Plec/Coro1c	8
Stomach	GO:0006900	vesicle budding from membrane	0.000247283	0.0023444	0.00160921	Ap3d1/Ap2m1/Sec31a/Prkci/Sec23b/Myo18a/Vapa/Ap3b1	8
Stomach	GO:0030198	extracellular matrix organization	0.000284328	0.0026494	0.00181856	Col6a4/Myo1e/Col15a1/Hsd17b12/Col4a1/Anxa2/Itgb1/Nid1/Fn1/Serpinh1/Vtn/Cav1/Tgfbi/Hspg2/Smarca4/Lamb2/Postn/Vwa1/Emilin1/Mfap4/Fbln5	21
Stomach	GO:0060544	regulation of necroptotic process	0.000317294	0.0029122	0.00199895	Casp6/Slc25a4/Cav1/Birc2/Rnf31	5
Stomach	GO:1904705	regulation of vascular associated smooth muscle cell proliferation	0.00043601	0.00385011	0.00264274	Gnai2/Gstp1/Tpm1/Cnn1/Pdcd4/Camk2d/Gnai3/Ddx39b	8
Stomach	GO:0042063	gliogenesis	0.000462444	0.00406154	0.00278786	Ilk/Wdr1/Anxa1/Fn1/Dmd/Vim/Vtn/Stat3/Nf2/Mapk1/Nfib/C1qa/Ctnnb1/Clu/Smarca4/Lamb2/Phgdh/Prkci/Ndufs2/Actr3/Prpf19/Plec	22
Stomach	GO:0048511	rhythmic process	0.00052642	0.00451798	0.00310117	Dhx9/Ada/Alb/Anxa1/Ass1/Gfpt1/Ppp1cb/Rack1/Top1/Mat2a/Ddb1/Csnk2a1/Usp7/Arrb1/Dnm1l/Hnrnpu/Sfpq/Tardbp/Ndufa9/Adrm1	20
Stomach	GO:0043473	pigmentation	0.000592384	0.00499646	0.00342959	Dctn1/Ap3d1/Gnaq/Ap1g1/Ap1m1/Rack1/Arcn1/Vangl1/Dctn2/Ap3b1	10
Stomach	GO:0014812	muscle cell migration	0.000620148	0.00516825	0.00354751	Fga/Ilk/Anxa1/Gstp1/Vtn/Tpm1/Postn/Camk2d/Arpc2/Parva/Iqgap1	11
Stomach	GO:0007584	response to nutrient	0.000659496	0.00542897	0.00372647	Ada/Alad/Adsl/Postn/Bckdhb/Kank2/Cbs/Plec	8
Stomach	GO:1901989	positive regulation of cell cycle phase transition	0.000665054	0.00544055	0.00373442	Phb2/Rrm1/Anxa1/Lmnb1/Hspa2/Larp7/Npm1/Camk2d/Mepce/Tmod3/Ddx39b	11
Stomach	GO:0007059	chromosome segregation	0.000771183	0.00618464	0.00424517	Numa1/Phb2/Csnk2a2/Srpk1/Slc25a5/Actr2/Rps3/Kpnb1/Ctnnb1/Top1/Ppp1r7/Csnk2a1/Ppp2r1a/Hnrnpu/Sfpq/Actr3/Dctn2/Dync1h1/Macroh2a1/Bub3/Bag6	21
Stomach	GO:0070841	inclusion body assembly	0.000865195	0.006876	0.00471972	Hspa2/Psmc5/Psmc6/Vcp/Clu	5
Stomach	GO:0032469	endoplasmic reticulum calcium ion homeostasis	0.00102895	0.0079145	0.00543255	Atp2a2/Tgm2/Atp2a3/Camk2d/Atp2a1	5
Stomach	GO:0016322	neuron remodeling	0.00113188	0.00847593	0.00581792	C3/Gnaq/C1qa/Farp2	4
Stomach	GO:0098760	response to interleukin-7	0.00113188	0.00847593	0.00581792	Eno1/Atp5b/Ybx1/Hspd1	4
Stomach	GO:0098761	cellular response to interleukin-7	0.00113188	0.00847593	0.00581792	Eno1/Atp5b/Ybx1/Hspd1	4
Stomach	GO:0051560	mitochondrial calcium ion homeostasis	0.00121461	0.00901652	0.00618899	Anxa6/Tgm2/Immt/Micu2/Atp2a1	5
Stomach	GO:0010644	cell communication by electrical coupling	0.00142287	0.0100668	0.00690989	Casq2/Cav1/Camk2d/Dbn1	4
Stomach	GO:0061318	renal filtration cell differentiation	0.00142287	0.0100668	0.00690989	Myo1e/Lamb2/Basp1/Ampd2	4
Stomach	GO:0019216	regulation of lipid metabolic process	0.00144712	0.0101569	0.00697172	Phb2/Pip4k2a/Avil/Idh1/C3/Anxa1/Prkcd/Cav1/Acadvl/Eef1a2/Cpt1a/Sorbs1/Gk/Pip4k2b/Atp1a1/Golm1/Pip4k2c/Pdk3/Mlycd/Stoml2/Lactb/Macroh2a1	22
Stomach	GO:0048762	mesenchymal cell differentiation	0.00157049	0.0108976	0.00748019	Sdcbp/Fn1/Anxa6/Mapk1/Ctnnb1/Ddx17/Pdcd4/Tgfb1i1/Trim28/Epb41l5/Flna/Sfrp1/Fermt2/Vangl2/Hnrnpab/Coro1c	16
Stomach	GO:0001890	placenta development	0.00175329	0.0119458	0.00819965	Sp3/Ada/Cdh1/Ctsb/Hsp90ab1/Krt8/Rps6/Mapk1/Llgl2/Birc2/Trim28/Rtcb/Htra1	13
Stomach	GO:0007369	gastrulation	0.00184285	0.0124348	0.00853531	Dld/Myadm/Ugdh/Fn1/Vtn/Nf2/Rps6/Rack1/Ctnnb1/Epb41l5/Sfrp1/Vangl2/Macroh2a1	13
Stomach	GO:1901214	regulation of neuron death	0.00199704	0.0132919	0.00912362	Casp6/Gclm/Ilk/Lancl1/Hsp90ab1/Stat3/Hspd1/Rack1/C1qa/G6pdx/Ctnnb1/Clu/Hsph1/Npm1/Prkci/Eif2s1/Arrb1/Aimp2/Ap2b1/Vps35/Hyou1/Aifm1	22
Stomach	GO:0031503	protein-containing complex localization	0.00213284	0.0140279	0.00962879	Ap3d1/Ezr/Pura/Nedd4/Abce1/Sgcd/Ap2m1/Kif5b/Npm1/Hnrnpu/Sfpq/Ap2b1/Vps35/Dbn1	14
Stomach	GO:0006089	lactate metabolic process	0.00215382	0.0140279	0.00962879	Ldha/Mtch2/Ldhd/Hagh	4
Stomach	GO:0015669	gas transport	0.00215382	0.0140279	0.00962879	Car2/Hbb-b1/Hbb-bt/Hbb-b2	4
Stomach	GO:0007270	neuron-neuron synaptic transmission	0.00233959	0.0149027	0.0102293	Vdac3/Vdac1/Tmod2	3
Stomach	GO:0051340	regulation of ligase activity	0.00233959	0.0149027	0.0102293	Gclm/Rpl5/Aimp2	3
Stomach	GO:0032613	interleukin-10 production	0.00238263	0.0150592	0.0103367	Lgals9/Prkcd/Stat3/Epx/Hspd1/G6pdx/Isg15	7
Stomach	GO:0070534	protein K63-linked ubiquitination	0.00238263	0.0150592	0.0103367	Nedd4/Birc2/Ube2o/Otub1/Itch/Prpf19/Wwp2	7
Stomach	GO:0009636	response to toxic substance	0.00250581	0.0157473	0.010809	Ass1/Aldh1a1/Gsta3/Cyp2f2/Gstm5/Mapk1/Pon2/Gstm7/Esd/Fbln5	10
Stomach	GO:0006260	DNA replication	0.002508	0.0157473	0.010809	Dhx9/Rrm1/Pcna/Pura/Ruvbl1/Nfib/Top1/Samhd1/Npm1/Grwd1/Wrnip1/Stoml2/Dnaja3/Cacybp/Upf1/Ddx21/Ruvbl2	17
Stomach	GO:1990845	adaptive thermogenesis	0.00255207	0.0158637	0.0108889	Aldh1a1/Slc25a4/Cav1/Slc25a5/Fh1/Lama4/Ckb/Hadh/Hnrnpu/Dhrs7b/Decr1/Dync1h1	12
Stomach	GO:0097305	response to alcohol	0.00257677	0.0159884	0.0109745	Gnai1/Eef1b2/Adh1/Cdh1/Alad/Aldh1a1/Ctnna1/Hnrnpk/G6pdx/Serpina1e/Ctnnb1/Gk/Larp1/Arpc2/Lancl2	15
Stomach	GO:0070269	pyroptosis	0.00288724	0.017416	0.0119544	Casp6/Dhx9/Casp4/Gsdma2/Gsdma	5
Stomach	GO:0031579	membrane raft organization	0.00310916	0.0185409	0.0127266	Myadm/Gsn/Cav1/Pacsin2	4
Stomach	GO:0008611	ether lipid biosynthetic process	0.00314953	0.0185409	0.0127266	Fasn/Lpcat2/Dhrs7b	3
Stomach	GO:0009415	response to water	0.00314953	0.0185409	0.0127266	Krt8/Akr1b3/Plec	3
Stomach	GO:0046504	glycerol ether biosynthetic process	0.00314953	0.0185409	0.0127266	Fasn/Lpcat2/Dhrs7b	3
Stomach	GO:0097384	cellular lipid biosynthetic process	0.00314953	0.0185409	0.0127266	Fasn/Lpcat2/Dhrs7b	3
Stomach	GO:0099170	postsynaptic modulation of chemical synaptic transmission	0.00368034	0.0209062	0.0143502	Cdh1/Nedd4/Cyfip1/Eif4a3	4
Stomach	GO:0051271	negative regulation of cellular component movement	0.00393331	0.0220537	0.0151378	Ilk/Ada/Cdh1/Gstp1/Ctnna1/Dcn/Stat3/Actn4/Tpm1/Dpysl3/Actn1/Sfrp1/Emilin1/Hrg/Tmod3/Dbn1/Clic4/Coro1c	18
Stomach	GO:0001840	neural plate development	0.00411153	0.0226304	0.0155336	Ctnnb1/Epb41l5/Vangl2	3
Stomach	GO:0030388	fructose 1,6-bisphosphate metabolic process	0.00411153	0.0226304	0.0155336	Pfkl/Pfkm/Pfkp	3
Stomach	GO:0034383	low-density lipoprotein particle clearance	0.00431868	0.0231505	0.0158906	Anxa2/Hnrnpk/Khsrp/Ehd1	4
Stomach	GO:0042537	benzene-containing compound metabolic process	0.00431868	0.0231505	0.0158906	Gstm5/Kyat3/Gstm7/Gstm4	4
Stomach	GO:0072376	protein activation cascade	0.00431868	0.0231505	0.0158906	Fga/Fn1/Fgb/Mvp	4
Stomach	GO:0006767	water-soluble vitamin metabolic process	0.00466688	0.0246017	0.0168867	Gsto1/Cblif/Aldh1l2/Pdxk/Aldh1l1	5
Stomach	GO:0061640	cytoskeleton-dependent cytokinesis	0.00490998	0.0257445	0.0176712	Septin7/Septin2/Actr2/Myh10/Sptbn1/Actr3/Plec/Pdcd6ip	8
Stomach	GO:0070849	response to epidermal growth factor	0.0052115	0.0266404	0.0182861	Eef1a1/Mapk1/Vil1/Arpc2/Iqgap1	5
Stomach	GO:0001824	blastocyst development	0.0054967	0.0276644	0.018989	Sp3/Psmc3/Ada/Cdh1/Atp1b1/Tjp1/Rpl13/Psmc4/Smarca4/Pelo/Prpf19	11
Heart	GO:0002526	acute inflammatory response	0.0015846	0.0102448	0.00685523	C3/Gstp1/Ahsg/Stat3/Mylk3/Park7/Selenos	7
Stomach	GO:0060976	coronary vasculature development	0.00615653	0.0302691	0.0207769	Sgcd/Ctnnb1/Smarca4/Myh10/Snx17/Vangl2/Ap2b1	7
Stomach	GO:0010457	centriole-centriole cohesion	0.00652168	0.0314326	0.0215755	Dctn1/Ctnnb1/Crocc	3
Stomach	GO:0070584	mitochondrion morphogenesis	0.00667059	0.0319927	0.0219599	Myh14/Dnm1l/Poldip2/Plec	4
Stomach	GO:0007229	integrin-mediated signaling pathway	0.00671355	0.0321357	0.0220581	Ilk/Itgb1/Fn1/Tln1/Ctnna1/Isg15/Flna/Fermt2	8
Stomach	GO:0051090	regulation of DNA-binding transcription factor activity	0.00697411	0.0331558	0.0227583	Phb2/Dhx9/Stat3/Pura/Cav1/Rps3/Mapk1/Anxa4/Ctnnb1/Clu/Smarca4/Tax1bp1/Lrrfip1/Npm1/Prkci/Usp7/Flna/Arrb1/Itch/Rnf31/Dnaja3/Wwp2	22
Stomach	GO:0033622	integrin activation	0.00761086	0.0358003	0.0245735	Fn1/Tln1/Fermt2/Farp2	4
Stomach	GO:0021932	hindbrain radial glia guided cell migration	0.00798232	0.0366662	0.0251679	Itgb1/Ctnna2/Flna	3
Stomach	GO:0110096	cellular response to aldehyde	0.00798232	0.0366662	0.0251679	Aldh1a1/Akr1b3/Esd	3
Stomach	GO:0009615	response to virus	0.00801087	0.0367628	0.0252342	Lgals9/Phb2/Dhx9/Hsp90aa1/Rps15a/Phb/Ddx17/Samhd1/Pcbp2/Trim28/Isg15/Polr3g/Itch/Oasl1/Ddx1/Rrp1b/Ddx21/Htra1	18
Stomach	GO:1901796	regulation of signal transduction by p53 class mediator	0.00862868	0.0389298	0.0267216	Cops3/Rpl5/Rpl26/Hnrnpk/Rps7/Npm1/Pak1ip1	7
Stomach	GO:0032717	negative regulation of interleukin-8 production	0.0096201	0.0425127	0.0291809	Anxa1/Anxa4/Arrb1	3
Stomach	GO:0060026	convergent extension	0.0096201	0.0425127	0.0291809	Trim28/Sfrp1/Vangl2	3
Stomach	GO:0106380	purine ribonucleotide salvage	0.0096201	0.0425127	0.0291809	Ada/Adsl/Ampd2	3
Stomach	GO:0046777	protein autophosphorylation	0.00981777	0.0429593	0.0294875	Clk3/Slk/Hk1/Prkcd/Ctnnd1/Hspa9/Cav1/Hspa8/Csnk2a1/Trim28/Camk2d/Eif2s1/Mvp/Iqgap1	14
Stomach	GO:0032606	type I interferon production	0.0111658	0.0479149	0.0328891	Ap3d1/Dhx9/Hsp90aa1/Gapdh/Hspd1/Isg15/Polr3g/Ap3b1	8
Stomach	GO:0032048	cardiolipin metabolic process	0.011439	0.0484499	0.0332562	Phb2/Hadha/Stoml2	3
Stomach	GO:2000736	regulation of stem cell differentiation	0.0116968	0.0494989	0.0339763	Ap2a2/Hspa9/Stat3/Mtch2/Hnrnpu/Pwp1	6

## Sheet: b)
Cluster	ID	Description	GeneRatio	BgRatio	pvalue	p.adjust	qvalue	geneID	Count	Group
Brain	GO:0072584	caveolin-mediated endocytosis	6/1546	11/28814	8.6425e-06	5.79006e-05	3.40386e-05	Src/Mapk1/Mapk3/Mlc1/Pacsin2/Itsn1	6	endocytosis
Colorectum	GO:0072584	caveolin-mediated endocytosis	3/1093	11/28814	0.00714607	0.0319725	0.0214117	Cav1/Mapk1/Mapk3	3	endocytosis
Heart	GO:0072584	caveolin-mediated endocytosis	2/435	11/28814	0.0114285	0.0460242	0.0307966	Cav1/Mapk1	2	endocytosis
Lung	GO:0072584	caveolin-mediated endocytosis	3/904	11/28814	0.00420519	0.0172929	0.0106137	Cav1/Mapk1/Mapk3	3	endocytosis
Stomach	GO:0072584	caveolin-mediated endocytosis	3/816	11/28814	0.00314953	0.0185409	0.0127266	Cav1/Mapk1/Pacsin2	3	endocytosis
Colorectum	GO:0023035	CD40 signaling pathway	4/1093	16/28814	0.00260002	0.0142717	0.00955768	Phb2/Itgb1/Phb/Rnf31	4	NF-kappaB signaling
Heart	GO:0023035	CD40 signaling pathway	3/435	16/28814	0.00165319	0.0105519	0.00706072	Phb2/Phb/Rnf31	3	NF-kappaB signaling
Kidney	GO:0023035	CD40 signaling pathway	3/645	16/28814	0.00503005	0.0321315	0.0238656	Phb2/Phb/Rnf31	3	NF-kappaB signaling
Lung	GO:0023035	CD40 signaling pathway	3/904	16/28814	0.0126997	0.0412953	0.0253455	Phb2/Itgb1/Rnf31	3	NF-kappaB signaling
Spleen	GO:0023035	CD40 signaling pathway	3/373	16/28814	0.00106319	0.0135443	0.0101323	Phb2/Phb/Rnf31	3	NF-kappaB signaling
Stomach	GO:0023035	CD40 signaling pathway	4/816	16/28814	0.000885287	0.00695529	0.00477415	Phb2/Itgb1/Phb/Rnf31	4	NF-kappaB signaling
Liver	GO:1904019	epithelial cell apoptotic process	10/683	121/28814	0.000626909	0.00434836	0.00280107	Fga/Krt8/Gsn/Col18a1/Cast/Cdh5/Mtch2/Fgb/Fgg/Arrb2	10	apoptosis
Lung	GO:1904019	epithelial cell apoptotic process	12/904	121/28814	0.000432513	0.00268514	0.00164804	Fga/Casp6/Krt8/Gsn/Icam1/Cast/Cdh5/Prkci/Sort1/Fgb/Fgg/Gsk3b	12	apoptosis
Stomach	GO:1904019	epithelial cell apoptotic process	10/816	121/28814	0.00235883	0.0150057	0.0103	Fga/Casp6/Krt8/Gsn/Pdcd4/Prkci/Sort1/Eif2s1/Mtch2/Fgb	10	apoptosis
Liver	GO:1905146	lysosomal protein catabolic process	3/683	18/28814	0.0082968	0.0336469	0.0216743	Ldlr/Lrp1/Vps35	3	lysosome
Colorectum	GO:0007040	lysosome organization	8/1093	77/28814	0.00871638	0.0374105	0.0250535	Ppt1/Tpp1/Coro1a/Tmem165/Hspa8/Washc5/Vps35/Ap3b1	8	lysosome
Colorectum	GO:0032528	microvillus organization	7/1093	27/28814	5.05407e-05	0.000564836	0.000378267	Myo1a/Ezr/Slc9a3r1/Atp8b1/Pls1/Vil1/Cdhr5	7	others
Lung	GO:0032528	microvillus organization	5/904	27/28814	0.00136612	0.00709774	0.00435632	Ezr/Rdx/Ptpn11/Slc9a3r1/Fscn1	5	others
Liver	GO:0010660	muscle cell apoptotic process	7/683	97/28814	0.00833586	0.0337752	0.0217569	Capn2/Capn1/Hspa8/Mfn2/Arrb1/Arrb2/Bag3	7	apoptosis
Brain	GO:0010657	muscle cell apoptotic process	15/1546	102/28814	0.000350796	0.00158327	0.000930771	Capn2/Sod2/Camk2a/Gapdh/Map2k4/Slc25a4/Gnb1/Hspa8/Npm1/Camk2d/Mfn2/Arrb1/Ptk2b/Gsk3b/Gria4	15	apoptosis
Colorectum	GO:0010657	muscle cell apoptotic process	12/1093	102/28814	0.000488321	0.00371702	0.00248926	Capn2/Capn1/Ilk/Gapdh/Slc25a4/Cav1/Dmpk/Gnb1/Hspa8/Pdcd4/Npm1/Gsk3b	12	apoptosis
Heart	GO:0010657	muscle cell apoptotic process	8/435	102/28814	0.000160951	0.00171767	0.00114936	Sod2/Gapdh/Slc25a4/Cav1/Gnb1/Hspa8/Tigar/Gsk3b	8	apoptosis
Kidney	GO:0010657	muscle cell apoptotic process	10/645	102/28814	9.88711e-05	0.00135082	0.00100332	Capn2/Capn1/Sod2/Gapdh/Slc25a4/Gnb1/Hspa8/Sirt4/Rapgef3/Gsk3b	10	apoptosis
Lung	GO:0010657	muscle cell apoptotic process	12/904	102/28814	8.5767e-05	0.00067456	0.000414019	Capn2/Capn1/Gapdh/Pik3r1/Alox12/Slc25a4/Cav1/Gnb1/Hspa8/Eif5a/Camk2d/Gsk3b	12	apoptosis
Stomach	GO:0010657	muscle cell apoptotic process	10/816	102/28814	0.000640413	0.00531	0.00364482	Ilk/Gapdh/Slc25a4/Cav1/Gnb1/Hspa8/Pdcd4/Npm1/Camk2d/Arrb1	10	apoptosis
Bone	GO:0051092	positive regulation of NF-kappaB transcription factor activity	8/272	157/28814	0.000129355	0.00199669	0.0014219	Ltf/Itgb2/Prdx3/Cat/Ube2n/Flot2/Npm1/Trim12a	8	NF-kappaB signaling
Colorectum	GO:0051092	positive regulation of NF-kappaB transcription factor activity	13/1093	157/28814	0.00697666	0.0316711	0.0212099	Dhx9/Myd88/Stat3/Cav1/Rps3/Eif2ak2/Cd36/Trappc9/Tradd/Npm1/Tfrc/Mtdh/Rnf31	13	NF-kappaB signaling
Heart	GO:0051092	positive regulation of NF-kappaB transcription factor activity	9/435	157/28814	0.000664732	0.00520598	0.00348353	Prdx3/Cat/Stat3/Cav1/Rps3/Cd36/Rnf31/Pycard/Psma6	9	NF-kappaB signaling
Lung	GO:0051092	positive regulation of NF-kappaB transcription factor activity	13/904	157/28814	0.00140124	0.00726549	0.00445928	Icam1/Stat3/Cav1/Ube2n/Rps3/Prkcb/Cd36/Trim25/Prkci/Plcg2/Lrrfip2/Rnf31/Rbck1	13	NF-kappaB signaling
Colorectum	GO:1901224	positive regulation of NIK/NF-kappaB signaling	10/1093	69/28814	0.000263643	0.00226501	0.00151686	Phb2/Ilk/Calr/Actn4/Rps3/Phb/Eif2ak2/Tradd/Pdcd4/Ifi35	10	NF-kappaB signaling
Stomach	GO:1901224	positive regulation of NIK/NF-kappaB signaling	8/816	69/28814	0.000727758	0.00585558	0.0040193	Phb2/Ilk/Actn4/Rps3/Phb/Rc3h1/Pdcd4/Ifi35	8	NF-kappaB signaling
Brain	GO:0043248	proteasome assembly	4/1546	12/28814	0.00288672	0.00999415	0.00587536	Psmd11/Psmd5/Psmg1/Adrm1	4	others
Colorectum	GO:0043248	proteasome assembly	4/1093	12/28814	0.000798325	0.00544782	0.00364837	Ecpas/Psmd11/Psmd5/Adrm1	4	others
Lung	GO:0043248	proteasome assembly	4/904	12/28814	0.000389461	0.0024475	0.00150218	Psmd11/Psmd5/Psmg1/Adrm1	4	others
Colorectum	GO:0006898	receptor-mediated endocytosis	36/1093	266/28814	4.09956e-11	2.4298e-09	1.62722e-09	Scarb2/Ap1g2/Ppt1/Itgb1/Ap2a1/Ap2a2/Prkca/Ap1g1/Ezr/Canx/Ldlr/Dnm2/Cap1/Itgav/Nsf/Nedd4/Cav1/Atp5b/Hnrnpk/Ap2m1/Cd36/Tfrc/Dbnl/Cltc/Picalm/Scrib/Ankrd13a/Snx17/Dnm3/Scyl2/Lmbrd1/Snx9/Trf/Atad1/Ap2b1/Snx1	36	endocytosis
Liver	GO:0006898	receptor-mediated endocytosis	37/683	266/28814	4.85165e-18	9.0502e-16	5.82984e-16	Reps1/C3/Itgb1/Ap2a1/Ap2a2/Ap1g1/Vtn/Canx/Ldlr/Cap1/Eps15/Nedd4/Hnrnpk/Ap2s1/Ap2m1/Dab2/Hspg2/Clu/Cd36/Fcho2/Cttn/Mrc1/Dbnl/Cltc/Picalm/Scrib/Arrb1/Iqsec1/Hip1/Arrb2/Bmp2k/Lrp1/Gak/Ap2b1/Tfr2/Hip1r/Numb	37	endocytosis
Lung	GO:0006898	receptor-mediated endocytosis	33/904	266/28814	2.00803e-11	7.30296e-10	4.48227e-10	Akap5/Sdcbp/Ppt1/C3/Itgb1/Ap2a1/Ap2a2/Ap1g1/Ezr/Vtn/Canx/Dnm2/Cap1/Eps15/Nsf/Nedd4/Cav1/Atp5b/Hnrnpk/Ap2m1/Cd36/Aak1/Dbnl/Cltc/Picalm/Ankrd13a/Snx17/Plcg2/Snx9/Smap1/Ap2b1/Numb/Snx1	33	endocytosis
Spleen	GO:0006898	receptor-mediated endocytosis	19/373	266/28814	2.35287e-09	3.03055e-06	2.26711e-06	Ppt1/Ap2a1/Ap2a2/Ap1g1/Canx/Dnm2/Nsf/Ap2m1/Tfrc/Ankrd13a/Snx17/Arrb1/Lmbrd1/Iqsec1/Snx9/Arrb2/Trf/Atad1/Ap2b1	19	endocytosis
Colorectum	GO:0043122	regulation of I-kappaB kinase/NF-kappaB signaling	16/1093	191/28814	0.00263724	0.0143862	0.00963432	S100a4/Gapdh/Myd88/Casp1/Ctnnb1/Cd36/Nlrx1/Tradd/Tfrc/Mtdh/Ddx1/Nlrp6/Rnf31/Dnaja3/Sphk2/Map3k14	16	NF-kappaB signaling
Heart	GO:0043122	regulation of I-kappaB kinase/NF-kappaB signaling	8/435	191/28814	0.00877109	0.0379891	0.02542	Hspb1/Gapdh/Gstp1/Cd36/Ddx1/Rnf31/Dnaja3/Pycard	8	NF-kappaB signaling
Spleen	GO:0043122	regulation of I-kappaB kinase/NF-kappaB signaling	11/373	191/28814	4.2761e-05	0.00158884	0.00118859	Hdac1/Cd4/Traf1/Traf2/Tradd/Tfrc/Sqstm1/Rnf31/Dnaja3/Trim12a/Rbck1	11	NF-kappaB signaling
Spleen	GO:0002697	regulation of immune effector process	15/373	436/28814	0.000626627	0.00980674	0.00733628	Phb2/H2-K1/Ap1g1/Pnp/Cd22/Tap2/Traf2/Phb/Was/Stx4a/Cd84/Tfrc/Appl1/Arrb2/Cyrib	15	others
Lung	GO:1901222	regulation of NIK/NF-kappaB signaling	9/904	98/28814	0.00369514	0.0159099	0.00976487	Phb2/Nmi/Capn1/Actn4/Rps3/Rc3h1/Cpne1/Ifi35/Rbck1	9	NF-kappaB signaling
Colorectum	GO:0032069	regulation of nuclease activity	5/1093	27/28814	0.00313204	0.0165215	0.0110643	Pcna/Prkcd/Abce1/Rps3/Npm1	5	others
Lung	GO:0032069	regulation of nuclease activity	4/904	27/28814	0.00950565	0.0327147	0.020079	Gzma/Prkcd/Abce1/Rps3	4	others
Stomach	GO:0032069	regulation of nuclease activity	6/816	27/28814	9.00916e-05	0.000949845	0.000651978	Pcna/Prkcd/Abce1/Rps3/Npm1/Oasl1	6	others
Colorectum	GO:0032606	type I interferon production	10/1093	107/28814	0.00752147	0.033146	0.0221977	Ap3d1/Dhx9/Hsp90aa1/Gapdh/Myd88/Hspd1/Nlrx1/Ddx58/Tomm70a/Ap3b1	10	others
Lung	GO:0032606	type I interferon production	10/904	107/28814	0.00199128	0.00957008	0.00587374	Nmi/Hsp90aa1/Gapdh/Ptpn11/Nploc4/Hspd1/Zc3hav1/Isg15/Plcg2/Ap3b1	10	others
Stomach	GO:0032606	type I interferon production	8/816	107/28814	0.0111658	0.0479149	0.0328891	Ap3d1/Dhx9/Hsp90aa1/Gapdh/Hspd1/Isg15/Polr3g/Ap3b1	8	others
