# Supplementary material for: Systematic HOIP interactome profiling reveals critical roles of linear ubiquitination in tissue homeostasis
Source: Nat Commun. 2024 Apr 6;15:2974. doi: 10.1038/s41467-024-47289-2 (PMC10998861; doi:10.1038/s41467-024-47289-2)
Supplement: Supplementary file 7 — Supplementary Data 4 [file 41467_2024_47289_MOESM7_ESM.xlsx]

## Sheet: Readme
Supplementary Data 4 Tissue-shared and tissue-specific HOIP PPIs, related to Fig. 2
a) Statistical result for tissue-specific and tissue-shared interactors across nine tissues
b) Total HOIP-interacting proteins list for tissue-specific and tissue-shared interactors across nine tissues
c) Tissue-shared HOIP interaction partners were enriched in biological process terms refer to Fig. 2c
d) Intra tissue-shared HOIP interaction partners curated from STRING database refer to Fig. 2c
e) Tissue-specific HOIP interaction partners were enriched in biological process terms refer to Fig. 2e
f) Intra tissue-specific HOIP interaction partners curated from STRING database refer to Fig. 2e
g) Enriched proteins in genetic diseases across tissues

## Sheet: a)
Tissue	Total	Tissue-specific	Tissue-shared	Ratio of Tissue specific (%)	Ratio of Tissue-shared (%)
Heart	472	63	84	13.3475	17.7966
Stomach	901	110	109	12.2087	12.0977
Spleen	412	82	63	19.9029	15.2913
Kidney	688	103	101	14.9709	14.6802
Colorectum	1204	289	104	24.0033	8.63787
Liver	761	188	73	24.7043	9.59264
Brain	1710	783	106	45.7895	6.19883
Lung	1004	119	106	11.8526	10.5578
Bone	327	80	50	24.4648	15.2905
Total	3430	1817	109	52.9738	3.17784

## Sheet: b)
Uniprot Accesssion	Gene symbol	Count of tissues	Tissue	Group
Q9D0M3	Cyc1	9	Spleen;Heart;Colorectum;Stomach;Brain;Lung;Liver;Bone;Kidney	Tissue-shared
Q9D8N0	Eef1g	9	Bone;Liver;Kidney;Stomach;Brain;Colorectum;Spleen;Heart;Lung	Tissue-shared
P68372	Tubb4b	9	Lung;Spleen;Heart;Colorectum;Brain;Stomach;Kidney;Liver;Bone	Tissue-shared
Q99JB2	Stoml2	8	Kidney;Liver;Lung;Spleen;Heart;Colorectum;Brain;Stomach	Tissue-shared
P11499	Hsp90ab1	8	Lung;Stomach;Brain;Colorectum;Heart;Kidney;Bone;Liver	Tissue-shared
P68368	Tuba4a	8	Brain;Stomach;Heart;Colorectum;Lung;Bone;Liver;Kidney	Tissue-shared
P38647	Hspa9	8	Lung;Stomach;Brain;Colorectum;Heart;Kidney;Bone;Liver	Tissue-shared
P55096	Abcd3	8	Lung;Stomach;Brain;Colorectum;Heart;Spleen;Kidney;Liver	Tissue-shared
Q8CAQ8	Immt	8	Kidney;Liver;Lung;Brain;Stomach;Colorectum;Spleen;Heart	Tissue-shared
P84091	Ap2m1	8	Colorectum;Spleen;Heart;Brain;Stomach;Lung;Liver;Kidney	Tissue-shared
Q8BMS1	Hadha	8	Kidney;Bone;Liver;Lung;Brain;Stomach;Colorectum;Heart	Tissue-shared
Q99JY0	Hadhb	8	Lung;Spleen;Heart;Colorectum;Stomach;Brain;Kidney;Bone	Tissue-shared
P10649	Gstm1	8	Liver;Kidney;Colorectum;Heart;Spleen;Stomach;Brain;Lung	Tissue-shared
P17427	Ap2a2	8	Lung;Colorectum;Spleen;Heart;Stomach;Brain;Kidney;Liver	Tissue-shared
Q8VDN2	Atp1a1	8	Lung;Colorectum;Spleen;Heart;Brain;Stomach;Kidney;Liver	Tissue-shared
Q60597	Ogdh	8	Bone;Liver;Kidney;Stomach;Brain;Spleen;Colorectum;Lung	Tissue-shared
P27659	Rpl3	8	Kidney;Liver;Bone;Lung;Colorectum;Spleen;Stomach;Brain	Tissue-shared
Q91VU6	Dcaf11	8	Lung;Heart;Spleen;Stomach;Brain;Kidney;Liver;Bone	Tissue-shared
P61982	Ywhag	8	Lung;Heart;Spleen;Colorectum;Brain;Stomach;Kidney;Bone	Tissue-shared
P62702	Rps4x	8	Bone;Kidney;Heart;Spleen;Colorectum;Brain;Stomach;Lung	Tissue-shared
O35129	Phb2	8	Bone;Kidney;Spleen;Heart;Colorectum;Brain;Stomach;Lung	Tissue-shared
Q8VEM8	Slc25a3	8	Brain;Stomach;Heart;Spleen;Colorectum;Lung;Bone;Kidney	Tissue-shared
Q9EP69	Sacm1l	8	Lung;Colorectum;Heart;Spleen;Brain;Stomach;Kidney;Liver	Tissue-shared
Q3U1J4	Ddb1	8	Bone;Liver;Kidney;Stomach;Brain;Spleen;Heart;Lung	Tissue-shared
P47740	Aldh3a2	8	Colorectum;Spleen;Heart;Brain;Stomach;Lung;Liver;Kidney	Tissue-shared
Q924T7	Rnf31	8	Kidney;Liver;Lung;Brain;Stomach;Heart;Spleen;Colorectum	Tissue-shared
P20029	Hspa5	8	Liver;Bone;Kidney;Heart;Colorectum;Brain;Stomach;Lung	Tissue-shared
Q8BMF4	Dlat	8	Colorectum;Heart;Stomach;Brain;Lung;Liver;Bone;Kidney	Tissue-shared
P48758	Cbr1	8	Spleen;Heart;Colorectum;Stomach;Brain;Lung;Bone;Kidney	Tissue-shared
Q9DBG3	Ap2b1	8	Lung;Stomach;Brain;Colorectum;Spleen;Heart;Kidney;Liver	Tissue-shared
Q9CY27	Tecr	7	Brain;Stomach;Heart;Spleen;Colorectum;Lung;Kidney	Tissue-shared
Q9D880	Timm50	7	Kidney;Spleen;Heart;Colorectum;Brain;Stomach;Lung	Tissue-shared
O55131	2023-09-07	7	Kidney;Liver;Lung;Stomach;Brain;Colorectum;Spleen	Tissue-shared
O35226	Psmd4	7	Kidney;Liver;Lung;Colorectum;Spleen;Stomach;Brain	Tissue-shared
Q9EPU0	Upf1	7	Lung;Spleen;Colorectum;Stomach;Brain;Kidney;Liver	Tissue-shared
Q8BH59	Slc25a12	7	Bone;Kidney;Colorectum;Heart;Brain;Stomach;Lung	Tissue-shared
O70251	Eef1b	7	Lung;Heart;Spleen;Stomach;Brain;Kidney;Bone	Tissue-shared
P14869	Rplp0	7	Bone;Kidney;Stomach;Brain;Heart;Colorectum;Lung	Tissue-shared
Q8BMK4	Ckap4	7	Colorectum;Spleen;Stomach;Brain;Lung;Liver;Bone	Tissue-shared
Q01853	Vcp	7	Bone;Liver;Stomach;Brain;Colorectum;Heart;Lung	Tissue-shared
P60122	Ruvbl1	7	Kidney;Lung;Heart;Spleen;Colorectum;Stomach;Brain	Tissue-shared
P62984	Uba52	7	Kidney;Liver;Lung;Spleen;Colorectum;Stomach;Brain	Tissue-shared
P80318	Cct3	7	Lung;Brain;Stomach;Heart;Colorectum;Bone;Liver	Tissue-shared
Q8VEK3	Hnrnpu	7	Lung;Heart;Colorectum;Brain;Stomach;Kidney;Liver	Tissue-shared
P17426	Ap2a1	7	Lung;Spleen;Colorectum;Stomach;Brain;Kidney;Liver	Tissue-shared
Q91VA6	Poldip2	7	Lung;Stomach;Brain;Heart;Spleen;Colorectum;Kidney	Tissue-shared
Q61768	Kif5b	7	Liver;Kidney;Heart;Colorectum;Stomach;Brain;Lung	Tissue-shared
P58252	Eef2	7	Liver;Bone;Kidney;Colorectum;Brain;Stomach;Lung	Tissue-shared
P38060	Hmgcl	7	Brain;Stomach;Colorectum;Heart;Lung;Liver;Kidney	Tissue-shared
Q99M87	Dnaja3	7	Lung;Spleen;Heart;Colorectum;Brain;Stomach;Kidney	Tissue-shared
Q60930	Vdac2	7	Bone;Kidney;Stomach;Brain;Spleen;Colorectum;Lung	Tissue-shared
Q8BWM0	Ptges2	7	Kidney;Brain;Stomach;Spleen;Heart;Colorectum;Lung	Tissue-shared
Q91YQ5	Rpn1	7	Liver;Kidney;Brain;Stomach;Spleen;Colorectum;Lung	Tissue-shared
P48962	Slc25a4	7	Colorectum;Heart;Spleen;Stomach;Brain;Lung;Kidney	Tissue-shared
O54724	Ptrf	7	Heart;Brain;Stomach;Lung;Liver;Bone;Kidney	Tissue-shared
P62196	Psmc5	7	Lung;Colorectum;Heart;Stomach;Brain;Kidney;Liver	Tissue-shared
P80314	Cct2	7	Lung;Brain;Stomach;Heart;Colorectum;Kidney;Liver	Tissue-shared
Q9WTM5	Ruvbl2	7	Kidney;Stomach;Brain;Colorectum;Spleen;Heart;Lung	Tissue-shared
P00920	Ca2	7	Heart;Spleen;Colorectum;Stomach;Brain;Bone;Kidney	Tissue-shared
Q9CR62	Slc25a11	7	Kidney;Stomach;Brain;Spleen;Heart;Colorectum;Lung	Tissue-shared
P25444	Rps2	7	Stomach;Brain;Heart;Colorectum;Lung;Bone;Kidney	Tissue-shared
Q9Z0X1	Aifm1	7	Liver;Kidney;Stomach;Colorectum;Heart;Spleen;Lung	Tissue-shared
Q91VR5	Ddx1	7	Brain;Stomach;Colorectum;Heart;Lung;Liver;Kidney	Tissue-shared
Q99K51	Pls3	7	Lung;Heart;Stomach;Brain;Kidney;Liver;Bone	Tissue-shared
P50544	Acadvl	7	Liver;Kidney;Heart;Colorectum;Brain;Stomach;Lung	Tissue-shared
Q9D051	Pdhb	7	Kidney;Bone;Lung;Heart;Colorectum;Brain;Stomach	Tissue-shared
Q63918	Sdpr	7	Lung;Colorectum;Heart;Brain;Stomach;Kidney;Liver	Tissue-shared
Q99KB8	Hagh	7	Kidney;Liver;Lung;Colorectum;Heart;Brain;Stomach	Tissue-shared
P47911	Rpl6	7	Bone;Kidney;Brain;Stomach;Heart;Colorectum;Lung	Tissue-shared
P70168	Kpnb1	7	Kidney;Liver;Bone;Lung;Colorectum;Stomach;Brain	Tissue-shared
Q99LC5	Etfa	7	Lung;Colorectum;Heart;Stomach;Brain;Kidney;Bone	Tissue-shared
P51881	Slc25a5	7	Kidney;Colorectum;Spleen;Heart;Stomach;Brain;Lung	Tissue-shared
Q91VC3	Eif4a3	7	Liver;Kidney;Spleen;Colorectum;Stomach;Brain;Lung	Tissue-shared
Q9Z2W0	Dnpep	7	Liver;Brain;Stomach;Heart;Spleen;Colorectum;Lung	Tissue-shared
Q9JKF1	Iqgap1	7	Liver;Kidney;Heart;Colorectum;Stomach;Brain;Lung	Tissue-shared
O35643	Ap1b1	7	Stomach;Brain;Spleen;Colorectum;Lung;Liver;Kidney	Tissue-shared
P39054	Dnm2	7	Liver;Kidney;Spleen;Colorectum;Stomach;Brain;Lung	Tissue-shared
Q91ZJ5	Ugp2	7	Lung;Brain;Stomach;Colorectum;Spleen;Heart;Bone	Tissue-shared
Q8VIJ6	Sfpq	7	Bone;Liver;Lung;Stomach;Brain;Colorectum;Heart	Tissue-shared
P14685	Psmd3	7	Liver;Kidney;Colorectum;Spleen;Brain;Stomach;Lung	Tissue-shared
Q62318	Trim28	7	Spleen;Colorectum;Brain;Stomach;Lung;Liver;Kidney	Tissue-shared
P68510	Ywhah	7	Lung;Brain;Stomach;Spleen;Colorectum;Kidney;Bone	Tissue-shared
P80316	Cct5	7	Kidney;Liver;Lung;Brain;Stomach;Colorectum;Heart	Tissue-shared
Q9D8E6	Rpl4	7	Lung;Stomach;Brain;Colorectum;Kidney;Bone;Liver	Tissue-shared
Q9DC69	Ndufa9	7	Colorectum;Heart;Spleen;Brain;Stomach;Kidney;Bone	Tissue-shared
Q8CGK3	Lonp1	7	Liver;Kidney;Stomach;Brain;Colorectum;Heart;Lung	Tissue-shared
Q8VDM4	Psmd2	7	Stomach;Brain;Heart;Colorectum;Lung;Liver;Kidney	Tissue-shared
Q9QYJ0	Dnaja2	7	Spleen;Colorectum;Brain;Stomach;Lung;Liver;Kidney	Tissue-shared
Q9QXX4	Slc25a13	7	Kidney;Liver;Lung;Spleen;Heart;Colorectum;Stomach	Tissue-shared
P63017	Hspa8	7	Stomach;Brain;Colorectum;Heart;Lung;Liver;Kidney	Tissue-shared
F8VPU2	Farp1	7	Kidney;Liver;Lung;Stomach;Brain;Spleen;Colorectum	Tissue-shared
Q7TMM9	Tubb2a	7	Lung;Stomach;Brain;Heart;Colorectum;Kidney;Liver	Tissue-shared
P61979	Hnrnpk	7	Lung;Colorectum;Stomach;Brain;Kidney;Liver;Bone	Tissue-shared
P97742	Cpt1a	7	Stomach;Colorectum;Spleen;Heart;Lung;Liver;Kidney	Tissue-shared
O55143	Atp2a2	7	Lung;Heart;Colorectum;Brain;Stomach;Kidney;Liver	Tissue-shared
P22892	Ap1g1	7	Brain;Stomach;Colorectum;Spleen;Lung;Liver;Kidney	Tissue-shared
P11983	Tcp1	7	Lung;Heart;Colorectum;Stomach;Brain;Kidney;Liver	Tissue-shared
P61222	Abce1	7	Stomach;Brain;Colorectum;Heart;Lung;Liver;Kidney	Tissue-shared
Q8BKZ9	Pdhx	7	Kidney;Bone;Lung;Heart;Colorectum;Stomach;Brain	Tissue-shared
P62874	Gnb1	7	Stomach;Brain;Colorectum;Heart;Lung;Bone;Kidney	Tissue-shared
Q9D6R2	Idh3a	7	Bone;Kidney;Brain;Stomach;Spleen;Colorectum;Lung	Tissue-shared
Q9WUM5	Suclg1	7	Lung;Brain;Stomach;Heart;Colorectum;Kidney;Bone	Tissue-shared
P62259	Ywhae	7	Kidney;Bone;Lung;Heart;Colorectum;Stomach;Brain	Tissue-shared
Q91VD9	Ndufs1	7	Liver;Bone;Colorectum;Spleen;Heart;Stomach;Brain	Tissue-shared
P06151	Ldha	7	Bone;Kidney;Heart;Colorectum;Brain;Stomach;Lung	Tissue-shared
O08749	Dld	7	Bone;Liver;Brain;Stomach;Colorectum;Heart;Lung	Tissue-shared
P62880	Gnb2	7	Kidney;Colorectum;Spleen;Heart;Brain;Stomach;Lung	Tissue-shared
P80315	Cct4	7	Kidney;Liver;Bone;Lung;Colorectum;Brain;Stomach	Tissue-shared
O70503	Hsd17b12	7	Colorectum;Heart;Spleen;Brain;Stomach;Lung;Kidney	Tissue-shared
Q99N16	Cyp4f3	1	Spleen	Tissue-specific
Q8K341	Atat1	1	Brain	Tissue-specific
Q5U4C1	Gprasp1	1	Brain	Tissue-specific
Q6PDM2	Srsf1	1	Brain	Tissue-specific
Q60766	Irgm1	1	Colorectum	Tissue-specific
Q9CRC9	Gnpda2	1	Lung	Tissue-specific
Q9Z1B3	Plcb1	1	Brain	Tissue-specific
C0HKE5	Hist1h2ak	1	Stomach	Tissue-specific
Q8K1B8	Fermt3	1	Lung	Tissue-specific
Q9DBS5	Klc4	1	Colorectum	Tissue-specific
Q9DC70	Ndufs7	1	Heart	Tissue-specific
Q3U1Y4	Dennd4b	1	Spleen	Tissue-specific
Q8VHG0	Fmo4	1	Kidney	Tissue-specific
Q922B9	Ssfa2	1	Liver	Tissue-specific
Q9Z2U1	Psma5	1	Heart	Tissue-specific
Q8K0S0	Phyhip	1	Brain	Tissue-specific
Q9Z108	Stau1	1	Brain	Tissue-specific
P13808	Slc4a2	1	Stomach	Tissue-specific
O35657	Neu1	1	Colorectum	Tissue-specific
Q9D0F9	Pgm1	1	Bone	Tissue-specific
Q6NS52	Dgkb	1	Brain	Tissue-specific
Q91X72	Hpx	1	Bone	Tissue-specific
Q8VDG5	Ppcs	1	Kidney	Tissue-specific
Q50H33	Kctd8	1	Brain	Tissue-specific
Q80Z19	Muc2	1	Colorectum	Tissue-specific
P23819	Gria2	1	Brain	Tissue-specific
Q5SQX6	Cyfip2	1	Brain	Tissue-specific
Q91WC3	Acsl6	1	Brain	Tissue-specific
Q8BQU6	Gjc2	1	Brain	Tissue-specific
P50992	Atp4b	1	Stomach	Tissue-specific
P60670	Nploc4	1	Lung	Tissue-specific
Q8BHL4	Gprc5a	1	Lung	Tissue-specific
P23242	Gja1	1	Brain	Tissue-specific
Q2KHK6	Gsdmc2	1	Colorectum	Tissue-specific
Q9EPB4	Pycard	1	Heart	Tissue-specific
Q921M4	Golga2	1	Liver	Tissue-specific
Q8BJ34	Marf1	1	Liver	Tissue-specific
Q8C3F2	Fam120c	1	Brain	Tissue-specific
Q9WUR9	Ak4	1	Kidney	Tissue-specific
Q3UEB3	Puf60	1	Brain	Tissue-specific
P98191	Cds1	1	Colorectum	Tissue-specific
Q6NS60	Fbxo41	1	Brain	Tissue-specific
Q8K0L9	Zbtb20	1	Liver	Tissue-specific
Q9DAW6	Prpf4	1	Stomach	Tissue-specific
P30677	Gna14	1	Brain	Tissue-specific
Q9WVA3	Bub3	1	Stomach	Tissue-specific
P56501	Ucp3	1	Heart	Tissue-specific
Q8BR90		1	Brain	Tissue-specific
Q91YP0	L2hgdh	1	Brain	Tissue-specific
O88552	Cldn2	1	Liver	Tissue-specific
Q8K330	Ssh3	1	Colorectum	Tissue-specific
Q03137	Epha4	1	Brain	Tissue-specific
Q9EQ32	Pik3ap1	1	Liver	Tissue-specific
Q61234	Snta1	1	Heart	Tissue-specific
P20357	Map2	1	Brain	Tissue-specific
Q920N7	Syt12	1	Brain	Tissue-specific
P97479	Myo7a	1	Liver	Tissue-specific
Q9R1V7	Adam23	1	Brain	Tissue-specific
Q640N3	Arhgap30	1	Spleen	Tissue-specific
Q9CWL8	Ctnnbl1	1	Stomach	Tissue-specific
Q91X83	Mat1a	1	Liver	Tissue-specific
Q4KL35	Magix	1	Liver	Tissue-specific
Q0VBV7	Cep126	1	Brain	Tissue-specific
P60879	Snap25	1	Brain	Tissue-specific
P59823	Il1rapl1	1	Brain	Tissue-specific
O35551	Rabep1	1	Brain	Tissue-specific
P97382	Kcnab3	1	Brain	Tissue-specific
Q6PAL8	Dennd5a	1	Liver	Tissue-specific
Q9CZW4	Acsl3	1	Colorectum	Tissue-specific
O35459	Ech1	1	Heart	Tissue-specific
Q9Z1L5	Cacna2d3	1	Brain	Tissue-specific
P62862	Fau	1	Stomach	Tissue-specific
Q8R3V5	Sh3glb2	1	Brain	Tissue-specific
Q5SF07	Igf2bp2	1	Stomach	Tissue-specific
Q8BUM3	Ptpn7	1	Spleen	Tissue-specific
P08003	Pdia4	1	Colorectum	Tissue-specific
Q61733	Mrps31	1	Colorectum	Tissue-specific
Q80TZ3	Dnajc6	1	Brain	Tissue-specific
Q6PIC6	Atp1a3	1	Brain	Tissue-specific
P62267	Rps23	1	Lung	Tissue-specific
Q61194	Pik3c2a	1	Liver	Tissue-specific
Q80VC9	Camsap3	1	Brain	Tissue-specific
Q8R2V5	Adap2	1	Kidney	Tissue-specific
O55026	Entpd2	1	Colorectum	Tissue-specific
P56564	Slc1a3	1	Brain	Tissue-specific
P70206	Plxna1	1	Brain	Tissue-specific
Q922D4	Ppp6r3	1	Liver	Tissue-specific
O54983	Crym	1	Brain	Tissue-specific
Q9CR60	Golt1b	1	Colorectum	Tissue-specific
Q8BPQ7	Sgsm1	1	Brain	Tissue-specific
Q9CXR1	Dhrs7	1	Colorectum	Tissue-specific
Q8K1E0	Stx5	1	Colorectum	Tissue-specific
Q01065	Pde1b	1	Brain	Tissue-specific
Q9D338	Mrpl19	1	Stomach	Tissue-specific
A2RT62	Fbxl16	1	Brain	Tissue-specific
Q3U2P1	Sec24a	1	Liver	Tissue-specific
Q8BUY8	Gprasp2	1	Brain	Tissue-specific
Q9ES28	Arhgef7	1	Brain	Tissue-specific
P39688	Fyn	1	Brain	Tissue-specific
O70585	Dtnb	1	Liver	Tissue-specific
Q4KUS2	Unc13a	1	Brain	Tissue-specific
Q8BLJ3	Plcxd3	1	Brain	Tissue-specific
Q80TL4	Kiaa1045	1	Brain	Tissue-specific
Q61655	Ddx19a	1	Colorectum	Tissue-specific
D3Z7P3	Gls	1	Brain	Tissue-specific
Q8CFZ5	Slc22a12	1	Kidney	Tissue-specific
Q8VHW2	Cacng8	1	Brain	Tissue-specific
P47758	Srprb	1	Lung	Tissue-specific
Q8R2R9	Ap3m2	1	Brain	Tissue-specific
Q8BZ03	Prkd2	1	Liver	Tissue-specific
Q8BYA0	Tbcd	1	Colorectum	Tissue-specific
Q08189	Tgm3	1	Colorectum	Tissue-specific
Q14CH1	Mocos	1	Liver	Tissue-specific
P70268	Pkn1	1	Colorectum	Tissue-specific
Q08460	Kcnma1	1	Brain	Tissue-specific
Q9DBG7	Srpr	1	Colorectum	Tissue-specific
Q8BK72	Mrps27	1	Stomach	Tissue-specific
Q91YK2	Rrp1b	1	Stomach	Tissue-specific
P58389	Ppp2r4	1	Brain	Tissue-specific
Q9R0G6	Comp	1	Bone	Tissue-specific
Q3V0I2	Prr7	1	Brain	Tissue-specific
Q61210	Arhgef1	1	Lung	Tissue-specific
P60469	Ppfia3	1	Brain	Tissue-specific
Q9JII5	Dazap1	1	Bone	Tissue-specific
Q9D0C4	Trmt5	1	Heart	Tissue-specific
Q9ER88	Dap3	1	Stomach	Tissue-specific
Q8CIP4	Mark4	1	Brain	Tissue-specific
O54784	Dapk3	1	Colorectum	Tissue-specific
Q8C726	Btbd9	1	Liver	Tissue-specific
Q9JK37	Myoz1	1	Lung	Tissue-specific
Q9JJG0	Tacc2	1	Brain	Tissue-specific
Q8K124	Plekho2	1	Lung	Tissue-specific
Q3ULW8	Parp3	1	Lung	Tissue-specific
Q8K012	Fnbp1l	1	Brain	Tissue-specific
P25799	Nfkb1	1	Spleen	Tissue-specific
Q9D7P9	Serpinb12	1	Stomach	Tissue-specific
Q8VDG7	Pafah2	1	Kidney	Tissue-specific
Q8K377	Lrrtm1	1	Brain	Tissue-specific
O55135	Eif6	1	Bone	Tissue-specific
Q8VHF2	Cdhr5	1	Colorectum	Tissue-specific
P28658	Atxn10	1	Brain	Tissue-specific
P12023	App	1	Brain	Tissue-specific
Q69ZN7	Myof	1	Lung	Tissue-specific
Q5SP85	Ccdc85a	1	Brain	Tissue-specific
Q9D8W7	Ociad2	1	Colorectum	Tissue-specific
Q9D2C2	Saal1	1	Colorectum	Tissue-specific
P52787	Gif	1	Stomach	Tissue-specific
D3YXK2	Safb	1	Liver	Tissue-specific
Q91YS8	Camk1	1	Brain	Tissue-specific
P98078	Dab2	1	Liver	Tissue-specific
P70689	Gjb6	1	Brain	Tissue-specific
Q3UHD9	Agap2	1	Brain	Tissue-specific
Q60928	Ggt1	1	Kidney	Tissue-specific
B1AUE5	Pex10	1	Colorectum	Tissue-specific
Q9JIL4	Pdzk1	1	Liver	Tissue-specific
Q5EBJ4	Ermn	1	Brain	Tissue-specific
Q9QWI6	Srcin1	1	Brain	Tissue-specific
P35436	Grin2a	1	Brain	Tissue-specific
P43277	Hist1h1d	1	Lung	Tissue-specific
O70435	Psma3	1	Heart	Tissue-specific
Q91VF2	Hnmt	1	Lung	Tissue-specific
P97805	Fam3d	1	Colorectum	Tissue-specific
Q61097	Ksr1	1	Brain	Tissue-specific
Q8BG92	Clvs2	1	Brain	Tissue-specific
B9EJA2	Cttnbp2	1	Brain	Tissue-specific
Q64096	Mcf2l	1	Brain	Tissue-specific
Q9WTR5	Cdh13	1	Brain	Tissue-specific
P10648	Gsta2	1	Bone	Tissue-specific
P19437	Ms4a1	1	Spleen	Tissue-specific
Q99M80	Ptprt	1	Brain	Tissue-specific
Q9JMA1	Usp14	1	Colorectum	Tissue-specific
Q9Z2W9	Gria3	1	Brain	Tissue-specific
Q62469	Itga2	1	Colorectum	Tissue-specific
O70423	Aoc3	1	Colorectum	Tissue-specific
A2A690	Tanc2	1	Brain	Tissue-specific
Q8CCB4	Vps53	1	Colorectum	Tissue-specific
P97793	Alk	1	Spleen	Tissue-specific
B2RY56	Rbm25	1	Stomach	Tissue-specific
Q3TKT4	Smarca4	1	Stomach	Tissue-specific
Q61878	Prg2	1	Bone	Tissue-specific
Q3UMB9	Kiaa1033	1	Brain	Tissue-specific
Q64464	Cyp3a13	1	Colorectum	Tissue-specific
Q8K157	Galm	1	Liver	Tissue-specific
O35381	Anp32a	1	Colorectum	Tissue-specific
Q9DC61	Pmpca	1	Brain	Tissue-specific
P03911	Mtnd4	1	Stomach	Tissue-specific
Q9Z2N8	Actl6a	1	Spleen	Tissue-specific
Q99MR1	Gigyf1	1	Brain	Tissue-specific
A2ALS5	Rap1gap	1	Brain	Tissue-specific
Q8CFB4	Gbp5	1	Spleen	Tissue-specific
Q9QZR9	Col4a4	1	Colorectum	Tissue-specific
O88545	Cops6	1	Brain	Tissue-specific
P61924	Copz1	1	Colorectum	Tissue-specific
Q925N0	Sfxn5	1	Brain	Tissue-specific
Q8BP40	Acp6	1	Heart	Tissue-specific
O08919	Numbl	1	Brain	Tissue-specific
Q9D306	Mgat4c	1	Colorectum	Tissue-specific
P47811	Mapk14	1	Spleen	Tissue-specific
Q6S7F2	E2f7	1	Liver	Tissue-specific
Q8BHI7	Elovl5	1	Liver	Tissue-specific
Q6NZL0	Soga3	1	Brain	Tissue-specific
Q99P88	Nup155	1	Colorectum	Tissue-specific
B9EJ86	Osbpl8	1	Brain	Tissue-specific
O35613	Daxx	1	Spleen	Tissue-specific
P08551	Nefl	1	Brain	Tissue-specific
B5TVM2	Ildr2	1	Brain	Tissue-specific
P68037	Ube2l3	1	Lung	Tissue-specific
Q8R191	Syngr3	1	Brain	Tissue-specific
P50396	Gdi1	1	Brain	Tissue-specific
Q32M21	Gsdma2	1	Stomach	Tissue-specific
Q8BGU5	Ccny	1	Brain	Tissue-specific
Q9JJX6	P2rx4	1	Colorectum	Tissue-specific
Q8R5A6	Tbc1d22a	1	Colorectum	Tissue-specific
Q80UK0	Sestd1	1	Kidney	Tissue-specific
P46664	Adss	1	Brain	Tissue-specific
Q8BYI6	Lpcat2	1	Stomach	Tissue-specific
Q9QYB2	Dach1	1	Lung	Tissue-specific
Q3UDE2	Ttll12	1	Spleen	Tissue-specific
Q6P9K8	Caskin1	1	Brain	Tissue-specific
P50462	Csrp3	1	Heart	Tissue-specific
Q00196	Pou2f2	1	Colorectum	Tissue-specific
Q9CRA4	Msmo1	1	Colorectum	Tissue-specific
Q8VHH5	Agap3	1	Brain	Tissue-specific
Q3UVX5	Grm5	1	Brain	Tissue-specific
P19246	Nefh	1	Brain	Tissue-specific
Q61838	A2m	1	Brain	Tissue-specific
O88485	Dync1i1	1	Brain	Tissue-specific
Q7TN99	Cpeb3	1	Brain	Tissue-specific
Q7TSH4	Ccp110	1	Brain	Tissue-specific
Q3UH60	Dip2b	1	Brain	Tissue-specific
Q91VJ4	Stk38	1	Lung	Tissue-specific
P32261	Serpinc1	1	Liver	Tissue-specific
Q62273	Slc26a2	1	Colorectum	Tissue-specific
Q9QYR6	Map1a	1	Brain	Tissue-specific
Q99MI6	Gimap3	1	Spleen	Tissue-specific
P03958	Ada	1	Stomach	Tissue-specific
Q9JIG7	Ccdc22	1	Kidney	Tissue-specific
Q3UV17	Krt76	1	Bone	Tissue-specific
Q99K70	Rragc	1	Spleen	Tissue-specific
Q8VDQ8	Sirt2	1	Brain	Tissue-specific
Q9D6J6	Ndufv2	1	Heart	Tissue-specific
Q61420	Slc35a1	1	Colorectum	Tissue-specific
Q8C0E2	Vps26b	1	Brain	Tissue-specific
P61087	Ube2k	1	Bone	Tissue-specific
P31428	Dpep1	1	Lung	Tissue-specific
O35083	Agpat1	1	Colorectum	Tissue-specific
Q6P4T2	Snrnp200	1	Liver	Tissue-specific
Q8CHU3	Epn2	1	Liver	Tissue-specific
Q9CX34	Sugt1	1	Brain	Tissue-specific
Q923X4	Glrx2	1	Bone	Tissue-specific
Q9CS72	Filip1	1	Brain	Tissue-specific
Q99L48	Nmd3	1	Spleen	Tissue-specific
P46737	Brcc3	1	Kidney	Tissue-specific
Q8R361	Rab11fip5	1	Brain	Tissue-specific
P11032	Gzma	1	Lung	Tissue-specific
Q9Z223	Mocs2	1	Brain	Tissue-specific
Q9WVL0	Gstz1	1	Heart	Tissue-specific
Q99JW2	Acy1	1	Brain	Tissue-specific
P31324	Prkar2b	1	Brain	Tissue-specific
Q99MQ4	Aspn	1	Stomach	Tissue-specific
Q9D415	Dlgap1	1	Brain	Tissue-specific
Q9R087	Gpc6	1	Brain	Tissue-specific
P28828	Ptprm	1	Lung	Tissue-specific
Q8R016	Blmh	1	Brain	Tissue-specific
Q80TV8	Clasp1	1	Brain	Tissue-specific
O35632	Hyal2	1	Liver	Tissue-specific
Q99JT2	Stk26	1	Brain	Tissue-specific
Q6P2B1	Tnpo3	1	Colorectum	Tissue-specific
Q810U3	Nfasc	1	Brain	Tissue-specific
Q9JJU8	Sh3bgrl	1	Lung	Tissue-specific
P40237	Cd82	1	Brain	Tissue-specific
Q8R1S9	Slc38a4	1	Liver	Tissue-specific
O88312	Agr2	1	Colorectum	Tissue-specific
Q99PJ0	Ntm	1	Brain	Tissue-specific
Q9JLZ8	Sigirr	1	Kidney	Tissue-specific
P49615	Cdk5	1	Brain	Tissue-specific
Q99KU0	Vmp1	1	Brain	Tissue-specific
O54828	Rgs9	1	Brain	Tissue-specific
P70181	Pip5k1b	1	Lung	Tissue-specific
Q69ZK9	Nlgn2	1	Brain	Tissue-specific
Q9QUM9	Psma6	1	Heart	Tissue-specific
Q3U214	Mast3	1	Brain	Tissue-specific
Q9CYT6	Cap2	1	Brain	Tissue-specific
Q3TVP5	Fam105a	1	Spleen	Tissue-specific
O08663	Metap2	1	Spleen	Tissue-specific
Q99KI3	Emc3	1	Colorectum	Tissue-specific
Q571F8	Gls2	1	Liver	Tissue-specific
Q8K284	Gtf3c1	1	Stomach	Tissue-specific
P17717	Ugt2b17	1	Colorectum	Tissue-specific
Q3UKC1	Tax1bp1	1	Stomach	Tissue-specific
Q8BPU7	Elmo1	1	Lung	Tissue-specific
Q9R1P1	Psmb3	1	Bone	Tissue-specific
Q3UFY7	Nt5c3b	1	Colorectum	Tissue-specific
Q62422	Ostf1	1	Bone	Tissue-specific
Q9JJ43	Rbfox1	1	Brain	Tissue-specific
Q6ZWR6	Syne1	1	Brain	Tissue-specific
O54991	Cntnap1	1	Brain	Tissue-specific
Q03141	Mark3	1	Brain	Tissue-specific
Q6ZWX6	Eif2s1	1	Stomach	Tissue-specific
Q6A068	Cdc5l	1	Brain	Tissue-specific
Q8VD33	Sgtb	1	Brain	Tissue-specific
Q8C181	Mbnl2	1	Lung	Tissue-specific
Q8BGE6	Atg4b	1	Brain	Tissue-specific
P60202	Plp1	1	Brain	Tissue-specific
Q80TE4	Sipa1l2	1	Brain	Tissue-specific
Q9R0P9	Uchl1	1	Heart	Tissue-specific
O88561	Slc27a3	1	Lung	Tissue-specific
E9Q394	Akap13	1	Liver	Tissue-specific
Q9WV18	Gabbr1	1	Brain	Tissue-specific
Q8BMG7	Rab3gap2	1	Brain	Tissue-specific
O55229	Chkb	1	Brain	Tissue-specific
Q61315	Apc	1	Brain	Tissue-specific
Q923T9	Camk2g	1	Brain	Tissue-specific
Q8BLK3	Lsamp	1	Brain	Tissue-specific
Q8K337	Inpp5b	1	Lung	Tissue-specific
Q91VM5	Rbmxl1	1	Brain	Tissue-specific
P20918	Plg	1	Liver	Tissue-specific
P70343	Casp4	1	Stomach	Tissue-specific
Q9QUR8	Sema7a	1	Brain	Tissue-specific
A2AKQ0	Slc35d1	1	Colorectum	Tissue-specific
Q9NYQ2	Hao2	1	Kidney	Tissue-specific
P11725	Otc	1	Colorectum	Tissue-specific
Q9WVC8	Slc26a3	1	Colorectum	Tissue-specific
Q9Z0R6	Itsn2	1	Brain	Tissue-specific
P08226	Apoe	1	Brain	Tissue-specific
Q8CHG7	Rapgef2	1	Brain	Tissue-specific
P58021	Tm9sf2	1	Colorectum	Tissue-specific
P63028	Tpt1	1	Bone	Tissue-specific
Q2EMV9	Parp14	1	Liver	Tissue-specific
P32020	Scp2	1	Liver	Tissue-specific
Q61112	Sdf4	1	Colorectum	Tissue-specific
Q60803	Traf3	1	Brain	Tissue-specific
O70579	Slc25a17	1	Spleen	Tissue-specific
Q8VCT4	Ces1d	1	Colorectum	Tissue-specific
Q78JT3	Haao	1	Kidney	Tissue-specific
P51863	Atp6v0d1	1	Brain	Tissue-specific
Q5JCS9	B3gnt3	1	Colorectum	Tissue-specific
Q3UIR3	Dtx3l	1	Liver	Tissue-specific
Q8CCP0	Nemf	1	Stomach	Tissue-specific
P51859	Hdgf	1	Brain	Tissue-specific
P97426	Ear1	1	Bone	Tissue-specific
Q8BZW8	Nhlrc2	1	Colorectum	Tissue-specific
Q02013	Aqp1	1	Liver	Tissue-specific
Q9CQF9	Pcyox1	1	Brain	Tissue-specific
Q8CHR6	Dpyd	1	Liver	Tissue-specific
P26450	Pik3r1	1	Lung	Tissue-specific
Q8BGN3	Enpp6	1	Brain	Tissue-specific
Q08093	Cnn2	1	Lung	Tissue-specific
Q9QXD1	Acox2	1	Kidney	Tissue-specific
O88986	Gcat	1	Kidney	Tissue-specific
Q8C0P5	Coro2a	1	Brain	Tissue-specific
Q61702	Itih1	1	Liver	Tissue-specific
Q9D3R6	Katnal2	1	Lung	Tissue-specific
P14434	H2-Aa	1	Colorectum	Tissue-specific
Q8BPN8	Dmxl2	1	Brain	Tissue-specific
Q9D826	Pipox	1	Liver	Tissue-specific
Q640Q5	Pan3	1	Spleen	Tissue-specific
Q9CQR4	Acot13	1	Heart	Tissue-specific
Q69ZR2	Hectd1	1	Liver	Tissue-specific
Q56A07	Scn2b	1	Brain	Tissue-specific
Q9Z0T6	Pkdrej	1	Stomach	Tissue-specific
A2AG50	Map7d2	1	Brain	Tissue-specific
Q3U2S8	Hvcn1	1	Lung	Tissue-specific
D3YWQ0	Dgki	1	Brain	Tissue-specific
Q8K3A9	Mepce	1	Stomach	Tissue-specific
Q9D394	Rufy3	1	Brain	Tissue-specific
Q3TES0	Iqsec3	1	Brain	Tissue-specific
P35803	Gpm6b	1	Brain	Tissue-specific
Q9JJW6	Alyref2	1	Colorectum	Tissue-specific
Q9WUL6	Map3k14	1	Colorectum	Tissue-specific
P09541	Myl4	1	Heart	Tissue-specific
Q8C1B1	Camsap2	1	Brain	Tissue-specific
P68134	Acta1	1	Stomach	Tissue-specific
Q3TMH2	Scrn3	1	Brain	Tissue-specific
P70248	Myo1f	1	Liver	Tissue-specific
Q3UQN2	Fcho2	1	Liver	Tissue-specific
Q8BLQ9	Cadm2	1	Brain	Tissue-specific
Q5SUR0	Pfas	1	Brain	Tissue-specific
Q91XM9	Dlg2	1	Brain	Tissue-specific
Q5SS80	Dhrs13	1	Kidney	Tissue-specific
P08207	S100a10	1	Lung	Tissue-specific
Q8C8N2	Scai	1	Brain	Tissue-specific
Q9Z0J4	Nos1	1	Brain	Tissue-specific
Q9QUG9	Rasgrp2	1	Brain	Tissue-specific
Q8C1B7	2023-09-11	1	Brain	Tissue-specific
O35215	Ddt	1	Brain	Tissue-specific
P08905	Lyz2	1	Bone	Tissue-specific
Q68FF6	Git1	1	Brain	Tissue-specific
Q9ET01	Pygl	1	Liver	Tissue-specific
O35344	Kpna3	1	Brain	Tissue-specific
Q9EQZ6	Rapgef4	1	Brain	Tissue-specific
Q9JLZ3	Auh	1	Heart	Tissue-specific
P59114	Pcif1	1	Spleen	Tissue-specific
Q9CQW9	Ifitm3	1	Bone	Tissue-specific
Q8BTY2	Slc4a7	1	Colorectum	Tissue-specific
P15089	Cpa3	1	Stomach	Tissue-specific
Q9D7X1	Kctd4	1	Brain	Tissue-specific
Q9JIY5	Htra2	1	Colorectum	Tissue-specific
Q8CCT4	Tceal5	1	Brain	Tissue-specific
Q9JIS5	Sv2a	1	Brain	Tissue-specific
Q8R2U0	Seh1l	1	Kidney	Tissue-specific
P16388	Kcna1	1	Brain	Tissue-specific
Q80TS7	Ddn	1	Brain	Tissue-specific
Q8BLY2	Tarsl2	1	Brain	Tissue-specific
Q9EP75	Cyp4f14	1	Colorectum	Tissue-specific
Q9QYA2	Tomm40	1	Brain	Tissue-specific
A2AJI0	Map7d1	1	Brain	Tissue-specific
Q8BW86	Arhgef33	1	Brain	Tissue-specific
Q80VQ1	Lrrc1	1	Colorectum	Tissue-specific
Q6P9Q4	Fhod1	1	Lung	Tissue-specific
Q6IRT3	Parpbp	1	Stomach	Tissue-specific
Q9CXF0	Kynu	1	Liver	Tissue-specific
P67984	Rpl22	1	Kidney	Tissue-specific
Q8CGY8	Ogt	1	Brain	Tissue-specific
Q6A4L0	Slc22a13	1	Kidney	Tissue-specific
A6X935	Itih4	1	Liver	Tissue-specific
Q6ZPE2	Sbf1	1	Brain	Tissue-specific
Q99J27	Slc33a1	1	Colorectum	Tissue-specific
Q08288	Lyar	1	Stomach	Tissue-specific
Q8R1N4	Nudcd3	1	Brain	Tissue-specific
Q3UNH4	Gprin1	1	Brain	Tissue-specific
P25688	Uox	1	Brain	Tissue-specific
P60853	Lzts1	1	Brain	Tissue-specific
Q8VDP3	Mical1	1	Brain	Tissue-specific
Q9WV32	Arpc1b	1	Liver	Tissue-specific
P12849	Prkar1b	1	Brain	Tissue-specific
Q07133	Hist1h1t	1	Spleen	Tissue-specific
Q3UPH1	Prrc1	1	Colorectum	Tissue-specific
Q8BSF4	Pisd	1	Kidney	Tissue-specific
Q9DBL9	Abhd5	1	Heart	Tissue-specific
Q8R2Z5	Vwa1	1	Stomach	Tissue-specific
Q3TLI0	Trappc10	1	Brain	Tissue-specific
Q99P72	Rtn4	1	Brain	Tissue-specific
Q8K2K6	Agfg1	1	Brain	Tissue-specific
Q6P7W2	Shkbp1	1	Liver	Tissue-specific
Q61249	Igbp1	1	Colorectum	Tissue-specific
O88327	Ctnnal1	1	Colorectum	Tissue-specific
Q02566	Myh6	1	Lung	Tissue-specific
Q8VCS3	Fam20b	1	Colorectum	Tissue-specific
Q8R3Z5	Cacnb1	1	Brain	Tissue-specific
Q920Q8	Ivns1abp	1	Kidney	Tissue-specific
Q60952	Cep250	1	Liver	Tissue-specific
P56395	Cyb5a	1	Bone	Tissue-specific
Q922U1	Prpf3	1	Stomach	Tissue-specific
Q8BKS9	Kiaa0020	1	Spleen	Tissue-specific
Q8BUK6	Hook3	1	Brain	Tissue-specific
Q7M750	Opalin	1	Brain	Tissue-specific
Q9Z261	Cldn7	1	Colorectum	Tissue-specific
Q8CB12	Gsdmc3	1	Colorectum	Tissue-specific
Q3TVA9	Ccdc136	1	Brain	Tissue-specific
Q61595	Ktn1	1	Brain	Tissue-specific
O70622	Rtn2	1	Bone	Tissue-specific
Q8VCM8	Ncln	1	Colorectum	Tissue-specific
Q9D805	Capn9	1	Colorectum	Tissue-specific
O08967	Cyth3	1	Lung	Tissue-specific
Q60960	Kpna1	1	Stomach	Tissue-specific
P70202	Lxn	1	Stomach	Tissue-specific
Q9CU62	Smc1a	1	Liver	Tissue-specific
Q8VCW4	Unc93b1	1	Spleen	Tissue-specific
Q01149	Col1a2	1	Liver	Tissue-specific
Q6I6G8	Hecw2	1	Brain	Tissue-specific
Q9CTY5	Micu3	1	Brain	Tissue-specific
Q61211	Eif2d	1	Spleen	Tissue-specific
P70677	Casp3	1	Colorectum	Tissue-specific
Q64444	Ca4	1	Lung	Tissue-specific
Q9CQU5	Zwint	1	Brain	Tissue-specific
Q9CQ60	Pgls	1	Bone	Tissue-specific
Q99K67	Aass	1	Liver	Tissue-specific
P70302	Stim1	1	Colorectum	Tissue-specific
O08742	Gp5	1	Spleen	Tissue-specific
P01867	Igh-3	1	Liver	Tissue-specific
Q9QYS2	Grm3	1	Brain	Tissue-specific
Q8VHI6	Wasf3	1	Brain	Tissue-specific
O88998	Olfm1	1	Brain	Tissue-specific
Q3TNW5	Dpcr1	1	Stomach	Tissue-specific
P31648	Slc6a1	1	Brain	Tissue-specific
Q8BZ09	Slc25a21	1	Kidney	Tissue-specific
Q8BXK8	Agap1	1	Brain	Tissue-specific
Q99PW4	Tp53rk	1	Spleen	Tissue-specific
A2AUC9	Klhl41	1	Bone	Tissue-specific
Q8BYM5	Nlgn3	1	Brain	Tissue-specific
Q3UHL1	Camkv	1	Brain	Tissue-specific
Q5SXA9	Wwc1	1	Brain	Tissue-specific
Q9D958	Spcs1	1	Colorectum	Tissue-specific
Q05117	Acp5	1	Bone	Tissue-specific
Q62425	Ndufa4	1	Heart	Tissue-specific
Q80VP2	Spata7	1	Heart	Tissue-specific
Q6P1B1	Xpnpep1	1	Kidney	Tissue-specific
Q9R078	Prkab1	1	Colorectum	Tissue-specific
Q8VDM6	Hnrnpul1	1	Lung	Tissue-specific
Q9JLB0	Mpp6	1	Colorectum	Tissue-specific
Q8CD15	Mina	1	Stomach	Tissue-specific
P07146	Prss2	1	Stomach	Tissue-specific
Q9CZN4	Shisa9	1	Brain	Tissue-specific
Q9DBD0	Ica	1	Lung	Tissue-specific
Q8CI59	Steap3	1	Colorectum	Tissue-specific
Q8BIK4	Dock9	1	Brain	Tissue-specific
P47199	Cryz	1	Brain	Tissue-specific
Q8K0D5	Gfm1	1	Kidney	Tissue-specific
Q80U23	Snph	1	Brain	Tissue-specific
P62492	Rab11a	1	Bone	Tissue-specific
Q9CPW4	Arpc5	1	Bone	Tissue-specific
P48318	Gad1	1	Brain	Tissue-specific
A2ALU4	Shroom2	1	Liver	Tissue-specific
Q810B7	Slitrk5	1	Brain	Tissue-specific
Q8BH58	Tiprl	1	Spleen	Tissue-specific
Q9EQG3	Scel	1	Lung	Tissue-specific
Q7TSJ2	Map6	1	Brain	Tissue-specific
Q3UHB8	Ccdc177	1	Brain	Tissue-specific
Q9Z1P7	Kank3	1	Lung	Tissue-specific
Q8R0W0	Eppk1	1	Liver	Tissue-specific
Q99MN1	Kars	1	Liver	Tissue-specific
P55066	Ncan	1	Brain	Tissue-specific
Q01279	Egfr	1	Liver	Tissue-specific
Q4ACU6	Shank3	1	Brain	Tissue-specific
O55103	Prx	1	Lung	Tissue-specific
Q920B0	Frmd4b	1	Liver	Tissue-specific
P63046	Sult4a1	1	Brain	Tissue-specific
Q8R3Q2	Ppp6r2	1	Brain	Tissue-specific
Q6NZJ6	Eif4g1	1	Liver	Tissue-specific
Q9JJL3	Slco1b2	1	Liver	Tissue-specific
Q9QZE7	Tsnax	1	Colorectum	Tissue-specific
Q8BHL3	Tbc1d10b	1	Brain	Tissue-specific
Q8BSL7	Arf2	1	Colorectum	Tissue-specific
P09542	Myl3	1	Heart	Tissue-specific
P01837		1	Bone	Tissue-specific
Q8C0M9	Asrgl1	1	Brain	Tissue-specific
Q6P1I6	Psd2	1	Brain	Tissue-specific
P49442	Inpp1	1	Brain	Tissue-specific
Q8BSE0	Rmdn2	1	Liver	Tissue-specific
P19783	Cox4i1	1	Bone	Tissue-specific
Q99MS7	Ehbp1l1	1	Colorectum	Tissue-specific
P35492	Hal	1	Liver	Tissue-specific
Q80ZF8	Bai3	1	Brain	Tissue-specific
P97311	Mcm6	1	Colorectum	Tissue-specific
Q9JHI5	Ivd	1	Brain	Tissue-specific
Q8VE33	Gdap1l1	1	Brain	Tissue-specific
Q6KAR6	Exoc3	1	Colorectum	Tissue-specific
Q3ULF4	Spg7	1	Colorectum	Tissue-specific
P20937	Klra1	1	Stomach	Tissue-specific
Q61263	Soat1	1	Spleen	Tissue-specific
Q3TIR1	Trappc13	1	Kidney	Tissue-specific
Q7TQ95	Lnp	1	Brain	Tissue-specific
Q5BL07	Pex1	1	Liver	Tissue-specific
P16054	Prkce	1	Brain	Tissue-specific
Q61701	Elavl4	1	Brain	Tissue-specific
Q99LB7	Sardh	1	Kidney	Tissue-specific
Q91YW3	Dnajc3	1	Liver	Tissue-specific
Q8BZA9	Tigar	1	Heart	Tissue-specific
Q3TYQ9	Aox4	1	Stomach	Tissue-specific
Q7TNM2	Trim46	1	Brain	Tissue-specific
Q9DA11	Lyzl6	1	Brain	Tissue-specific
Q00977	Gjb2	1	Liver	Tissue-specific
Q8CHT0	Aldh4a1	1	Colorectum	Tissue-specific
E9Q555	Rnf213	1	Spleen	Tissue-specific
Q91WV7	Slc3a1	1	Kidney	Tissue-specific
Q8VCZ6	Sgsm3	1	Colorectum	Tissue-specific
Q5FW52	Mlip	1	Brain	Tissue-specific
P35329	Cd22	1	Spleen	Tissue-specific
Q99JW5	Epcam	1	Colorectum	Tissue-specific
Q6P1D5	Sez6l	1	Brain	Tissue-specific
Q5SW75	Ssh2	1	Brain	Tissue-specific
Q9CRC8	Lrrc40	1	Colorectum	Tissue-specific
Q9R1V6	Adam22	1	Brain	Tissue-specific
Q3UTH8	Arhgef9	1	Brain	Tissue-specific
P47934	Crat	1	Heart	Tissue-specific
Q9Z0K8	Vnn1	1	Liver	Tissue-specific
O08600	Endog	1	Heart	Tissue-specific
Q8R5H6	Wasf1	1	Brain	Tissue-specific
Q3UXZ6	Fam81a	1	Brain	Tissue-specific
Q9CWS0	Ddah1	1	Brain	Tissue-specific
P29452	Casp1	1	Colorectum	Tissue-specific
Q8BTY1	Ccbl1	1	Liver	Tissue-specific
P52624	Upp1	1	Colorectum	Tissue-specific
Q62120	Jak2	1	Spleen	Tissue-specific
O54984	Asna1	1	Brain	Tissue-specific
Q02105	C1qc	1	Heart	Tissue-specific
Q9JKK1	Stx6	1	Brain	Tissue-specific
Q8BTG7	Ndrg4	1	Brain	Tissue-specific
Q9QXY1	Tjp3	1	Liver	Tissue-specific
P23818	Gria1	1	Brain	Tissue-specific
Q8CGK7	Gnal	1	Brain	Tissue-specific
Q8K0T0	Rtn1	1	Brain	Tissue-specific
A2ACP1	Ttc39a	1	Colorectum	Tissue-specific
Q9QUP5	Hapln1	1	Brain	Tissue-specific
Q8VCA8	Scrn2	1	Kidney	Tissue-specific
Q6PGN3	Dclk2	1	Brain	Tissue-specific
Q4KMM3	Oxr1	1	Brain	Tissue-specific
P29391	Ftl1	1	Bone	Tissue-specific
Q8BYN5	Fsd1l	1	Brain	Tissue-specific
Q6P5E6	Gga2	1	Spleen	Tissue-specific
Q8BGA8	Acsm5	1	Liver	Tissue-specific
Q6NSR8	Npepl1	1	Lung	Tissue-specific
Q62421	Sh3gl3	1	Brain	Tissue-specific
Q8C754	Vps52	1	Colorectum	Tissue-specific
Q9CPR4	Rpl17	1	Bone	Tissue-specific
Q9R099	Tbl2	1	Colorectum	Tissue-specific
Q91YN9	Bag2	1	Bone	Tissue-specific
P50431	Shmt1	1	Colorectum	Tissue-specific
Q9DBJ3	Baiap2l1	1	Colorectum	Tissue-specific
Q9CZC8	Scrn1	1	Brain	Tissue-specific
Q9CPN8	Igf2bp3	1	Colorectum	Tissue-specific
Q4LDG0	Slc27a5	1	Liver	Tissue-specific
P43276	Hist1h1b	1	Stomach	Tissue-specific
Q91WC9	Daglb	1	Colorectum	Tissue-specific
Q8BR92	Palm2	1	Brain	Tissue-specific
P59108	Cpne2	1	Brain	Tissue-specific
Q5NCE8	Mrs2	1	Colorectum	Tissue-specific
Q99KE1	Me2	1	Colorectum	Tissue-specific
Q8JZV7	Amdhd2	1	Kidney	Tissue-specific
Q9JIA1	Lgi1	1	Brain	Tissue-specific
Q9D0F3	Lman1	1	Liver	Tissue-specific
Q8VCL5	Slc17a9	1	Colorectum	Tissue-specific
Q8CHQ9	Cml2	1	Liver	Tissue-specific
Q3TRM4	Pnpla6	1	Colorectum	Tissue-specific
P58044	Idi1	1	Lung	Tissue-specific
Q9ET78	Jph2	1	Heart	Tissue-specific
O35405	Pld3	1	Brain	Tissue-specific
Q61096	Prtn3	1	Bone	Tissue-specific
Q91Y97	Aldob	1	Brain	Tissue-specific
Q6ZPF3	Tiam2	1	Brain	Tissue-specific
Q9R0N7	Syt7	1	Brain	Tissue-specific
Q9CXI0	Coq5	1	Colorectum	Tissue-specific
Q9Z218	Dpp6	1	Brain	Tissue-specific
Q9JJI6	Pigo	1	Colorectum	Tissue-specific
Q9QXN5	Miox	1	Kidney	Tissue-specific
Q5DTJ9	Mypn	1	Heart	Tissue-specific
Q8BGP6	Slc25a40	1	Colorectum	Tissue-specific
Q91YM4	Tbrg4	1	Colorectum	Tissue-specific
Q8R001	Mapre2	1	Brain	Tissue-specific
Q8VE38	Oxnad1	1	Heart	Tissue-specific
Q05921	Rnasel	1	Colorectum	Tissue-specific
Q6PDH0	Phldb1	1	Brain	Tissue-specific
Q76LS9	Fam63a	1	Liver	Tissue-specific
Q8VHG2	Amot	1	Brain	Tissue-specific
Q6PDI5	Ecm29	1	Colorectum	Tissue-specific
Q3TIU4	Pde12	1	Colorectum	Tissue-specific
P52503	Ndufs6	1	Bone	Tissue-specific
Q9Z0P4	Palm	1	Brain	Tissue-specific
Q8VHQ9	Acot11	1	Colorectum	Tissue-specific
O35206	Col15a1	1	Stomach	Tissue-specific
Q9DBC7	Prkar1a	1	Brain	Tissue-specific
Q9Z2W8	Gria4	1	Brain	Tissue-specific
Q80U40	Rimbp2	1	Brain	Tissue-specific
P27671	Rasgrf1	1	Brain	Tissue-specific
Q9DC29	Abcb6	1	Colorectum	Tissue-specific
Q8BNA6	Fat3	1	Brain	Tissue-specific
Q99N93	Mrpl16	1	Heart	Tissue-specific
Q8CG03	Pde5a	1	Lung	Tissue-specific
P62830	Rpl23	1	Lung	Tissue-specific
Q75N73	Slc39a14	1	Liver	Tissue-specific
Q64459	Cyp3a11	1	Liver	Tissue-specific
Q8BXA5	Clptm1l	1	Colorectum	Tissue-specific
P58404	Strn4	1	Brain	Tissue-specific
P28663	Napb	1	Brain	Tissue-specific
Q9Z140	Cpne6	1	Brain	Tissue-specific
Q8R0A7	Kiaa0513	1	Brain	Tissue-specific
Q91WU5	As3mt	1	Kidney	Tissue-specific
Q8K3E5	Ahi1	1	Brain	Tissue-specific
Q921X9	Pdia5	1	Stomach	Tissue-specific
Q9EQU5	Set	1	Brain	Tissue-specific
P28659	Celf1	1	Colorectum	Tissue-specific
Q7TSI3	Ppp6r1	1	Colorectum	Tissue-specific
Q69ZF7	Cnnm4	1	Colorectum	Tissue-specific
Q60605	Myl6	1	Liver	Tissue-specific
Q3UHQ6	Dopey2	1	Colorectum	Tissue-specific
Q09324	Gcnt1	1	Kidney	Tissue-specific
A6X8Z5	Arhgap31	1	Brain	Tissue-specific
Q8BJI1	Slc6a17	1	Brain	Tissue-specific
Q5DQR4	Stxbp5l	1	Brain	Tissue-specific
Q9CR95	Necap1	1	Brain	Tissue-specific
Q8CBE3	Wdr37	1	Brain	Tissue-specific
Q3USB7	Plcl1	1	Brain	Tissue-specific
O35874	Slc1a4	1	Brain	Tissue-specific
P54285	Cacnb3	1	Brain	Tissue-specific
Q8BFV2	Pcid2	1	Colorectum	Tissue-specific
Q91XA9	Chia	1	Stomach	Tissue-specific
Q8JZW4	Cpne5	1	Brain	Tissue-specific
Q9ER35	Fn3k	1	Brain	Tissue-specific
Q91V01	Lpcat3	1	Colorectum	Tissue-specific
Q60610	Tiam1	1	Brain	Tissue-specific
P33215	Nedd1	1	Lung	Tissue-specific
P41105	Rpl28	1	Bone	Tissue-specific
Q8C7X2	Emc1	1	Brain	Tissue-specific
O35071	Kif1c	1	Liver	Tissue-specific
Q8K441	Abca6	1	Liver	Tissue-specific
Q921F4	Hnrnpll	1	Lung	Tissue-specific
P55088	Aqp4	1	Brain	Tissue-specific
Q8BVQ5	Ppme1	1	Brain	Tissue-specific
Q91WK2	Eif3h	1	Brain	Tissue-specific
Q5DTX6	Jcad	1	Brain	Tissue-specific
O35927	Ctnnd2	1	Brain	Tissue-specific
Q9JJL8	Sars2	1	Colorectum	Tissue-specific
G3XA57	Rab11fip2	1	Brain	Tissue-specific
E9Q557	Dsp	1	Liver	Tissue-specific
Q8R2H9	Phospho1	1	Heart	Tissue-specific
Q8R4E6	Purg	1	Brain	Tissue-specific
Q8VCB3	Gys2	1	Liver	Tissue-specific
Q60875	Arhgef2	1	Brain	Tissue-specific
Q5YD48	A1cf	1	Liver	Tissue-specific
Q99N80	Sytl1	1	Stomach	Tissue-specific
P97379	G3bp2	1	Brain	Tissue-specific
P70269	Ctse	1	Stomach	Tissue-specific
P62484	Abi2	1	Brain	Tissue-specific
P58735	Slc26a1	1	Liver	Tissue-specific
P35242	Sftpa1	1	Lung	Tissue-specific
Q0QWG9	Grid2ip	1	Brain	Tissue-specific
Q5SSL4	Abr	1	Brain	Tissue-specific
P11881	Itpr1	1	Brain	Tissue-specific
Q8BWT5	Dip2a	1	Brain	Tissue-specific
P26049	Gabra3	1	Brain	Tissue-specific
C0HKE6	Hist1h2ak	1	Bone	Tissue-specific
Q99KR3	Lactb2	1	Kidney	Tissue-specific
Q9DAR7	Dcps	1	Brain	Tissue-specific
A2AKK5	Acnat1	1	Kidney	Tissue-specific
P54310	Lipe	1	Colorectum	Tissue-specific
Q91ZP9	Necab2	1	Brain	Tissue-specific
Q8C878	Uba3	1	Brain	Tissue-specific
Q69Z98	Brsk2	1	Brain	Tissue-specific
Q640R3	Hepacam	1	Brain	Tissue-specific
Q9WVQ1	Magi2	1	Brain	Tissue-specific
Q9D816	Cyp2c55	1	Colorectum	Tissue-specific
Q99PU5	Acsbg1	1	Brain	Tissue-specific
Q3UP87	Elane	1	Bone	Tissue-specific
Q3UUG6	Tbc1d24	1	Brain	Tissue-specific
Q99MJ9	Ddx50	1	Stomach	Tissue-specific
P58544	Btbd1	1	Liver	Tissue-specific
Q6A026	Pds5a	1	Colorectum	Tissue-specific
B1AXH1	Nhsl2	1	Brain	Tissue-specific
P50752	Tnnt2	1	Lung	Tissue-specific
Q8CHT1	Ngef	1	Brain	Tissue-specific
Q02111	Prkcq	1	Brain	Tissue-specific
Q80TR1	Lphn1	1	Brain	Tissue-specific
Q9CQS4	Slc25a46	1	Colorectum	Tissue-specific
Q9R1L5	Mast1	1	Brain	Tissue-specific
P70697	Urod	1	Bone	Tissue-specific
Q8JZQ5	Aoc1	1	Colorectum	Tissue-specific
Q8JZZ7	Lphn2	1	Brain	Tissue-specific
Q9Z1S3	Rasgrp1	1	Brain	Tissue-specific
Q3V3R4	Itga1	1	Colorectum	Tissue-specific
Q9CPU0	Glo1	1	Brain	Tissue-specific
Q8CIV8	Tbce	1	Brain	Tissue-specific
P61750	Arf4	1	Colorectum	Tissue-specific
Q3U5C7	Prickle1	1	Brain	Tissue-specific
P30412	Ppic	1	Bone	Tissue-specific
Q9ES97	Rtn3	1	Brain	Tissue-specific
Q9D7J4	Cox20	1	Colorectum	Tissue-specific
P39061	Col18a1	1	Liver	Tissue-specific
Q5U5V2	Hykk	1	Kidney	Tissue-specific
Q8C008	Dzank1	1	Brain	Tissue-specific
P56183	Rrp1	1	Stomach	Tissue-specific
Q3TL44	Nlrx1	1	Colorectum	Tissue-specific
Q920Q4	Vps16	1	Brain	Tissue-specific
Q9ER41	Tor1b	1	Colorectum	Tissue-specific
O35887	Calu	1	Brain	Tissue-specific
Q9CS84	Nrxn1	1	Brain	Tissue-specific
G3X9J0	Sipa1l3	1	Brain	Tissue-specific
Q9JLI6	Scly	1	Liver	Tissue-specific
F8VQB6	Myo10	1	Liver	Tissue-specific
P33173	Kif1a	1	Brain	Tissue-specific
O54829	Rgs7	1	Brain	Tissue-specific
Q91WU0	Ces1f	1	Colorectum	Tissue-specific
Q8K0T7	Unc13c	1	Brain	Tissue-specific
Q61164	Ctcf	1	Spleen	Tissue-specific
O70157	Top3a	1	Colorectum	Tissue-specific
Q9ESN9	Mapk8ip3	1	Brain	Tissue-specific
P53026	Rpl10a	1	Spleen	Tissue-specific
P62069	Usp46	1	Brain	Tissue-specific
Q8BIG7	Comtd1	1	Colorectum	Tissue-specific
O89023	Tpp1	1	Colorectum	Tissue-specific
P47915	Rpl29	1	Bone	Tissue-specific
Q149B8	Perm1	1	Heart	Tissue-specific
Q9WVR4	Fxr2	1	Liver	Tissue-specific
Q8C163	Exog	1	Brain	Tissue-specific
Q80V03	Adck5	1	Colorectum	Tissue-specific
Q9DCE5	Pak1ip1	1	Stomach	Tissue-specific
Q9ES46	Parvb	1	Lung	Tissue-specific
Q8BLR2	Cpne4	1	Brain	Tissue-specific
P25206	Mcm3	1	Colorectum	Tissue-specific
P70691	Ugt1a2	1	Kidney	Tissue-specific
Q9Z0M6	Cd97	1	Spleen	Tissue-specific
Q60870	Reep5	1	Brain	Tissue-specific
Q8VCC8	Rapgef3	1	Kidney	Tissue-specific
Q8C854	Myef2	1	Brain	Tissue-specific
Q8BH79	Ano10	1	Colorectum	Tissue-specific
Q8BSS9	Ppfia2	1	Brain	Tissue-specific
P14873	Map1b	1	Brain	Tissue-specific
Q61035	Hars	1	Brain	Tissue-specific
Q8CIM7	Cyp2d26	1	Kidney	Tissue-specific
Q62443	Nptx1	1	Brain	Tissue-specific
O35864	Cops5	1	Brain	Tissue-specific
P14438	H2-Aa	1	Lung	Tissue-specific
P04627	Araf	1	Colorectum	Tissue-specific
Q9Z2D8	Mbd3	1	Spleen	Tissue-specific
Q8BGT8	Phyhipl	1	Brain	Tissue-specific
Q8CJG1	Ago1	1	Lung	Tissue-specific
Q61885	Mog	1	Brain	Tissue-specific
Q61187	Tsg101	1	Brain	Tissue-specific
P97326	Cdh6	1	Brain	Tissue-specific
F6ZDS4	Tpr	1	Liver	Tissue-specific
Q9Z2Q6	2023-09-05	1	Brain	Tissue-specific
Q68FM6	Elfn2	1	Brain	Tissue-specific
P18581	Slc7a2	1	Liver	Tissue-specific
P49718	Mcm5	1	Colorectum	Tissue-specific
O88910	Mpp3	1	Brain	Tissue-specific
P15532	Nme1	1	Bone	Tissue-specific
Q3TN34	Micall2	1	Brain	Tissue-specific
Q9DB34	Chmp2a	1	Brain	Tissue-specific
Q8R366	Igsf8	1	Brain	Tissue-specific
Q99KK7	Dpp3	1	Liver	Tissue-specific
P70315	Was	1	Spleen	Tissue-specific
Q5SV80	Myo19	1	Liver	Tissue-specific
O35316	Slc6a6	1	Colorectum	Tissue-specific
Q61070	Ei24	1	Colorectum	Tissue-specific
D3Z6P0	Pdia2	1	Stomach	Tissue-specific
O08784	Tcof1	1	Brain	Tissue-specific
Q8BXR1	Slc7a14	1	Brain	Tissue-specific
Q6P9K9	Nrxn3	1	Brain	Tissue-specific
Q8VI94	Oasl1	1	Stomach	Tissue-specific
Q810U4	Nrcam	1	Brain	Tissue-specific
Q5PR69	Kiaa1211	1	Brain	Tissue-specific
Q5SSE9	Abca13	1	Stomach	Tissue-specific
Q8R4U0	Stab2	1	Liver	Tissue-specific
Q5DTL9	Slc4a10	1	Brain	Tissue-specific
Q3TMP8	Tmem38a	1	Heart	Tissue-specific
Q8BH00	Aldh8a1	1	Liver	Tissue-specific
Q9DBR0	Akap8	1	Liver	Tissue-specific
Q9QYX7	Pclo	1	Brain	Tissue-specific
Q9JJ00	Plscr1	1	Colorectum	Tissue-specific
P51885	Lum	1	Bone	Tissue-specific
Q9JJW5	Myoz2	1	Heart	Tissue-specific
Q9JL26	Fmnl1	1	Brain	Tissue-specific
Q3UFF7	Lyplal1	1	Kidney	Tissue-specific
P26262	Klkb1	1	Kidney	Tissue-specific
Q9QYH6	Maged1	1	Brain	Tissue-specific
P59729	Rin3	1	Kidney	Tissue-specific
O35343	Kpna4	1	Brain	Tissue-specific
Q5DTT2	Psd	1	Brain	Tissue-specific
Q6ZPQ6	Pitpnm2	1	Brain	Tissue-specific
Q9DB26	Phyhd1	1	Kidney	Tissue-specific
Q8CCK0	H2afy2	1	Lung	Tissue-specific
E9Q3C1	C2cd2	1	Liver	Tissue-specific
Q8BS95	Gpr89a	1	Colorectum	Tissue-specific
Q8C5W3	Tbcel	1	Lung	Tissue-specific
Q99LI2	Clcc1	1	Colorectum	Tissue-specific
Q8CD26	Slc35e1	1	Colorectum	Tissue-specific
Q99PL6	Ubxn6	1	Brain	Tissue-specific
P59113	Fermt1	1	Colorectum	Tissue-specific
Q8C0K5	Slc25a16	1	Kidney	Tissue-specific
Q9WTX2	Prkra	1	Brain	Tissue-specific
B7ZCC9	Gpr112	1	Liver	Tissue-specific
Q8BG95	Ppp1r12b	1	Brain	Tissue-specific
P08071	Ltf	1	Bone	Tissue-specific
F6TQD1	Rnf212	1	Brain	Tissue-specific
B1AZP2	Dlgap4	1	Brain	Tissue-specific
Q9DCP2	Slc38a3	1	Liver	Tissue-specific
Q8R1T4	Slc35a3	1	Colorectum	Tissue-specific
P08122	Col4a2	1	Liver	Tissue-specific
P45591	Cfl2	1	Bone	Tissue-specific
Q5SUF2	Luc7l3	1	Stomach	Tissue-specific
Q80YR5	Safb2	1	Liver	Tissue-specific
Q91YL7	Cwh43	1	Colorectum	Tissue-specific
Q01097	Grin2b	1	Brain	Tissue-specific
Q91XT4	Sec16b	1	Liver	Tissue-specific
Q3UPF5	Zc3hav1	1	Lung	Tissue-specific
Q99J85	Nptxr	1	Brain	Tissue-specific
Q80V42	Cpm	1	Brain	Tissue-specific
P18242	Ctsd	1	Brain	Tissue-specific
Q5SWD9	Tsr1	1	Stomach	Tissue-specific
O89084	Pde4a	1	Brain	Tissue-specific
P37804	Tagln	1	Colorectum	Tissue-specific
Q920R0	Als2	1	Liver	Tissue-specific
Q9EQ61	Pes1	1	Spleen	Tissue-specific
P35123	Usp4	1	Colorectum	Tissue-specific
P40936	Inmt	1	Lung	Tissue-specific
Q9R0Q3	Tmed2	1	Bone	Tissue-specific
Q6Y7W8	Gigyf2	1	Liver	Tissue-specific
Q6PDG5	Smarcc2	1	Brain	Tissue-specific
Q3TWF6	Wdr70	1	Brain	Tissue-specific
Q64127	Trim24	1	Spleen	Tissue-specific
Q8BYL4	Yars2	1	Kidney	Tissue-specific
O08966	Slc22a1	1	Liver	Tissue-specific
Q8BZ60	Ston2	1	Liver	Tissue-specific
P70695	Fbp2	1	Colorectum	Tissue-specific
Q6P9R2	Oxsr1	1	Colorectum	Tissue-specific
O09012	Pex5	1	Liver	Tissue-specific
Q8VDW0	Ddx39a	1	Colorectum	Tissue-specific
P24547	Impdh2	1	Spleen	Tissue-specific
P97364	Sephs2	1	Liver	Tissue-specific
Q61881	Mcm7	1	Colorectum	Tissue-specific
Q9CR24	Nudt8	1	Heart	Tissue-specific
Q91ZX7	Lrp1	1	Liver	Tissue-specific
Q9CXK4	Slc50a1	1	Colorectum	Tissue-specific
Q8VDC0	Lars2	1	Colorectum	Tissue-specific
Q9WUL7	Arl3	1	Lung	Tissue-specific
Q80Z24	Negr1	1	Brain	Tissue-specific
O08756	Hsd17b10	1	Heart	Tissue-specific
Q9QYJ3	Dnajb1	1	Brain	Tissue-specific
P97427	Crmp1	1	Brain	Tissue-specific
Q62186	Ssr4	1	Bone	Tissue-specific
Q9Z160	Cog1	1	Colorectum	Tissue-specific
O88738	Birc6	1	Spleen	Tissue-specific
P20352	F3	1	Brain	Tissue-specific
Q5SRX1	Tom1l2	1	Brain	Tissue-specific
Q8BL86	Mblac2	1	Brain	Tissue-specific
Q64695	Procr	1	Colorectum	Tissue-specific
Q8BH98	Mboat1	1	Colorectum	Tissue-specific
Q8CHX7	Rftn2	1	Brain	Tissue-specific
O35449	Prrt1	1	Brain	Tissue-specific
Q148V7	Kiaa1468	1	Brain	Tissue-specific
Q9D7M1	Gid8	1	Colorectum	Tissue-specific
Q9QXD6	Fbp1	1	Kidney	Tissue-specific
Q9DB05	Napa	1	Brain	Tissue-specific
Q99MD6	Txnrd3	1	Kidney	Tissue-specific
Q91XL2	Lnx2	1	Colorectum	Tissue-specific
Q91VA0	Acsm1	1	Liver	Tissue-specific
Q65CL1	Ctnna3	1	Brain	Tissue-specific
Q1XH17	Trim72	1	Bone	Tissue-specific
Q8BKE6	Cyp20a1	1	Colorectum	Tissue-specific
Q60771	Cldn11	1	Brain	Tissue-specific
Q3V0K9	Pls1	1	Colorectum	Tissue-specific
O08539	Bin1	1	Brain	Tissue-specific
Q8CIH5	Plcg2	1	Lung	Tissue-specific
Q9ESG4	Tmem27	1	Kidney	Tissue-specific
Q8K2A8	Alg3	1	Colorectum	Tissue-specific
Q8BH74	Nup107	1	Liver	Tissue-specific
Q62420	Sh3gl2	1	Brain	Tissue-specific
P10639	Txn	1	Bone	Tissue-specific
Q9JKX3	Tfr2	1	Liver	Tissue-specific
Q8CD10	Micu2	1	Stomach	Tissue-specific
Q9EQZ7	Rims2	1	Brain	Tissue-specific
A2AWP8	Arhgef10l	1	Kidney	Tissue-specific
Q0KL02	Trio	1	Brain	Tissue-specific
Q8R1M8	Mptx1	1	Colorectum	Tissue-specific
Q9DBD5	Pelp1	1	Colorectum	Tissue-specific
P50295	Nat2	1	Colorectum	Tissue-specific
Q9D024	Ccdc47	1	Colorectum	Tissue-specific
Q3UGR5	Hdhd2	1	Colorectum	Tissue-specific
Q8VEH5	Epm2aip1	1	Brain	Tissue-specific
P05063	Aldoc	1	Brain	Tissue-specific
Q8K0D0	Cdk17	1	Brain	Tissue-specific
Q8CAK3		1	Brain	Tissue-specific
Q7TSF4	Lrrc75a	1	Brain	Tissue-specific
Q8BL06	Usp54	1	Brain	Tissue-specific
Q8VE47	Uba5	1	Brain	Tissue-specific
P20801	Tnnc2	1	Bone	Tissue-specific
Q03734	Serpina3m	1	Colorectum	Tissue-specific
P97765	Wbp2	1	Lung	Tissue-specific
P70297	Stam	1	Brain	Tissue-specific
P0C192	Lrrc4b	1	Brain	Tissue-specific
O88587	Comt	1	Heart	Tissue-specific
P63034	Cyth2	1	Brain	Tissue-specific
Q9CQE8		1	Heart	Tissue-specific
Q3UMT1	Ppp1r12c	1	Brain	Tissue-specific
P28571	Slc6a9	1	Brain	Tissue-specific
Q70FJ1	Akap9	1	Liver	Tissue-specific
Q9QVP9	Ptk2b	1	Brain	Tissue-specific
Q80TQ2	Cyld	1	Brain	Tissue-specific
Q91VW3	Sh3bgrl3	1	Bone	Tissue-specific
O70577	Slc22a2	1	Kidney	Tissue-specific
Q99K85	Psat1	1	Brain	Tissue-specific
Q5SXY1	Specc1	1	Brain	Tissue-specific
Q8BZI0	Afap1l1	1	Lung	Tissue-specific
Q148V8	Fam83h	1	Liver	Tissue-specific
P61202	Cops2	1	Brain	Tissue-specific
P97819	Pla2g6	1	Liver	Tissue-specific
Q9WTQ5	Akap12	1	Lung	Tissue-specific
P62743	Ap2s1	1	Liver	Tissue-specific
P52840	Sult1a1	1	Colorectum	Tissue-specific
A2A699	Fam171a2	1	Brain	Tissue-specific
P55288	Cdh11	1	Brain	Tissue-specific
Q99K10	Nlgn1	1	Brain	Tissue-specific
P59764	Dock4	1	Brain	Tissue-specific
O88507	Cntfr	1	Brain	Tissue-specific
Q62087	Pon3	1	Lung	Tissue-specific
P84309	Adcy5	1	Brain	Tissue-specific
Q9WUP4	Srd5a3	1	Lung	Tissue-specific
Q99JB8	Pacsin3	1	Stomach	Tissue-specific
Q99MD9	Nasp	1	Spleen	Tissue-specific
E9PZ19	Igsf9b	1	Brain	Tissue-specific
Q99KD5	Unc45a	1	Colorectum	Tissue-specific
P52189	Kcnj4	1	Brain	Tissue-specific
O70514	Fgfbp1	1	Stomach	Tissue-specific
O88737	Bsn	1	Brain	Tissue-specific
O88456	Capns1	1	Heart	Tissue-specific
O88704	Hcn1	1	Brain	Tissue-specific
Q922W5	Pycr1	1	Stomach	Tissue-specific
Q64010	Crk	1	Brain	Tissue-specific
Q9CQC7	Ndufb4	1	Bone	Tissue-specific
Q60949	Tbc1d1	1	Kidney	Tissue-specific
Q6NSQ9	G6pc3	1	Colorectum	Tissue-specific
Q8C167	Prepl	1	Brain	Tissue-specific
Q18PI6	Cd84	1	Spleen	Tissue-specific
Q9CQN6	Tmem14c	1	Colorectum	Tissue-specific
Q8VI47	Abcc2	1	Liver	Tissue-specific
Q8C8U0	Ppfibp1	1	Lung	Tissue-specific
P21447	Abcb1a	1	Colorectum	Tissue-specific
Q04736	Yes1	1	Liver	Tissue-specific
Q6RHR9	Magi1	1	Brain	Tissue-specific
O35855	Bcat2	1	Stomach	Tissue-specific
Q80YE7	Dapk1	1	Liver	Tissue-specific
Q62376	Snrnp70	1	Stomach	Tissue-specific
Q9DB72	Btbd17	1	Brain	Tissue-specific
Q91V76		1	Lung	Tissue-specific
Q61330	Cntn2	1	Brain	Tissue-specific
Q9Z1N7	Arid3b	1	Kidney	Tissue-specific
Q3UN02	Lclat1	1	Colorectum	Tissue-specific
O55071	Cyp2b19	1	Lung	Tissue-specific
P04925	Prnp	1	Brain	Tissue-specific
Q8QZS1	Hibch	1	Brain	Tissue-specific
Q8R0S4	Cacnb4	1	Brain	Tissue-specific
Q61166	Mapre1	1	Brain	Tissue-specific
Q62419	Sh3gl1	1	Brain	Tissue-specific
Q8K013	Gtpbp10	1	Stomach	Tissue-specific
Q8BG80	Fbxo46	1	Liver	Tissue-specific
Q91WQ3	Yars	1	Brain	Tissue-specific
P24063	Itgal	1	Spleen	Tissue-specific
Q5IRJ6	Slc30a9	1	Brain	Tissue-specific
Q8BM13	Olfm2	1	Brain	Tissue-specific
Q8VCH6	Dhcr24	1	Colorectum	Tissue-specific
Q8WTY4	Ciapin1	1	Brain	Tissue-specific
Q99N57	Raf1	1	Brain	Tissue-specific
Q9ES00	Ube4b	1	Colorectum	Tissue-specific
O88492	Plin4	1	Heart	Tissue-specific
Q8C7M3	Trim9	1	Brain	Tissue-specific
Q91WG0	Ces2c	1	Colorectum	Tissue-specific
Q91VN4	Chchd6	1	Brain	Tissue-specific
Q80TE7	Lrrc7	1	Brain	Tissue-specific
P48725	Pcnt	1	Liver	Tissue-specific
P52430	Pon1	1	Lung	Tissue-specific
Q64471	Gstt1	1	Lung	Tissue-specific
P97770	Thumpd3	1	Colorectum	Tissue-specific
Q8R2Y2	Mcam	1	Colorectum	Tissue-specific
Q8BMF3	Me3	1	Brain	Tissue-specific
Q62165	Dag1	1	Lung	Tissue-specific
Q9QUI0	Rhoa	1	Bone	Tissue-specific
Q8BXQ2	Pigt	1	Colorectum	Tissue-specific
Q9Z2H2	Rgs6	1	Brain	Tissue-specific
P11862	Gas2	1	Kidney	Tissue-specific
Q8CFX1	H6pd	1	Liver	Tissue-specific
Q9CQS6	Gkn2	1	Stomach	Tissue-specific
P19973	Lsp1	1	Lung	Tissue-specific
Q8R307	Vps18	1	Brain	Tissue-specific
O55100	Syngr1	1	Brain	Tissue-specific
Q8R4I7	Neto1	1	Brain	Tissue-specific
Q9CQT1	Mri1	1	Stomach	Tissue-specific
Q8BIP0	Dars2	1	Kidney	Tissue-specific
Q0GA42	Cnnm1	1	Brain	Tissue-specific
P56677	St14	1	Colorectum	Tissue-specific
P33175	Kif5a	1	Brain	Tissue-specific
Q03963	Eif2ak2	1	Colorectum	Tissue-specific
Q8BIE6	Frmd4a	1	Brain	Tissue-specific
O35945	Aldh1a7	1	Lung	Tissue-specific
Q6NXJ0	Wwc2	1	Brain	Tissue-specific
Q9CRA5	Golph3	1	Colorectum	Tissue-specific
Q7TNE1	Sugct	1	Kidney	Tissue-specific
P63137	Gabrb2	1	Brain	Tissue-specific
Q08509	Eps8	1	Brain	Tissue-specific
Q60900	Elavl3	1	Brain	Tissue-specific
O88735	Map7	1	Brain	Tissue-specific
P39038	Cdh4	1	Brain	Tissue-specific
F6SEU4	Syngap1	1	Brain	Tissue-specific
O35495	Cdk14	1	Brain	Tissue-specific
P11627	L1cam	1	Brain	Tissue-specific
Q91XV3	Basp1	1	Stomach	Tissue-specific
Q499X9	Mars2	1	Heart	Tissue-specific
Q8VDK1	Nit1	1	Kidney	Tissue-specific
Q9D2N9	Vps33a	1	Brain	Tissue-specific
G3X987	Gimap9	1	Spleen	Tissue-specific
Q6ZQ82	Arhgap26	1	Brain	Tissue-specific
Q9QVP4	Myl7	1	Heart	Tissue-specific
Q8BHR8		1	Brain	Tissue-specific
P70419	Galnt3	1	Colorectum	Tissue-specific
Q9CR26	Vta1	1	Brain	Tissue-specific
Q63886	Ugt1a1	1	Colorectum	Tissue-specific
Q922J3	Clip1	1	Stomach	Tissue-specific
Q9DCU9	Hoga1	1	Kidney	Tissue-specific
Q8R3B1	Plcd1	1	Colorectum	Tissue-specific
Q8K4P8	Hecw1	1	Brain	Tissue-specific
Q64332	Syn2	1	Brain	Tissue-specific
Q99LC8	Eif2b1	1	Colorectum	Tissue-specific
P35576	G6pc	1	Kidney	Tissue-specific
Q9D4H8	Cul2	1	Colorectum	Tissue-specific
Q9Z1S5	2023-09-03	1	Brain	Tissue-specific
Q9ER73	Elp4	1	Brain	Tissue-specific
P49717	Mcm4	1	Colorectum	Tissue-specific
Q9EST1	Gsdma	1	Stomach	Tissue-specific
Q60825	Slc34a1	1	Kidney	Tissue-specific
P43406	Itgav	1	Colorectum	Tissue-specific
P47809	Map2k4	1	Brain	Tissue-specific
Q9JM52	Mink1	1	Brain	Tissue-specific
Q9QZW0	Atp11c	1	Liver	Tissue-specific
Q3TRR0	Map9	1	Brain	Tissue-specific
Q9QZ10	Anxa10	1	Stomach	Tissue-specific
Q3UIJ9	Myzap	1	Lung	Tissue-specific
P97492	Rgs14	1	Brain	Tissue-specific
Q8C419	Gpr158	1	Brain	Tissue-specific
Q8K2L8	Trappc12	1	Kidney	Tissue-specific
P28652	Camk2b	1	Brain	Tissue-specific
Q3UTZ3		1	Brain	Tissue-specific
Q9D0L8	Rnmt	1	Brain	Tissue-specific
P35979	Rpl12	1	Bone	Tissue-specific
Q80TJ1	Cadps	1	Brain	Tissue-specific
O35718	Socs3	1	Lung	Tissue-specific
Q99MZ7	Pecr	1	Kidney	Tissue-specific
Q8CIM8	Ints4	1	Colorectum	Tissue-specific
Q08481	Pecam1	1	Lung	Tissue-specific
Q922V4	Plrg1	1	Spleen	Tissue-specific
Q9ES74	Nek7	1	Lung	Tissue-specific
P13412	Tnni2	1	Bone	Tissue-specific
P97355	Sms	1	Brain	Tissue-specific
O54916	Reps1	1	Liver	Tissue-specific
P62812	Gabra1	1	Brain	Tissue-specific
Q61599	Arhgdib	1	Bone	Tissue-specific
Q920I9	Wdr7	1	Brain	Tissue-specific
Q9D1D4	Tmed10	1	Bone	Tissue-specific
Q9EQF2	Kel	1	Bone	Tissue-specific
A2AQ07	Tubb1	1	Spleen	Tissue-specific
Q6NXK7	Dpp10	1	Brain	Tissue-specific
P97501	Fmo3	1	Lung	Tissue-specific
P62915	Gtf2b	1	Spleen	Tissue-specific
Q61548	Snap91	1	Brain	Tissue-specific
P97290	Serping1	1	Liver	Tissue-specific
Q791T5	Mtch1	1	Kidney	Tissue-specific
Q8CJ19	Mical3	1	Brain	Tissue-specific
Q99J08	Sec14l2	1	Brain	Tissue-specific
P62900	Rpl31	1	Stomach	Tissue-specific
Q80WS3	Fbll1	1	Spleen	Tissue-specific
A2ARV4	Lrp2	1	Kidney	Tissue-specific
Q9WU81	Slc37a2	1	Colorectum	Tissue-specific
Q9JJZ2	Tuba8	1	Heart	Tissue-specific
Q8C7U7	Galnt6	1	Colorectum	Tissue-specific
Q8K406	Lgi3	1	Brain	Tissue-specific
Q3UHC7	Dab2ip	1	Brain	Tissue-specific
Q8CCJ3	Ufl1	1	Colorectum	Tissue-specific
O35136	Ncam2	1	Brain	Tissue-specific
P05480	Src	1	Brain	Tissue-specific
Q8K182	C8a	1	Liver	Tissue-specific
Q5XG69	Fam169a	1	Brain	Tissue-specific
Q3UTQ8	Cdkl5	1	Brain	Tissue-specific
Q9ESN6	Trim2	1	Brain	Tissue-specific
Q9JM96	Cdc42ep4	1	Brain	Tissue-specific
P46096	Syt1	1	Brain	Tissue-specific
Q8VCX5	Micu1	1	Colorectum	Tissue-specific
Q61033	Tmpo	1	Brain	Tissue-specific
Q9D0D5	Gtf2e1	1	Spleen	Tissue-specific
Q8BJ71	Nup93	1	Colorectum	Tissue-specific
Q8C7U1	N4bp3	1	Brain	Tissue-specific
P70460	Vasp	1	Stomach	Tissue-specific
P70213	Fv1	1	Brain	Tissue-specific
P63318	Prkcg	1	Brain	Tissue-specific
Q91UZ5	Impa2	1	Kidney	Tissue-specific
P18894	Dao	1	Kidney	Tissue-specific
Q9ERE9	Mapk8ip2	1	Brain	Tissue-specific
Q8VHJ5	Mark1	1	Brain	Tissue-specific
Q3UYI5	Rgl3	1	Kidney	Tissue-specific
P0CG49	Ubb	1	Heart	Tissue-specific
Q5SSM3	Arhgap44	1	Brain	Tissue-specific
Q923T7	Trim7	1	Liver	Tissue-specific
Q9QZB7	Actr10	1	Brain	Tissue-specific
Q8BGZ4	Cdc23	1	Colorectum	Tissue-specific
Q8BH66	Atl1	1	Brain	Tissue-specific
B0F2B4	Nlgn4l	1	Brain	Tissue-specific
Q61625	Grid2	1	Brain	Tissue-specific
Q8K215	Lyrm4	1	Brain	Tissue-specific
Q9JIB3	Naip7	1	Colorectum	Tissue-specific
Q3UIZ8	Mylk3	1	Heart	Tissue-specific
P97441	Slc30a3	1	Brain	Tissue-specific
Q8BRH0	Tmtc3	1	Colorectum	Tissue-specific
Q99LL5	Pwp1	1	Stomach	Tissue-specific
Q9D1R9	Rpl34	1	Brain	Tissue-specific
P02089	Hbb-b2	1	Stomach	Tissue-specific
Q80W04	Tmcc2	1	Lung	Tissue-specific
Q8K1A6	Cc2d1a	1	Brain	Tissue-specific
Q3UHD1	Bai1	1	Brain	Tissue-specific
A0JNU3	Aspg	1	Liver	Tissue-specific
P70175	Dlg3	1	Brain	Tissue-specific
Q99N95	Mrpl3	1	Stomach	Tissue-specific
O08691	Arg2	1	Kidney	Tissue-specific
A2AI08	Tprn	1	Brain	Tissue-specific
Q9WV86	Katna1	1	Bone	Tissue-specific
Q8BTV1	Tusc3	1	Stomach	Tissue-specific
Q9D1G3	Hhatl	1	Colorectum	Tissue-specific
Q9Z0E0	Ncdn	1	Brain	Tissue-specific
P41155	Ltb	1	Spleen	Tissue-specific
Q8BG07	Pld4	1	Spleen	Tissue-specific
Q64435	Ugt1a6	1	Colorectum	Tissue-specific
Q9Z2G6	Sel1l	1	Liver	Tissue-specific
P47955	Rplp1	1	Bone	Tissue-specific
P61963	Dcaf7	1	Brain	Tissue-specific
Q80VA0	Galnt7	1	Colorectum	Tissue-specific
P70266	Pfkfb1	1	Liver	Tissue-specific
B1AZI6	Thoc2	1	Liver	Tissue-specific
Q7TQF7	Amph	1	Brain	Tissue-specific
Q99LJ0	Cttnbp2nl	1	Brain	Tissue-specific
P06332	Cd4	1	Spleen	Tissue-specific
P42232	Stat5b	1	Lung	Tissue-specific
O88593	Pglyrp1	1	Bone	Tissue-specific
Q64GA5	Pla2g4c	1	Colorectum	Tissue-specific
Q8BGL3	2810007J24Rik	1	Liver	Tissue-specific
P36371	Tap2	1	Spleen	Tissue-specific
P06837	Gap43	1	Brain	Tissue-specific
Q91WG7	Dgkg	1	Brain	Tissue-specific
Q922P9	Glyr1	1	Stomach	Tissue-specific
Q99NE5	Rims1	1	Brain	Tissue-specific
O88741	Gdap1	1	Brain	Tissue-specific
Q9D404	Oxsm	1	Kidney	Tissue-specific
Q8R088	Golph3l	1	Colorectum	Tissue-specific
P24668	M6pr	1	Brain	Tissue-specific
Q9QXL2	Kif21a	1	Brain	Tissue-specific
Q811P8	Arhgap32	1	Brain	Tissue-specific
Q8CAS9	Parp9	1	Liver	Tissue-specific
Q80UP3	Dgkz	1	Brain	Tissue-specific
Q3TCH7	Cul4a	1	Kidney	Tissue-specific
O88796	Rpp30	1	Spleen	Tissue-specific
Q9DCA5	Brix1	1	Stomach	Tissue-specific
Q62000	Ogn	1	Colorectum	Tissue-specific
Q99LD8	Ddah2	1	Kidney	Tissue-specific
Q61191	Hcfc1	1	Kidney	Tissue-specific
Q8BMK1	Mettl2	1	Spleen	Tissue-specific
Q8BMD8	Slc25a24	1	Colorectum	Tissue-specific
P0C6B7	Igsf6	1	Spleen	Tissue-specific
Q80TB8	Vat1l	1	Brain	Tissue-specific
Q9CQI6	Cotl1	1	Bone	Tissue-specific
P63044	Vamp2	1	Brain	Tissue-specific
P35802	Gpm6a	1	Brain	Tissue-specific
O35309	Nmi	1	Lung	Tissue-specific
Q8BTG3	Tcp11l1	1	Brain	Tissue-specific
Q99M71	Epdr1	1	Brain	Tissue-specific
P70236	Map2k6	1	Brain	Tissue-specific
P21440	Abcb4	1	Liver	Tissue-specific
Q61361	Bcan	1	Brain	Tissue-specific
O35668	Hap1	1	Brain	Tissue-specific
Q9ET77	Jph3	1	Brain	Tissue-specific
Q9QZX7	Srr	1	Brain	Tissue-specific
P35438	Grin1	1	Brain	Tissue-specific
P46660	Ina	1	Brain	Tissue-specific
O08917	Flot1	1	Brain	Tissue-specific
P41241	Csk	1	Lung	Tissue-specific
Q9QZH6	Ecsit	1	Colorectum	Tissue-specific
P70704	Atp8a1	1	Brain	Tissue-specific
P52875	Tmem165	1	Colorectum	Tissue-specific
P52792	Gck	1	Liver	Tissue-specific
P11247	Mpo	1	Bone	Tissue-specific
Q9EQF6	Dpysl5	1	Brain	Tissue-specific
P54728	Rad23b	1	Brain	Tissue-specific
Q5SSZ5	Tns3	1	Lung	Tissue-specific
Q3TIR3	Ric8a	1	Colorectum	Tissue-specific
O88544	Cops4	1	Brain	Tissue-specific
Q99KF1	Tmed9	1	Bone	Tissue-specific
A2A5R2	Arfgef2	1	Spleen	Tissue-specific
P13597	Icam1	1	Lung	Tissue-specific
Q9Z127	Slc7a5	1	Brain	Tissue-specific
Q8BX90	Fndc3a	1	Colorectum	Tissue-specific
P63080	Gabrb3	1	Brain	Tissue-specific
P01029	C4b	1	Liver	Tissue-specific
Q9Z2W1	Stk25	1	Colorectum	Tissue-specific
Q9JMA9	Slc6a14	1	Colorectum	Tissue-specific
P39429	Traf2	1	Spleen	Tissue-specific
Q9DBS4	Acoxl	1	Lung	Tissue-specific
Q8R4R6	Nup35	1	Spleen	Tissue-specific
Q3TXX4	Slc17a7	1	Brain	Tissue-specific
O09117	Sypl1	1	Colorectum	Tissue-specific
B9EKR1	Ptprz1	1	Brain	Tissue-specific
Q8C079	Strip1	1	Brain	Tissue-specific
Q8CA95	Pde10a	1	Brain	Tissue-specific
Q8R4H7	Nags	1	Liver	Tissue-specific
Q80UW2	Fbxo2	1	Brain	Tissue-specific
Q8BG39	Sv2b	1	Brain	Tissue-specific
P97445	Cacna1a	1	Brain	Tissue-specific
Q9D1E6	Tbcb	1	Lung	Tissue-specific
Q8CCF0	Prpf31	1	Brain	Tissue-specific
D3YZU1	Shank1	1	Brain	Tissue-specific
Q7TNB8	Sbno2	1	Brain	Tissue-specific
Q9JIK5	Ddx21	1	Stomach	Tissue-specific
Q9Z2E3	Ern2	1	Colorectum	Tissue-specific
Q8BPB5	Efemp1	1	Lung	Tissue-specific
Q91XL9	Osbpl1a	1	Brain	Tissue-specific
Q91YE3	Egln1	1	Brain	Tissue-specific
Q80X41	Vrk1	1	Spleen	Tissue-specific
Q7TN29	Smap2	1	Brain	Tissue-specific
Q8BH24	Tm9sf4	1	Colorectum	Tissue-specific
Q8BHL5	Elmo2	1	Brain	Tissue-specific
Q9D0C1	Rnf115	1	Colorectum	Tissue-specific
Q3U4I7	Pyroxd2	1	Kidney	Tissue-specific
O54781	Srpk2	1	Brain	Tissue-specific
Q09199	B4galnt2	1	Colorectum	Tissue-specific
Q80X19	Col14a1	1	Liver	Tissue-specific
Q8R550	Sh3kbp1	1	Brain	Tissue-specific
Q6PER3	Mapre3	1	Brain	Tissue-specific
Q8VCZ9	Prodh2	1	Kidney	Tissue-specific
Q9JI90	Rnf14	1	Brain	Tissue-specific
Q08943	Ssrp1	1	Liver	Tissue-specific
Q8BVI5	Stx16	1	Colorectum	Tissue-specific
Q8K2C7	Os9	1	Liver	Tissue-specific
Q9DBJ1	Pgam1	1	Stomach	Tissue-specific
Q99J62	Rfc4	1	Spleen	Tissue-specific
P21845	Tpsb2	1	Stomach	Tissue-specific
Q9WV54	Asah1	1	Brain	Tissue-specific
P97291	Cdh8	1	Brain	Tissue-specific
Q8C015	Pak7	1	Brain	Tissue-specific
Q3TDQ1	Stt3b	1	Stomach	Tissue-specific
Q8BTY8	Scfd2	1	Colorectum	Tissue-specific
P50608	Fmod	1	Bone	Tissue-specific
Q641P0	Actr3b	1	Brain	Tissue-specific
Q8CH72	Trim32	1	Brain	Tissue-specific
Q5U430	Ubr3	1	Liver	Tissue-specific
Q3UYH7	Adrbk2	1	Brain	Tissue-specific
B0V2N1	Ptprs	1	Brain	Tissue-specific
Q6ZPR5	Smpd4	1	Spleen	Tissue-specific
Q9CSN1	Snw1	1	Brain	Tissue-specific
Q99PU8	Dhx30	1	Brain	Tissue-specific
Q99MS8	Tpgs1	1	Brain	Tissue-specific
P13595	Ncam1	1	Brain	Tissue-specific
P09470	Ace	1	Lung	Tissue-specific
Q8C0T5	Sipa1l1	1	Brain	Tissue-specific
O35633	Slc32a1	1	Brain	Tissue-specific
Q99KX1	Mlf2	1	Brain	Tissue-specific
Q00493	Cpe	1	Brain	Tissue-specific
A2ASZ8	Slc25a25	1	Brain	Tissue-specific
P85094	Isoc2a	1	Heart	Tissue-specific
P63011	Rab3a	1	Brain	Tissue-specific
Q9CZ44	Nsfl1c	1	Brain	Tissue-specific
Q62283	Tspan7	1	Brain	Tissue-specific
Q9ERL9	Gucy1a3	1	Lung	Tissue-specific
Q9JLJ5	Elovl1	1	Lung	Tissue-specific
Q9CWZ7	Napg	1	Brain	Tissue-specific
B1ATG9	Trabd2b	1	Kidney	Tissue-specific
Q8BH57	Wdr48	1	Brain	Tissue-specific
Q91YR7	Prpf6	1	Stomach	Tissue-specific
Q80Y24	Prickle2	1	Brain	Tissue-specific
P50285	Fmo1	1	Lung	Tissue-specific
P28667	Marcksl1	1	Brain	Tissue-specific
Q8CIQ7	Dock3	1	Brain	Tissue-specific
Q9CXF4	Tbc1d15	1	Liver	Tissue-specific
Q8BIZ1	Anks1b	1	Brain	Tissue-specific
P39876	Timp3	1	Lung	Tissue-specific
Q8QZT2	Ccsap	1	Brain	Tissue-specific
Q8C437	Pex5l	1	Brain	Tissue-specific
Q9CPX6	Atg3	1	Brain	Tissue-specific
Q8VHK5	Mlc1	1	Brain	Tissue-specific
P97823	Lypla1	1	Heart	Tissue-specific
Q8BJU0	Sgta	1	Brain	Tissue-specific
Q9R100	Cdh17	1	Colorectum	Tissue-specific
Q9WV27	Atp1a4	1	Kidney	Tissue-specific
Q3UHB1	Nt5dc3	1	Brain	Tissue-specific
Q8K2T1	Nmral1	1	Colorectum	Tissue-specific
Q9Z2C5	Mtm1	1	Heart	Tissue-specific
P24457	Cyp2d11	1	Lung	Tissue-specific
P49710	Hcls1	1	Liver	Tissue-specific
Q8VDN4	Ccdc92	1	Brain	Tissue-specific
Q91ZA3	Pcca	1	Stomach	Tissue-specific
Q921G7	Etfdh	1	Heart	Tissue-specific
P51150	Rab7a	1	Bone	Tissue-specific
Q9CQD1	Rab5a	1	Heart	Tissue-specific
Q8VE09	Ttc39c	1	Liver	Tissue-specific
P46061	Rangap1	1	Colorectum	Tissue-specific
P01868	Ighg1	1	Liver	Tissue-specific
P63141	Kcna2	1	Brain	Tissue-specific
Q8BM55	Tmem214	1	Colorectum	Tissue-specific
A2CG49	Kalrn	1	Brain	Tissue-specific
Q69ZW3	Ehbp1	1	Brain	Tissue-specific
Q5DU25	Iqsec2	1	Brain	Tissue-specific
P59759	Mkl2	1	Brain	Tissue-specific
Q9ERR1	Ndel1	1	Brain	Tissue-specific
Q6PFD5	Dlgap3	1	Brain	Tissue-specific
O88533	Ddc	1	Brain	Tissue-specific
Q8BSM7	Slc43a1	1	Liver	Tissue-specific
Q09PK2	Asprv1	1	Stomach	Tissue-specific
Q8CCN5	Bcas3	1	Brain	Tissue-specific
Q9CWU6	Uqcc1	1	Heart	Tissue-specific
Q9JM95	St6galnac6	1	Colorectum	Tissue-specific
Q02819	Nucb1	1	Colorectum	Tissue-specific
Q9ER00	Stx12	1	Brain	Tissue-specific
Q61391	Mme	1	Liver	Tissue-specific
Q9JKN1	Slc30a7	1	Colorectum	Tissue-specific
Q58A65	Spag9	1	Brain	Tissue-specific
A2AGT5	Ckap5	1	Brain	Tissue-specific
O88895	Hdac3	1	Spleen	Tissue-specific
Q3TBT3	Tmem173	1	Spleen	Tissue-specific
Q3U2V3	Nudt18	1	Colorectum	Tissue-specific
Q9R0L7	Akap8l	1	Liver	Tissue-specific
Q8K0T4	Katnal1	1	Stomach	Tissue-specific
Q9JJV5	Cacng3	1	Brain	Tissue-specific
Q9Z0R4	Itsn1	1	Brain	Tissue-specific
Q6A065	Cep170	1	Brain	Tissue-specific
Q9D1Q6	Erp44	1	Lung	Tissue-specific
Q80T41	Gabbr2	1	Brain	Tissue-specific
Q9D855	Uqcrb	1	Bone	Tissue-specific
P48453	Ppp3cb	1	Brain	Tissue-specific
Q9Z268	Rasal1	1	Brain	Tissue-specific
Q9JKC6	Cend1	1	Brain	Tissue-specific
Q9JL35	Hmgn5	1	Colorectum	Tissue-specific
Q01965	Ly9	1	Spleen	Tissue-specific
P08553	Nefm	1	Brain	Tissue-specific
O89104	Sypl2	1	Bone	Tissue-specific
Q3UYC0	Ppm1h	1	Brain	Tissue-specific
Q91V14	Slc12a5	1	Brain	Tissue-specific
P56546	Ctbp2	1	Kidney	Tissue-specific
P52795	Efnb1	1	Brain	Tissue-specific
Q60973	Rbbp7	1	Colorectum	Tissue-specific
O09106	Hdac1	1	Spleen	Tissue-specific
P97370	Atp1b3	1	Brain	Tissue-specific
P59281	Arhgap39	1	Brain	Tissue-specific
Q9JME5	Ap3b2	1	Brain	Tissue-specific
Q80WM4	Hapln4	1	Brain	Tissue-specific
P62715	Ppp2cb	1	Brain	Tissue-specific
Q3V1L4	Nt5c2	1	Liver	Tissue-specific
Q8CFE4	Scyl2	1	Colorectum	Tissue-specific
O70443	Gnaz	1	Brain	Tissue-specific
Q9QZF2	Gpc1	1	Brain	Tissue-specific
O88512	Ap1g2	1	Colorectum	Tissue-specific
Q8CGF6	Wdr47	1	Brain	Tissue-specific
P47941	Crkl	1	Brain	Tissue-specific
Q8R180	Ero1l	1	Lung	Tissue-specific
Q8C3X4	Guf1	1	Liver	Tissue-specific
Q6PAJ1	Bcr	1	Brain	Tissue-specific
P53810	Pitpna	1	Brain	Tissue-specific
Q8VD37	Sgip1	1	Brain	Tissue-specific
Q8VD04	Gripap1	1	Brain	Tissue-specific
Q91VT4	Cbr4	1	Heart	Tissue-specific
Q8R2F2	Degs2	1	Colorectum	Tissue-specific
Q3TY60	Fam131b	1	Brain	Tissue-specific
P14231	Atp1b2	1	Brain	Tissue-specific
Q3UKJ7	Smu1	1	Stomach	Tissue-specific
Q9EPE9	Atp13a1	1	Colorectum	Tissue-specific
Q9QXD8	Limd1	1	Lung	Tissue-specific
Q8R071	Itpka	1	Brain	Tissue-specific
P27814	Klrb1c	1	Colorectum	Tissue-specific
P0C673	Igsf11	1	Brain	Tissue-specific
Q8CHY3	Dym	1	Colorectum	Tissue-specific
Q8BWQ1	Ugt2a3	1	Colorectum	Tissue-specific
Q3UEG6	Agxt2	1	Liver	Tissue-specific
Q8CH77	Nav1	1	Brain	Tissue-specific
Q62108	Dlg4	1	Brain	Tissue-specific
Q9CQU3	Rer1	1	Colorectum	Tissue-specific
Q2M3X8	Phactr1	1	Brain	Tissue-specific
Q61137	Astn1	1	Brain	Tissue-specific
Q8QZX5	Lsm10	1	Brain	Tissue-specific
Q91X44	Gckr	1	Liver	Tissue-specific
Q3UVK0	Ermp1	1	Colorectum	Tissue-specific
P31651	Slc6a12	1	Liver	Tissue-specific
Q8JZP9	Gas2l1	1	Brain	Tissue-specific
P11152	Lpl	1	Heart	Tissue-specific
Q3UW68	Capn13	1	Stomach	Tissue-specific
Q60780	Gas7	1	Brain	Tissue-specific
Q9QYF9	Ndrg3	1	Brain	Tissue-specific
Q61644	Pacsin1	1	Brain	Tissue-specific
Q8C166	Cpne1	1	Lung	Tissue-specific
Q922E4	Pcyt2	1	Brain	Tissue-specific
Q3UNX5	Acsm3	1	Colorectum	Tissue-specific
Q91X79	Cela1	1	Stomach	Tissue-specific
O88909	Slc22a8	1	Kidney	Tissue-specific
P16381	D1Pas1	1	Bone	Tissue-specific
P35278	Rab5c	1	Lung	Tissue-specific
Q9D4H4	Amotl1	1	Brain	Tissue-specific
Q8BHZ0	Fam49a	1	Brain	Tissue-specific
Q80U49	Cep170b	1	Brain	Tissue-specific
Q3US41	Esrp1	1	Colorectum	Tissue-specific
O88935	Syn1	1	Brain	Tissue-specific
P13439	Umps	1	Colorectum	Tissue-specific
O70494	Sp3	1	Stomach	Tissue-specific
P55937	Golga3	1	Liver	Tissue-specific
Q9EPN1	Nbea	1	Brain	Tissue-specific
P39087	Grik2	1	Brain	Tissue-specific
Q9CPW0	Cntnap2	1	Brain	Tissue-specific
O88736	Hsd17b7	1	Colorectum	Tissue-specific
Q9D2M8	Ube2v2	1	Bone	Tissue-specific
Q8VEE1	Lmcd1	1	Lung	Tissue-specific
D3YZI9	Pgbd5	1	Brain	Tissue-specific
Q8BZN6	Dock10	1	Brain	Tissue-specific
S4R1M9	Osbpl10	1	Brain	Tissue-specific
Q3URE1	Acsf3	1	Brain	Tissue-specific
Q8CHC4	Synj1	1	Brain	Tissue-specific
E9Q4Z2	Acacb	1	Liver	Tissue-specific
Q14AX6	Cdk12	1	Liver	Tissue-specific
Q9Z0H8	Clip2	1	Brain	Tissue-specific
Q9CQY5	Magt1	1	Stomach	Tissue-specific
A6BLY7	Krt28	1	Colorectum	Tissue-specific
P01849	Tcra	1	Spleen	Tissue-specific
Q64012	Raly	1	Colorectum	Tissue-specific
O08912	Galnt1	1	Colorectum	Tissue-specific
Q9D4J1	Efhd1	1	Brain	Tissue-specific
A6H8H2	Dennd4c	1	Spleen	Tissue-specific
P70188	Kifap3	1	Brain	Tissue-specific
Q9WTP6	Ak2	1	Heart	Tissue-specific
Q9JLI8	Sart3	1	Stomach	Tissue-specific
Q9D7X3	Dusp3	1	Lung	Tissue-specific
Q7TPM6	Fsd1	1	Brain	Tissue-specific
Q9DBU0	Tm9sf1	1	Colorectum	Tissue-specific
Q99J56	Derl1	1	Spleen	Tissue-specific
Q9QXL1	Kif21b	1	Brain	Tissue-specific
Q3UP75	Ugt3a1	1	Kidney	Tissue-specific
Q923D2	Blvrb	1	Bone	Tissue-specific
P20917	Mag	1	Brain	Tissue-specific
O70293	Grk6	1	Spleen	Tissue-specific
P62717	Rpl18a	1	Bone	Tissue-specific
Q80U93	Nup214	1	Liver	Tissue-specific
O08800	Serpinb8	1	Kidney	Tissue-specific
Q6PDQ2	Chd4	1	Stomach	Tissue-specific
Q9JI19	Fibp	1	Brain	Tissue-specific
Q99PP9	Trim16	1	Lung	Tissue-specific
A2ASS6	Ttn	1	Kidney	Tissue-specific
P49138	Mapkapk2	1	Kidney	Tissue-specific
Q3UH99	Shisa6	1	Brain	Tissue-specific
P35282	Rab21	1	Heart	Tissue-specific
P98084	Apba2	1	Brain	Tissue-specific
Q8CGM1	Bai2	1	Brain	Tissue-specific
Q9D8B3	Chmp4b	1	Brain	Tissue-specific
Q8R238	Sdsl	1	Colorectum	Tissue-specific
Q8CFI0	Nedd4l	1	Brain	Tissue-specific
Q9JMC8	Epb41l4b	1	Lung	Tissue-specific
Q9EPJ9	Arfgap1	1	Brain	Tissue-specific
Q922Y1	Ubxn1	1	Brain	Tissue-specific
P97457	Mylpf	1	Bone	Tissue-specific
Q61771	Kif3b	1	Brain	Tissue-specific
Q8CGN5	Plin1	1	Lung	Tissue-specific
Q8R570	Snap47	1	Brain	Tissue-specific
Q9JIF9	Myot	1	Bone	Tissue-specific
Q6QI06	Rictor	1	Liver	Tissue-specific
Q7TT37	Ikbkap	1	Brain	Tissue-specific
Q3UFY8	Trmt10c	1	Kidney	Tissue-specific
P36423	Tbxas1	1	Spleen	Tissue-specific
P46097	Syt2	1	Brain	Tissue-specific
Q8BRF7	Scfd1	1	Colorectum	Tissue-specific
Q80TS3	Lphn3	1	Brain	Tissue-specific
Q8BGV3	Tacstd2	1	Lung	Tissue-specific
Q62172	Ralbp1	1	Liver	Tissue-specific
G3X9C2	Nccrp1	1	Kidney	Tissue-specific
Q80Z38	Shank2	1	Brain	Tissue-specific
P39053	Dnm1	1	Brain	Tissue-specific
Q7TSV4	Pgm2	1	Colorectum	Tissue-specific
O55091	Impact	1	Brain	Tissue-specific
P49443	Ppm1a	1	Brain	Tissue-specific
P14483	H2-Ab1	1	Colorectum	Tissue-specific
Q6PR54	Rif1	1	Brain	Tissue-specific
E9Q3L2	Pi4ka	1	Brain	Tissue-specific
Q80YN3	Bcas1	1	Brain	Tissue-specific
Q8K268	Abcf3	1	Brain	Tissue-specific
Q99LC9	Pex6	1	Liver	Tissue-specific
Q811U4	Mfn1	1	Heart	Tissue-specific
A2AHC3	Camsap1	1	Brain	Tissue-specific
Q9D0G0	Mrps30	1	Stomach	Tissue-specific
Q8BGS7	Cept1	1	Colorectum	Tissue-specific
P06909	Cfh	1	Liver	Tissue-specific
Q99KK9	Hars2	1	Colorectum	Tissue-specific
P70271	Pdlim4	1	Brain	Tissue-specific
Q8BYI9	Tnr	1	Brain	Tissue-specific
Q9R0K7	Atp2b2	1	Brain	Tissue-specific
Q9QWR8	Naga	1	Colorectum	Tissue-specific
P62881	Gnb5	1	Brain	Tissue-specific
Q3UHD2	Gfod1	1	Brain	Tissue-specific
Q91Y63	Slc13a3	1	Kidney	Tissue-specific
Q8BRT1	Clasp2	1	Brain	Tissue-specific
Q641K1	Agtpbp1	1	Brain	Tissue-specific
Q52KF3	Spire1	1	Brain	Tissue-specific
Q99L47	St13	1	Brain	Tissue-specific
Q3UUQ7	Pgap1	1	Stomach	Tissue-specific
O08739	Ampd3	1	Heart	Tissue-specific
Q99N28	Cadm3	1	Brain	Tissue-specific
Q6GQS1	Slc25a23	1	Brain	Tissue-specific
Q9EQQ9	Mgea5	1	Brain	Tissue-specific
Q6PH08	Erc2	1	Brain	Tissue-specific
Q9JHZ2	Ankh	1	Colorectum	Tissue-specific
Q61831	Mapk10	1	Brain	Tissue-specific
Q3UWA6	Gucy2c	1	Colorectum	Tissue-specific
P70245	Ebp	1	Liver	Tissue-specific
Q8BKX1	Baiap2	1	Brain	Tissue-specific
Q8R2Y0	Abhd6	1	Colorectum	Tissue-specific
P11404	Fabp3	1	Bone	Tissue-specific
Q9R0Q6	Arpc1a	1	Brain	Tissue-specific
Q91Z96	Bmp2k	1	Liver	Tissue-specific
Q920P5	Ak5	1	Brain	Tissue-specific
Q08642	Padi2	1	Brain	Tissue-specific
Q8R464	Cadm4	1	Brain	Tissue-specific
Q62432	Smad2	1	Lung	Tissue-specific
Q9D9R9	FAM186A	1	Brain	Tissue-specific
Q9Z2D6	Mecp2	1	Brain	Tissue-specific
Q99MZ6	Myo7b	1	Colorectum	Tissue-specific
Q8BM96	Gpr128	1	Colorectum	Tissue-specific
Q9QXZ6	Slco1a1	1	Liver	Tissue-specific
Q8BTI9	Pik3cb	1	Spleen	Tissue-specific
Q91WS2	Nlrp6	1	Colorectum	Tissue-specific
B2RUJ5	Apba1	1	Brain	Tissue-specific
Q8VEK0	Tmem30a	1	Liver	Tissue-specific
Q91YD6	Vill	1	Stomach	Tissue-specific
Q0II04	Nebl	1	Heart	Tissue-specific
Q03173	Enah	1	Brain	Tissue-specific
Q6A0D4	Rftn1	1	Brain	Tissue-specific
Q5F2E8	Taok1	1	Brain	Tissue-specific
Q8CIN4	Pak2	1	Brain	Tissue-specific
Q8BGG7	Ubash3b	1	Brain	Tissue-specific
Q8N7N5	Dcaf8	1	Liver	Tissue-specific
Q9D172	D10Jhu81e	1	Heart	Tissue-specific
Q8K221	Arfip2	1	Brain	Tissue-specific
Q9CW46	Raver1	1	Lung	Tissue-specific
Q8BHH8	Clrn3	1	Colorectum	Tissue-specific
Q924D0	Rtn4ip1	1	Heart	Tissue-specific
Q9DCJ9	Npl	1	Kidney	Tissue-specific
Q9R0D8	Wdr54	1	Brain	Tissue-specific
Q61001	Lama5	1	Liver	Tissue-specific
P16406	Enpep	1	Liver	Tissue-specific
Q7TSF1	Dsg1b	1	Bone	Tissue-specific
P51658	Hsd17b2	1	Colorectum	Tissue-specific
Q91X58	Zfand2b	1	Spleen	Tissue-specific
Q80SW1	Ahcyl1	1	Brain	Tissue-specific
Q11127	Fut4	1	Colorectum	Tissue-specific
E9Q0C6	Gm14569	1	Brain	Tissue-specific
Q8JZV9	Bdh2	1	Kidney	Tissue-specific
Q9R269	Ppl	1	Lung	Tissue-specific
Q6WQJ1	Dagla	1	Brain	Tissue-specific
Q61147	Cp	1	Liver	Tissue-specific
P24288	Bcat1	1	Brain	Tissue-specific
Q9JLV1	Bag3	1	Liver	Tissue-specific
P39428	Traf1	1	Spleen	Tissue-specific
Q8C3Q5	Shisa7	1	Brain	Tissue-specific
Q61767	Hsd3b4	1	Kidney	Tissue-specific
Q9DCY0	Keg1	1	Kidney	Tissue-specific
Q69ZS8	Kazn	1	Brain	Tissue-specific
O08530	S1pr1	1	Brain	Tissue-specific
Q8K009	Aldh1l2	1	Stomach	Tissue-specific
Q3UU96	Cdc42bpa	1	Brain	Tissue-specific
Q8K023	Akr1c18	1	Kidney	Tissue-specific
O70551	Srpk1	1	Stomach	Tissue-specific
Q64261	Cdk6	1	Lung	Tissue-specific
Q9D3D9	Atp5d	1	Bone	Tissue-specific
Q3TIV5	Zc3h15	1	Colorectum	Tissue-specific
O88746	Tom1	1	Stomach	Tissue-specific
Q5SWU9	Acaca	1	Liver	Tissue-specific
P97952	Scn1b	1	Brain	Tissue-specific
Q5M8N4	Sdr39u1	1	Colorectum	Tissue-specific
P70408	Cdh10	1	Brain	Tissue-specific
Q9R0N9	Syt9	1	Colorectum	Tissue-specific
Q6P5F7	Ttyh3	1	Brain	Tissue-specific
Q8BFR2	Fstl5	1	Liver	Tissue-specific
Q8BWY3	Etf1	1	Spleen	Tissue-specific
Q9Z0P5	Twf2	1	Brain	Tissue-specific
Q8VI36	Pxn	1	Lung	Tissue-specific
P60904	Dnajc5	1	Brain	Tissue-specific
Q80XC3	Usp6nl	1	Kidney	Tissue-specific
Q6IR34	Gpsm1	1	Brain	Tissue-specific
P31650	Slc6a11	1	Brain	Tissue-specific
P28738	Kif5c	1	Brain	Tissue-specific
P48722	Hspa4l	1	Brain	Tissue-specific
P01864	Ighg	1	Bone	Tissue-specific
Q9JLR9	Higd1a	1	Colorectum	Tissue-specific
Q9JHK5	Plek	1	Lung	Tissue-specific
Q9WVK8	Cyp46a1	1	Brain	Tissue-specific
Q9D5R2	Wdr20	1	Brain	Tissue-specific
Q3U5Q7	Cmpk2	1	Kidney	Tissue-specific
Q8BN57		1	Kidney	Tissue-specific
Q6P5B0	Rrp12	1	Spleen	Tissue-specific
Q05CL8	Larp7	1	Stomach	Tissue-specific
O35639	Anxa3	1	Brain	Tissue-specific
P70261	Pald1	1	Lung	Tissue-specific
Q5RJI5	Brsk1	1	Brain	Tissue-specific
Q9QZS5	Sgk2	1	Kidney	Tissue-specific
P12960	Cntn1	1	Brain	Tissue-specific
Q8BHB9	Clic6	1	Stomach	Tissue-specific
Q7TNV0	Dek	1	Lung	Tissue-specific
Q9R1S7	Abcc6	1	Liver	Tissue-specific
O54901	Cd200	1	Brain	Tissue-specific
Q6PHS9	Cacna2d2	1	Brain	Tissue-specific
Q9Z110	Aldh18a1	1	Colorectum	Tissue-specific
Q9D8M4	Rpl7l1	1	Spleen	Tissue-specific
Q8BYY4	Ttc39b	1	Colorectum	Tissue-specific
O35526	Stx1a	1	Brain	Tissue-specific
Q8BRK8	Prkaa2	1	Liver	Tissue-specific
Q8VCH0	Acaa1b	1	Kidney	Tissue-specific
Q64FW2	Retsat	1	Kidney	Tissue-specific
O35841	Api5	1	Colorectum	Tissue-specific
Q9DBT9	Dmgdh	1	Liver	Tissue-specific
Q5SX39	Myh4	1	Heart	Tissue-specific
Q60817	Naca	1	Colorectum	Tissue-specific
P22366	Myd88	1	Colorectum	Tissue-specific
Q6ZQ58	Larp1	1	Stomach	Tissue-specific
Q9WV34	Mpp2	1	Brain	Tissue-specific
Q3U487	Hectd3	1	Colorectum	Tissue-specific
Q9JLM8	Dclk1	1	Brain	Tissue-specific
O70433	Fhl2	1	Heart	Tissue-specific
Q8R519	Acmsd	1	Kidney	Tissue-specific
Q80X50	Ubap2l	1	Liver	Tissue-specific
Q91ZV0	Mia2	1	Liver	Tissue-specific
Q8BH61	F13a1	1	Colorectum	Tissue-specific
P70663	Sparcl1	1	Brain	Tissue-specific
P28651	Ca8	1	Lung	Tissue-specific
Q9D3A9	Ttyh1	1	Brain	Tissue-specific
Q3TWI9	Tmem63b	1	Liver	Tissue-specific
Q3V1U8	Elmod1	1	Brain	Tissue-specific
Q8BM65	Nyap2	1	Brain	Tissue-specific
Q5SVL6	Rap1gap2	1	Brain	Tissue-specific
P54923	Adprh	1	Brain	Tissue-specific
O35685	Nudc	1	Brain	Tissue-specific
P47708	Rph3a	1	Brain	Tissue-specific
P11835	Itgb2	1	Bone	Tissue-specific
O35114	Scarb2	1	Colorectum	Tissue-specific
Q8K596	Slc8a2	1	Brain	Tissue-specific
Q8BUE4	Aifm2	1	Kidney	Tissue-specific
Q99JX4	Eif3m	1	Brain	Tissue-specific
Q9ERG2	Strn3	1	Brain	Tissue-specific
O55106	Strn	1	Brain	Tissue-specific
G3X982	Aox3	1	Liver	Tissue-specific
Q9DB60	Fam213b	1	Heart	Tissue-specific
Q91V09	Wdr13	1	Brain	Tissue-specific
P51830	Adcy9	1	Brain	Tissue-specific
Q8BLE7	Slc17a6	1	Brain	Tissue-specific
Q5DTY9	Kctd16	1	Brain	Tissue-specific
O35988	Sdc4	1	Liver	Tissue-specific
Q9JI67	B3galt5	1	Colorectum	Tissue-specific
Q80XG9	Lrrtm4	1	Brain	Tissue-specific
Q812A2	Srgap3	1	Brain	Tissue-specific
Q80UY2	Kcmf1	1	Colorectum	Tissue-specific
Q8BZ81	Lrrtm3	1	Brain	Tissue-specific
P28666	Mug2	1	Liver	Tissue-specific
P21956	Mfge8	1	Bone	Tissue-specific
Q63912	Omg	1	Brain	Tissue-specific
P22723	Gabrg2	1	Brain	Tissue-specific
Q9QY23	Pkp3	1	Colorectum	Tissue-specific
P32037	Slc2a3	1	Brain	Tissue-specific
Q99LD4	Gps1	1	Brain	Tissue-specific
Q8BW96	Camk1d	1	Brain	Tissue-specific
P00184	Cyp1a1	1	Lung	Tissue-specific
Q8C8R3	Ank2	1	Brain	Tissue-specific
P54265	Dmpk	1	Colorectum	Tissue-specific
Q8CDG3	Vcpip1	1	Brain	Tissue-specific
Q8K382	Dennd1a	1	Liver	Tissue-specific
Q9EQ80	Nif3l1	1	Brain	Tissue-specific
Q8K0J2	B3gnt7	1	Brain	Tissue-specific
Q9EQF5	Dpys	1	Liver	Tissue-specific
Q921G6	Lrch4	1	Lung	Tissue-specific
Q8BPM0	Daam1	1	Liver	Tissue-specific
P08414	Camk4	1	Brain	Tissue-specific
P39098	Man1a2	1	Colorectum	Tissue-specific
Q7M753	Pank2	1	Colorectum	Tissue-specific
Q3TXX3	Zfyve27	1	Colorectum	Tissue-specific
Q8BFZ3	Actbl2	1	Stomach	Tissue-specific
Q9ER69	Wtap	1	Spleen	Tissue-specific
Q9D7Z6	Clca1	1	Colorectum	Tissue-specific
Q08274	Dmwd	1	Brain	Tissue-specific
Q80YA9	Cnksr2	1	Brain	Tissue-specific
Q8BJ42	Dlgap2	1	Brain	Tissue-specific
O88602	Cacng2	1	Brain	Tissue-specific
Q71FD7	Fblim1	1	Lung	Tissue-specific
Q9JMD3	Stard10	1	Stomach	Tissue-specific
Q9JHJ0	Tmod3	1	Stomach	Tissue-specific
P54818	Galc	1	Kidney	Tissue-specific
Q61847	Mep1b	1	Kidney	Tissue-specific
Q8BGX2		1	Colorectum	Tissue-specific
Q923I7	Slc5a2	1	Kidney	Tissue-specific
Q8VE88	Fam114a2	1	Brain	Tissue-specific
P61264	Stx1b	1	Brain	Tissue-specific
Q61830	Mrc1	1	Liver	Tissue-specific
P12791	Cyp2b10	1	Lung	Tissue-specific
Q7TN37	Trpm4	1	Colorectum	Tissue-specific
P07091	S100a4	1	Colorectum	Tissue-specific
Q9CWE0	Mtfr1l	1	Brain	Tissue-specific
Q68FD9	Kiaa1549	1	Brain	Tissue-specific
Q6PF93	Pik3c3	1	Spleen	Tissue-specific
Q8VCR2	Hsd17b13	1	Colorectum	Tissue-specific
A2ADY9	Ddi2	1	Lung	Tissue-specific
A0A1W2P872	Nova1	1	Brain	Tissue-specific
Q7TSH2	Phkb	1	Liver	Tissue-specific
O08807	Prdx4	1	Bone	Tissue-specific
Q9DC63	Fbxo3	1	Brain	Tissue-specific
Q9DCM0	Ethe1	1	Heart	Tissue-specific
Q9WTU6	Mapk9	1	Brain	Tissue-specific
Q71M36	Cspg5	1	Brain	Tissue-specific
O70468	Mybpc3	1	Lung	Tissue-specific
Q6VNS1	Ntrk3	1	Brain	Tissue-specific
P23953	Ces1c	1	Bone	Tissue-specific
Q64436	Atp4a	1	Stomach	Tissue-specific
Q9QYI3	Dnajc7	1	Brain	Tissue-specific
O35728	Cyp4a14	1	Kidney	Tissue-specific
Q01063	Pde4d	1	Brain	Tissue-specific
P48320	Gad2	1	Brain	Tissue-specific
E9QAT4	Sec16a	1	Liver	Tissue-specific
Q9WVD5	Slc25a15	1	Kidney	Tissue-specific
P97797	Sirpa	1	Brain	Tissue-specific
O35492	Clk3	1	Stomach	Tissue-specific
Q8R216	Sirt4	1	Kidney	Tissue-specific
O09116	Sprr3	1	Stomach	Tissue-specific
Q148W0	Atp8b1	1	Colorectum	Tissue-specific
A6H584	Col6a5	1	Liver	Tissue-specific
D3Z6Q9	Bin2	1	Lung	Tissue-specific
Q9CR16	Ppid	1	Brain	Tissue-specific
O89079	Cope	1	Colorectum	Tissue-specific
Q5XJV6	Lmtk3	1	Brain	Tissue-specific
P60191	Rims4	1	Brain	Tissue-specific
Q8K400	Stxbp5	1	Brain	Tissue-specific
A2ARS0	Ankrd63	1	Brain	Tissue-specific
Q80WQ6	Rhbdf2	1	Stomach	Tissue-specific
Q923B6	Steap4	1	Liver	Tissue-specific
Q8K299	Scara5	1	Bone	Tissue-specific
Q8BWU5	Osgep	1	Lung	Tissue-specific
P97347	Rptn	1	Stomach	Tissue-specific
Q8BI29	Sarg	1	Lung	Tissue-specific
P61358	Rpl27	1	Bone	Tissue-specific
Q8VGI5	Olfr481	1	Liver	Tissue-specific
Q8VI24	Satb2	1	Colorectum	Tissue-specific
Q99104	Myo5a	1	Brain	Tissue-specific
Q99JH8	Kdelr1	1	Colorectum	Tissue-specific
Q63959	Kcnc3	1	Brain	Tissue-specific
Q8C078	Camkk2	1	Brain	Tissue-specific
B2RPV6	Mmrn1	1	Lung	Tissue-specific
Q8R2N1	Aqp3	1	Stomach	Tissue-specific
Q06185	Atp5i	1	Bone	Tissue-specific
Q99KG5	Lsr	1	Liver	Tissue-specific
Q9DAW9	Cnn3	1	Spleen	Tissue-specific
Q61626	Grik5	1	Brain	Tissue-specific
Q99N96	Mrpl1	1	Stomach	Tissue-specific
Q6DYE8	Enpp3	1	Kidney	Tissue-specific
Q8CFI7	Polr2b	1	Spleen	Tissue-specific
P70392	Rasgrf2	1	Brain	Tissue-specific
O35681	Syt3	1	Brain	Tissue-specific
Q71LX4	Tln2	1	Liver	Tissue-specific
A2AJA9	Gm996	1	Brain	Tissue-specific
Q7TME0	Lppr4	1	Brain	Tissue-specific

## Sheet: c)
Cluster	group1	ID	Description	pvalue	p.adjust	qvalue	geneID	Count	pick
Tissue-shared	Tissue-shared	GO:0006457	protein folding	4.17978e-11	2.06481e-08	1.51022e-08	Hsp90ab1/Tcp1/Hspa5/Hspa9/Hspa8/Cct2/Cct4/Cct5/Cct3/Dnaja3/Dnaja2	11	refer to 2c
Tissue-shared	Tissue-shared	GO:0061077	chaperone-mediated protein folding	1.19928e-10	3.94964e-08	2.8888e-08	Tcp1/Hspa5/Hspa9/Hspa8/Cct2/Cct4/Cct5/Cct3	8	refer to 2c
Tissue-shared	Tissue-shared	GO:0070203	regulation of establishment of protein localization to telomere	3.20372e-10	5.75504e-08	4.20929e-08	Tcp1/Cct2/Cct4/Cct5/Cct3	5	refer to 2c
Tissue-shared	Tissue-shared	GO:0006278	RNA-templated DNA biosynthetic process	2.98623e-09	2.95039e-07	2.15794e-07	Hsp90ab1/Tcp1/Cct2/Cct4/Cct5/Cct3/Hnrnpu	7	refer to 2c
Tissue-shared	Tissue-shared	GO:1990542	mitochondrial transmembrane transport	2.30867e-08	1.6896e-06	1.23579e-06	Slc25a4/Slc25a5/Slc25a12/Stoml2/Timm50/Slc25a13/Aifm1	7	refer to 2c
Tissue-shared	Tissue-shared	GO:0022411	cellular component disassembly	6.95233e-07	2.59204e-05	1.89584e-05	Phb2/Septin7/Atp2a2/Slc25a4/Slc25a5/Abce1/Hspa8/Vcp/Kif5b/Upf1/Aifm1	11	refer to 2c
Tissue-shared	Tissue-shared	GO:0048268	clathrin coat assembly	0.00208527	0.019165	0.0140175	Ap1b1/Ap2b1	2	refer to 2c
Tissue-shared	Tissue-shared	GO:0044282	small molecule catabolic process	6.0159e-08	3.60225e-06	2.63472e-06	Dld/Ldha/Hmgcl/Cbr1/Acadvl/Abcd3/Cpt1a/Hadha/Hadhb/Hagh/Etfa	11	refer to 2c network
Tissue-shared	Tissue-shared	GO:0045333	cellular respiration	3.05596e-12	2.01286e-09	1.47222e-09	Dld/Vcp/Ogdh/Slc25a12/Dlat/Ndufs1/Stoml2/Etfa/Pdhb/Cyc1/Idh3a/Slc25a13/Suclg1	13	refer to 2c network
Tissue-shared	Tissue-shared	GO:0033044	regulation of chromosome organization	4.40112e-10	7.24718e-08	5.30065e-08	Tcp1/Ruvbl1/Cct2/Cct4/Cct5/Cct3/Trim28/Hnrnpu/Sfpq/Upf1/Ruvbl2	11	refer to 2c network
Tissue-shared	Tissue-shared	GO:0045807	positive regulation of endocytosis	0.000129133	0.00204405	0.00149504	Ap2a1/Dnm2/Hnrnpk/Ap2m1/Ap2b1	5	refer to 2c network
Tissue-shared	Tissue-shared	GO:0099003	vesicle-mediated transport in synapse	0.00284019	0.0226366	0.0165566	Atp2a2/Dnm2/Ap2m1/Pls3/Ap2b1	5
Tissue-shared	Tissue-shared	GO:0099504	synaptic vesicle cycle	0.00174599	0.0173371	0.0126805	Atp2a2/Dnm2/Ap2m1/Pls3/Ap2b1	5
Tissue-shared	Tissue-shared	GO:0016054	organic acid catabolic process	2.06203e-06	6.1736e-05	4.51542e-05	Dld/Hmgcl/Acadvl/Abcd3/Cpt1a/Hadha/Hadhb/Etfa	8
Tissue-shared	Tissue-shared	GO:0015711	organic anion transport	0.00227889	0.0202002	0.0147746	Slc25a4/Slc25a5/Abcd3/Slc25a12/Slc25a11/Slc25a13	6
Tissue-shared	Tissue-shared	GO:0019693	ribose phosphate metabolic process	1.72216e-06	5.40156e-05	3.95075e-05	Dld/Hmgcl/Vcp/Ogdh/Pdhx/Dlat/Stoml2/Pdhb/Slc25a13/Suclg1	10
Tissue-shared	Tissue-shared	GO:0008380	RNA splicing	0.00441385	0.0304101	0.0222422	Hnrnpk/Hspa8/Hnrnpu/Sfpq/Eif4a3/Ddx1	6
Tissue-shared	Tissue-shared	GO:0006091	generation of precursor metabolites and energy	7.65578e-13	9.46877e-10	6.92554e-10	Dld/Phb2/Ldha/Hmgcl/Vcp/Ogdh/Slc25a12/Dlat/Ndufs1/Ugp2/Stoml2/Etfa/Pdhb/Cyc1/Idh3a/Slc25a13/Suclg1	17
Tissue-shared	Tissue-shared	GO:0015980	energy derivation by oxidation of organic compounds	9.58378e-13	9.46877e-10	6.92554e-10	Dld/Ldha/Vcp/Ogdh/Slc25a12/Dlat/Ndufs1/Ugp2/Stoml2/Etfa/Pdhb/Cyc1/Idh3a/Slc25a13/Suclg1	15
Tissue-shared	Tissue-shared	GO:0032204	regulation of telomere maintenance	9.22412e-11	3.64537e-08	2.66626e-08	Tcp1/Ruvbl1/Cct2/Cct4/Cct5/Cct3/Hnrnpu/Upf1/Ruvbl2	9
Tissue-shared	Tissue-shared	GO:0000723	telomere maintenance	1.49995e-10	4.23414e-08	3.09688e-08	Hsp90ab1/Tcp1/Ruvbl1/Cct2/Cct4/Cct5/Cct3/Hnrnpu/Upf1/Ruvbl2	10
Tissue-shared	Tissue-shared	GO:1904851	positive regulation of establishment of protein localization to telomere	1.75275e-10	4.3293e-08	3.16649e-08	Tcp1/Cct2/Cct4/Cct5/Cct3	5
Tissue-shared	Tissue-shared	GO:0032200	telomere organization	2.12185e-10	4.56295e-08	3.33738e-08	Hsp90ab1/Tcp1/Ruvbl1/Cct2/Cct4/Cct5/Cct3/Hnrnpu/Upf1/Ruvbl2	10
Tissue-shared	Tissue-shared	GO:2001252	positive regulation of chromosome organization	2.30919e-10	4.56295e-08	3.33738e-08	Tcp1/Ruvbl1/Cct2/Cct4/Cct5/Cct3/Trim28/Sfpq/Ruvbl2	9
Tissue-shared	Tissue-shared	GO:0070202	regulation of establishment of protein localization to chromosome	5.47557e-10	8.32287e-08	6.08742e-08	Tcp1/Cct2/Cct4/Cct5/Cct3	5
Tissue-shared	Tissue-shared	GO:0070199	establishment of protein localization to chromosome	7.07441e-10	9.94053e-08	7.27058e-08	Tcp1/Cct2/Cct4/Cct5/Cct3/Ruvbl2	6
Tissue-shared	Tissue-shared	GO:0009060	aerobic respiration	7.54595e-10	9.94053e-08	7.27058e-08	Dld/Vcp/Ogdh/Dlat/Ndufs1/Stoml2/Pdhb/Cyc1/Idh3a/Suclg1	10
Tissue-shared	Tissue-shared	GO:0072594	establishment of protein localization to organelle	8.63258e-10	1.03113e-07	7.54177e-08	Phb2/Hsp90ab1/Tcp1/Hspa5/Hspa8/Kpnb1/Cct2/Cct4/Cct5/Cct3/Trim28/Timm50/Ruvbl2/Aifm1	14
Tissue-shared	Tissue-shared	GO:1904816	positive regulation of protein localization to chromosome, telomeric region	8.87105e-10	1.03113e-07	7.54177e-08	Tcp1/Cct2/Cct4/Cct5/Cct3	5
Tissue-shared	Tissue-shared	GO:1904814	regulation of protein localization to chromosome, telomeric region	2.05748e-09	2.25866e-07	1.652e-07	Tcp1/Cct2/Cct4/Cct5/Cct3	5
Tissue-shared	Tissue-shared	GO:0007004	telomere maintenance via telomerase	2.98623e-09	2.95039e-07	2.15794e-07	Hsp90ab1/Tcp1/Cct2/Cct4/Cct5/Cct3/Hnrnpu	7
Tissue-shared	Tissue-shared	GO:0006790	sulfur compound metabolic process	4.5258e-09	4.25856e-07	3.11475e-07	Dld/Gstm1/Hmgcl/Hspa9/Ogdh/Pdhx/Dlat/Ptges2/Hagh/Pdhb/Eef1g/Suclg1	12
Tissue-shared	Tissue-shared	GO:0070200	establishment of protein localization to telomere	5.81751e-09	5.22518e-07	3.82174e-07	Tcp1/Cct2/Cct4/Cct5/Cct3	5
Tissue-shared	Tissue-shared	GO:0032206	positive regulation of telomere maintenance	6.57996e-09	5.65305e-07	4.13469e-07	Tcp1/Ruvbl1/Cct2/Cct4/Cct5/Cct3/Ruvbl2	7
Tissue-shared	Tissue-shared	GO:0010833	telomere maintenance via telomere lengthening	1.33238e-08	1.097e-06	8.02352e-07	Hsp90ab1/Tcp1/Cct2/Cct4/Cct5/Cct3/Hnrnpu	7
Tissue-shared	Tissue-shared	GO:1901998	toxin transport	1.60137e-08	1.26572e-06	9.25761e-07	Tcp1/Hspa5/Cct2/Cct4/Cct5/Cct3	6
Tissue-shared	Tissue-shared	GO:0071826	ribonucleoprotein complex subunit organization	1.80127e-08	1.36897e-06	1.00127e-06	Hsp90ab1/Rplp0/Rps2/Rpl3/Rpl6/Ruvbl1/Vcp/Kif5b/Ruvbl2	9
Tissue-shared	Tissue-shared	GO:0032210	regulation of telomere maintenance via telomerase	3.12403e-08	2.20467e-06	1.61252e-06	Tcp1/Cct2/Cct4/Cct5/Cct3/Hnrnpu	6
Tissue-shared	Tissue-shared	GO:0071897	DNA biosynthetic process	3.25195e-08	2.21581e-06	1.62067e-06	Hsp90ab1/Tcp1/Cct2/Cct4/Cct5/Cct3/Vcp/Hnrnpu/Poldip2	9
Tissue-shared	Tissue-shared	GO:0006637	acyl-CoA metabolic process	4.50069e-08	2.86882e-06	2.09828e-06	Dld/Hmgcl/Ogdh/Pdhx/Dlat/Pdhb/Suclg1	7
Tissue-shared	Tissue-shared	GO:0035383	thioester metabolic process	4.50069e-08	2.86882e-06	2.09828e-06	Dld/Hmgcl/Ogdh/Pdhx/Dlat/Pdhb/Suclg1	7
Tissue-shared	Tissue-shared	GO:0007339	binding of sperm to zona pellucida	5.06629e-08	3.12844e-06	2.28817e-06	Tcp1/Cct2/Cct4/Cct5/Cct3/Vdac2	6
Tissue-shared	Tissue-shared	GO:1904356	regulation of telomere maintenance via telomere lengthening	8.79637e-08	5.07822e-06	3.71425e-06	Tcp1/Cct2/Cct4/Cct5/Cct3/Hnrnpu	6
Tissue-shared	Tissue-shared	GO:0071353	cellular response to interleukin-4	9.33267e-08	5.07822e-06	3.71425e-06	Hsp90ab1/Rplp0/Hspa5/Rps2/Rpl3	5
Tissue-shared	Tissue-shared	GO:0006086	acetyl-CoA biosynthetic process from pyruvate	9.36871e-08	5.07822e-06	3.71425e-06	Dld/Pdhx/Dlat/Pdhb	4
Tissue-shared	Tissue-shared	GO:0034502	protein localization to chromosome	9.50881e-08	5.07822e-06	3.71425e-06	Tcp1/Cct2/Cct4/Cct5/Cct3/Vcp/Ruvbl2	7
Tissue-shared	Tissue-shared	GO:0035036	sperm-egg recognition	1.08137e-07	5.62096e-06	4.11121e-06	Tcp1/Cct2/Cct4/Cct5/Cct3/Vdac2	6
Tissue-shared	Tissue-shared	GO:0070198	protein localization to chromosome, telomeric region	1.1094e-07	5.62096e-06	4.11121e-06	Tcp1/Cct2/Cct4/Cct5/Cct3	5
Tissue-shared	Tissue-shared	GO:0070670	response to interleukin-4	1.31089e-07	6.47582e-06	4.73647e-06	Hsp90ab1/Rplp0/Hspa5/Rps2/Rpl3	5
Tissue-shared	Tissue-shared	GO:0006099	tricarboxylic acid cycle	1.54034e-07	7.24694e-06	5.30047e-06	Ogdh/Dlat/Pdhb/Idh3a/Suclg1	5
Tissue-shared	Tissue-shared	GO:0032212	positive regulation of telomere maintenance via telomerase	1.54034e-07	7.24694e-06	5.30047e-06	Tcp1/Cct2/Cct4/Cct5/Cct3	5
Tissue-shared	Tissue-shared	GO:0033865	nucleoside bisphosphate metabolic process	2.10741e-07	9.22681e-06	6.74857e-06	Dld/Hmgcl/Ogdh/Pdhx/Dlat/Pdhb/Suclg1	7
Tissue-shared	Tissue-shared	GO:0033875	ribonucleoside bisphosphate metabolic process	2.10741e-07	9.22681e-06	6.74857e-06	Dld/Hmgcl/Ogdh/Pdhx/Dlat/Pdhb/Suclg1	7
Tissue-shared	Tissue-shared	GO:0034032	purine nucleoside bisphosphate metabolic process	2.10741e-07	9.22681e-06	6.74857e-06	Dld/Hmgcl/Ogdh/Pdhx/Dlat/Pdhb/Suclg1	7
Tissue-shared	Tissue-shared	GO:0051054	positive regulation of DNA metabolic process	2.14794e-07	9.22681e-06	6.74857e-06	Hsp90ab1/Tcp1/Ruvbl1/Cct2/Cct4/Cct5/Cct3/Trim28/Stoml2/Ruvbl2	10
Tissue-shared	Tissue-shared	GO:1904358	positive regulation of telomere maintenance via telomere lengthening	2.7952e-07	1.17517e-05	8.59531e-06	Tcp1/Cct2/Cct4/Cct5/Cct3	5
Tissue-shared	Tissue-shared	GO:1903829	positive regulation of protein localization	3.68408e-07	1.51661e-05	1.10926e-05	Hsp90ab1/Tcp1/Hnrnpk/Ywhae/Cct2/Cct4/Cct5/Cct3/Kif5b/Trim28/Ap2b1/Iqgap1	12
Tissue-shared	Tissue-shared	GO:0006635	fatty acid beta-oxidation	4.49632e-07	1.81321e-05	1.3262e-05	Acadvl/Abcd3/Cpt1a/Hadha/Hadhb/Etfa	6
Tissue-shared	Tissue-shared	GO:0009988	cell-cell recognition	5.66457e-07	2.23864e-05	1.63736e-05	Tcp1/Cct2/Cct4/Cct5/Cct3/Vdac2	6
Tissue-shared	Tissue-shared	GO:2000573	positive regulation of DNA biosynthetic process	6.10515e-07	2.36544e-05	1.73011e-05	Hsp90ab1/Tcp1/Cct2/Cct4/Cct5/Cct3	6
Tissue-shared	Tissue-shared	GO:2000278	regulation of DNA biosynthetic process	6.24107e-07	2.37161e-05	1.73461e-05	Hsp90ab1/Tcp1/Cct2/Cct4/Cct5/Cct3/Hnrnpu	7
Tissue-shared	Tissue-shared	GO:0006085	acetyl-CoA biosynthetic process	7.18771e-07	2.63017e-05	1.92373e-05	Dld/Pdhx/Dlat/Pdhb	4
Tissue-shared	Tissue-shared	GO:0046034	ATP metabolic process	7.38323e-07	2.65259e-05	1.94013e-05	Dld/Ldha/Hspa8/Vcp/Ogdh/Ndufs1/Stoml2/Cyc1/Slc25a13	9
Tissue-shared	Tissue-shared	GO:0072583	clathrin-dependent endocytosis	7.64835e-07	2.69877e-05	1.97391e-05	Ap2a1/Ap2a2/Dnm2/Ap2m1/Ap2b1	5
Tissue-shared	Tissue-shared	GO:0009150	purine ribonucleotide metabolic process	7.93978e-07	2.75073e-05	2.01191e-05	Dld/Hmgcl/Vcp/Ogdh/Pdhx/Dlat/Stoml2/Pdhb/Slc25a13/Suclg1	10
Tissue-shared	Tissue-shared	GO:0050821	protein stabilization	8.07401e-07	2.75073e-05	2.01191e-05	Phb2/Hsp90ab1/Tcp1/Cct2/Cct4/Cct5/Cct3/Dnaja3	8
Tissue-shared	Tissue-shared	GO:0042026	protein refolding	1.10341e-06	3.6955e-05	2.70292e-05	Hspa5/Hspa9/Hspa8/Dnaja2	4
Tissue-shared	Tissue-shared	GO:0009259	ribonucleotide metabolic process	1.28763e-06	4.2406e-05	3.10161e-05	Dld/Hmgcl/Vcp/Ogdh/Pdhx/Dlat/Stoml2/Pdhb/Slc25a13/Suclg1	10
Tissue-shared	Tissue-shared	GO:0006163	purine nucleotide metabolic process	1.45539e-06	4.7145e-05	3.44823e-05	Dld/Hmgcl/Vcp/Ogdh/Pdhx/Dlat/Stoml2/Pdhb/Slc25a13/Suclg1	10
Tissue-shared	Tissue-shared	GO:0022904	respiratory electron transport chain	1.58483e-06	5.05101e-05	3.69435e-05	Dld/Slc25a12/Ndufs1/Etfa/Cyc1/Slc25a13	6
Tissue-shared	Tissue-shared	GO:0009152	purine ribonucleotide biosynthetic process	1.79902e-06	5.55448e-05	4.0626e-05	Dld/Vcp/Pdhx/Dlat/Stoml2/Pdhb/Slc25a13	7
Tissue-shared	Tissue-shared	GO:0046395	carboxylic acid catabolic process	1.92709e-06	5.85834e-05	4.28484e-05	Dld/Hmgcl/Acadvl/Abcd3/Cpt1a/Hadha/Hadhb/Etfa	8
Tissue-shared	Tissue-shared	GO:0009062	fatty acid catabolic process	2.41455e-06	7.12111e-05	5.20844e-05	Acadvl/Abcd3/Cpt1a/Hadha/Hadhb/Etfa	6
Tissue-shared	Tissue-shared	GO:0072521	purine-containing compound metabolic process	2.49714e-06	7.2564e-05	5.30739e-05	Dld/Hmgcl/Vcp/Ogdh/Pdhx/Dlat/Stoml2/Pdhb/Slc25a13/Suclg1	10
Tissue-shared	Tissue-shared	GO:0035384	thioester biosynthetic process	2.71635e-06	7.66788e-05	5.60835e-05	Dld/Pdhx/Dlat/Pdhb	4
Tissue-shared	Tissue-shared	GO:0071616	acyl-CoA biosynthetic process	2.71635e-06	7.66788e-05	5.60835e-05	Dld/Pdhx/Dlat/Pdhb	4
Tissue-shared	Tissue-shared	GO:0022900	electron transport chain	2.86452e-06	7.88313e-05	5.76579e-05	Dld/Slc25a12/Ndufs1/Etfa/Cyc1/Slc25a13	6
Tissue-shared	Tissue-shared	GO:0022618	ribonucleoprotein complex assembly	2.87239e-06	7.88313e-05	5.76579e-05	Hsp90ab1/Rplp0/Rps2/Rpl3/Rpl6/Ruvbl1/Ruvbl2	7
Tissue-shared	Tissue-shared	GO:0009260	ribonucleotide biosynthetic process	2.99202e-06	8.09894e-05	5.92363e-05	Dld/Vcp/Pdhx/Dlat/Stoml2/Pdhb/Slc25a13	7
Tissue-shared	Tissue-shared	GO:0031647	regulation of protein stability	3.09267e-06	8.25826e-05	6.04016e-05	Phb2/Hsp90ab1/Tcp1/Hspa8/Cct2/Cct4/Cct5/Cct3/Dnaja3	9
Tissue-shared	Tissue-shared	GO:0006164	purine nucleotide biosynthetic process	3.65435e-06	9.628e-05	7.042e-05	Dld/Vcp/Pdhx/Dlat/Stoml2/Pdhb/Slc25a13	7
Tissue-shared	Tissue-shared	GO:0046390	ribose phosphate biosynthetic process	4.26843e-06	0.000110979	8.11711e-05	Dld/Vcp/Pdhx/Dlat/Stoml2/Pdhb/Slc25a13	7
Tissue-shared	Tissue-shared	GO:0019395	fatty acid oxidation	4.64017e-06	0.000119078	8.70944e-05	Acadvl/Abcd3/Cpt1a/Hadha/Hadhb/Etfa	6
Tissue-shared	Tissue-shared	GO:0072522	purine-containing compound biosynthetic process	4.78343e-06	0.00012118	8.86322e-05	Dld/Vcp/Pdhx/Dlat/Stoml2/Pdhb/Slc25a13	7
Tissue-shared	Tissue-shared	GO:1904951	positive regulation of establishment of protein localization	5.62522e-06	0.000140702	0.00010291	Hsp90ab1/Tcp1/Ywhae/Cct2/Cct4/Cct5/Cct3/Kif5b/Trim28	9
Tissue-shared	Tissue-shared	GO:0006090	pyruvate metabolic process	6.25721e-06	0.000154553	0.000113042	Dld/Ldha/Ogdh/Pdhx/Dlat/Pdhb	6
Tissue-shared	Tissue-shared	GO:0008637	apoptotic mitochondrial changes	6.56644e-06	0.000160189	0.000117163	Slc25a4/Slc25a5/Vdac2/Ndufs1/Timm50/Aifm1	6
Tissue-shared	Tissue-shared	GO:0034440	lipid oxidation	6.88795e-06	0.000165983	0.000121401	Acadvl/Abcd3/Cpt1a/Hadha/Hadhb/Etfa	6
Tissue-shared	Tissue-shared	GO:0072329	monocarboxylic acid catabolic process	7.22211e-06	0.000171939	0.000125757	Acadvl/Abcd3/Cpt1a/Hadha/Hadhb/Etfa	6
Tissue-shared	Tissue-shared	GO:0006631	fatty acid metabolic process	7.77307e-06	0.000182852	0.00013374	Dld/Aldh3a2/Acadvl/Abcd3/Cpt1a/Hadha/Ptges2/Hadhb/Etfa/Tecr	10
Tissue-shared	Tissue-shared	GO:0009117	nucleotide metabolic process	7.92607e-06	0.000184258	0.000134768	Dld/Hmgcl/Vcp/Ogdh/Pdhx/Dlat/Stoml2/Pdhb/Slc25a13/Suclg1	10
Tissue-shared	Tissue-shared	GO:0051973	positive regulation of telomerase activity	8.23224e-06	0.00018915	0.000138346	Hsp90ab1/Tcp1/Cct2/Cct4	4
Tissue-shared	Tissue-shared	GO:0006753	nucleoside phosphate metabolic process	9.24682e-06	0.000208096	0.000152203	Dld/Hmgcl/Vcp/Ogdh/Pdhx/Dlat/Stoml2/Pdhb/Slc25a13/Suclg1	10
Tissue-shared	Tissue-shared	GO:0006084	acetyl-CoA metabolic process	9.26744e-06	0.000208096	0.000152203	Dld/Pdhx/Dlat/Pdhb	4
Tissue-shared	Tissue-shared	GO:0033866	nucleoside bisphosphate biosynthetic process	1.03956e-05	0.000225732	0.000165103	Dld/Pdhx/Dlat/Pdhb	4
Tissue-shared	Tissue-shared	GO:0034030	ribonucleoside bisphosphate biosynthetic process	1.03956e-05	0.000225732	0.000165103	Dld/Pdhx/Dlat/Pdhb	4
Tissue-shared	Tissue-shared	GO:0034033	purine nucleoside bisphosphate biosynthetic process	1.03956e-05	0.000225732	0.000165103	Dld/Pdhx/Dlat/Pdhb	4
Tissue-shared	Tissue-shared	GO:0051084	'de novo' post-translational protein folding	1.16218e-05	0.000249615	0.000182571	Hspa5/Hspa9/Hspa8/Cct2	4
Tissue-shared	Tissue-shared	GO:0042391	regulation of membrane potential	1.20188e-05	0.000255367	0.000186778	Dld/Atp2a2/Ywhae/Ywhah/Vcp/Kif5b/Atp1a1/Eif4a3/Ndufs1/Stoml2	10
Tissue-shared	Tissue-shared	GO:0098656	anion transmembrane transport	1.22129e-05	0.000256731	0.000187776	Slc25a4/Slc25a5/Vdac2/Slc25a12/Slc25a3/Slc25a11/Slc25a13	7
Tissue-shared	Tissue-shared	GO:0006458	'de novo' protein folding	1.29513e-05	0.000269386	0.000197031	Hspa5/Hspa9/Hspa8/Cct2	4
Tissue-shared	Tissue-shared	GO:0098935	dendritic transport	1.46502e-05	0.000301549	0.000220556	Kif5b/Hnrnpu/Sfpq	3
Tissue-shared	Tissue-shared	GO:0009165	nucleotide biosynthetic process	1.82716e-05	0.000372213	0.000272239	Dld/Vcp/Pdhx/Dlat/Stoml2/Pdhb/Slc25a13	7
Tissue-shared	Tissue-shared	GO:0030258	lipid modification	1.88253e-05	0.00037958	0.000277628	Acadvl/Abcd3/Cpt1a/Hadha/Hadhb/Etfa/Sacm1l	7
Tissue-shared	Tissue-shared	GO:1901293	nucleoside phosphate biosynthetic process	2.11808e-05	0.00042276	0.00030921	Dld/Vcp/Pdhx/Dlat/Stoml2/Pdhb/Slc25a13	7
Tissue-shared	Tissue-shared	GO:0006839	mitochondrial transport	2.62211e-05	0.000518128	0.000378964	Slc25a4/Slc25a5/Vdac2/Kif5b/Timm50/Aifm1	6
Tissue-shared	Tissue-shared	GO:0044272	sulfur compound biosynthetic process	2.81691e-05	0.000551111	0.000403087	Dld/Pdhx/Dlat/Hagh/Pdhb	5
Tissue-shared	Tissue-shared	GO:0017038	protein import	3.05773e-05	0.000592361	0.000433258	Phb2/Hsp90ab1/Hspa8/Kpnb1/Trim28/Timm50/Aifm1	7
Tissue-shared	Tissue-shared	GO:0051972	regulation of telomerase activity	3.31613e-05	0.000636181	0.000465308	Hsp90ab1/Tcp1/Cct2/Cct4	4
Tissue-shared	Tissue-shared	GO:0006103	2-oxoglutarate metabolic process	3.44504e-05	0.000648324	0.000474189	Dld/Ogdh/Idh3a	3
Tissue-shared	Tissue-shared	GO:0032048	cardiolipin metabolic process	3.44504e-05	0.000648324	0.000474189	Phb2/Hadha/Stoml2	3
Tissue-shared	Tissue-shared	GO:0016042	lipid catabolic process	3.70824e-05	0.000691272	0.000505602	Cbr1/Acadvl/Abcd3/Ywhah/Cpt1a/Hadha/Hadhb/Etfa	8
Tissue-shared	Tissue-shared	GO:0009408	response to heat	3.80757e-05	0.000703155	0.000514293	Hsp90ab1/Ywhae/Vcp/Dnaja3/Dnaja2	5
Tissue-shared	Tissue-shared	GO:0007338	single fertilization	3.87176e-05	0.000708389	0.000518122	Tcp1/Cct2/Cct4/Cct5/Cct3/Vdac2	6
Tissue-shared	Tissue-shared	GO:0006913	nucleocytoplasmic transport	4.12461e-05	0.00074093	0.000541922	Phb2/Hsp90ab1/Hspa9/Abce1/Ywhae/Hspa8/Kpnb1/Trim28	8
Tissue-shared	Tissue-shared	GO:0051169	nuclear transport	4.12461e-05	0.00074093	0.000541922	Phb2/Hsp90ab1/Hspa9/Abce1/Ywhae/Hspa8/Kpnb1/Trim28	8
Tissue-shared	Tissue-shared	GO:0002181	cytoplasmic translation	4.19153e-05	0.000742173	0.000542832	Rplp0/Rps2/Rpl6/Eef2/Hnrnpu	5
Tissue-shared	Tissue-shared	GO:0016236	macroautophagy	4.20665e-05	0.000742173	0.000542832	Phb2/Atp2a2/Slc25a4/Slc25a5/Vcp/Poldip2/Rnf31	7
Tissue-shared	Tissue-shared	GO:0009266	response to temperature stimulus	4.73176e-05	0.00082743	0.00060519	Hsp90ab1/Acadvl/Ywhae/Vcp/Dnaja3/Dnaja2	6
Tissue-shared	Tissue-shared	GO:0051131	chaperone-mediated protein complex assembly	4.88219e-05	0.000846246	0.000618952	Hsp90ab1/Cct2/Lonp1	3
Tissue-shared	Tissue-shared	GO:0007006	mitochondrial membrane organization	5.52539e-05	0.000949406	0.000694403	Slc25a4/Slc25a5/Vdac2/Immt/Timm50	5
Tissue-shared	Tissue-shared	GO:1903008	organelle disassembly	6.86903e-05	0.0011701	0.000855824	Phb2/Slc25a4/Slc25a5/Vcp/Kif5b	5
Tissue-shared	Tissue-shared	GO:0006898	receptor-mediated endocytosis	7.05984e-05	0.00119233	0.000872079	Ap2a1/Ap2a2/Ap1g1/Dnm2/Hnrnpk/Ap2m1/Ap2b1	7
Tissue-shared	Tissue-shared	GO:0006119	oxidative phosphorylation	8.11464e-05	0.00135886	0.00099388	Dld/Vcp/Ndufs1/Stoml2/Cyc1	5
Tissue-shared	Tissue-shared	GO:0048588	developmental cell growth	9.09142e-05	0.00150963	0.00110416	Septin7/Hsp90ab1/Dnm2/Slc25a4/Hnrnpk/Rpl4/Iqgap1	7
Tissue-shared	Tissue-shared	GO:0048260	positive regulation of receptor-mediated endocytosis	9.71865e-05	0.00160034	0.0011705	Ap2a1/Dnm2/Hnrnpk/Ap2m1	4
Tissue-shared	Tissue-shared	GO:0060560	developmental growth involved in morphogenesis	9.93888e-05	0.00162308	0.00118713	Septin7/Hsp90ab1/Dnm2/Hnrnpk/Trim28/Rpl4/Iqgap1	7
Tissue-shared	Tissue-shared	GO:0042255	ribosome assembly	0.000103365	0.00167418	0.00122451	Rplp0/Rps2/Rpl3/Rpl6	4
Tissue-shared	Tissue-shared	GO:0006820	anion transport	0.000118392	0.00190197	0.00139112	Car2/Slc25a4/Slc25a5/Abcd3/Vdac2/Slc25a12/Slc25a3/Slc25a11/Slc25a13	9
Tissue-shared	Tissue-shared	GO:0031503	protein-containing complex localization	0.000129305	0.00204405	0.00149504	Abce1/Ap2m1/Kif5b/Hnrnpu/Sfpq/Ap2b1	6
Tissue-shared	Tissue-shared	GO:1905710	positive regulation of membrane permeability	0.000130957	0.00205375	0.00150213	Slc25a4/Slc25a5/Hspa8/Vdac2	4
Tissue-shared	Tissue-shared	GO:0000027	ribosomal large subunit assembly	0.00014416	0.00222548	0.00162773	Rplp0/Rpl3/Rpl6	3
Tissue-shared	Tissue-shared	GO:0015740	C4-dicarboxylate transport	0.00014416	0.00222548	0.00162773	Slc25a12/Slc25a11/Slc25a13	3
Tissue-shared	Tissue-shared	GO:0022613	ribonucleoprotein complex biogenesis	0.00015959	0.00244457	0.00178798	Hsp90ab1/Rplp0/Rps2/Rpl3/Rpl6/Ruvbl1/Abce1/Ruvbl2	8
Tissue-shared	Tissue-shared	GO:0009566	fertilization	0.00017202	0.00261471	0.00191242	Tcp1/Cct2/Cct4/Cct5/Cct3/Vdac2	6
Tissue-shared	Tissue-shared	GO:0046471	phosphatidylglycerol metabolic process	0.000179101	0.00270155	0.00197594	Phb2/Hadha/Stoml2	3
Tissue-shared	Tissue-shared	GO:0061912	selective autophagy	0.000212006	0.00317367	0.00232125	Phb2/Slc25a4/Slc25a5/Rnf31	4
Tissue-shared	Tissue-shared	GO:0044242	cellular lipid catabolic process	0.000214673	0.00318942	0.00233277	Acadvl/Abcd3/Cpt1a/Hadha/Hadhb/Etfa	6
Tissue-shared	Tissue-shared	GO:0034504	protein localization to nucleus	0.000220934	0.00325796	0.0023829	Phb2/Hsp90ab1/Ywhae/Hspa8/Kpnb1/Trim28/Hnrnpu	7
Tissue-shared	Tissue-shared	GO:0043161	proteasome-mediated ubiquitin-dependent protein catabolic process	0.000235439	0.00344612	0.00252052	Psmd4/Hsp90ab1/Hspa5/Psmc5/Vcp/Ddb1/Psmd2/Dcaf11	8
Tissue-shared	Tissue-shared	GO:0006734	NADH metabolic process	0.000241116	0.00347771	0.00254362	Ldha/Vcp/Idh3a	3
Tissue-shared	Tissue-shared	GO:0051085	chaperone cofactor-dependent protein refolding	0.000241116	0.00347771	0.00254362	Hspa5/Hspa9/Hspa8	3
Tissue-shared	Tissue-shared	GO:0006414	translational elongation	0.000245627	0.0035171	0.00257243	Eef1b2/Eef2/Eif4a3/Eef1g	4
Tissue-shared	Tissue-shared	GO:0006749	glutathione metabolic process	0.000257639	0.00366255	0.00267882	Gstm1/Ptges2/Hagh/Eef1g	4
Tissue-shared	Tissue-shared	GO:0097345	mitochondrial outer membrane permeabilization	0.000264499	0.00373322	0.00273051	Slc25a4/Slc25a5/Vdac2	3
Tissue-shared	Tissue-shared	GO:0008088	axo-dendritic transport	0.000296207	0.0041511	0.00303615	Hspa8/Kif5b/Hnrnpu/Sfpq	4
Tissue-shared	Tissue-shared	GO:0032984	protein-containing complex disassembly	0.000303887	0.00422874	0.00309293	Atp2a2/Abce1/Hspa8/Vcp/Kif5b/Upf1	6
Tissue-shared	Tissue-shared	GO:0008202	steroid metabolic process	0.000307681	0.00425159	0.00310965	Hsd17b12/Cbr1/Acadvl/Abcd3/Ywhah/Atp1a1/Tecr	7
Tissue-shared	Tissue-shared	GO:0043648	dicarboxylic acid metabolic process	0.000324114	0.00444756	0.00325299	Dld/Ogdh/Idh3a/Suclg1	4
Tissue-shared	Tissue-shared	GO:0000423	mitophagy	0.000343294	0.00464622	0.00339829	Phb2/Slc25a4/Slc25a5	3
Tissue-shared	Tissue-shared	GO:1902110	positive regulation of mitochondrial membrane permeability involved in apoptotic process	0.000343294	0.00464622	0.00339829	Slc25a4/Slc25a5/Vdac2	3
Tissue-shared	Tissue-shared	GO:0006914	autophagy	0.000391341	0.00522493	0.00382156	Phb2/Atp2a2/Slc25a4/Slc25a5/Hspa8/Vcp/Poldip2/Rnf31	8
Tissue-shared	Tissue-shared	GO:0061919	process utilizing autophagic mechanism	0.000391341	0.00522493	0.00382156	Phb2/Atp2a2/Slc25a4/Slc25a5/Hspa8/Vcp/Poldip2/Rnf31	8
Tissue-shared	Tissue-shared	GO:1902686	mitochondrial outer membrane permeabilization involved in programmed cell death	0.000403383	0.00534956	0.00391271	Slc25a4/Slc25a5/Vdac2	3
Tissue-shared	Tissue-shared	GO:0035794	positive regulation of mitochondrial membrane permeability	0.000505543	0.00665931	0.00487068	Slc25a4/Slc25a5/Vdac2	3
Tissue-shared	Tissue-shared	GO:0002028	regulation of sodium ion transport	0.000512255	0.00665931	0.00487068	Dnm2/Ywhah/Kif5b/Atp1a1	4
Tissue-shared	Tissue-shared	GO:0090559	regulation of membrane permeability	0.000512255	0.00665931	0.00487068	Slc25a4/Slc25a5/Hspa8/Vdac2	4
Tissue-shared	Tissue-shared	GO:0006403	RNA localization	0.00051984	0.00671375	0.00491049	Tcp1/Kpnb1/Cct2/Cct4/Hnrnpu	5
Tissue-shared	Tissue-shared	GO:1902108	regulation of mitochondrial membrane permeability involved in apoptotic process	0.000542938	0.00696653	0.00509538	Slc25a4/Slc25a5/Vdac2	3
Tissue-shared	Tissue-shared	GO:0006606	protein import into nucleus	0.000591539	0.00754117	0.00551568	Phb2/Hsp90ab1/Hspa8/Kpnb1/Trim28	5
Tissue-shared	Tissue-shared	GO:0000492	box C/D snoRNP assembly	0.000625557	0.00792372	0.00579548	Ruvbl1/Ruvbl2	2
Tissue-shared	Tissue-shared	GO:0051170	import into nucleus	0.000654047	0.00823182	0.00602083	Phb2/Hsp90ab1/Hspa8/Kpnb1/Trim28	5
Tissue-shared	Tissue-shared	GO:0006605	protein targeting	0.000700195	0.00875686	0.00640484	Hspa5/Ywhag/Ywhae/Hspa8/Timm50/Aifm1	6
Tissue-shared	Tissue-shared	GO:0022898	regulation of transmembrane transporter activity	0.000753772	0.00924575	0.00676242	Phb2/Dnm2/Slc25a4/Ywhae/Ywhah/Kif5b	6
Tissue-shared	Tissue-shared	GO:0015810	aspartate transmembrane transport	0.000762681	0.00924575	0.00676242	Slc25a12/Slc25a13	2
Tissue-shared	Tissue-shared	GO:0033539	fatty acid beta-oxidation using acyl-CoA dehydrogenase	0.000762681	0.00924575	0.00676242	Acadvl/Etfa	2
Tissue-shared	Tissue-shared	GO:1901029	negative regulation of mitochondrial outer membrane permeabilization involved in apoptotic signaling pathway	0.000762681	0.00924575	0.00676242	Slc25a4/Slc25a5	2
Tissue-shared	Tissue-shared	GO:1903599	positive regulation of autophagy of mitochondrion	0.000762681	0.00924575	0.00676242	Slc25a4/Slc25a5	2
Tissue-shared	Tissue-shared	GO:0035967	cellular response to topologically incorrect protein	0.00079444	0.00957203	0.00700106	Hspa5/Hspa9/Hspa8/Vcp	4
Tissue-shared	Tissue-shared	GO:0048024	regulation of mRNA splicing, via spliceosome	0.000879258	0.0105298	0.00770157	Hnrnpk/Hspa8/Hnrnpu/Eif4a3	4
Tissue-shared	Tissue-shared	GO:0033120	positive regulation of RNA splicing	0.000906837	0.0107381	0.00785395	Hnrnpk/Hspa8/Eif4a3	3
Tissue-shared	Tissue-shared	GO:0000491	small nucleolar ribonucleoprotein complex assembly	0.000912957	0.0107381	0.00785395	Ruvbl1/Ruvbl2	2
Tissue-shared	Tissue-shared	GO:1902036	regulation of hematopoietic stem cell differentiation	0.000912957	0.0107381	0.00785395	Ap2a2/Hspa9	2
Tissue-shared	Tissue-shared	GO:0008037	cell recognition	0.000950071	0.0111085	0.00812487	Tcp1/Cct2/Cct4/Cct5/Cct3/Vdac2	6
Tissue-shared	Tissue-shared	GO:0032409	regulation of transporter activity	0.000966657	0.011236	0.00821808	Phb2/Dnm2/Slc25a4/Ywhae/Ywhah/Kif5b	6
Tissue-shared	Tissue-shared	GO:0016241	regulation of macroautophagy	0.00100202	0.0115789	0.00846892	Slc25a4/Slc25a5/Poldip2/Rnf31	4
Tissue-shared	Tissue-shared	GO:0006575	cellular modified amino acid metabolic process	0.0010668	0.0122226	0.00893975	Gstm1/Cpt1a/Ptges2/Hagh/Eef1g	5
Tissue-shared	Tissue-shared	GO:1901524	regulation of mitophagy	0.00107629	0.0122226	0.00893975	Slc25a4/Slc25a5	2
Tissue-shared	Tissue-shared	GO:1901679	nucleotide transmembrane transport	0.00107629	0.0122226	0.00893975	Slc25a4/Slc25a5	2
Tissue-shared	Tissue-shared	GO:1990138	neuron projection extension	0.00109036	0.0123117	0.00900489	Hsp90ab1/Dnm2/Hnrnpk/Rpl4/Iqgap1	5
Tissue-shared	Tissue-shared	GO:0019646	aerobic electron transport chain	0.0011351	0.012672	0.00926842	Dld/Ndufs1/Cyc1	3
Tissue-shared	Tissue-shared	GO:0065002	intracellular protein transmembrane transport	0.0011351	0.012672	0.00926842	Hspa5/Timm50/Aifm1	3
Tissue-shared	Tissue-shared	GO:0099173	postsynapse organization	0.00116334	0.0129144	0.00944571	Farp1/Septin7/Hnrnpk/Hspa8/Dnaja3	5
Tissue-shared	Tissue-shared	GO:0072330	monocarboxylic acid biosynthetic process	0.00118846	0.0131195	0.00959571	Ldha/Acadvl/Abcd3/Ptges2/Tecr	5
Tissue-shared	Tissue-shared	GO:0034605	cellular response to heat	0.0011973	0.0131436	0.00961337	Hsp90ab1/Ywhae/Vcp	3
Tissue-shared	Tissue-shared	GO:0006415	translational termination	0.00125257	0.0133788	0.00978535	Abce1/Upf1	2
Tissue-shared	Tissue-shared	GO:0015867	ATP transport	0.00125257	0.0133788	0.00978535	Slc25a4/Slc25a5	2
Tissue-shared	Tissue-shared	GO:0035435	phosphate ion transmembrane transport	0.00125257	0.0133788	0.00978535	Slc25a3/Slc25a11	2
Tissue-shared	Tissue-shared	GO:0072530	purine-containing compound transmembrane transport	0.00125257	0.0133788	0.00978535	Slc25a4/Slc25a5	2
Tissue-shared	Tissue-shared	GO:2000767	positive regulation of cytoplasmic translation	0.00125257	0.0133788	0.00978535	Eef2/Hnrnpu	2
Tissue-shared	Tissue-shared	GO:2000649	regulation of sodium ion transmembrane transporter activity	0.00126161	0.0134029	0.00980297	Dnm2/Ywhah/Kif5b	3
Tissue-shared	Tissue-shared	GO:0048259	regulation of receptor-mediated endocytosis	0.00136085	0.0143799	0.0105176	Ap2a1/Dnm2/Hnrnpk/Ap2m1	4
Tissue-shared	Tissue-shared	GO:0006754	ATP biosynthetic process	0.00139666	0.0146021	0.0106801	Vcp/Stoml2/Slc25a13	3
Tissue-shared	Tissue-shared	GO:0071806	protein transmembrane transport	0.00139666	0.0146021	0.0106801	Hspa5/Timm50/Aifm1	3
Tissue-shared	Tissue-shared	GO:0042182	ketone catabolic process	0.0014417	0.0148415	0.0108552	Cbr1/Hagh	2
Tissue-shared	Tissue-shared	GO:1904507	positive regulation of telomere maintenance in response to DNA damage	0.0014417	0.0148415	0.0108552	Ruvbl1/Ruvbl2	2
Tissue-shared	Tissue-shared	GO:0019079	viral genome replication	0.00144209	0.0148415	0.0108552	Hspa8/Vcp/Ddb1/Trim28	4
Tissue-shared	Tissue-shared	GO:0046902	regulation of mitochondrial membrane permeability	0.00146746	0.0150243	0.0109889	Slc25a4/Slc25a5/Vdac2	3
Tissue-shared	Tissue-shared	GO:0031346	positive regulation of cell projection organization	0.00150264	0.0153052	0.0111944	Septin7/Ap2a1/Hspa5/Dnm2/Hnrnpk/Rpl4/Iqgap1	7
Tissue-shared	Tissue-shared	GO:0010659	cardiac muscle cell apoptotic process	0.00154047	0.0156101	0.0114173	Slc25a4/Gnb1/Hspa8	3
Tissue-shared	Tissue-shared	GO:0023035	CD40 signaling pathway	0.0016436	0.0165701	0.0121195	Phb2/Rnf31	2
Tissue-shared	Tissue-shared	GO:0006006	glucose metabolic process	0.00171261	0.0171783	0.0125644	Ldha/Cpt1a/Ddb1/Dlat/Pdhb	5
Tissue-shared	Tissue-shared	GO:0048545	response to steroid hormone	0.00174599	0.0173371	0.0126805	Phb2/Cbr1/Ywhah/Atp1a1/Hnrnpu	5
Tissue-shared	Tissue-shared	GO:0010658	striated muscle cell apoptotic process	0.00177303	0.0175176	0.0128125	Slc25a4/Gnb1/Hspa8	3
Tissue-shared	Tissue-shared	GO:0006264	mitochondrial DNA replication	0.00185815	0.0179108	0.0131001	Stoml2/Dnaja3	2
Tissue-shared	Tissue-shared	GO:0010918	positive regulation of mitochondrial membrane potential	0.00185815	0.0179108	0.0131001	Vcp/Stoml2	2
Tissue-shared	Tissue-shared	GO:0035795	negative regulation of mitochondrial membrane permeability	0.00185815	0.0179108	0.0131001	Slc25a4/Slc25a5	2
Tissue-shared	Tissue-shared	GO:0060546	negative regulation of necroptotic process	0.00185815	0.0179108	0.0131001	Slc25a4/Rnf31	2
Tissue-shared	Tissue-shared	GO:2000651	positive regulation of sodium ion transmembrane transporter activity	0.00185815	0.0179108	0.0131001	Dnm2/Kif5b	2
Tissue-shared	Tissue-shared	GO:0031331	positive regulation of cellular catabolic process	0.00188268	0.0180591	0.0132086	Slc25a4/Slc25a5/Cpt1a/Vcp/Hnrnpu/Rnf31/Upf1	7
Tissue-shared	Tissue-shared	GO:1905039	carboxylic acid transmembrane transport	0.00189955	0.0181329	0.0132625	Abcd3/Slc25a12/Slc25a11/Slc25a13	4
Tissue-shared	Tissue-shared	GO:1903825	organic acid transmembrane transport	0.0019502	0.0185269	0.0135508	Abcd3/Slc25a12/Slc25a11/Slc25a13	4
Tissue-shared	Tissue-shared	GO:0035966	response to topologically incorrect protein	0.00200179	0.018926	0.0138426	Hspa5/Hspa9/Hspa8/Vcp	4
Tissue-shared	Tissue-shared	GO:0042180	cellular ketone metabolic process	0.00206827	0.019165	0.0140175	Cbr1/Acadvl/Cpt1a/Hagh/Ndufa9	5
Tissue-shared	Tissue-shared	GO:0032230	positive regulation of synaptic transmission, GABAergic	0.00208527	0.019165	0.0140175	Car2/Kif5b	2
Tissue-shared	Tissue-shared	GO:0060382	regulation of DNA strand elongation	0.00208527	0.019165	0.0140175	Ruvbl1/Ruvbl2	2
Tissue-shared	Tissue-shared	GO:0062099	negative regulation of programmed necrotic cell death	0.00208527	0.019165	0.0140175	Slc25a4/Rnf31	2
Tissue-shared	Tissue-shared	GO:1902855	regulation of non-motile cilium assembly	0.00208527	0.019165	0.0140175	Septin7/Dnm2	2
Tissue-shared	Tissue-shared	GO:0030100	regulation of endocytosis	0.00210658	0.0191763	0.0140257	Ap2a1/Dnm2/Hnrnpk/Ap2m1/Ap2b1	5
Tissue-shared	Tissue-shared	GO:1902305	regulation of sodium ion transmembrane transport	0.0021156	0.0191763	0.0140257	Dnm2/Ywhah/Kif5b	3
Tissue-shared	Tissue-shared	GO:2000736	regulation of stem cell differentiation	0.0021156	0.0191763	0.0140257	Ap2a2/Hspa9/Hnrnpu	3
Tissue-shared	Tissue-shared	GO:1903313	positive regulation of mRNA metabolic process	0.00216219	0.0195091	0.0142691	Hspa8/Hnrnpu/Eif4a3/Upf1	4
Tissue-shared	Tissue-shared	GO:0042775	mitochondrial ATP synthesis coupled electron transport	0.0022072	0.0198247	0.0144999	Dld/Ndufs1/Cyc1	3
Tissue-shared	Tissue-shared	GO:0090316	positive regulation of intracellular protein transport	0.00227393	0.0202002	0.0147746	Hsp90ab1/Ywhae/Kif5b/Trim28	4
Tissue-shared	Tissue-shared	GO:1901361	organic cyclic compound catabolic process	0.00227968	0.0202002	0.0147746	Cbr1/Ywhah/Vcp/Hnrnpu/Eif4a3/Upf1/Aifm1	7
Tissue-shared	Tissue-shared	GO:0009206	purine ribonucleoside triphosphate biosynthetic process	0.00230123	0.0203001	0.0148477	Vcp/Stoml2/Slc25a13	3
Tissue-shared	Tissue-shared	GO:1905709	negative regulation of membrane permeability	0.00232485	0.0204029	0.0149229	Slc25a4/Slc25a5	2
Tissue-shared	Tissue-shared	GO:0007346	regulation of mitotic cell cycle	0.00233353	0.0204029	0.0149229	Phb2/Ywhae/Ywhah/Ddb1/Hnrnpu/Poldip2/Iqgap1	7
Tissue-shared	Tissue-shared	GO:1903322	positive regulation of protein modification by small protein conjugation or removal	0.00238959	0.0205102	0.0150014	Hspa5/Rps2/Vcp/Dnaja3	4
Tissue-shared	Tissue-shared	GO:0009145	purine nucleoside triphosphate biosynthetic process	0.0023977	0.0205102	0.0150014	Vcp/Stoml2/Slc25a13	3
Tissue-shared	Tissue-shared	GO:0042773	ATP synthesis coupled electron transport	0.0023977	0.0205102	0.0150014	Dld/Ndufs1/Cyc1	3
Tissue-shared	Tissue-shared	GO:0048488	synaptic vesicle endocytosis	0.0023977	0.0205102	0.0150014	Dnm2/Ap2m1/Ap2b1	3
Tissue-shared	Tissue-shared	GO:0140238	presynaptic endocytosis	0.0023977	0.0205102	0.0150014	Dnm2/Ap2m1/Ap2b1	3
Tissue-shared	Tissue-shared	GO:0090407	organophosphate biosynthetic process	0.00241615	0.0205789	0.0150516	Dld/Vcp/Pdhx/Dlat/Stoml2/Pdhb/Slc25a13	7
Tissue-shared	Tissue-shared	GO:0043434	response to peptide hormone	0.00247784	0.0210138	0.0153697	Atp2a2/Car2/Hnrnpk/Ywhag/Hadha/Cyc1	6
Tissue-shared	Tissue-shared	GO:0042273	ribosomal large subunit biogenesis	0.00249665	0.0210828	0.0154202	Rplp0/Rpl3/Rpl6	3
Tissue-shared	Tissue-shared	GO:0035725	sodium ion transmembrane transport	0.00257057	0.0213044	0.0155822	Dnm2/Ywhah/Kif5b/Atp1a1	4
Tissue-shared	Tissue-shared	GO:0050684	regulation of mRNA processing	0.00257057	0.0213044	0.0155822	Hnrnpk/Hspa8/Hnrnpu/Eif4a3	4
Tissue-shared	Tissue-shared	GO:0006089	lactate metabolic process	0.0025768	0.0213044	0.0155822	Ldha/Hagh	2
Tissue-shared	Tissue-shared	GO:0009083	branched-chain amino acid catabolic process	0.0025768	0.0213044	0.0155822	Dld/Hmgcl	2
Tissue-shared	Tissue-shared	GO:1904505	regulation of telomere maintenance in response to DNA damage	0.0025768	0.0213044	0.0155822	Ruvbl1/Ruvbl2	2
Tissue-shared	Tissue-shared	GO:0009201	ribonucleoside triphosphate biosynthetic process	0.00259809	0.021391	0.0156455	Vcp/Stoml2/Slc25a13	3
Tissue-shared	Tissue-shared	GO:0006633	fatty acid biosynthetic process	0.00276075	0.0226359	0.0165561	Acadvl/Abcd3/Ptges2/Tecr	4
Tissue-shared	Tissue-shared	GO:0046824	positive regulation of nucleocytoplasmic transport	0.00280853	0.0226366	0.0165566	Hsp90ab1/Ywhae/Trim28	3
Tissue-shared	Tissue-shared	GO:1903320	regulation of protein modification by small protein conjugation or removal	0.00284019	0.0226366	0.0165566	Hsp90ab1/Hspa5/Rps2/Vcp/Dnaja3	5
Tissue-shared	Tissue-shared	GO:0015868	purine ribonucleotide transport	0.00284103	0.0226366	0.0165566	Slc25a4/Slc25a5	2
Tissue-shared	Tissue-shared	GO:0019985	translesion synthesis	0.00284103	0.0226366	0.0165566	Vcp/Poldip2	2
Tissue-shared	Tissue-shared	GO:0051503	adenine nucleotide transport	0.00284103	0.0226366	0.0165566	Slc25a4/Slc25a5	2
Tissue-shared	Tissue-shared	GO:0097320	plasma membrane tubulation	0.00284103	0.0226366	0.0165566	Dnm2/Cavin2	2
Tissue-shared	Tissue-shared	GO:0019318	hexose metabolic process	0.00298665	0.0237013	0.0173353	Ldha/Cpt1a/Ddb1/Dlat/Pdhb	5
Tissue-shared	Tissue-shared	GO:0016239	positive regulation of macroautophagy	0.00302919	0.0239427	0.0175119	Slc25a4/Slc25a5/Rnf31	3
Tissue-shared	Tissue-shared	GO:0015865	purine nucleotide transport	0.00311743	0.0244446	0.017879	Slc25a4/Slc25a5	2
Tissue-shared	Tissue-shared	GO:0060544	regulation of necroptotic process	0.00311743	0.0244446	0.017879	Slc25a4/Rnf31	2
Tissue-shared	Tissue-shared	GO:0010822	positive regulation of mitochondrion organization	0.0031434	0.0245508	0.0179567	Slc25a4/Slc25a5/Stoml2	3
Tissue-shared	Tissue-shared	GO:0019058	viral life cycle	0.00319033	0.0248193	0.018153	Hsp90ab1/Hspa8/Vcp/Ddb1/Trim28	5
Tissue-shared	Tissue-shared	GO:0140694	non-membrane-bounded organelle assembly	0.00332081	0.0256325	0.0187478	Rplp0/Rps2/Rpl3/Rpl6/Kpnb1/Hnrnpu	6
Tissue-shared	Tissue-shared	GO:1904062	regulation of cation transmembrane transport	0.00332081	0.0256325	0.0187478	Phb2/Dnm2/Slc25a4/Ywhae/Ywhah/Kif5b	6
Tissue-shared	Tissue-shared	GO:0000422	autophagy of mitochondrion	0.00337968	0.0257859	0.01886	Phb2/Slc25a4/Slc25a5	3
Tissue-shared	Tissue-shared	GO:0061726	mitochondrion disassembly	0.00337968	0.0257859	0.01886	Phb2/Slc25a4/Slc25a5	3
Tissue-shared	Tissue-shared	GO:0043968	histone H2A acetylation	0.00340593	0.0257859	0.01886	Ruvbl1/Ruvbl2	2
Tissue-shared	Tissue-shared	GO:1901028	regulation of mitochondrial outer membrane permeabilization involved in apoptotic signaling pathway	0.00340593	0.0257859	0.01886	Slc25a4/Slc25a5	2
Tissue-shared	Tissue-shared	GO:1902307	positive regulation of sodium ion transmembrane transport	0.00340593	0.0257859	0.01886	Dnm2/Kif5b	2
Tissue-shared	Tissue-shared	GO:0043484	regulation of RNA splicing	0.00346407	0.026126	0.0191087	Hnrnpk/Hspa8/Hnrnpu/Eif4a3	4
Tissue-shared	Tissue-shared	GO:0006302	double-strand break repair	0.00351439	0.0264047	0.0193126	Ruvbl1/Vcp/Sfpq/Ddx1/Ruvbl2	5
Tissue-shared	Tissue-shared	GO:0036465	synaptic vesicle recycling	0.00362656	0.0271443	0.0198535	Dnm2/Ap2m1/Ap2b1	3
Tissue-shared	Tissue-shared	GO:0071383	cellular response to steroid hormone stimulus	0.00369674	0.0274302	0.0200627	Phb2/Ywhah/Atp1a1/Hnrnpu	4
Tissue-shared	Tissue-shared	GO:0009081	branched-chain amino acid metabolic process	0.00370641	0.0274302	0.0200627	Dld/Hmgcl	2
Tissue-shared	Tissue-shared	GO:2000010	positive regulation of protein localization to cell surface	0.00370641	0.0274302	0.0200627	Hsp90ab1/Hnrnpk	2
Tissue-shared	Tissue-shared	GO:0009142	nucleoside triphosphate biosynthetic process	0.00375402	0.0276789	0.0202446	Vcp/Stoml2/Slc25a13	3
Tissue-shared	Tissue-shared	GO:0010970	transport along microtubule	0.00377659	0.0277418	0.0202906	Hspa8/Kif5b/Hnrnpu/Sfpq	4
Tissue-shared	Tissue-shared	GO:0005996	monosaccharide metabolic process	0.00386148	0.0282603	0.0206698	Ldha/Cpt1a/Ddb1/Dlat/Pdhb	5
Tissue-shared	Tissue-shared	GO:0032412	regulation of ion transmembrane transporter activity	0.00392163	0.0285946	0.0209143	Phb2/Dnm2/Ywhae/Ywhah/Kif5b	5
Tissue-shared	Tissue-shared	GO:0006694	steroid biosynthetic process	0.0039398	0.0286215	0.020934	Hsd17b12/Abcd3/Atp1a1/Tecr	4
Tissue-shared	Tissue-shared	GO:0008211	glucocorticoid metabolic process	0.0040188	0.0287723	0.0210443	Ywhah/Atp1a1	2
Tissue-shared	Tissue-shared	GO:0015813	L-glutamate transmembrane transport	0.0040188	0.0287723	0.0210443	Slc25a12/Slc25a13	2
Tissue-shared	Tissue-shared	GO:0060547	negative regulation of necrotic cell death	0.0040188	0.0287723	0.0210443	Slc25a4/Rnf31	2
Tissue-shared	Tissue-shared	GO:0062098	regulation of programmed necrotic cell death	0.0040188	0.0287723	0.0210443	Slc25a4/Rnf31	2
Tissue-shared	Tissue-shared	GO:0006260	DNA replication	0.0041061	0.0292912	0.0214238	Ruvbl1/Stoml2/Dnaja3/Upf1/Ruvbl2	5
Tissue-shared	Tissue-shared	GO:0006817	phosphate ion transport	0.00434299	0.0303471	0.0221961	Slc25a3/Slc25a11	2
Tissue-shared	Tissue-shared	GO:0045838	positive regulation of membrane potential	0.00434299	0.0303471	0.0221961	Vcp/Stoml2	2
Tissue-shared	Tissue-shared	GO:1903146	regulation of autophagy of mitochondrion	0.00434299	0.0303471	0.0221961	Slc25a4/Slc25a5	2
Tissue-shared	Tissue-shared	GO:2000765	regulation of cytoplasmic translation	0.00434299	0.0303471	0.0221961	Eef2/Hnrnpu	2
Tissue-shared	Tissue-shared	GO:0000375	RNA splicing, via transesterification reactions	0.00436163	0.0303471	0.0221961	Hnrnpk/Hspa8/Hnrnpu/Sfpq/Eif4a3	5
Tissue-shared	Tissue-shared	GO:0000377	RNA splicing, via transesterification reactions with bulged adenosine as nucleophile	0.00436163	0.0303471	0.0221961	Hnrnpk/Hspa8/Hnrnpu/Sfpq/Eif4a3	5
Tissue-shared	Tissue-shared	GO:0000398	mRNA splicing, via spliceosome	0.00436163	0.0303471	0.0221961	Hnrnpk/Hspa8/Hnrnpu/Sfpq/Eif4a3	5
Tissue-shared	Tissue-shared	GO:0009205	purine ribonucleoside triphosphate metabolic process	0.00443224	0.0304101	0.0222422	Vcp/Stoml2/Slc25a13	3
Tissue-shared	Tissue-shared	GO:0045995	regulation of embryonic development	0.00443224	0.0304101	0.0222422	Hspa5/Ruvbl1/Ruvbl2	3
Tissue-shared	Tissue-shared	GO:0051881	regulation of mitochondrial membrane potential	0.00443224	0.0304101	0.0222422	Vcp/Ndufs1/Stoml2	3
Tissue-shared	Tissue-shared	GO:1902600	proton transmembrane transport	0.00457619	0.0312891	0.0228851	Phb2/Slc25a4/Atp1a1	3
Tissue-shared	Tissue-shared	GO:0006515	protein quality control for misfolded or incompletely synthesized proteins	0.0046789	0.0314473	0.0230008	Vcp/Lonp1	2
Tissue-shared	Tissue-shared	GO:0006706	steroid catabolic process	0.0046789	0.0314473	0.0230008	Cbr1/Ywhah	2
Tissue-shared	Tissue-shared	GO:0006862	nucleotide transport	0.0046789	0.0314473	0.0230008	Slc25a4/Slc25a5	2
Tissue-shared	Tissue-shared	GO:0032042	mitochondrial DNA metabolic process	0.0046789	0.0314473	0.0230008	Stoml2/Dnaja3	2
Tissue-shared	Tissue-shared	GO:0070841	inclusion body assembly	0.0046789	0.0314473	0.0230008	Psmc5/Vcp	2
Tissue-shared	Tissue-shared	GO:0034620	cellular response to unfolded protein	0.00472293	0.0316356	0.0231386	Hspa5/Hspa9/Hspa8	3
Tissue-shared	Tissue-shared	GO:0006835	dicarboxylic acid transport	0.0048725	0.0325272	0.0237907	Slc25a12/Slc25a11/Slc25a13	3
Tissue-shared	Tissue-shared	GO:0009199	ribonucleoside triphosphate metabolic process	0.0050249	0.0328881	0.0240547	Vcp/Stoml2/Slc25a13	3
Tissue-shared	Tissue-shared	GO:0043247	telomere maintenance in response to DNA damage	0.00502643	0.0328881	0.0240547	Ruvbl1/Ruvbl2	2
Tissue-shared	Tissue-shared	GO:0045822	negative regulation of heart contraction	0.00502643	0.0328881	0.0240547	Atp2a2/Atp1a1	2
Tissue-shared	Tissue-shared	GO:0098884	postsynaptic neurotransmitter receptor internalization	0.00502643	0.0328881	0.0240547	Ap2m1/Ap2b1	2
Tissue-shared	Tissue-shared	GO:0140239	postsynaptic endocytosis	0.00502643	0.0328881	0.0240547	Ap2m1/Ap2b1	2
Tissue-shared	Tissue-shared	GO:2000737	negative regulation of stem cell differentiation	0.00502643	0.0328881	0.0240547	Hspa9/Hnrnpu	2
Tissue-shared	Tissue-shared	GO:1901652	response to peptide	0.00531735	0.0345189	0.0252474	Atp2a2/Car2/Hnrnpk/Ywhag/Hadha/Cyc1	6
Tissue-shared	Tissue-shared	GO:0033108	mitochondrial respiratory chain complex assembly	0.00533827	0.0345189	0.0252474	Ndufs1/Ndufa9/Aifm1	3
Tissue-shared	Tissue-shared	GO:0099072	regulation of postsynaptic membrane neurotransmitter receptor levels	0.00533827	0.0345189	0.0252474	Ywhae/Ap2m1/Ap2b1	3
Tissue-shared	Tissue-shared	GO:0046394	carboxylic acid biosynthetic process	0.00534554	0.0345189	0.0252474	Ldha/Acadvl/Abcd3/Ptges2/Tecr	5
Tissue-shared	Tissue-shared	GO:0006120	mitochondrial electron transport, NADH to ubiquinone	0.00538549	0.0345511	0.0252709	Dld/Ndufs1	2
Tissue-shared	Tissue-shared	GO:0006301	postreplication repair	0.00538549	0.0345511	0.0252709	Vcp/Poldip2	2
Tissue-shared	Tissue-shared	GO:0016053	organic acid biosynthetic process	0.00542135	0.0346686	0.0253569	Ldha/Acadvl/Abcd3/Ptges2/Tecr	5
Tissue-shared	Tissue-shared	GO:0032388	positive regulation of intracellular transport	0.00562824	0.035752	0.0261493	Hsp90ab1/Ywhae/Kif5b/Trim28	4
Tissue-shared	Tissue-shared	GO:0042254	ribosome biogenesis	0.00565333	0.035752	0.0261493	Rplp0/Rps2/Rpl3/Rpl6/Abce1	5
Tissue-shared	Tissue-shared	GO:0009063	cellular amino acid catabolic process	0.00566315	0.035752	0.0261493	Dld/Hmgcl/Etfa	3
Tissue-shared	Tissue-shared	GO:0009144	purine nucleoside triphosphate metabolic process	0.00566315	0.035752	0.0261493	Vcp/Stoml2/Slc25a13	3
Tissue-shared	Tissue-shared	GO:0010155	regulation of proton transport	0.00575599	0.0361074	0.0264093	Phb2/Slc25a4	2
Tissue-shared	Tissue-shared	GO:1903523	negative regulation of blood circulation	0.00575599	0.0361074	0.0264093	Atp2a2/Atp1a1	2
Tissue-shared	Tissue-shared	GO:0000819	sister chromatid segregation	0.00594991	0.0372058	0.0272126	Phb2/Kpnb1/Hnrnpu/Sfpq	4
Tissue-shared	Tissue-shared	GO:0002026	regulation of the force of heart contraction	0.00613784	0.0382599	0.0279836	Atp2a2/Atp1a1	2
Tissue-shared	Tissue-shared	GO:1903311	regulation of mRNA metabolic process	0.00639128	0.0397144	0.0290474	Hnrnpk/Hspa8/Hnrnpu/Eif4a3/Upf1	5
Tissue-shared	Tissue-shared	GO:1901532	regulation of hematopoietic progenitor cell differentiation	0.00653096	0.0404551	0.0295892	Ap2a2/Hspa9	2
Tissue-shared	Tissue-shared	GO:0030705	cytoskeleton-dependent intracellular transport	0.00686704	0.0424039	0.0310146	Hspa8/Kif5b/Hnrnpu/Sfpq	4
Tissue-shared	Tissue-shared	GO:0010657	muscle cell apoptotic process	0.00689248	0.0424274	0.0310318	Slc25a4/Gnb1/Hspa8	3
Tissue-shared	Tissue-shared	GO:0048026	positive regulation of mRNA splicing, via spliceosome	0.00693525	0.0424274	0.0310318	Hspa8/Eif4a3	2
Tissue-shared	Tissue-shared	GO:0071168	protein localization to chromatin	0.00693525	0.0424274	0.0310318	Vcp/Ruvbl2	2
Tissue-shared	Tissue-shared	GO:0016358	dendrite development	0.00719451	0.0438776	0.0320925	Farp1/Septin7/Hnrnpk/Ywhah/Iqgap1	5
Tissue-shared	Tissue-shared	GO:0000731	DNA synthesis involved in DNA repair	0.00735062	0.0446918	0.0326879	Vcp/Poldip2	2
Tissue-shared	Tissue-shared	GO:0000038	very long-chain fatty acid metabolic process	0.00777699	0.0467092	0.0341635	Abcd3/Tecr	2
Tissue-shared	Tissue-shared	GO:0010667	negative regulation of cardiac muscle cell apoptotic process	0.00777699	0.0467092	0.0341635	Slc25a4/Hspa8	2
Tissue-shared	Tissue-shared	GO:0044743	protein transmembrane import into intracellular organelle	0.00777699	0.0467092	0.0341635	Timm50/Aifm1	2
Tissue-shared	Tissue-shared	GO:0099590	neurotransmitter receptor internalization	0.00777699	0.0467092	0.0341635	Ap2m1/Ap2b1	2
Tissue-shared	Tissue-shared	GO:0009048	dosage compensation by inactivation of X chromosome	0.00821426	0.0488897	0.0357583	Hnrnpu/Upf1	2
Tissue-shared	Tissue-shared	GO:0022616	DNA strand elongation	0.00821426	0.0488897	0.0357583	Ruvbl1/Ruvbl2	2
Tissue-shared	Tissue-shared	GO:0070266	necroptotic process	0.00821426	0.0488897	0.0357583	Slc25a4/Rnf31	2
Tissue-shared	Tissue-shared	GO:0099111	microtubule-based transport	0.00827428	0.049099	0.0359114	Hspa8/Kif5b/Hnrnpu/Sfpq	4

## Sheet: d)
node1	node2	GO annotation 1	GO annotation 2
Acadvl	Cpt1a	small molecule catabolic process	small molecule catabolic process
Acadvl	Ndufs1	small molecule catabolic process	cellular respiration
Acadvl	Hmgcl	small molecule catabolic process	small molecule catabolic process
Acadvl	Etfa	small molecule catabolic process	cellular respiration
Acadvl	Hadhb	small molecule catabolic process	small molecule catabolic process
Acadvl	Hadha	small molecule catabolic process	small molecule catabolic process
Ap2a1	Ap2m1	positive regulation of endocytosis	positive regulation of endocytosis
Ap2a1	Ap2b1	positive regulation of endocytosis	positive regulation of endocytosis
Ap2a1	Dnm2	positive regulation of endocytosis	positive regulation of endocytosis
Ap2b1	Ap2m1	positive regulation of endocytosis	positive regulation of endocytosis
Ap2b1	Dnm2	positive regulation of endocytosis	positive regulation of endocytosis
Ap2m1	Dnm2	positive regulation of endocytosis	positive regulation of endocytosis
Cbr1	Vcp	small molecule catabolic process	cellular respiration
Cct2	Cct3	regulation of chromosome organization	regulation of chromosome organization
Cct2	Cct5	regulation of chromosome organization	regulation of chromosome organization
Cct2	Cct4	regulation of chromosome organization	regulation of chromosome organization
Cct2	Tcp1	regulation of chromosome organization	regulation of chromosome organization
Cct3	Cct5	regulation of chromosome organization	regulation of chromosome organization
Cct3	Cct4	regulation of chromosome organization	regulation of chromosome organization
Cct3	Tcp1	regulation of chromosome organization	regulation of chromosome organization
Cct4	Cct5	regulation of chromosome organization	regulation of chromosome organization
Cct4	Tcp1	regulation of chromosome organization	regulation of chromosome organization
Cct5	Hnrnpu	regulation of chromosome organization	regulation of chromosome organization
Cct5	Tcp1	regulation of chromosome organization	regulation of chromosome organization
Cpt1a	Ldha	small molecule catabolic process	small molecule catabolic process
Cpt1a	Hmgcl	small molecule catabolic process	small molecule catabolic process
Cpt1a	Hadha	small molecule catabolic process	small molecule catabolic process
Cpt1a	Hadhb	small molecule catabolic process	small molecule catabolic process
Cyc1	Ogdh	cellular respiration	cellular respiration
Cyc1	Slc25a13	cellular respiration	cellular respiration
Cyc1	Pdhb	cellular respiration	cellular respiration
Cyc1	Slc25a12	cellular respiration	cellular respiration
Cyc1	Idh3a	cellular respiration	cellular respiration
Cyc1	Dlat	cellular respiration	cellular respiration
Cyc1	Dld	cellular respiration	cellular respiration
Cyc1	Suclg1	cellular respiration	cellular respiration
Cyc1	Ndufs1	cellular respiration	cellular respiration
Dlat	Ogdh	cellular respiration	cellular respiration
Dlat	Pdhb	cellular respiration	cellular respiration
Dlat	Ndufs1	cellular respiration	cellular respiration
Dlat	Hmgcl	cellular respiration	small molecule catabolic process
Dlat	Hadhb	cellular respiration	small molecule catabolic process
Dlat	Idh3a	cellular respiration	cellular respiration
Dlat	Suclg1	cellular respiration	cellular respiration
Dlat	Dld	cellular respiration	cellular respiration
Dld	Ogdh	cellular respiration	cellular respiration
Dld	Pdhb	cellular respiration	cellular respiration
Dld	Ndufs1	cellular respiration	cellular respiration
Dld	Suclg1	cellular respiration	cellular respiration
Dld	Hagh	cellular respiration	small molecule catabolic process
Dld	Idh3a	cellular respiration	cellular respiration
Dnm2	Ruvbl2	positive regulation of endocytosis	regulation of chromosome organization
Etfa	Ndufs1	cellular respiration	cellular respiration
Etfa	Ldha	cellular respiration	small molecule catabolic process
Etfa	Idh3a	cellular respiration	cellular respiration
Etfa	Suclg1	cellular respiration	cellular respiration
Etfa	Hadha	cellular respiration	small molecule catabolic process
Hadha	Ogdh	small molecule catabolic process	cellular respiration
Hadha	Hmgcl	small molecule catabolic process	small molecule catabolic process
Hadha	Hadhb	small molecule catabolic process	small molecule catabolic process
Hadhb	Ndufs1	small molecule catabolic process	cellular respiration
Hadhb	Hmgcl	small molecule catabolic process	small molecule catabolic process
Hadhb	Suclg1	small molecule catabolic process	cellular respiration
Hmgcl	Suclg1	small molecule catabolic process	cellular respiration
Hnrnpk	Sfpq	positive regulation of endocytosis	regulation of chromosome organization
Hnrnpk	Hnrnpu	positive regulation of endocytosis	regulation of chromosome organization
Hnrnpu	Sfpq	regulation of chromosome organization	regulation of chromosome organization
Idh3a	Ogdh	cellular respiration	cellular respiration
Idh3a	Pdhb	cellular respiration	cellular respiration
Idh3a	Ndufs1	cellular respiration	cellular respiration
Idh3a	Suclg1	cellular respiration	cellular respiration
Idh3a	Ldha	cellular respiration	small molecule catabolic process
Ldha	Ogdh	small molecule catabolic process	cellular respiration
Ldha	Pdhb	small molecule catabolic process	cellular respiration
Ndufs1	Ogdh	cellular respiration	cellular respiration
Ndufs1	Pdhb	cellular respiration	cellular respiration
Ndufs1	Stoml2	cellular respiration	cellular respiration
Ndufs1	Suclg1	cellular respiration	cellular respiration
Ogdh	Pdhb	cellular respiration	cellular respiration
Ogdh	Suclg1	cellular respiration	cellular respiration
Pdhb	Suclg1	cellular respiration	cellular respiration
Ruvbl1	Upf1	regulation of chromosome organization	regulation of chromosome organization
Ruvbl1	Tcp1	regulation of chromosome organization	regulation of chromosome organization
Ruvbl1	Ruvbl2	regulation of chromosome organization	regulation of chromosome organization
Ruvbl2	Vcp	regulation of chromosome organization	cellular respiration
Ruvbl2	Upf1	regulation of chromosome organization	regulation of chromosome organization
Sfpq	Trim28	regulation of chromosome organization	regulation of chromosome organization

## Sheet: e)
Cluster	group1	ID	Description	pvalue	p.adjust	qvalue	geneID	Count	pick
Bone	Bone	GO:0035988	chondrocyte proliferation	0.00198026	0.0420228	0.0314991	Ltf/Comp	2	Bone1
Bone	Bone	GO:0007519	skeletal muscle tissue development	0.000217726	0.020018	0.0150049	Klhl41/Cfl2/Mylpf/Kel/Rhoa	5	Bone2
Bone	Bone	GO:0033688	regulation of osteoblast proliferation	0.00248239	0.0484997	0.0363539	Ltf/Rhoa	2	Bone3
Brain	Brain	GO:0099003	vesicle-mediated transport in synapse	2.10431e-57	4.50428e-54	3.18194e-54	Apba1/Dgki/Bin1/Stx1a/Slc32a1/Hap1/Ddc/Bsn/Syn1/Prkar1b/Prkce/Napb/Dnm1/Syt1/Syt2/Ppp3cb/Cdk5/Rims4/Ppfia3/Snap25/Dnajc5/Stx1b/Usp46/Rab3a/Vamp2/Prkcg/Cacna1a/Apba2/Slc17a7/Tbc1d24/Unc13a/Stxbp5l/Brsk1/Snap91/Grik5/Pacsin1/Mapk10/Sh3gl1/Sh3gl2/Sh3gl3/Syn2/Git1/Nlgn2/Nrxn3/Erc2/Cspg5/Amph/Cadps/Dnajc6/Slc17a6/Ppfia2/Nlgn3/Prepl/Trim9/Unc13c/Stxbp5/Cacnb4/Vps18/Snap47/Gripap1/Sirt2/Syt12/Nlgn1/Rims…	74	Brain1
Brain	Brain	GO:0099504	synaptic vesicle cycle	3.11257e-56	4.44163e-53	3.13769e-53	Apba1/Dgki/Bin1/Stx1a/Slc32a1/Ddc/Bsn/Syn1/Prkar1b/Prkce/Napb/Dnm1/Syt1/Syt2/Ppp3cb/Cdk5/Rims4/Ppfia3/Snap25/Dnajc5/Stx1b/Rab3a/Vamp2/Prkcg/Cacna1a/Apba2/Slc17a7/Tbc1d24/Unc13a/Stxbp5l/Brsk1/Snap91/Grik5/Pacsin1/Sh3gl1/Sh3gl2/Sh3gl3/Syn2/Git1/Nlgn2/Nrxn3/Erc2/Cspg5/Amph/Cadps/Dnajc6/Slc17a6/Ppfia2/Nlgn3/Prepl/Trim9/Unc13c/Stxbp5/Cacnb4/Vps18/Snap47/Gripap1/Syt12/Nlgn1/Rims1/Nrxn1/Napa/Rapgef4/Rim…	70	Brain2
Brain	Brain	GO:0050808	synapse organization	1.71784e-84	7.35405e-81	5.1951e-81	Tanc2/Ckap5/Kalrn/Ptprs/Cttnbp2/Shank1/Syngap1/Prrt1/Ctnnd2/Cntnap1/Cacng2/Bsn/Syn1/Prnp/Gap43/Apoe/Nefl/Lrrc4b/App/Gabrg2/Camk2b/Slc6a1/Grin2a/Grin1/Gpm6a/Fyn/Rph3a/Crkl/Cdk5/Efnb1/Cacnb3/Ncan/Arhgap39/Rims4/Ppfia3/Abi2/Gabra1/Rab3a/Gabrb3/Gabrb2/Sparcl1/Cdh8/Cacna1a/Grin2b/Epha4/Iqsec3/Shisa6/Dab2ip/Adgrb1/Camkv/Arhgef9/Cdkl5/Grm5/Shank3/Unc13a/Arhgap44/Cntn2/Bcan/Snap91/Grid2/Dlg4/Nptx1/Nlgn2/…	121	Brain3
Colorectum	Colorectum	GO:0032530	regulation of microvillus organization	0.000336915	0.0140609	0.0120303	Atp8b1/Pls1/Cdhr5	3	Colorectum1
Colorectum	Colorectum	GO:0009101	glycoprotein biosynthetic process	6.92601e-09	1.11021e-05	9.49881e-06	Slc35d1/Galnt1/Tmem165/Tm9sf2/Galnt3/B4galnt2/Fut4/B3gnt3/Galnt7/Tmtc3/Alg3/Fam20b/Golph3/Mgat4c/B3galt5/St6galnac6	16	Colorectum2
Colorectum	Colorectum	GO:0006970	response to osmotic stress	0.000256504	0.0124568	0.0106578	Abcb1a/Pkn1/Casp3/Itga2/Oxsr1/Micu1	6	Colorectum3
Heart	Heart	GO:0060537	muscle tissue development	3.45599e-08	1.9751e-05	1.36784e-05	Fhl2/Myl3/Csrp3/Mylk3/Ndufv2/Jph2/Myoz2/Psma6/Myl7/Mtm1	10	Heart1
Heart	Heart	GO:0045214	sarcomere organization	2.75641e-06	0.000568964	0.000394033	Csrp3/Mylk3/Mypn/Myoz2	4	Heart2
Lung	Lung	GO:0045214	sarcomere organization	0.000906837	0.0253056	0.0202624	Tnnt2/Myh6/Myoz1	3	Heart2
Brain	Brain	GO:0051646	mitochondrion localization	4.30038e-06	4.39378e-05	3.10388e-05	Hap1/Nefl/Map1b/Agtpbp1/Map6/Ogt/Wasf1/Mark1/Actr10	9	Heart3
Heart	Heart	GO:0051646	mitochondrion localization	2.98669e-06	0.000568964	0.000394033	Ubb/Mfn1/Uchl1/Mtm1	4	Heart3
Colorectum	Colorectum	GO:0016054	organic acid catabolic process	0.00117055	0.0309558	0.0264853	Otc/Shmt1/Lipe/Aldh4a1/Sdsl/Ces1d/Ces1f/Cyp4f14	8	Kidney1
Heart	Heart	GO:0016054	organic acid catabolic process	7.04798e-05	0.00447547	0.00309946	Crat/Etfdh/Tuba8/Auh/Gstz1	5	Kidney1
Kidney	Kidney	GO:0016054	organic acid catabolic process	5.89137e-13	2.0443e-10	1.67904e-10	Arg2/Gcat/Dao/Amdhd2/Bdh2/Acmsd/Acaa1b/Prodh2/Sardh/Ddah2/Npl/Hoga1/Acox2	13	Kidney1
Liver	Liver	GO:0016054	organic acid catabolic process	1.28071e-08	5.51984e-06	4.40608e-06	Acacb/Pex5/Scp2/Hal/Agxt2/Gls2/Sult2a8/Mat1a/Aass/Kynu/Pipox/Scly	12	Kidney1
Brain	Brain	GO:0015711	organic anion transport	0.000248539	0.00176744	0.00124856	Apba1/Slc32a1/Slc1a4/Gja1/Slc6a9/Slc6a1/Slc6a11/Slc2a3/Slc1a3/Map2k6/Cacna1a/Grin2b/Slc17a7/Slc4a10/Slc6a17/Cacnb4/Sfxn5/Sv2a/Mapk9/Gabbr1/Slc7a5	21	Kidney2
Colorectum	Colorectum	GO:0015711	organic anion transport	0.000526315	0.018257	0.0156204	Slc6a6/Atp8b1/Slc35a1/Slc25a24/Slc35a3/Slc17a9/Ces1d/Ces1f/Slc6a14/Slc37a2/Slc26a3	11	Kidney2
Kidney	Kidney	GO:0015711	organic anion transport	3.10561e-08	4.31059e-06	3.5404e-06	Lrp2/Arg2/Slc22a2/Slc22a8/Slc22a13/Slc25a21/Slc22a12/Slc3a1/Slc13a3/Cltrn/Slc25a15	11	Kidney2
Liver	Liver	GO:0015711	organic anion transport	6.73827e-05	0.00300434	0.00239814	Slc7a2/Abcb4/Slc26a1/Pla2g6/Slc43a1/Abcc2/Slc38a3/Slco1b2/Slco1a1/Abcc6	10	Kidney2
Brain	Brain	GO:0046942	carboxylic acid transport	0.000136818	0.00103667	0.000732332	Apba1/Slc32a1/Slc1a4/Gja1/Slc6a9/Slc6a1/Slc6a11/Slc1a3/Map2k6/Cacna1a/Grin2b/Slc17a7/Slc6a17/Cacnb4/Sfxn5/Sv2a/Mapk9/Gabbr1/Slc7a5	19	Kidney3
Kidney	Kidney	GO:0046942	carboxylic acid transport	5.99394e-07	6.39968e-05	5.25622e-05	Lrp2/Arg2/Slc22a2/Slc22a13/Slc25a21/Slc3a1/Slc13a3/Cltrn/Slc25a15	9	Kidney3
Liver	Liver	GO:0046942	carboxylic acid transport	1.23717e-05	0.000841924	0.000672045	Slc7a2/Abcb4/Slc26a1/Pla2g6/Slc43a1/Abcc2/Slc38a3/Slco1b2/Slco1a1/Abcc6	10	Kidney3
Brain	Brain	GO:0006520	cellular amino acid metabolic process	2.63415e-06	2.8405e-05	2.00661e-05	Gls/Ddc/Bcat1/Adss/Gad1/Gad2/Slc1a3/Pfas/Hars/Tarsl2/Asrgl1/Hibch/Blmh/Yars/Acy1/Psat1/Ddah1/Ivd/Srr/Nos1/Mecp2	21	Liver1
Heart	Heart	GO:0006520	cellular amino acid metabolic process	0.00162344	0.0325542	0.0225452	Comt/Mars2/Auh/Gstz1	4	Liver1
Kidney	Kidney	GO:0006520	cellular amino acid metabolic process	2.27584e-13	1.57943e-10	1.29723e-10	Arg2/Gcat/Dao/Ggt1/Haao/Dars2/Yars2/Sirt4/Acmsd/Prodh2/Sardh/Ddah2/Hoga1/Keg1	14	Liver1
Liver	Liver	GO:0006520	cellular amino acid metabolic process	8.00661e-10	2.07051e-06	1.65273e-06	Aspg/Hal/Sephs2/Agxt2/Gls2/Kyat1/Nags/Mat1a/Aass/Kars/Kynu/Pipox/Dpys/Scly	14	Liver1
Kidney	Kidney	GO:0019693	ribose phosphate metabolic process	0.00172969	0.0296397	0.0243438	Acnat1/Ppcs/Oxsm/Keg1/Fbp1/Ak4	6	Liver2
Liver	Liver	GO:0019693	ribose phosphate metabolic process	1.22112e-08	5.51984e-06	4.40608e-06	Acacb/Scp2/Gck/Nt5c2/Acaca/Acsm5/Sult2a8/Prkaa2/Dpyd/Zbtb20/Acsm1/Kynu/Pipox/Dpys/Pygl	15	Liver2
Brain	Brain	GO:0044282	small molecule catabolic process	0.0104359	0.0434591	0.0307006	Gls/Apoe/Bcat1/Uox/Gad2/Inpp1/Acsf3/Asrgl1/Hibch/Blmh/Aldob/Glo1/Ddah1/Ivd/Cyp46a1/Nos1	16	Liver3
Heart	Heart	GO:0044282	small molecule catabolic process	4.62302e-05	0.00377437	0.00261392	Crat/Tigar/Etfdh/Tuba8/Auh/Gstz1	6	Liver3
Kidney	Kidney	GO:0044282	small molecule catabolic process	2.52034e-14	3.49824e-11	2.87319e-11	Arg2/Gcat/Dao/Amdhd2/Bdh2/Akr1c18/Acmsd/Acaa1b/Prodh2/Impa2/Sardh/Ddah2/Npl/Hoga1/Acox2/Miox	16	Liver3
Liver	Liver	GO:0044282	small molecule catabolic process	2.05727e-08	6.65013e-06	5.3083e-06	Acacb/Pex5/Scp2/Hal/Agxt2/Gls2/Sult2a8/Dpyd/Galm/Mat1a/Aass/Kynu/Pipox/Scly	14	Liver3
Lung	Lung	GO:0044282	small molecule catabolic process	0.000286371	0.0129396	0.0103608	Cyp1a1/Pon1/Pon3/Inpp5b/Gnpda2/Acoxl/Srd5a3	7	Liver3
Brain	Brain	GO:0032231	regulation of actin filament bundle assembly	0.00833611	0.0359747	0.0254135	Shank1/S1pr1/Pdlim4/Prkcq/Shank3/Clasp1/Clasp2/Pak2	8	Lung1
Lung	Lung	GO:0032231	regulation of actin filament bundle assembly	2.85701e-07	0.000202017	0.000161756	S100a10/Pik3r1/Fhod1/Tacstd2/Pxn/Plek/Kank3	7	Lung1
Kidney	Kidney	GO:0071466	cellular response to xenobiotic stimulus	3.37386e-05	0.00180112	0.00147931	Ugt1a2/Cyp2d26/Acaa1b/Fmo4/As3mt/Fbp1	6	Lung2
Lung	Lung	GO:0071466	cellular response to xenobiotic stimulus	4.40505e-07	0.000202017	0.000161756	Cyp2b19/Cyp1a1/Cyp2d11/Dpep1/Fmo1/Fmo3/Pon3/Gstt1	8	Lung2
Lung	Lung	GO:0051492	regulation of stress fiber assembly	2.14794e-06	0.000469683	0.000376078	S100a10/Pik3r1/Fhod1/Tacstd2/Pxn/Kank3	6	Lung3
Spleen	Spleen	GO:0034612	response to tumor necrosis factor	1.56912e-05	0.00823233	0.0060316	Nfkb1/Traf1/Traf2/Mapk14/Jak2/Smpd4	6	Spleen1
Spleen	Spleen	GO:0032655	regulation of interleukin-12 production	2.2446e-05	0.00823233	0.0060316	Nfkb1/Ltb/Mapk14/Unc93b1	4	Spleen2
Spleen	Spleen	GO:0071356	cellular response to tumor necrosis factor	9.00481e-06	0.00761357	0.00557824	Nfkb1/Traf1/Traf2/Mapk14/Jak2/Smpd4	6	Spleen3
Spleen	Spleen	GO:0016072	rRNA metabolic process	0.000479393	0.0289133	0.0211839	Rpp30/Rrp12/Fbll1/Rpl7l1/Pes1	5	Stomach1
Stomach	Stomach	GO:0016072	rRNA metabolic process	1.80046e-08	6.44027e-06	5.79289e-06	Rrp1/Lyar/Smarca4/Tsr1/Gtf3c1/Rrp1b/Pwp1/Mrpl1/Brix1/Ddx21	10	Stomach1
Spleen	Spleen	GO:0034470	ncRNA processing	0.000564805	0.0303026	0.0222018	Rpp30/Rrp12/Fbll1/Mettl2/Rpl7l1/Pes1	6	Stomach2
Stomach	Stomach	GO:0034470	ncRNA processing	1.03103e-05	0.00116334	0.0010464	Rrp1/Larp7/Lyar/Tsr1/Rrp1b/Pwp1/Mrpl1/Brix1/Ddx21	9	Stomach2
Stomach	Stomach	GO:0008380	RNA splicing	1.90259e-08	6.44027e-06	5.79289e-06	Rbm25/Clk3/Srpk1/Larp7/Smu1/Luc7l3/Snrnp70/Rrp1b/Prpf6/Prpf3/Prpf4/Sart3	12	Stomach3
Bone	Bone	GO:0045333	cellular respiration	0.0003138	0.022294	0.016711	Cox4i1/Ndufs6/Atp5k/Atp5d/Rhoa	5
Brain	Brain	GO:0045807	positive regulation of endocytosis	4.11353e-06	4.22303e-05	2.98326e-05	Ckap5/Bin1/Flot1/Apoe/App/Dnm1/Tsg101/Snap91/Sh3gl1/Amph/Sgip1/Nlgn1/Magi2/Itsn1	14
Bone	Bone	GO:0006119	oxidative phosphorylation	1.42603e-05	0.0142375	0.010672	Cox4i1/Ndufs6/Atp5k/Atp5d/Rhoa	5
Bone	Bone	GO:0050832	defense response to fungus	1.82182e-05	0.0142375	0.010672	Ltf/Mpo/Elane/Cotl1	4
Bone	Bone	GO:0009620	response to fungus	3.79736e-05	0.0147728	0.0110733	Ltf/Mpo/Elane/Cotl1	4
Bone	Bone	GO:1904996	positive regulation of leukocyte adhesion to vascular endothelial cell	4.3887e-05	0.0147728	0.0110733	Itgb2/Elane/Rhoa	3
Bone	Bone	GO:0072593	reactive oxygen species metabolic process	4.7258e-05	0.0147728	0.0110733	Prdx4/Eif6/Mpo/Itgb2/Acp5/Rhoa	6
Bone	Bone	GO:0046034	ATP metabolic process	6.99561e-05	0.015449	0.0115801	Eif6/Cox4i1/Ndufs6/Atp5k/Atp5d/Rhoa	6
Bone	Bone	GO:0009060	aerobic respiration	7.71016e-05	0.015449	0.0115801	Cox4i1/Ndufs6/Atp5k/Atp5d/Rhoa	5
Bone	Bone	GO:0009205	purine ribonucleoside triphosphate metabolic process	8.42627e-05	0.015449	0.0115801	Nme1/Atp5k/Atp5d/Rhoa	4
Bone	Bone	GO:1904994	regulation of leukocyte adhesion to vascular endothelial cell	9.94861e-05	0.015449	0.0115801	Itgb2/Elane/Rhoa	3
Bone	Bone	GO:0009199	ribonucleoside triphosphate metabolic process	0.000100373	0.015449	0.0115801	Nme1/Atp5k/Atp5d/Rhoa	4
Bone	Bone	GO:0042168	heme metabolic process	0.000118256	0.015449	0.0115801	Urod/Hpx/Blvrb	3
Bone	Bone	GO:0009144	purine nucleoside triphosphate metabolic process	0.00011861	0.015449	0.0115801	Nme1/Atp5k/Atp5d/Rhoa	4
Bone	Bone	GO:0003012	muscle system process	0.000141485	0.0170108	0.0127508	Tnni2/Tnnc2/Ndufs6/Mylpf/Trim72/Rhoa/Comp	7
Bone	Bone	GO:0006091	generation of precursor metabolites and energy	0.000154056	0.0171992	0.012892	Eif6/Cox4i1/Ndufs6/Atp5k/Pgls/Atp5d/Rhoa	7
Bone	Bone	GO:0006936	muscle contraction	0.000183983	0.0191711	0.0143701	Tnni2/Tnnc2/Ndufs6/Mylpf/Rhoa/Comp	6
Bone	Bone	GO:0006778	porphyrin-containing compound metabolic process	0.000201703	0.0197039	0.0147695	Urod/Hpx/Blvrb	3
Bone	Bone	GO:0009141	nucleoside triphosphate metabolic process	0.000247523	0.0214933	0.0161107	Nme1/Atp5k/Atp5d/Rhoa	4
Bone	Bone	GO:0060538	skeletal muscle organ development	0.000282742	0.022294	0.016711	Klhl41/Cfl2/Mylpf/Kel/Rhoa	5
Bone	Bone	GO:0042742	defense response to bacterium	0.000287246	0.022294	0.016711	Pglyrp1/Ltf/Lyz2/Mpo/Acp5/Elane/Prg2	7
Bone	Bone	GO:1902732	positive regulation of chondrocyte proliferation	0.000304751	0.022294	0.016711	Ltf/Comp	2
Bone	Bone	GO:0055001	muscle cell development	0.000347379	0.023126	0.0173346	Klhl41/Sypl2/Cfl2/Kel/Comp	5
Bone	Bone	GO:0061756	leukocyte adhesion to vascular endothelial cell	0.000355102	0.023126	0.0173346	Itgb2/Elane/Rhoa	3
Bone	Bone	GO:0007517	muscle organ development	0.000411123	0.024897	0.0186621	Klhl41/Cfl2/Mylpf/Trim72/Kel/Rhoa	6
Bone	Bone	GO:0036490	regulation of translation in response to endoplasmic reticulum stress	0.000445441	0.024897	0.0186621	D1Pas1/Tmed2	2
Bone	Bone	GO:0033013	tetrapyrrole metabolic process	0.000465721	0.024897	0.0186621	Urod/Hpx/Blvrb	3
Bone	Bone	GO:0010257	NADH dehydrogenase complex assembly	0.000490196	0.024897	0.0186621	Ndufs6/Ndufb4/Ndufb4b	3
Bone	Bone	GO:0032981	mitochondrial respiratory chain complex I assembly	0.000490196	0.024897	0.0186621	Ndufs6/Ndufb4/Ndufb4b	3
Bone	Bone	GO:0140694	non-membrane-bounded organelle assembly	0.000515378	0.024897	0.0186621	Klhl41/Eif6/D1Pas1/Cfl2/Rab11a/Rhoa	6
Bone	Bone	GO:0006826	iron ion transport	0.00051548	0.024897	0.0186621	Ltf/Scara5/Hpx	3
Bone	Bone	GO:0006900	vesicle budding from membrane	0.00051548	0.024897	0.0186621	Trim72/Tmed9/Tmed10	3
Bone	Bone	GO:0050879	multicellular organismal movement	0.000541586	0.024897	0.0186621	Tnni2/Tnnc2/Comp	3
Bone	Bone	GO:0050881	musculoskeletal movement	0.000541586	0.024897	0.0186621	Tnni2/Tnnc2/Comp	3
Bone	Bone	GO:0032535	regulation of cellular component size	0.000606269	0.0270743	0.0202941	Cfl2/Rab11a/Arpc5/Cotl1/Kel/Rhoa	6
Bone	Bone	GO:1900044	regulation of protein K63-linked ubiquitination	0.00070503	0.0297831	0.0223246	D1Pas1/Ube2v2	2
Bone	Bone	GO:0050830	defense response to Gram-positive bacterium	0.000728683	0.0297831	0.0223246	Pglyrp1/Ltf/Lyz2/Acp5	4
Bone	Bone	GO:0006979	response to oxidative stress	0.000746309	0.0297831	0.0223246	Prdx4/Txn1/Mpo/Glrx2/Ndufb4/Ndufb4b	6
Bone	Bone	GO:0042440	pigment metabolic process	0.000748205	0.0297831	0.0223246	Urod/Hpx/Blvrb	3
Bone	Bone	GO:0044403	biological process involved in symbiotic interaction	0.000772903	0.0297831	0.0223246	Pglyrp1/Ltf/Rab7/Elane/Ifitm3	5
Bone	Bone	GO:0006801	superoxide metabolic process	0.00078126	0.0297831	0.0223246	Mpo/Itgb2/Acp5	3
Bone	Bone	GO:0009206	purine ribonucleoside triphosphate biosynthetic process	0.000815229	0.0303382	0.0227406	Nme1/Atp5k/Atp5d	3
Bone	Bone	GO:0009145	purine nucleoside triphosphate biosynthetic process	0.000850125	0.0305834	0.0229244	Nme1/Atp5k/Atp5d	3
Bone	Bone	GO:2000377	regulation of reactive oxygen species metabolic process	0.000860953	0.0305834	0.0229244	Eif6/Itgb2/Acp5/Rhoa	4
Bone	Bone	GO:0001878	response to yeast	0.000910065	0.0306857	0.0230011	Mpo/Elane	2
Bone	Bone	GO:0042776	proton motive force-driven mitochondrial ATP synthesis	0.000910065	0.0306857	0.0230011	Atp5k/Atp5d	2
Bone	Bone	GO:0009201	ribonucleoside triphosphate biosynthetic process	0.00092273	0.0306857	0.0230011	Nme1/Atp5k/Atp5d	3
Bone	Bone	GO:0008064	regulation of actin polymerization or depolymerization	0.000965228	0.0312701	0.0234392	Cfl2/Arpc5/Cotl1/Rhoa	4
Bone	Bone	GO:0016050	vesicle organization	0.000982345	0.0312701	0.0234392	Rab7/Rab11a/Trim72/Tmed9/Tmed10	5
Bone	Bone	GO:0030832	regulation of actin filament length	0.00103189	0.0312701	0.0234392	Cfl2/Arpc5/Cotl1/Rhoa	4
Bone	Bone	GO:0042692	muscle cell differentiation	0.00106274	0.0312701	0.0234392	Klhl41/Sypl2/Cfl2/Trim72/Kel/Comp	6
Bone	Bone	GO:0031640	killing of cells of another organism	0.00107947	0.0312701	0.0234392	Pglyrp1/Ltf/Lyz2	3
Bone	Bone	GO:0050792	regulation of viral process	0.00110173	0.0312701	0.0234392	Ltf/D1Pas1/Rab7/Ifitm3	4
Bone	Bone	GO:0051650	establishment of vesicle localization	0.00112573	0.0312701	0.0234392	Rab7/Rab11a/Tmed9/Tmed10	4
Bone	Bone	GO:0048199	vesicle targeting, to, from or within Golgi	0.00114037	0.0312701	0.0234392	Tmed9/Tmed10	2
Bone	Bone	GO:0099638	endosome to plasma membrane protein transport	0.00114037	0.0312701	0.0234392	Rab7/Rab11a	2
Bone	Bone	GO:1902916	positive regulation of protein polyubiquitination	0.00114037	0.0312701	0.0234392	D1Pas1/Ube2v2	2
Bone	Bone	GO:0034248	regulation of cellular amide metabolic process	0.00126239	0.0340193	0.0254999	Eif6/Rtn2/D1Pas1/Rplp1/Tmed10/Tmed2	6
Bone	Bone	GO:0009142	nucleoside triphosphate biosynthetic process	0.00134455	0.0350254	0.026254	Nme1/Atp5k/Atp5d	3
Bone	Bone	GO:0045123	cellular extravasation	0.00134455	0.0350254	0.026254	Itgb2/Elane/Prtn3	3
Bone	Bone	GO:0043555	regulation of translation in response to stress	0.00139568	0.0351846	0.0263733	D1Pas1/Tmed2	2
Bone	Bone	GO:1990182	exosomal secretion	0.00139568	0.0351846	0.0263733	Rab7/Rab11a	2
Bone	Bone	GO:0015980	energy derivation by oxidation of organic compounds	0.00142152	0.0352673	0.0264353	Cox4i1/Ndufs6/Atp5k/Atp5d/Rhoa	5
Bone	Bone	GO:0015986	proton motive force-driven ATP synthesis	0.00153263	0.0362954	0.027206	Atp5k/Atp5d	2
Bone	Bone	GO:0071404	cellular response to low-density lipoprotein particle stimulus	0.00153263	0.0362954	0.027206	Itgb2/Ces1c	2
Bone	Bone	GO:0097734	extracellular exosome biogenesis	0.00153263	0.0362954	0.027206	Rab7/Rab11a	2
Bone	Bone	GO:0051648	vesicle localization	0.00165439	0.0385171	0.0288713	Rab7/Rab11a/Tmed9/Tmed10	4
Bone	Bone	GO:1902992	negative regulation of amyloid precursor protein catabolic process	0.00167573	0.0385171	0.0288713	Rtn2/Tmed10	2
Bone	Bone	GO:0045069	regulation of viral genome replication	0.00181338	0.0407485	0.0305439	Ltf/D1Pas1/Ifitm3	3
Bone	Bone	GO:0140112	extracellular vesicle biogenesis	0.00182495	0.0407485	0.0305439	Rab7/Rab11a	2
Bone	Bone	GO:0008154	actin polymerization or depolymerization	0.00188642	0.0415278	0.031128	Cfl2/Arpc5/Cotl1/Rhoa	4
Bone	Bone	GO:0033108	mitochondrial respiratory chain complex assembly	0.0019297	0.0418906	0.0314	Ndufs6/Ndufb4/Ndufb4b	3
Bone	Bone	GO:0055072	iron ion homeostasis	0.00198956	0.0420228	0.0314991	Ltf/Scara5/Hpx	3
Bone	Bone	GO:0002523	leukocyte migration involved in inflammatory response	0.00214162	0.0446314	0.0334544	Itgb2/Elane	2
Bone	Bone	GO:0009150	purine ribonucleotide metabolic process	0.00220437	0.0453346	0.0339815	Eif6/Nme1/Atp5k/Atp5d/Rhoa	5
Bone	Bone	GO:0014829	vascular associated smooth muscle contraction	0.00230901	0.0468699	0.0351323	Rhoa/Comp	2
Bone	Bone	GO:0002181	cytoplasmic translation	0.00244112	0.0484997	0.0363539	Rpl29/Rplp1/Rpl18a	3
Bone	Bone	GO:0032928	regulation of superoxide anion generation	0.00248239	0.0484997	0.0363539	Itgb2/Acp5	2
Brain	Brain	GO:0099173	postsynapse organization	1.72929e-46	1.85077e-43	1.30743e-43	Tanc2/Ckap5/Kalrn/Ptprs/Shank1/Syngap1/Ctnnd2/Cntnap1/Prnp/Gap43/Apoe/Lrrc4b/App/Camk2b/Grin2a/Grin1/Fyn/Rph3a/Crkl/Cdk5/Arhgap39/Abi2/Grin2b/Epha4/Shisa6/Adgrb1/Arhgef9/Cdkl5/Shank3/Arhgap44/Grid2/Dlg4/Nptx1/Nlgn2/Dgkb/Ntrk3/Dgkz/Lrrtm4/Cnksr2/Shank2/Nrcam/Baiap2/Ppfia2/Dip2a/Nlgn3/Dock10/Sipa1l1/Shisa7/Ngef/Lrrtm1/Itpka/Egln1/Nlgn1/Cntnap2/Nrxn1/Chmp4b/Rapgef4/Arhgef7/Srcin1/Magi2	60
Brain	Brain	GO:0050803	regulation of synapse structure or activity	1.02331e-45	8.76157e-43	6.1894e-43	Tanc2/Kalrn/Ptprs/Cttnbp2/Syngap1/Prnp/Apoe/Lrrc4b/App/Camk2b/Grin1/Gpm6a/Fyn/Cdk5/Ncan/Rims4/Abi2/Sparcl1/Cdh8/Grin2b/Epha4/Slc17a7/Dab2ip/Adgrb1/Camkv/Cdkl5/Shank3/Arhgap44/Snap91/Grid2/Nptx1/Nlgn2/Dgkb/Ntrk3/Adgrl1/Adgrl3/Lrrtm4/Negr1/Shank2/Adgrb3/Slitrk5/Nrcam/Baiap2/Slc17a6/Ppfia2/Nlgn3/Lrrtm3/Sipa1l1/Septin11/Adgrb2/Ngef/Lrrtm1/Itpka/Gripap1/Egln1/Camk1/Nlgn1/Ptprt/Nrxn1/Chmp4b/Rapgef4/Src…	66
Brain	Brain	GO:0016358	dendrite development	3.27524e-43	2.09582e-40	1.48054e-40	Tanc2/Kalrn/Ptprs/Ptprz1/Shank1/Syngap1/Numbl/Ctnnd2/Strn/Apoe/App/Map1b/Map2/Camk2b/Grin1/Fyn/Crkl/Cdk5/Lzts1/Abi2/Cyth2/Sult4a1/Cacna1a/Epha4/Phactr1/Dab2ip/Cdkl5/Tbc1d24/Shank3/Arhgap44/Pacsin1/Elavl4/Dlg4/Crk/Git1/Nlgn2/Hecw2/Cpeb3/Map6/Adgrb3/Slitrk5/Baiap2/Ppfia2/Camk1d/Dip2a/Nlgn3/Dock10/Sipa1l1/Camsap2/Ngef/Pak2/Hecw1/Itpka/Mark1/Slc12a5/Dgkg/Camk1/Nlgn1/Cntnap2/Rapgef4/Mapk8ip2/Dclk1/Min…	68
Brain	Brain	GO:0050807	regulation of synapse organization	3.42695e-43	2.09582e-40	1.48054e-40	Tanc2/Kalrn/Ptprs/Cttnbp2/Prnp/Apoe/Lrrc4b/App/Camk2b/Grin1/Gpm6a/Fyn/Cdk5/Ncan/Rims4/Abi2/Sparcl1/Cdh8/Grin2b/Epha4/Dab2ip/Adgrb1/Camkv/Cdkl5/Shank3/Arhgap44/Snap91/Grid2/Nptx1/Nlgn2/Dgkb/Ntrk3/Adgrl1/Adgrl3/Lrrtm4/Negr1/Shank2/Adgrb3/Slitrk5/Nrcam/Baiap2/Ppfia2/Nlgn3/Lrrtm3/Sipa1l1/Septin11/Adgrb2/Ngef/Lrrtm1/Itpka/Gripap1/Egln1/Camk1/Nlgn1/Ptprt/Nrxn1/Chmp4b/Rapgef4/Srcin1/Gpc6/Magi2/Itsn1/Mec…	63
Brain	Brain	GO:0006836	neurotransmitter transport	4.13848e-42	2.21461e-39	1.56446e-39	Apba1/Dgki/Flot1/Stx1a/Slc32a1/Ddc/Syn1/Prkce/Slc6a9/Napb/Slc6a1/Slc6a11/Gpm6b/Syt1/Syt2/Rph3a/Rims4/Ppfia3/Snap25/Stx1b/Rab3a/Vamp2/Prkcg/Cacna1a/Apba2/Slc17a7/Unc13a/Stxbp5l/Brsk1/Snap91/Grik5/Syn2/Git1/Nrxn3/Erc2/Cspg5/Cadps/Sv2b/Slc6a17/Slc17a6/Ppfia2/Prepl/Trim9/Unc13c/Stxbp5/Cacnb4/Syngr3/Vps18/Snap47/Syt12/Nlgn1/Rims1/Nrxn1/Napa/Rims2/Sv2a/Pclo/Syt7/Nos1/Septin5	60
Brain	Brain	GO:0048167	regulation of synaptic plasticity	5.34722e-42	2.54349e-39	1.79679e-39	Ckap5/Kalrn/Dgki/Syngap1/Prrt1/Ctnnd2/Syngr1/Syn1/Prnp/Apoe/Igsf11/App/Prkar1b/Gria1/Rasgrf1/Camk2b/Grin2a/Grin1/Cdk5/Ppfia3/Lzts1/Snap25/Rab3a/Vamp2/Prkcg/Rasgrf2/Rgs14/Grin2b/Epha4/Grid2ip/Shisa6/Adgrb1/Grm5/Shank3/Unc13a/Slc4a10/Iqsec2/Brsk1/Cntn2/Grid2/Dlg4/Erc2/Cpeb3/Shank2/Baiap2/Tnr/Nlgn3/Sipa1l1/Shisa7/Gnal/Unc13c/Lrrtm1/Slc8a2/Itpka/Neto1/Snap47/Syt12/Nlgn1/Rims1/Shisa9/Rims2/Jph3/Ptk2b/…	72
Brain	Brain	GO:0001505	regulation of neurotransmitter levels	6.50665e-42	2.7855e-39	1.96775e-39	Apba1/Dgki/Flot1/Stx1a/Syn1/Prkce/Slc6a9/Napb/Slc6a1/Slc6a11/Gpm6b/Syt1/Syt2/Rph3a/Gad1/Gad2/Rims4/Ppfia3/Snap25/Stx1b/Rab3a/Vamp2/Prkcg/Cacna1a/Apba2/Pde1b/Slc17a7/Unc13a/Stxbp5l/Brsk1/Snap91/Grik5/Agtpbp1/Syn2/Git1/Nrxn3/Erc2/Dagla/Cspg5/Cadps/Slc17a6/Ppfia2/Prepl/Trim9/Unc13c/Stxbp5/Cacnb4/Syngr3/Vps18/Snap47/Syt12/Nlgn1/Rims1/Nrxn1/Napa/Rims2/Sv2a/Pclo/Syt7/Nos1/Septin5	61
Brain	Brain	GO:0006887	exocytosis	3.22694e-39	1.25587e-36	8.87177e-37	Apba1/Dgki/Rab11fip2/Stx1a/Anxa3/Hap1/Syt3/Cops5/Syngr1/Ncam1/Prkce/Napb/Syt1/Syt2/Ppp3cb/Cdk5/Rims4/Ppfia3/Snap25/Stx1b/Rab3a/Vamp2/Prkcg/Stam/Cacna1a/Apba2/Unc13a/Stxbp5l/Abr/Tsg101/Grik5/Syn2/Git1/Brsk2/Nrxn3/Bcr/Erc2/Cspg5/Cadps/Clasp1/Clasp2/Ppfia2/Prepl/Pex5l/Trim9/Mical3/Unc13c/Stxbp5/Lgi3/Cacnb4/Syngr3/Vps18/Rab11fip5/Snap47/Mical1/Syt12/Myo5a/Nlgn1/Rims1/Nrxn1/Scrn1/Napa/Chmp2a/Rapgef4/R…	72
Brain	Brain	GO:0035418	protein localization to synapse	3.24646e-36	1.15817e-33	8.18164e-34	Kalrn/Shank1/Cacng2/Bsn/Kif5c/Kif5a/Grin2a/Grin1/Cdk5/Snap25/Stx1b/Vamp2/Iqsec2/Arhgap44/Mapk10/Dlg4/Nptx1/Git1/Nlgn2/Baiap2/Nlgn3/Lrrtm1/Snap47/Gripap1/Dlg2/Nlgn1/Nrxn1/Dlgap1/Rapgef4/Mapk8ip3/Lgi1/Cacng3/Map1a/Pclo/Gpc6/Adam22/Magi2	37
Brain	Brain	GO:0060078	regulation of postsynaptic membrane potential	1.04577e-35	3.44381e-33	2.4328e-33	Ckap5/Dgki/Shank1/Stx1a/Rgs7/Igsf11/App/Prkar1b/Gabrg2/Gria1/Gabra3/Grin2a/Grin1/Cdk5/Cacnb3/Stx1b/Gabra1/Gabrb3/Grin2b/Slc17a7/Tbc1d24/Shank3/Grid2/Grik5/Dlg4/Sh3gl1/Nlgn2/Baiap2/Nlgn3/Slc8a2/Neto1/Nlgn1/Rims1/Cntnap2/Nrxn1/Rims2/Mapk8ip2/Ptk2b/Pclo/Mpp2/Mecp2	41
Brain	Brain	GO:0007269	neurotransmitter secretion	7.13904e-35	2.03748e-32	1.43933e-32	Apba1/Dgki/Stx1a/Syn1/Prkce/Slc6a9/Napb/Syt1/Syt2/Rph3a/Rims4/Ppfia3/Snap25/Stx1b/Rab3a/Vamp2/Prkcg/Cacna1a/Apba2/Unc13a/Stxbp5l/Brsk1/Snap91/Grik5/Syn2/Git1/Nrxn3/Erc2/Cspg5/Cadps/Ppfia2/Prepl/Trim9/Unc13c/Stxbp5/Cacnb4/Vps18/Snap47/Syt12/Nlgn1/Rims1/Nrxn1/Napa/Rims2/Sv2a/Pclo/Syt7/Septin5	48
Brain	Brain	GO:0099643	signal release from synapse	7.13904e-35	2.03748e-32	1.43933e-32	Apba1/Dgki/Stx1a/Syn1/Prkce/Slc6a9/Napb/Syt1/Syt2/Rph3a/Rims4/Ppfia3/Snap25/Stx1b/Rab3a/Vamp2/Prkcg/Cacna1a/Apba2/Unc13a/Stxbp5l/Brsk1/Snap91/Grik5/Syn2/Git1/Nrxn3/Erc2/Cspg5/Cadps/Ppfia2/Prepl/Trim9/Unc13c/Stxbp5/Cacnb4/Vps18/Snap47/Syt12/Nlgn1/Rims1/Nrxn1/Napa/Rims2/Sv2a/Pclo/Syt7/Septin5	48
Brain	Brain	GO:0007409	axonogenesis	4.68568e-34	1.25371e-31	8.85655e-32	Nova2/Kalrn/Ptprs/Ptprz1/Syngap1/Flot1/Numbl/Cntnap1/Olfm1/Gap43/Apoe/Nefl/Nefm/App/Cntn1/Ncam1/Map1b/Nefh/Map2/Mag/Kif5c/Kif5a/Grin1/Cdh4/Cdk5/Gdi1/Efnb1/Pitpna/Cdh11/Rab3a/Plxna1/Crmp1/Cacna1a/Scn1b/Epha4/Enah/Trio/Dip2b/Cdkl5/Brsk1/Cntn2/Snap91/Nptx1/Omg/Brsk2/Ntrk3/Tiam2/Plppr4/Trim46/Map6/Slitrk5/Nfasc/Nrcam/Atl1/Clasp2/Tnr/Nlgn3/Sipa1l1/Pak2/Tbce/Stxbp5/Rtn4/Cntnap2/Rufy3/Dpysl5/Ndel1/Mapk8…	72
Brain	Brain	GO:0042391	regulation of membrane potential	9.75313e-34	2.45607e-31	1.73503e-31	Ckap5/Dgki/Shank1/Bin1/Stx1a/Rgs7/Cntnap1/Cacng2/Hcn1/Src/Igsf11/App/Prkar1b/Atp1b2/Prkce/Kcna1/Gabrg2/Gja1/Gria1/Gabra3/Gna14/Grin2a/Grin1/Cdk5/Cacnb3/Rims4/Stx1b/Gabra1/Gabrb3/Gabrb2/Kcna2/Atp1b3/Cacna1a/Scn1b/Grin2b/Kcnma1/Slc17a7/Tbc1d24/Shank3/Scn2b/Grid2/Grik5/Dlg4/Sh3gl1/Ctnna3/Nlgn2/Atp1a3/Ntrk3/Nrcam/Baiap2/Nlgn3/Pex5l/Ank2/Slc8a2/Cacnb4/Neto1/Nlgn1/Rims1/Cntnap2/Ppid/Nrxn1/Oga/Rapgef4/R…	70
Brain	Brain	GO:0045055	regulated exocytosis	2.11705e-33	5.03505e-31	3.55689e-31	Apba1/Dgki/Rab11fip2/Stx1a/Anxa3/Syt3/Syngr1/Prkce/Napb/Syt1/Syt2/Ppp3cb/Cdk5/Rims4/Ppfia3/Snap25/Stx1b/Rab3a/Vamp2/Prkcg/Cacna1a/Apba2/Unc13a/Stxbp5l/Abr/Grik5/Syn2/Git1/Nrxn3/Bcr/Erc2/Cspg5/Cadps/Ppfia2/Prepl/Pex5l/Trim9/Unc13c/Stxbp5/Cacnb4/Syngr3/Vps18/Rab11fip5/Snap47/Mical1/Syt12/Nlgn1/Rims1/Napa/Rapgef4/Rims2/Sv2a/Pclo/Syt7/Rasgrp1/Septin5	56
Brain	Brain	GO:0099565	chemical synaptic transmission, postsynaptic	5.86038e-33	1.32044e-30	9.32791e-31	Ckap5/Dgki/Shank1/Stx1a/Igsf11/App/Prkar1b/Grin2a/Grin1/Cdk5/Cacnb3/Stx1b/Gabrb3/Grin2b/Slc17a7/Tbc1d24/Shank3/Grid2/Grik5/Dlg4/Sh3gl1/Nlgn2/Anks1b/Baiap2/Nlgn3/Slc8a2/Neto1/Nlgn1/Rims1/Cntnap2/Nrxn1/Rims2/Mapk8ip2/Ptk2b/Pclo/Mpp2/Mecp2	37
Brain	Brain	GO:0016079	synaptic vesicle exocytosis	1.05138e-32	2.25048e-30	1.5898e-30	Apba1/Dgki/Stx1a/Prkce/Napb/Syt1/Syt2/Rims4/Ppfia3/Snap25/Stx1b/Rab3a/Vamp2/Prkcg/Cacna1a/Apba2/Unc13a/Stxbp5l/Grik5/Git1/Nrxn3/Erc2/Cspg5/Cadps/Ppfia2/Prepl/Trim9/Unc13c/Stxbp5/Cacnb4/Vps18/Snap47/Syt12/Nlgn1/Rims1/Napa/Rims2/Sv2a/Pclo/Syt7/Septin5	41
Brain	Brain	GO:1902414	protein localization to cell junction	1.43555e-32	2.92646e-30	2.06733e-30	Kalrn/Shank1/Cacng2/Bsn/Kif5c/Kif5a/Grin2a/Grin1/Cdk5/Snap25/Stx1b/Vamp2/Iqsec2/Arhgap44/Mapk10/Dlg4/Nptx1/Git1/Nlgn2/Baiap2/Nlgn3/Pak2/Lrrtm1/Snap47/Gripap1/Dlg2/Nlgn1/Nrxn1/Dlgap1/Rapgef4/Mapk8ip3/Lgi1/Cacng3/Map1a/Pclo/Gpc6/Adam22/Mapk9/Magi2	39
Brain	Brain	GO:0060079	excitatory postsynaptic potential	2.86864e-32	5.58211e-30	3.94335e-30	Ckap5/Dgki/Shank1/Stx1a/Igsf11/App/Prkar1b/Grin2a/Grin1/Cdk5/Cacnb3/Stx1b/Grin2b/Slc17a7/Tbc1d24/Shank3/Grid2/Grik5/Dlg4/Sh3gl1/Nlgn2/Baiap2/Nlgn3/Slc8a2/Neto1/Nlgn1/Rims1/Cntnap2/Nrxn1/Rims2/Mapk8ip2/Ptk2b/Pclo/Mpp2/Mecp2	35
Brain	Brain	GO:0035249	synaptic transmission, glutamatergic	6.59448e-32	1.22743e-29	8.67091e-30	Kalrn/Dgki/Cacng2/Hcn1/Gria2/Napb/Grin2a/Grin1/Syt1/Cdk5/Cdh8/Cacna1a/Grin2b/Slc17a7/Grm5/Shank3/Unc13a/Iqsec2/Grid2/Grik5/Nlgn2/Plppr4/Dgkz/Shank2/Slc17a6/Tnr/Nlgn3/Unc13c/Cacnb4/Myo5a/Nlgn1/Nrxn1/Napa/Mapk8ip2/Cacng3/Ptk2b/Grm3/Gria4	38
Brain	Brain	GO:0034329	cell junction assembly	4.78535e-31	8.53587e-29	6.02996e-29	Ptprs/Flot1/Ctnnd2/Cntnap1/Bsn/Src/Gap43/Lrrc4b/App/Gabrg2/Gja1/Grin1/Gpm6a/Gpm6b/Crkl/Cdk5/Efnb1/Cdh11/Abi2/Gabra1/Gabrb3/Gabrb2/Cdh10/Gjb6/Cdh8/Cdh6/Cacna1a/Micall2/Adgrb1/Arhgef9/Shank3/Cldn11/Grid2/Nptx1/Nlgn2/Nrxn3/Bcr/Ntrk3/Adgrl1/Adgrl3/Clasp1/Camsap3/Lrrtm4/Negr1/Shank2/Adgrb3/Slitrk5/Nfasc/Clasp2/Nlgn3/Lrrtm3/Sipa1l1/Bcas3/Adgrb2/Pak2/Lrrtm1/Nlgn1/Vmp1/Cntnap2/Nrxn1/Ptk2b/Pclo/Gpc6/Magi2…	65
Brain	Brain	GO:0099601	regulation of neurotransmitter receptor activity	5.95426e-30	1.01961e-27	7.20278e-28	Dlgap4/Shank1/Prrt1/Rgs9/Cacng2/Src/App/Rasgrf1/Slc6a9/Grin2a/Rph3a/Rasgrf2/Shisa6/Shank3/Dlg4/Nptx1/Nlgn2/Dlgap3/Dlgap2/Nlgn3/Shisa7/Neto1/Nlgn1/Nrxn1/Shisa9/Dlgap1/Mapk8ip2/Cacng3/Mink1/Ptk2b	30
Brain	Brain	GO:0050806	positive regulation of synaptic transmission	9.67079e-30	1.59233e-27	1.12487e-27	Ckap5/Kalrn/Flot1/Prrt1/Stx1a/Hap1/Cacng2/Prnp/Apoe/Igsf11/App/Prkar1b/Prkce/Gria1/Gria2/Camk2b/Grin2a/Grin1/Syt1/Slc1a3/Snap25/Stx1b/Rab3a/Vamp2/Prkcg/Rasgrf2/Rgs14/Grin2b/Epha4/Shank3/Unc13a/Iqsec2/Dlg4/Nlgn2/Cpeb3/Shank2/Tnr/Nlgn3/Shisa7/Lrrtm1/Slc8a2/Snap47/Syt12/Nlgn1/Rims1/Nrxn1/Rims2/Lgi1/Cacng3/Ptk2b/Mpp2/Cyp46a1/Nos1/Stau1/Mecp2/Gria4	56
Brain	Brain	GO:0007611	learning or memory	1.01611e-29	1.6111e-27	1.13812e-27	Ckap5/Kalrn/Ptprz1/Dgki/Shank1/Syngap1/Prrt1/Ctnnd2/Prnp/Apoe/App/Prkar1b/Ncam1/Gria1/Prkar2b/Slc6a1/Grin2a/Grin1/Cdk5/Snap25/Abi2/Gabrb3/Atp8a1/Rgs14/Pde4d/Pde1b/Grin2b/Slc17a7/Grm5/Shank3/Brsk1/Cntn2/Elavl4/Git1/Nrxn3/Atp1a3/Cpeb3/Amph/Shank2/Adgrb3/Ndrg4/Tnr/Nlgn3/Pak5/Shisa7/Slc8a2/Neto1/Slc12a5/Cntnap2/Nrxn1/Mapk8ip2/Jph3/Map1a/Plcb1/Mecp2	55
Brain	Brain	GO:0007626	locomotory behavior	3.30513e-29	5.0533e-27	3.56979e-27	Ckap5/Kalrn/Apba1/Strn/Apoe/App/Cntn1/Prkce/Grin2a/Grin1/Dnm1/Gad1/Ppp3cb/Snap25/Adcy5/Cacna1a/Apba2/Pde1b/Epha4/Kcnma1/Eps8/Grm5/Shank3/Oxr1/Slc4a10/Astn1/Cntn2/Elavl4/Mapk10/Dlg4/Agtpbp1/Git1/Nlgn2/Sez6l/Atp1a3/Adgrl3/Negr1/Shank2/Olfm2/Tnr/Pak5/Tbce/Lrrtm1/Cacnb4/Myo5a/Cntnap2/Cend1/Atp2b2/Adam22/Mecp2	50
Brain	Brain	GO:0099175	regulation of postsynapse organization	5.5987e-29	8.26483e-27	5.8385e-27	Tanc2/Kalrn/Ptprs/Prnp/Apoe/Lrrc4b/App/Camk2b/Grin1/Fyn/Cdk5/Abi2/Grin2b/Epha4/Cdkl5/Shank3/Arhgap44/Grid2/Nptx1/Dgkb/Ntrk3/Nrcam/Baiap2/Ppfia2/Nlgn3/Sipa1l1/Ngef/Lrrtm1/Itpka/Egln1/Nlgn1/Nrxn1/Chmp4b/Rapgef4/Srcin1	35
Brain	Brain	GO:0097120	receptor localization to synapse	1.27857e-28	1.82451e-26	1.28889e-26	Kalrn/Cacng2/Kif5c/Kif5a/Snap25/Stx1b/Vamp2/Dlg3/Shisa6/Iqsec2/Arhgap44/Kif3b/Mapk10/Dlg4/Nptx1/Git1/Lrrc7/Anks1b/Neto1/Snap47/Gripap1/Dlg2/Nlgn1/Nrxn1/Rapgef4/Lgi1/Cacng3/Gpc6/Adam22/Magi2	30
Brain	Brain	GO:0031644	regulation of nervous system process	2.74609e-28	3.79226e-26	2.67895e-26	Dlgap4/Shank1/Stx1a/Src/Igsf11/App/Prkar1b/Ncam1/Mag/Grin2a/Grin1/Cacnb3/Stx1b/Grin2b/Shisa6/Tbc1d24/Shank3/Dlg4/Sh3gl1/Nptx1/Nlgn2/Dlgap3/Dlgap2/Baiap2/Tnr/Nlgn3/Shisa7/Slc8a2/Neto1/Wasf3/Nlgn1/Rims1/Rtn4/Cntnap2/Nrxn1/Shisa9/Dlgap1/Rapgef4/Rims2/Ptk2b/Grm3/Pclo/Nos1	43
Brain	Brain	GO:0050890	cognition	3.77503e-28	5.05028e-26	3.56765e-26	Ckap5/Kalrn/Ptprz1/Dgki/Shank1/Syngap1/Prrt1/Slc1a4/Ctnnd2/Prnp/Apoe/App/Prkar1b/Ncam1/Gria1/Prkar2b/Slc6a1/Grin2a/Grin1/Cdk5/Snap25/Abi2/Gabrb3/Atp8a1/Rgs14/Pde4d/Pde1b/Grin2b/Slc17a7/Grm5/Shank3/Brsk1/Cntn2/Elavl4/Git1/Nrxn3/Atp1a3/Cpeb3/Amph/Shank2/Adgrb3/Ndrg4/Tnr/Nlgn3/Pak5/Shisa7/Slc8a2/Neto1/Slc12a5/Cntnap2/Nrxn1/Mapk8ip2/Jph3/Map1a/Plcb1/Mecp2	56
Brain	Brain	GO:0007612	learning	6.64639e-28	8.62218e-26	6.09093e-26	Ckap5/Kalrn/Dgki/Shank1/Syngap1/Ctnnd2/App/Prkar2b/Slc6a1/Grin2a/Grin1/Cdk5/Snap25/Gabrb3/Atp8a1/Rgs14/Pde1b/Grin2b/Grm5/Shank3/Brsk1/Cntn2/Elavl4/Git1/Nrxn3/Atp1a3/Amph/Shank2/Adgrb3/Ndrg4/Tnr/Nlgn3/Pak5/Slc8a2/Neto1/Slc12a5/Cntnap2/Nrxn1/Mapk8ip2/Jph3/Map1a/Mecp2	42
Brain	Brain	GO:0032409	regulation of transporter activity	1.13252e-27	1.389e-25	9.81229e-26	Shank1/Prrt1/Hap1/Rgs9/Cacng2/Hcn1/Prnp/App/Atp1b2/Kcna1/Gja1/Rasgrf1/Slc6a9/Grin2a/Rph3a/Cdk5/Cacnb3/Gnb5/Vamp2/Rasgrf2/Atp1b3/Cacna1a/Scn1b/Pde4d/Shisa6/Grm5/Shank3/Scn2b/Dlg4/Nlgn2/Hecw2/Ahcyl1/Nlgn3/Ank2/Hecw1/Cacnb4/Syngr3/Cacnb1/Neto1/Myo5a/Nlgn1/Vmp1/Cttnbp2nl/Nrxn1/Shisa9/Mapk8ip2/Jph3/Cacng3/Mink1/Ptk2b/Plcb1	51
Brain	Brain	GO:1904062	regulation of cation transmembrane transport	1.1356e-27	1.389e-25	9.81229e-26	Shank1/Bin1/Prrt1/Hap1/Rgs9/Rgs7/Cacng2/Hcn1/Prnp/App/Atp1b2/Prkce/Kcna1/Rasgrf1/Slc6a9/Grin2a/Grin1/Fyn/Rph3a/Cdk5/Cacnb3/Plp1/Gnb5/Vamp2/Rasgrf2/Atp1b3/Cacna1a/Scn1b/Pde4d/Shisa6/Shank3/Scn2b/Dlg4/Nlgn2/Hecw2/Dpp10/Ubash3b/Gjc2/Nlgn3/Ank2/Hecw1/Cacnb4/Cacnb1/Neto1/Myo5a/Nlgn1/Vmp1/Nrxn1/Shisa9/Mapk8ip2/Jph3/Cacng3/Mink1/Ptk2b/Nos1/Plcb1/Dpp6	57
Brain	Brain	GO:0007416	synapse assembly	2.57517e-27	3.0623e-25	2.16329e-25	Ptprs/Bsn/Gap43/Lrrc4b/App/Gabrg2/Grin1/Gpm6a/Crkl/Cdk5/Efnb1/Gabra1/Gabrb3/Gabrb2/Cacna1a/Adgrb1/Arhgef9/Shank3/Grid2/Nptx1/Nlgn2/Nrxn3/Ntrk3/Adgrl1/Adgrl3/Lrrtm4/Negr1/Shank2/Adgrb3/Slitrk5/Nlgn3/Lrrtm3/Sipa1l1/Adgrb2/Lrrtm1/Nlgn1/Cntnap2/Nrxn1/Pclo/Gpc6/Magi2/Mecp2	42
Brain	Brain	GO:0048813	dendrite morphogenesis	7.8927e-27	9.13207e-25	6.45113e-25	Tanc2/Kalrn/Ptprz1/Shank1/Numbl/Ctnnd2/Camk2b/Grin1/Fyn/Cdk5/Lzts1/Abi2/Sult4a1/Cacna1a/Epha4/Phactr1/Cdkl5/Tbc1d24/Shank3/Arhgap44/Elavl4/Dlg4/Hecw2/Map6/Adgrb3/Slitrk5/Baiap2/Ppfia2/Dip2a/Nlgn3/Dock10/Sipa1l1/Ngef/Hecw1/Itpka/Nlgn1/Cntnap2/Mapk8ip2/Dclk1/Mink1/Srcin1	41
Brain	Brain	GO:0022898	regulation of transmembrane transporter activity	8.54542e-27	9.62709e-25	6.80083e-25	Shank1/Prrt1/Hap1/Rgs9/Cacng2/Hcn1/Prnp/App/Atp1b2/Kcna1/Gja1/Rasgrf1/Slc6a9/Grin2a/Rph3a/Cdk5/Cacnb3/Gnb5/Vamp2/Rasgrf2/Atp1b3/Cacna1a/Scn1b/Pde4d/Shisa6/Grm5/Shank3/Scn2b/Dlg4/Nlgn2/Hecw2/Ahcyl1/Nlgn3/Ank2/Hecw1/Cacnb4/Cacnb1/Neto1/Myo5a/Nlgn1/Vmp1/Nrxn1/Shisa9/Mapk8ip2/Jph3/Cacng3/Mink1/Ptk2b/Plcb1	49
Brain	Brain	GO:0106027	neuron projection organization	9.57181e-27	1.05069e-24	7.42235e-25	Tanc2/Ckap5/Kalrn/Shank1/Ctnnd2/Prnp/Apoe/App/Camk2b/Grin2a/Grin1/Fyn/Rph3a/Cdk5/Abi2/Grin2b/Epha4/Shank3/Arhgap44/Dlg4/Atp1a3/Baiap2/Ppfia2/Dip2a/Nlgn3/Dock10/Sipa1l1/Ngef/Itpka/Nlgn1/Cntnap2/Srcin1/Map1a	33
Brain	Brain	GO:0032412	regulation of ion transmembrane transporter activity	1.41492e-26	1.51432e-24	1.06975e-24	Shank1/Prrt1/Hap1/Rgs9/Cacng2/Hcn1/Prnp/App/Atp1b2/Kcna1/Rasgrf1/Slc6a9/Grin2a/Rph3a/Cdk5/Cacnb3/Gnb5/Vamp2/Rasgrf2/Atp1b3/Cacna1a/Scn1b/Pde4d/Shisa6/Grm5/Shank3/Scn2b/Dlg4/Nlgn2/Hecw2/Ahcyl1/Nlgn3/Ank2/Hecw1/Cacnb4/Cacnb1/Neto1/Myo5a/Nlgn1/Vmp1/Nrxn1/Shisa9/Mapk8ip2/Jph3/Cacng3/Mink1/Ptk2b/Plcb1	48
Brain	Brain	GO:0034765	regulation of ion transmembrane transport	2.49466e-26	2.60479e-24	1.84009e-24	Shank1/Bin1/Prrt1/Hap1/Rgs9/Rgs7/Cacng2/Hcn1/Prnp/App/Atp1b2/Prkce/Kcna1/Rasgrf1/Slc6a9/Grin2a/Grin1/Fyn/Rph3a/Cdk5/Cacnb3/Plp1/Gnb5/Vamp2/Kcna2/Rasgrf2/Atp1b3/Cacna1a/Scn1b/Pde4d/Kcnma1/Shisa6/Grm5/Shank3/Scn2b/Dlg4/Nlgn2/Hecw2/Dpp10/Cacna2d2/Ahcyl1/Ubash3b/Gjc2/Nlgn3/Ank2/Hecw1/Cacnb4/Cacnb1/Neto1/Myo5a/Nlgn1/Vmp1/Nrxn1/Shisa9/Mapk8ip2/Jph3/Cacng3/Mink1/Ptk2b/Nos1/Plcb1/Cacna2d3/Dpp6	63
Brain	Brain	GO:0017157	regulation of exocytosis	9.97686e-26	1.01693e-23	7.18384e-24	Apba1/Dgki/Stx1a/Hap1/Syt3/Prkce/Syt1/Syt2/Cdk5/Rims4/Stx1b/Rab3a/Vamp2/Prkcg/Stam/Cacna1a/Apba2/Stxbp5l/Abr/Tsg101/Git1/Nrxn3/Bcr/Cspg5/Cadps/Clasp1/Clasp2/Ppfia2/Prepl/Trim9/Stxbp5/Lgi3/Cacnb4/Vps18/Mical1/Syt12/Myo5a/Nlgn1/Rims1/Chmp2a/Rapgef4/Rims2/Pclo/Syt7/Septin5	45
Brain	Brain	GO:0097061	dendritic spine organization	2.08667e-25	2.07745e-23	1.46757e-23	Tanc2/Ckap5/Kalrn/Shank1/Ctnnd2/Prnp/Apoe/App/Camk2b/Grin2a/Grin1/Fyn/Rph3a/Cdk5/Abi2/Grin2b/Epha4/Shank3/Arhgap44/Dlg4/Baiap2/Ppfia2/Dip2a/Nlgn3/Dock10/Sipa1l1/Ngef/Itpka/Nlgn1/Cntnap2/Srcin1	31
Brain	Brain	GO:0060996	dendritic spine development	3.58317e-25	3.48626e-23	2.46279e-23	Tanc2/Kalrn/Ptprs/Shank1/Ctnnd2/Apoe/Camk2b/Cdk5/Abi2/Epha4/Cdkl5/Shank3/Arhgap44/Dlg4/Git1/Nlgn2/Cpeb3/Baiap2/Ppfia2/Dip2a/Nlgn3/Dock10/Sipa1l1/Ngef/Pak2/Itpka/Slc12a5/Camk1/Nlgn1/Cntnap2/Srcin1/Palm/Itsn1/Mecp2	34
Brain	Brain	GO:2000463	positive regulation of excitatory postsynaptic potential	6.42342e-25	6.11081e-23	4.31684e-23	Shank1/Stx1a/Igsf11/App/Prkar1b/Grin2a/Grin1/Cacnb3/Stx1b/Grin2b/Tbc1d24/Shank3/Dlg4/Nlgn2/Baiap2/Nlgn3/Neto1/Nlgn1/Rims1/Nrxn1/Rims2/Ptk2b	22
Brain	Brain	GO:0098815	modulation of excitatory postsynaptic potential	1.32744e-24	1.23539e-22	8.72708e-23	Shank1/Stx1a/Igsf11/App/Prkar1b/Grin2a/Grin1/Cacnb3/Stx1b/Grin2b/Tbc1d24/Shank3/Dlg4/Sh3gl1/Nlgn2/Baiap2/Nlgn3/Slc8a2/Neto1/Nlgn1/Rims1/Nrxn1/Rims2/Ptk2b/Pclo	25
Brain	Brain	GO:2001257	regulation of cation channel activity	3.134e-24	2.85461e-22	2.01657e-22	Shank1/Prrt1/Hap1/Rgs9/Cacng2/Hcn1/App/Kcna1/Rasgrf1/Slc6a9/Grin2a/Rph3a/Cdk5/Cacnb3/Gnb5/Vamp2/Rasgrf2/Cacna1a/Scn1b/Pde4d/Shisa6/Shank3/Dlg4/Nlgn2/Nlgn3/Ank2/Cacnb4/Cacnb1/Neto1/Myo5a/Nlgn1/Nrxn1/Shisa9/Mapk8ip2/Jph3/Cacng3/Mink1/Ptk2b	38
Brain	Brain	GO:0007264	small GTPase mediated signal transduction	4.39166e-24	3.91681e-22	2.76694e-22	Rap1gap/Kalrn/Arhgap31/Dgki/Syngap1/Sipa1l3/Flot1/Src/Apoe/Rasgrf1/Gdi1/Dock4/Abi2/Ppp2cb/Cyth2/Rasgrf2/G3bp2/Eps8/Iqsec3/Dab2ip/Arhgef9/Cdc42bpa/Psd/Iqsec2/Arhgap44/Rap1gap2/Arhgef2/Ksr1/Crk/Git1/Psd2/Bcr/Tiam2/Arhgap26/Sipa1l2/Dgkz/Arhgap32/Baiap2/Dock10/Sipa1l1/Scai/Ogt/Mapre2/Cadm4/Wasf1/Amot/Rtn4/Arfgap1/Rapgef4/Arhgef7/Cdc42ep4/Rasgrp2/Cdh13/Itsn1/Rasgrp1/Rasal1	56
Brain	Brain	GO:0048168	regulation of neuronal synaptic plasticity	1.31533e-23	1.14917e-21	8.118e-22	Kalrn/Syngap1/Syngr1/Syn1/App/Rasgrf1/Camk2b/Grin2a/Grin1/Ppfia3/Rab3a/Grin2b/Shisa6/Grm5/Shank3/Unc13a/Slc4a10/Cntn2/Dlg4/Shisa7/Slc8a2/Neto1/Rims1/Shisa9/Jph3/Ncdn	26
Brain	Brain	GO:0036465	synaptic vesicle recycling	2.19617e-23	1.88036e-21	1.32834e-21	Bin1/Stx1a/Napb/Dnm1/Syt1/Syt2/Ppp3cb/Cdk5/Stx1b/Rab3a/Vamp2/Slc17a7/Tbc1d24/Snap91/Pacsin1/Sh3gl1/Sh3gl2/Sh3gl3/Nlgn2/Amph/Dnajc6/Nlgn3/Gripap1/Nlgn1/Pclo/Syt7/Itsn1	27
Brain	Brain	GO:0051966	regulation of synaptic transmission, glutamatergic	9.54106e-23	8.00888e-21	5.65768e-21	Kalrn/Dgki/Cacng2/Hcn1/Gria2/Grin2a/Grin1/Syt1/Cdk5/Grin2b/Grm5/Shank3/Iqsec2/Nlgn2/Plppr4/Dgkz/Shank2/Tnr/Nlgn3/Myo5a/Nlgn1/Nrxn1/Mapk8ip2/Cacng3/Ptk2b/Grm3/Gria4	27
Brain	Brain	GO:1990138	neuron projection extension	2.85472e-22	2.3502e-20	1.66024e-20	Ptprs/Syt3/Impact/Olfm1/Apoe/Map1b/Map2/Mag/Cdh4/Syt1/Syt2/Cdk5/Gdi1/Plxna1/Dip2b/Cdkl5/Unc13a/Cyfip2/Bcan/Sh3gl2/Ntrk3/Trim46/Clasp2/Tnr/Nlgn3/Cpne5/Wasf1/Rims1/Rtn4/Rufy3/Rims2/Ndel1/Dclk1/Sema7a/Twf2/Cpne6/Rasal1/Mecp2	38
Brain	Brain	GO:0043087	regulation of GTPase activity	4.43673e-22	3.58371e-20	2.53163e-20	Rap1gap/Kalrn/Dgki/Syngap1/Sipa1l3/Rab11fip2/S1pr1/Bin1/Rgs7/Rasgrf1/Crkl/Gnb5/Plxna1/Rasgrf2/Rgs14/Epha4/Iqsec3/Dab2ip/Cdkl5/Elmod1/Abr/Arhgap44/Rap1gap2/Crk/Gpsm1/Bcr/Ntrk3/Sbf1/Tiam2/Amph/Sipa1l2/Tbc1d10b/Rab3gap2/Sgsm1/Dock10/Sipa1l1/Bcas3/Ngef/Mapre2/Amot/Rapgef4/Ndel1/Arhgef7/Rasgrp2/Ptk2b/Rasgrp1/Rasal1/Rgs6	48
Brain	Brain	GO:0031346	positive regulation of cell projection organization	6.13912e-22	4.86696e-20	3.43815e-20	Kalrn/Ptprz1/Numbl/Hap1/Src/Apoe/Nefl/Itpr1/Cntn1/Atp1b2/Map1b/Camk2b/Grin1/Gpm6a/Cdh4/Fyn/Gdi1/Abi2/Plxna1/Scn1b/Prkcq/Epha4/Eps8/Dab2ip/Cdkl5/Tbc1d24/Snap91/Pacsin1/Elavl4/Dlg4/Ntrk3/Tiam2/Ccp110/Map6/Lrrc7/Negr1/Baiap2/Ndrg4/Camk1d/Bcas3/Mark4/Itpka/Acsl6/Camk1/Nlgn1/Rtn4/Rufy3/Ndel1/Cdc42ep4/Sema7a/Ptk2b/Magi2/Palm/Twf2	54
Brain	Brain	GO:0099072	regulation of postsynaptic membrane neurotransmitter receptor levels	1.40194e-21	1.07173e-19	7.57098e-20	Kalrn/Hap1/Cacng2/Snap25/Stx1b/Usp46/Vamp2/Dlg3/Eps8/Shisa6/Iqsec2/Arhgap44/Pacsin1/Mapk10/Dlg4/Nptx1/Git1/Snap47/Gripap1/Sirt2/Dlg2/Rapgef4/Lgi1/Cacng3/Gpc6/Adam22/Magi2	27
Brain	Brain	GO:0140029	exocytic process	1.40194e-21	1.07173e-19	7.57098e-20	Stx1a/Ncam1/Napb/Syt1/Syt2/Ppfia3/Snap25/Stx1b/Rab3a/Vamp2/Unc13a/Grik5/Erc2/Cadps/Unc13c/Stxbp5/Vps18/Snap47/Nlgn1/Rims1/Nrxn1/Napa/Rims2/Sv2a/Pclo/Syt7/Septin5	27
Brain	Brain	GO:0051962	positive regulation of nervous system development	2.4858e-21	1.86696e-19	1.31887e-19	Kalrn/Ptprz1/Bin1/Numbl/Hap1/Apoe/Nefl/Lrrc4b/Map1b/Mag/Camk2b/Cdh4/Gdi1/Plxna1/Rgs14/Epha4/Adgrb1/Cdkl5/Tbc1d24/Grm5/Shank3/Snap91/Grid2/Nlgn2/Ntrk3/Tiam2/Map6/Adgrl1/Adgrl3/Lrrtm4/Adgrb3/Slitrk5/Baiap2/Gjc2/Nlgn3/Lrrtm3/Adgrb2/Trim32/Lrrtm1/Itpka/Nlgn1/Rtn4/Nrxn1/Snw1/Rufy3/Ndel1/Sema7a/Twf2	48
Brain	Brain	GO:1903539	protein localization to postsynaptic membrane	3.95683e-21	2.92055e-19	2.06315e-19	Kalrn/Cacng2/Grin2a/Grin1/Snap25/Stx1b/Vamp2/Iqsec2/Arhgap44/Mapk10/Dlg4/Nptx1/Git1/Snap47/Gripap1/Dlg2/Rapgef4/Lgi1/Cacng3/Gpc6/Adam22/Magi2	22
Brain	Brain	GO:0010469	regulation of signaling receptor activity	4.07554e-21	2.95718e-19	2.08903e-19	Dlgap4/Shank1/Prrt1/Rgs9/Cacng2/Src/App/Rasgrf1/Slc6a9/Grin2a/Rph3a/Rasgrf2/Pde4d/Shisa6/Shank3/Tsg101/Dlg4/Nptx1/Nlgn2/Dlgap3/Dlgap2/Nlgn3/Shisa7/Neto1/Nlgn1/Nrxn1/Shisa9/Dlgap1/Mapk8ip2/Cacng3/Mink1/Ptk2b	32
Brain	Brain	GO:0062237	protein localization to postsynapse	6.29462e-21	4.49121e-19	3.17271e-19	Kalrn/Cacng2/Grin2a/Grin1/Snap25/Stx1b/Vamp2/Iqsec2/Arhgap44/Mapk10/Dlg4/Nptx1/Git1/Snap47/Gripap1/Dlg2/Rapgef4/Lgi1/Cacng3/Gpc6/Adam22/Magi2	22
Brain	Brain	GO:0048588	developmental cell growth	4.8396e-20	3.39645e-18	2.39934e-18	Ptprs/Syt3/Impact/Olfm1/Apoe/App/Map1b/Map2/Mag/Cdh4/Syt1/Syt2/Map2k4/Cdk5/Gdi1/Plxna1/Dip2b/Cdkl5/Unc13a/Cyfip2/Bcan/Sh3gl2/Omg/Ntrk3/Trim46/Clasp2/Tnr/Nlgn3/Cpne5/Wasf1/Rims1/Rtn4/Rufy3/Rims2/Ndel1/Dclk1/Sema7a/Twf2/Cpne6/Rasal1/Mecp2	41
Brain	Brain	GO:0048488	synaptic vesicle endocytosis	5.90969e-20	4.01578e-18	2.83685e-18	Bin1/Stx1a/Napb/Dnm1/Syt1/Syt2/Ppp3cb/Cdk5/Vamp2/Slc17a7/Tbc1d24/Snap91/Pacsin1/Sh3gl1/Sh3gl2/Sh3gl3/Nlgn2/Amph/Dnajc6/Nlgn3/Nlgn1/Syt7/Itsn1	23
Brain	Brain	GO:0140238	presynaptic endocytosis	5.90969e-20	4.01578e-18	2.83685e-18	Bin1/Stx1a/Napb/Dnm1/Syt1/Syt2/Ppp3cb/Cdk5/Vamp2/Slc17a7/Tbc1d24/Snap91/Pacsin1/Sh3gl1/Sh3gl2/Sh3gl3/Nlgn2/Amph/Dnajc6/Nlgn3/Nlgn1/Syt7/Itsn1	23
Brain	Brain	GO:0050770	regulation of axonogenesis	7.22383e-20	4.83207e-18	3.4135e-18	Ptprs/Syngap1/Apoe/Nefl/Nefm/Map1b/Map2/Mag/Grin1/Cdh4/Cdk5/Gdi1/Plxna1/Cacna1a/Epha4/Dip2b/Cdkl5/Brsk1/Cntn2/Snap91/Omg/Brsk2/Ntrk3/Tiam2/Trim46/Map6/Tnr/Sipa1l1/Pak2/Rtn4/Rufy3/Ndel1/Sema7a/Twf2	34
Brain	Brain	GO:0060560	developmental growth involved in morphogenesis	8.31229e-20	5.4746e-18	3.8674e-18	Ptprs/S1pr1/Syt3/Impact/Olfm1/Apoe/App/Map1b/Map2/Mag/Cdh4/Syt1/Syt2/Cdk5/Gdi1/Plxna1/Dip2b/Cdkl5/Unc13a/Cyfip2/Bcan/Sh3gl2/Omg/Ntrk3/Trim46/Clasp2/Tnr/Nlgn3/Cpne5/Wasf1/Rims1/Rtn4/Rufy3/Rims2/Ndel1/Dclk1/Sema7a/Twf2/Cpne6/Rasal1/Mecp2	41
Brain	Brain	GO:0051648	vesicle localization	2.06993e-19	1.34191e-17	9.47958e-18	Tanc2/Hap1/Cops5/Dync1i1/Syn1/Map2/Kif5c/Kif5a/Dnm1/Cdk5/Rab3a/Stam/Tsg101/Snap91/Syn2/Nlgn2/Trim46/Clasp1/Clasp2/Ppfia2/Nlgn3/Ap3m2/Myo5a/Nlgn1/Tpgs1/Nrxn1/Vps33a/Chmp2a/Ndel1/Ap3b2/Pclo/Magi2/Rasgrp1/Mecp2	34
Brain	Brain	GO:0031503	protein-containing complex localization	2.10016e-19	1.34191e-17	9.47958e-18	Kalrn/Hap1/Cacng2/Kif5c/Kif5a/Snap25/Stx1b/Usp46/Vamp2/Dlg3/Shisa6/Iqsec2/Arhgap44/Pacsin1/Kif3b/Mapk10/Dlg4/Nptx1/Git1/Lrrc7/Anks1b/Neto1/Snap47/Gripap1/Sirt2/Dlg2/Nlgn1/Nrxn1/Rapgef4/Lgi1/Cacng3/Gpc6/Adam22/Magi2/Stau1	35
Brain	Brain	GO:0099084	postsynaptic specialization organization	2.24017e-19	1.41032e-17	9.96286e-18	Ptprs/Syngap1/Cntnap1/Gap43/Lrrc4b/Arhgef9/Shank3/Grid2/Nptx1/Nlgn2/Ntrk3/Dgkz/Shank2/Nlgn3/Sipa1l1/Lrrtm1/Nlgn1/Cntnap2/Nrxn1	19
Brain	Brain	GO:0051056	regulation of small GTPase mediated signal transduction	2.92137e-19	1.81252e-17	1.28041e-17	Rap1gap/Dgki/Syngap1/Sipa1l3/Flot1/Src/Apoe/Rasgrf1/Ppp2cb/Cyth2/Rasgrf2/Eps8/Iqsec3/Dab2ip/Cdc42bpa/Psd/Iqsec2/Arhgap44/Rap1gap2/Arhgef2/Crk/Git1/Psd2/Bcr/Arhgap26/Sipa1l2/Dgkz/Sipa1l1/Scai/Ogt/Mapre2/Cadm4/Amot/Rtn4/Arfgap1/Rasgrp1/Rasal1	37
Brain	Brain	GO:1903305	regulation of regulated secretory pathway	6.60152e-19	4.0373e-17	2.85205e-17	Apba1/Dgki/Stx1a/Syt3/Prkce/Syt1/Syt2/Cdk5/Rims4/Rab3a/Vamp2/Prkcg/Cacna1a/Apba2/Stxbp5l/Abr/Git1/Nrxn3/Bcr/Cspg5/Cadps/Ppfia2/Prepl/Trim9/Stxbp5/Cacnb4/Vps18/Mical1/Syt12/Nlgn1/Rims1/Rims2/Syt7	33
Brain	Brain	GO:0030534	adult behavior	1.30365e-18	7.86046e-17	5.55283e-17	Kalrn/Shank1/App/Gabrg2/Grin1/Dnm1/Cdk5/Usp46/Cacna1a/Epha4/Kcnma1/Eps8/Shank3/Oxr1/Cntn2/Agtpbp1/Nlgn2/Sez6l/Nrxn3/Atp1a3/Shank2/Slitrk5/Nlgn3/Tbce/Cacnb4/Tpgs1/Cntnap2/Nrxn1/Cend1/Adam22/Nos1/Mecp2/Septin5	33
Brain	Brain	GO:0016082	synaptic vesicle priming	4.79551e-18	2.85133e-16	2.01426e-16	Stx1a/Napb/Snap25/Stx1b/Rab3a/Unc13a/Erc2/Cadps/Unc13c/Stxbp5/Snap47/Rims1/Napa/Rims2/Sv2a	15
Brain	Brain	GO:0008088	axo-dendritic transport	5.99878e-18	3.51791e-16	2.48515e-16	Hap1/Bsn/Nefl/Nefm/App/Map2/Kif5c/Kif5a/Kif3b/Agtpbp1/Trim46/Map6/Ap3m2/Wasf1/Dlg2/Myo5a/Ndel1/Mapk8ip3/Ap3b2/Map1a/Actr10/Stau1/Mecp2	23
Brain	Brain	GO:0060291	long-term synaptic potentiation	6.46365e-18	3.73931e-16	2.64155e-16	Ckap5/Kalrn/Prrt1/Prnp/Apoe/Igsf11/App/Prkar1b/Camk2b/Grin2a/Snap25/Rab3a/Vamp2/Prkcg/Rasgrf2/Rgs14/Grin2b/Epha4/Shank3/Unc13a/Cpeb3/Shank2/Tnr/Nlgn3/Shisa7/Lrrtm1/Slc8a2/Snap47/Syt12/Nlgn1/Rims1/Ptk2b/Mpp2/Cyp46a1/Nos1/Stau1/Mecp2	37
Brain	Brain	GO:0043547	positive regulation of GTPase activity	7.38051e-18	4.21279e-16	2.97603e-16	Rap1gap/Kalrn/Sipa1l3/Rab11fip2/S1pr1/Bin1/Rgs7/Rasgrf1/Crkl/Gnb5/Rasgrf2/Rgs14/Iqsec3/Cdkl5/Elmod1/Abr/Rap1gap2/Crk/Bcr/Ntrk3/Tiam2/Amph/Sipa1l2/Tbc1d10b/Sgsm1/Dock10/Sipa1l1/Bcas3/Ngef/Mapre2/Rapgef4/Ndel1/Arhgef7/Rasgrp2/Ptk2b/Rasgrp1/Rgs6	37
Brain	Brain	GO:0051588	regulation of neurotransmitter transport	1.07506e-17	6.0557e-16	4.2779e-16	Apba1/Dgki/Flot1/Stx1a/Prkce/Gpm6b/Syt1/Rims4/Stx1b/Rab3a/Prkcg/Cacna1a/Apba2/Unc13a/Stxbp5l/Git1/Nrxn3/Cspg5/Ppfia2/Prepl/Stxbp5/Cacnb4/Vps18/Syt12/Nlgn1/Rims1/Rims2/Nos1	28
Brain	Brain	GO:1990778	protein localization to cell periphery	1.12069e-17	6.23077e-16	4.40158e-16	Kalrn/Rab11fip2/Flot1/Rabep1/Cacng2/Map7/Prnp/Camk2b/Grin2a/Grin1/Cdk5/Cacnb3/Snap25/Stx1b/Rab3a/Vamp2/Atp1b3/Iqsec2/Arhgap44/Pacsin1/Mapk10/Dlg4/Nptx1/Git1/Dpp10/Nfasc/Clasp2/Prepl/Gpr158/Ank2/Snap47/Gripap1/Dlg2/Camk2g/Myo5a/Nrxn1/Rapgef4/Lgi1/Cacng3/Gpc6/Adam22/Magi2/Palm/Dpp6	44
Brain	Brain	GO:0007215	glutamate receptor signaling pathway	2.71661e-17	1.491e-15	1.05328e-15	Kalrn/Prnp/App/Gria2/Grin2a/Grin1/Fyn/Plp1/Grin2b/Grid2ip/Grm5/Shank3/Unc13a/Atp1a3/Dagla/Necab2/Grm3/Plcb1	18
Brain	Brain	GO:0017156	calcium-ion regulated exocytosis	2.86371e-17	1.55184e-15	1.09626e-15	Stx1a/Syt3/Syt1/Syt2/Ppp3cb/Cdk5/Snap25/Stx1b/Rab3a/Vamp2/Cacna1a/Unc13a/Syn2/Cadps/Trim9/Unc13c/Syt12/Rims1/Rapgef4/Rims2/Syt7	21
Brain	Brain	GO:0050905	neuromuscular process	4.58575e-17	2.45395e-15	1.73354e-15	Shank1/Cntnap1/Nefl/Itpr1/App/Kcna1/Camk2b/Grin2a/Grin1/Slc1a3/Adcy5/Cacna1a/Grin2b/Kcnma1/Shank3/Abr/Grid2/Dlg4/Agtpbp1/Nlgn2/Bcr/Tnr/Nlgn3/Uba5/Myo5a/Cntnap2/Nrxn1/Jph3/Rbfox1/Map1a/Atp2b2/Mecp2	32
Brain	Brain	GO:0060997	dendritic spine morphogenesis	5.41583e-17	2.86237e-15	2.02205e-15	Tanc2/Kalrn/Shank1/Ctnnd2/Camk2b/Cdk5/Abi2/Epha4/Shank3/Arhgap44/Dlg4/Baiap2/Ppfia2/Dip2a/Nlgn3/Dock10/Sipa1l1/Ngef/Itpka/Nlgn1/Srcin1	21
Brain	Brain	GO:0097106	postsynaptic density organization	2.61468e-16	1.36506e-14	9.64311e-15	Ptprs/Syngap1/Cntnap1/Lrrc4b/Shank3/Grid2/Nptx1/Nlgn2/Ntrk3/Dgkz/Shank2/Sipa1l1/Lrrtm1/Nlgn1/Cntnap2/Nrxn1	16
Brain	Brain	GO:0050885	neuromuscular process controlling balance	3.48825e-16	1.79918e-14	1.27099e-14	Shank1/Cntnap1/Nefl/App/Camk2b/Slc1a3/Adcy5/Cacna1a/Kcnma1/Shank3/Abr/Dlg4/Nlgn2/Bcr/Tnr/Myo5a/Nrxn1/Jph3/Rbfox1/Atp2b2	20
Brain	Brain	GO:0030705	cytoskeleton-dependent intracellular transport	3.58123e-16	1.82515e-14	1.28933e-14	Tanc2/Hap1/Dync1i1/Bsn/Nefl/Nefm/App/Map1b/Nefh/Map2/Kif5c/Kif5a/Kif3b/Agtpbp1/Trim46/Map6/Camsap3/Ppfia2/Hook3/Ap3m2/Wasf1/Dlg2/Myo5a/Ndel1/Mapk8ip3/Ap3b2/Map1a/Actr10/Stau1/Rasgrp1/Mecp2	31
Brain	Brain	GO:0046928	regulation of neurotransmitter secretion	3.94677e-16	1.98778e-14	1.40422e-14	Apba1/Dgki/Stx1a/Prkce/Syt1/Rims4/Stx1b/Rab3a/Prkcg/Cacna1a/Apba2/Unc13a/Stxbp5l/Git1/Nrxn3/Cspg5/Ppfia2/Prepl/Stxbp5/Cacnb4/Vps18/Syt12/Nlgn1/Rims1/Rims2	25
Brain	Brain	GO:0032535	regulation of cellular component size	5.66529e-16	2.82013e-14	1.99221e-14	Ptprs/Bin1/Olfm1/Apoe/Nefl/Nefm/Map1b/Prkce/Map2/Mag/Cdh4/Cdk5/Gdi1/Aqp4/Kcnma1/Eps8/Dip2b/Cdkl5/Shank3/Cracd/Cyfip2/Rap1gap2/Ssh2/Cntn2/Omg/Ntrk3/Trim46/Cyria/Baiap2/Clasp2/Tnr/Ogt/Slc12a5/Rtn4/Rufy3/Ndel1/Cdc42ep4/Sema7a/Ptk2b/Pclo/Atp2b2/Arpc1a/Twf2	43
Brain	Brain	GO:0043254	regulation of protein-containing complex assembly	5.73426e-16	2.82165e-14	1.99329e-14	Ckap5/Camsap1/Bin1/Stx1a/Impact/Src/Apoe/Ncam1/Map1b/Prkce/Map2/Napb/Ppm1a/Stx1b/Rab3a/Eps8/Dab2ip/Unc13a/Cracd/Cyfip2/Ssh2/Arhgef2/Mapre1/Snap91/Git1/Mapre3/Camsap3/Cyria/Baiap2/Clasp2/Camsap2/Trim9/Atat1/Stxbp5/Sirt2/Raf1/Rims1/Napa/Arhgef7/Cdc42ep4/Ptk2b/Arpc1a/Mapk9/Twf2/Mecp2	45
Brain	Brain	GO:0050773	regulation of dendrite development	7.3028e-16	3.55265e-14	2.50968e-14	Kalrn/Ptprz1/Numbl/Camk2b/Grin1/Crkl/Lzts1/Cyth2/Epha4/Dab2ip/Cdkl5/Tbc1d24/Pacsin1/Elavl4/Crk/Hecw2/Adgrb3/Baiap2/Camk1d/Sipa1l1/Camsap2/Hecw1/Itpka/Mark1/Dgkg/Rapgef4	26
Brain	Brain	GO:0098698	postsynaptic specialization assembly	9.4843e-16	4.55146e-14	3.21527e-14	Ptprs/Gap43/Lrrc4b/Arhgef9/Shank3/Grid2/Nptx1/Nlgn2/Ntrk3/Nlgn3/Sipa1l1/Lrrtm1/Nlgn1/Nrxn1	14
Brain	Brain	GO:0099068	postsynapse assembly	9.5686e-16	4.55146e-14	3.21527e-14	Ptprs/Gap43/Lrrc4b/Arhgef9/Shank3/Grid2/Nptx1/Nlgn2/Ntrk3/Nlgn3/Sipa1l1/Lrrtm1/Nlgn1/Nrxn1/Magi2	15
Brain	Brain	GO:1901888	regulation of cell junction assembly	1.05291e-15	4.95333e-14	3.49916e-14	Ptprs/Flot1/Src/Lrrc4b/App/Gja1/Grin1/Gpm6b/Adgrb1/Grid2/Nptx1/Nlgn2/Ntrk3/Adgrl1/Adgrl3/Clasp1/Camsap3/Lrrtm4/Negr1/Adgrb3/Slitrk5/Clasp2/Nlgn3/Lrrtm3/Sipa1l1/Bcas3/Adgrb2/Lrrtm1/Nlgn1/Cntnap2/Nrxn1/Gpc6	32
Brain	Brain	GO:0030100	regulation of endocytosis	1.39145e-15	6.47479e-14	4.57396e-14	Ckap5/Bin1/Flot1/Hap1/Src/Apoe/App/Napb/Dnm1/Ppp3cb/Usp46/Slc17a7/Tsg101/Snap91/Pacsin1/Dlg4/Sh3gl1/Sh3gl2/Sh3gl3/Amph/Dnajc6/Snph/Lrrtm1/Sgip1/Sirt2/Necab2/Nlgn1/Arfgap1/Wdr54/Syt7/Cdh13/Magi2/Itsn1	33
Brain	Brain	GO:0010970	transport along microtubule	1.5966e-15	7.34949e-14	5.19187e-14	Hap1/Dync1i1/Bsn/Nefl/Nefm/App/Map1b/Nefh/Map2/Kif5c/Kif5a/Kif3b/Agtpbp1/Trim46/Map6/Camsap3/Ap3m2/Wasf1/Dlg2/Myo5a/Ndel1/Mapk8ip3/Ap3b2/Map1a/Actr10/Stau1/Rasgrp1/Mecp2	28
Brain	Brain	GO:0022604	regulation of cell morphogenesis	2.26906e-15	1.03339e-13	7.30012e-14	Camsap1/Kalrn/Numbl/Syt3/Src/Camk2b/Fyn/Syt1/Syt2/Crkl/Plxna1/Epha4/Eps8/Cdkl5/Tbc1d24/Unc13a/Ermn/Cntn2/Dlg4/Crk/Cspg5/Baiap2/Pakap/Strip1/Cpne5/Itpka/Sh3kbp1/Wasf3/Rims1/Rtn4/Rims2/Fmnl1/Cdc42ep4/Ptk2b/Mapk9/Palm/Cpne6/Rasal1/Mecp2	39
Brain	Brain	GO:0043113	receptor clustering	2.69356e-15	1.2138e-13	8.57463e-14	Syngap1/Apoe/Crkl/Cdk5/Dlg3/Cacna1a/Grin2b/Shisa6/Arhgef9/Shank3/Grik5/Dlg4/Nlgn2/Lrrc7/Lrrtm4/Shisa7/Dlg2/Nlgn1/Nrxn1/Magi2	20
Brain	Brain	GO:0007265	Ras protein signal transduction	3.36059e-15	1.49861e-13	1.05866e-13	Kalrn/Dgki/Syngap1/Flot1/Src/Apoe/Rasgrf1/Abi2/Ppp2cb/Cyth2/Rasgrf2/Eps8/Iqsec3/Dab2ip/Psd/Iqsec2/Arhgap44/Arhgef2/Ksr1/Crk/Git1/Psd2/Bcr/Dgkz/Arhgap32/Baiap2/Scai/Ogt/Mapre2/Cadm4/Wasf1/Rtn4/Arfgap1/Rapgef4/Cdc42ep4/Rasgrp2/Cdh13/Rasgrp1/Rasal1	39
Brain	Brain	GO:1905475	regulation of protein localization to membrane	3.55576e-15	1.5693e-13	1.1086e-13	Kalrn/Rab11fip2/Cacng2/Prnp/Camk2b/Fyn/Crkl/Cdk5/Gdi1/Cacnb3/Shisa6/Shank3/Iqsec2/Arhgap44/Dlg4/Nlgn2/Dpp10/Clasp2/Shisa7/Ogt/Gripap1/Necab2/Camk2g/Myo5a/Nrxn1/Rapgef4/Gpc1/Gpc6/Magi2/Dpp6	30
Brain	Brain	GO:0097479	synaptic vesicle localization	4.06105e-15	1.77402e-13	1.25321e-13	Syn1/Map2/Kif5c/Kif5a/Dnm1/Cdk5/Rab3a/Snap91/Syn2/Nlgn2/Trim46/Nlgn3/Ap3m2/Nlgn1/Nrxn1/Ap3b2/Pclo/Magi2	18
Brain	Brain	GO:0050767	regulation of neurogenesis	5.07605e-15	2.19501e-13	1.55061e-13	Kalrn/Ptprs/Ptprz1/Syngap1/Bin1/Numbl/Hap1/Apoe/Nefl/Map1b/Map2/Mag/Camk2b/Cdh4/Cdk5/Gdi1/Plxna1/Rgs14/Epha4/Dip2b/Cdkl5/Tbc1d24/Grm5/Shank3/Arhgef2/Snap91/Ntrk3/Tiam2/Trim46/Map6/Baiap2/Gjc2/Hook3/Tnr/Trim32/Itpka/Sirt2/Rtn4/Snw1/Rufy3/Ndel1/Sema7a/Nos1/Twf2/Mecp2	45
Brain	Brain	GO:2000311	regulation of AMPA receptor activity	5.25107e-15	2.24798e-13	1.58803e-13	Shank1/Prrt1/Cacng2/Shisa6/Shank3/Nlgn2/Nlgn3/Nlgn1/Nrxn1/Shisa9/Mapk8ip2/Cacng3/Mink1	13
Brain	Brain	GO:0099172	presynapse organization	5.62817e-15	2.38556e-13	1.68523e-13	Ptprs/Bsn/Lrrc4b/App/Efnb1/Snap91/Grid2/Nlgn2/Ntrk3/Slitrk5/Nlgn3/Lrrtm3/Lrrtm1/Nlgn1/Nrxn1/Arhgef7/Pclo/Gpc6	18
Brain	Brain	GO:1902903	regulation of supramolecular fiber organization	9.06869e-15	3.80618e-13	2.68879e-13	Ckap5/Camsap1/Shank1/S1pr1/Bin1/Apoe/App/Map1b/Prkce/Map2/Abi2/Pdlim4/Prkcq/Eps8/Shank3/Taok1/Cracd/Cyfip2/Ssh2/Arhgef2/Mapre1/Git1/Mapre3/Clasp1/Camsap3/Cyria/Baiap2/Clasp2/Camsap2/Pak2/Gas2l1/Arfip2/Wasf1/Wasf3/Arhgef7/Cdc42ep4/Ptk2b/Map1a/Arpc1a/Twf2/Mecp2	41
Brain	Brain	GO:0043954	cellular component maintenance	1.28519e-14	5.34164e-13	3.77347e-13	Ckap5/Tprn/Syngap1/Cntnap1/Prnp/Apoe/App/Grin1/Fyn/Rab3a/Grin2b/Erc2/Lnpk/Dgkz/Camsap3/Shank2/Adgrb3/Itpka/Cntnap2	19
Brain	Brain	GO:2000300	regulation of synaptic vesicle exocytosis	1.6673e-14	6.86317e-13	4.84832e-13	Apba1/Dgki/Prkce/Syt1/Rims4/Rab3a/Prkcg/Apba2/Stxbp5l/Git1/Nrxn3/Cspg5/Ppfia2/Prepl/Stxbp5/Cacnb4/Vps18/Nlgn1/Rims1/Rims2	20
Brain	Brain	GO:0060998	regulation of dendritic spine development	2.12991e-14	8.68394e-13	6.13457e-13	Tanc2/Kalrn/Ptprs/Shank1/Apoe/Camk2b/Cdkl5/Shank3/Nlgn2/Cpeb3/Baiap2/Ppfia2/Nlgn3/Ngef/Itpka/Camk1/Nlgn1/Palm/Itsn1/Mecp2	20
Brain	Brain	GO:0043270	positive regulation of ion transport	2.68894e-14	1.08598e-12	7.67162e-13	Hap1/Rgs9/Rgs7/Cacng2/Hcn1/Itpr1/Cntn1/Atp1b2/Kcna1/Slc6a9/Slc6a1/Grin1/Syt1/Cdk5/Cacnb3/Plp1/Map2k6/Atp1b3/Scn1b/Grin2b/Shank3/Ahcyl1/Gjc2/Nlgn3/Ank2/Cacnb4/Myo5a/Vmp1/Rtn4/Oga/Cacng3/Atp2b2/Mapk9/Gabbr1/Nos1/Plcb1/Dpp6	37
Brain	Brain	GO:0008306	associative learning	2.7464e-14	1.09882e-12	7.76232e-13	Ckap5/Shank1/Syngap1/App/Slc6a1/Grin2a/Grin1/Cdk5/Snap25/Rgs14/Pde1b/Grin2b/Shank3/Brsk1/Atp1a3/Shank2/Ndrg4/Tnr/Nlgn3/Neto1/Cntnap2/Map1a/Mecp2	23
Brain	Brain	GO:0051968	positive regulation of synaptic transmission, glutamatergic	2.78037e-14	1.10211e-12	7.78559e-13	Cacng2/Grin2a/Grin1/Grin2b/Shank3/Iqsec2/Nlgn2/Shank2/Tnr/Nlgn3/Nlgn1/Nrxn1/Cacng3/Ptk2b/Gria4	15
Brain	Brain	GO:0140056	organelle localization by membrane tethering	2.87881e-14	1.127e-12	7.96141e-13	Stx1a/Ncam1/Syt1/Ppfia3/Stx1b/Rab3a/Vamp2/Unc13a/Ahcyl1/Ndrg4/Unc13c/Vps18/Vmp1/Rims1/Nrxn1/Rims2/Stx12/Stx6/Septin5	19
Brain	Brain	GO:0046578	regulation of Ras protein signal transduction	2.89581e-14	1.127e-12	7.96141e-13	Dgki/Syngap1/Flot1/Src/Apoe/Rasgrf1/Ppp2cb/Cyth2/Rasgrf2/Eps8/Iqsec3/Dab2ip/Psd/Iqsec2/Arhgap44/Arhgef2/Crk/Git1/Psd2/Bcr/Dgkz/Scai/Ogt/Mapre2/Cadm4/Rtn4/Arfgap1/Rasgrp1/Rasal1	29
Brain	Brain	GO:0051963	regulation of synapse assembly	3.31238e-14	1.27751e-12	9.02463e-13	Ptprs/Lrrc4b/App/Grin1/Adgrb1/Grid2/Nptx1/Nlgn2/Ntrk3/Adgrl1/Adgrl3/Lrrtm4/Negr1/Adgrb3/Slitrk5/Nlgn3/Lrrtm3/Sipa1l1/Adgrb2/Lrrtm1/Nlgn1/Nrxn1/Gpc6	23
Brain	Brain	GO:0007613	memory	4.12445e-14	1.56255e-12	1.10382e-12	Kalrn/Shank1/Apoe/App/Gria1/Slc6a1/Grin2a/Grin1/Snap25/Gabrb3/Rgs14/Pde4d/Grin2b/Slc17a7/Shank3/Atp1a3/Cpeb3/Shank2/Pak5/Shisa7/Slc8a2/Neto1/Jph3/Map1a/Plcb1/Mecp2	26
Brain	Brain	GO:0070507	regulation of microtubule cytoskeleton organization	4.12445e-14	1.56255e-12	1.10382e-12	Ckap5/Camsap1/Map1b/Map2/Map9/Taok1/Arhgef2/Mapre1/Git1/Phldb1/Mapre3/Fsd1/Map6/Cyld/Clasp1/Camsap3/Clasp2/Camsap2/Gas2l1/Ccsap/Mapre2/Chmp4b/Chmp2a/Arhgef7/Map1a/Mecp2	26
Brain	Brain	GO:0010959	regulation of metal ion transport	5.0548e-14	1.87027e-12	1.32121e-12	Bin1/Hap1/Rgs9/Rgs7/Prnp/Itpr1/Cntn1/Atp1b2/Prkce/Kcna1/Gja1/Slc6a9/Grin1/Fyn/Cdk5/Cacnb3/Plp1/Gnb5/Vamp2/Atp1b3/Cacna1a/Scn1b/Pde4d/Scn2b/Hecw2/Dpp10/Ahcyl1/Ubash3b/Gjc2/Ank2/Hecw1/Cacnb4/Cacnb1/Neto1/Myo5a/Vmp1/Oga/Jph3/Ptk2b/Atp2b2/Nos1/Plcb1/Dpp6	43
Brain	Brain	GO:0022411	cellular component disassembly	5.06777e-14	1.87027e-12	1.32121e-12	Camsap1/Flot1/Map1b/Map2/Napb/Cdk5/Epha4/Eps8/Taok1/Cracd/Arhgef2/Sh3gl1/Sh3gl2/Sh3gl3/Smarcc2/Clasp1/Dnajc6/Camsap3/Atg4b/Rimoc1/Clasp2/Exog/Camsap2/Shfl/Ngef/Mical3/Gas2l1/Arfip2/Ccsap/Mapre2/Mical1/Uba5/Vmp1/Atg3/Vps33a/Chmp4b/Napa/Chmp2a/Oga/Ndel1/Map1a/Twf2	42
Brain	Brain	GO:0051656	establishment of organelle localization	5.06777e-14	1.87027e-12	1.32121e-12	Tanc2/Hap1/Nudc/Cops5/Dync1i1/Nefl/Map1b/Nefh/Map2/Kif5c/Kif5a/Dnm1/Cdk5/Rab3a/Stam/Cdc42bpa/Arhgef2/Tsg101/Snap91/Agtpbp1/Syne1/Trim46/Map6/Clasp1/Clasp2/Ppfia2/Hook3/Ap3m2/Wasf1/Mark1/Myo5a/Nlgn1/Nsfl1c/Chmp4b/Chmp2a/Ndel1/Tacc2/Ap3b2/Pclo/Actr10/Rasgrp1/Mecp2	42
Brain	Brain	GO:0048278	vesicle docking	6.81592e-14	2.49393e-12	1.76178e-12	Stx1a/Ncam1/Syt1/Ppfia3/Stx1b/Rab3a/Vamp2/Unc13a/Ndrg4/Unc13c/Vps18/Rims1/Nrxn1/Rims2/Stx12/Stx6/Septin5	17
Brain	Brain	GO:0099111	microtubule-based transport	8.10524e-14	2.94055e-12	2.07728e-12	Hap1/Dync1i1/Bsn/Nefl/Nefm/App/Map1b/Nefh/Map2/Kif5c/Kif5a/Aqp4/Kif3b/Agtpbp1/Trim46/Map6/Camsap3/Ap3m2/Wasf1/Dlg2/Myo5a/Ndel1/Mapk8ip3/Ap3b2/Map1a/Actr10/Stau1/Rasgrp1/Mecp2	29
Brain	Brain	GO:0022406	membrane docking	1.01421e-13	3.64861e-12	2.57747e-12	Stx1a/Ncam1/Syt1/Ppfia3/Stx1b/Rab3a/Vamp2/Unc13a/Ahcyl1/Ndrg4/Unc13c/Vps18/Vmp1/Rims1/Nrxn1/Rims2/Stx12/Stx6/Septin5	19
Brain	Brain	GO:0031345	negative regulation of cell projection organization	1.69792e-13	6.04963e-12	4.27362e-12	Rap1gap/Ptprs/Ptprz1/Syngap1/Prnp/Apoe/App/Map2/Mag/Fyn/Cdk5/Gdi1/Cyth2/Crmp1/Grin2b/Epha4/Dip2b/Arhgap44/Rap1gap2/Trim46/Ccp110/Tnr/Nlgn3/Ngef/Nlgn1/Rtn4/Nrxn1/Rufy3/Sema7a	29
Brain	Brain	GO:0099054	presynapse assembly	1.70989e-13	6.04963e-12	4.27362e-12	Ptprs/Bsn/Lrrc4b/App/Efnb1/Grid2/Nlgn2/Ntrk3/Slitrk5/Nlgn3/Lrrtm3/Lrrtm1/Nlgn1/Nrxn1/Pclo/Gpc6	16
Brain	Brain	GO:0099633	protein localization to postsynaptic specialization membrane	1.81391e-13	6.31328e-12	4.45987e-12	Kalrn/Cacng2/Iqsec2/Dlg4/Nptx1/Git1/Dlg2/Rapgef4/Lgi1/Cacng3/Gpc6/Adam22/Magi2	13
Brain	Brain	GO:0099645	neurotransmitter receptor localization to postsynaptic specialization membrane	1.81391e-13	6.31328e-12	4.45987e-12	Kalrn/Cacng2/Iqsec2/Dlg4/Nptx1/Git1/Dlg2/Rapgef4/Lgi1/Cacng3/Gpc6/Adam22/Magi2	13
Brain	Brain	GO:0051650	establishment of vesicle localization	2.0513e-13	7.08196e-12	5.00288e-12	Tanc2/Hap1/Cops5/Dync1i1/Map2/Kif5c/Kif5a/Dnm1/Cdk5/Rab3a/Stam/Tsg101/Snap91/Trim46/Clasp1/Clasp2/Ppfia2/Ap3m2/Myo5a/Nlgn1/Chmp2a/Ndel1/Ap3b2/Pclo/Rasgrp1/Mecp2	26
Brain	Brain	GO:0098930	axonal transport	2.92663e-13	1.00231e-11	7.0806e-12	Hap1/Bsn/Nefl/Map2/Kif5c/Kif5a/Agtpbp1/Trim46/Map6/Ap3m2/Dlg2/Ndel1/Mapk8ip3/Ap3b2/Map1a/Actr10/Mecp2	17
Brain	Brain	GO:0061001	regulation of dendritic spine morphogenesis	3.22269e-13	1.09495e-11	7.735e-12	Tanc2/Kalrn/Camk2b/Cdk5/Abi2/Epha4/Shank3/Arhgap44/Baiap2/Ppfia2/Nlgn3/Sipa1l1/Ngef/Itpka/Nlgn1/Srcin1	16
Brain	Brain	GO:0010720	positive regulation of cell development	4.20557e-13	1.41764e-11	1.00146e-11	Kalrn/Ptprz1/Bin1/Numbl/Hap1/Apoe/Nefl/Map1b/Mag/Camk2b/Cdh4/Crkl/Gdi1/Plxna1/Rgs14/Epha4/Cdkl5/Tbc1d24/Grm5/Shank3/Snap91/Crk/Ntrk3/Tiam2/Cspg5/Map6/Baiap2/Gjc2/Trim32/Itpka/Sirt2/Rtn4/Snw1/Rufy3/Ndel1/Sema7a/Mapk9/Twf2	38
Brain	Brain	GO:0032984	protein-containing complex disassembly	4.40251e-13	1.47243e-11	1.04017e-11	Camsap1/Map1b/Map2/Napb/Eps8/Taok1/Cracd/Arhgef2/Sh3gl1/Sh3gl2/Sh3gl3/Smarcc2/Clasp1/Dnajc6/Camsap3/Clasp2/Camsap2/Shfl/Mical3/Gas2l1/Ccsap/Mical1/Vmp1/Vps33a/Chmp4b/Napa/Chmp2a/Oga/Map1a/Twf2	30
Brain	Brain	GO:0007015	actin filament organization	5.37917e-13	1.78513e-11	1.26106e-11	Shank1/S1pr1/Bin1/Src/Prkce/Marcksl1/Abi2/Pdlim4/Sirpa/Prkcq/Enah/Eps8/Phactr1/Micall2/Shank3/Ermn/Cracd/Cyfip2/Ssh2/Arhgef2/Pacsin1/Ctnna3/Clasp1/Elmo2/Cyria/Baiap2/Pakap/Clasp2/Pak2/Mical3/Gas2l1/Arfip2/Sh3kbp1/Wasf1/Mical1/Wasf3/Myo5a/Rufy3/Cdc42ep4/Ptk2b/Arpc1a/Twf2	42
Brain	Brain	GO:0050805	negative regulation of synaptic transmission	6.29463e-13	2.07287e-11	1.46433e-11	Dgki/Prrt1/Hcn1/App/Gria1/Slc6a1/Grid2ip/Shank3/Iqsec2/Grid2/Shank2/Tnr/Nlgn3/Gnal/Myo5a/Cntnap2/Rapgef4/Ptk2b/Gabbr1	19
Brain	Brain	GO:0048638	regulation of developmental growth	6.36403e-13	2.07973e-11	1.46917e-11	Ptprs/Syt3/Olfm1/Apoe/App/Ncam1/Map1b/Map2/Mag/Gja1/Cdh4/Syt1/Syt2/Cdk5/Gdi1/Dip2b/Cdkl5/Unc13a/Wwc1/Omg/Wwc2/Cacna2d2/Ntrk3/Trim46/Clasp2/Tnr/Cpne5/Sgip1/Rims1/Rtn4/Rufy3/Rims2/Ndel1/Sema7a/Twf2/Cpne6/Plcb1/Rasal1/Mecp2	39
Brain	Brain	GO:2000310	regulation of NMDA receptor activity	6.67512e-13	2.16486e-11	1.52932e-11	Rgs9/Rasgrf1/Slc6a9/Grin2a/Rph3a/Rasgrf2/Dlg4/Nlgn3/Nlgn1/Nrxn1/Mapk8ip2/Ptk2b	12
Brain	Brain	GO:0090630	activation of GTPase activity	6.9747e-13	2.24501e-11	1.58594e-11	Rap1gap/Sipa1l3/Rasgrf1/Crkl/Iqsec3/Abr/Rap1gap2/Crk/Bcr/Ntrk3/Tiam2/Sipa1l2/Tbc1d10b/Sgsm1/Sipa1l1/Bcas3/Ngef/Ndel1/Ptk2b/Rasgrp1	20
Brain	Brain	GO:0010038	response to metal ion	7.88302e-13	2.51845e-11	1.7791e-11	Syt3/Hcn1/Prnp/App/Ncam1/Kcna1/Camk2b/Grin2a/Syt1/Syt2/Gdi1/Cpne2/Ppp2cb/Gabrb3/Slc30a3/Kcnma1/Dlg4/Nptx1/Slc25a23/Ahcyl1/Cpne4/Cpne5/Dlg2/Aldob/Syt12/Nlgn1/Nrxn1/Rasgrp2/Syt7/Mapk9/Cpne6/Rasal1/Mecp2	33
Brain	Brain	GO:0008361	regulation of cell size	9.52618e-13	3.02086e-11	2.13401e-11	Ptprs/Olfm1/Apoe/Map1b/Map2/Mag/Cdh4/Cdk5/Gdi1/Aqp4/Kcnma1/Dip2b/Cdkl5/Shank3/Rap1gap2/Omg/Ntrk3/Trim46/Clasp2/Tnr/Ogt/Slc12a5/Rtn4/Rufy3/Ndel1/Sema7a/Atp2b2/Twf2	28
Brain	Brain	GO:0050769	positive regulation of neurogenesis	1.04602e-12	3.29266e-11	2.32602e-11	Kalrn/Ptprz1/Bin1/Numbl/Hap1/Apoe/Nefl/Map1b/Mag/Camk2b/Cdh4/Gdi1/Plxna1/Rgs14/Epha4/Cdkl5/Tbc1d24/Grm5/Shank3/Snap91/Ntrk3/Tiam2/Map6/Baiap2/Gjc2/Trim32/Itpka/Rtn4/Snw1/Rufy3/Ndel1/Sema7a/Twf2	33
Brain	Brain	GO:0048791	calcium ion-regulated exocytosis of neurotransmitter	1.20784e-12	3.77427e-11	2.66624e-11	Syt1/Syt2/Snap25/Stx1b/Cacna1a/Unc13a/Cadps/Unc13c/Rims1/Rims2/Syt7	11
Brain	Brain	GO:0070588	calcium ion transmembrane transport	1.26047e-12	3.9102e-11	2.76226e-11	Slc25a25/Bin1/Hap1/Rgs9/Cacng2/Prnp/Itpr1/Prkce/Grin2a/Grin1/Fyn/Cdk5/Cacnb3/Plp1/Gnb5/Cacna1a/Pde4d/Grin2b/Slc25a23/Ubash3b/Gjc2/Ank2/Slc8a2/Cacnb4/Cacnb1/Myo5a/Vmp1/Micu3/Jph3/Cacng3/Ptk2b/Atp2b2/Cacna2d3	33
Brain	Brain	GO:0097484	dendrite extension	1.31021e-12	4.03527e-11	2.85062e-11	Syt3/Syt1/Syt2/Unc13a/Cyfip2/Sh3gl2/Cpne5/Wasf1/Rims1/Rtn4/Rims2/Cpne6/Rasal1/Mecp2	14
Brain	Brain	GO:0035637	multicellular organismal signaling	1.34872e-12	4.12419e-11	2.91344e-11	Bin1/Cntnap1/Cacng2/Kcna1/Mag/Gja1/Gria1/Kcna2/Cacna1a/Scn1b/Pde4d/Kcnma1/Scn2b/Ctnna3/Ntrk3/Nfasc/Nrcam/Tnr/Ank2/Cacnb4/Cntnap2/Rapgef4/Cacng3/Dpp6	24
Brain	Brain	GO:0032886	regulation of microtubule-based process	1.61529e-12	4.9043e-11	3.46453e-11	Ckap5/Camsap1/Hap1/Map1b/Nefh/Map2/Map9/Taok1/Arhgef2/Mapre1/Git1/Phldb1/Mapre3/Trim46/Fsd1/Map6/Cyld/Clasp1/Camsap3/Clasp2/Camsap2/Mark4/Gas2l1/Ccsap/Mapre2/Chmp4b/Chmp2a/Arhgef7/Tacc2/Map1a/Mecp2	31
Brain	Brain	GO:0035176	social behavior	1.83995e-12	5.54707e-11	3.9186e-11	Kalrn/Shank1/Grin1/Gad1/Gabrb3/Shank3/Dlg4/Nlgn2/Nrxn3/Shank2/Nlgn3/Cntnap2/Nrxn1/Mapk8ip2/Mecp2/Septin5	16
Brain	Brain	GO:1904861	excitatory synapse assembly	1.90346e-12	5.69841e-11	4.0255e-11	Ptprs/Lrrc4b/Shank3/Grid2/Nptx1/Nlgn2/Ntrk3/Sipa1l1/Lrrtm1/Nlgn1/Cntnap2/Nrxn1	12
Brain	Brain	GO:0001508	action potential	2.40513e-12	7.15026e-11	5.05113e-11	Bin1/Cntnap1/Hcn1/Kcna1/Gria1/Gna14/Grin2a/Cacnb3/Kcna2/Scn1b/Grin2b/Kcnma1/Scn2b/Ctnna3/Ntrk3/Nrcam/Ank2/Slc8a2/Cacnb4/Cntnap2/Rapgef4/Dpp6/Mecp2	23
Brain	Brain	GO:0001558	regulation of cell growth	2.74673e-12	8.10947e-11	5.72874e-11	Ptprs/Syt3/Olfm1/Apoe/Map1b/Map2/Mag/Gja1/Cdh4/Syt1/Syt2/Crkl/Cdk5/Gdi1/Dip2b/Dab2ip/Cdkl5/Unc13a/Tsg101/Omg/Crk/Ntrk3/Sbf1/Trim46/Clasp2/Tnr/Trim32/Gas2l1/Cpne5/Rims1/Rtn4/Rufy3/Rims2/Ndel1/Lgi1/Sema7a/Ptk2b/Twf2/Cpne6/Rasal1/Mecp2	41
Brain	Brain	GO:0007214	gamma-aminobutyric acid signaling pathway	3.10059e-12	9.09151e-11	6.42248e-11	Gabrg2/Gabra3/Gabra1/Gabrb3/Gabrb2/Cacna1a/Plcl1/Gabbr2/Phf24/Shisa7/Cacnb4/Gabbr1	12
Brain	Brain	GO:0097091	synaptic vesicle clustering	3.25886e-12	9.42647e-11	6.65911e-11	Syn1/Rab3a/Snap91/Syn2/Nlgn2/Nlgn3/Nlgn1/Nrxn1/Pclo/Magi2	10
Brain	Brain	GO:0099150	regulation of postsynaptic specialization assembly	3.25886e-12	9.42647e-11	6.65911e-11	Ptprs/Gap43/Lrrc4b/Arhgef9/Grid2/Nptx1/Ntrk3/Sipa1l1/Lrrtm1/Nrxn1	10
Brain	Brain	GO:0051258	protein polymerization	3.51763e-12	1.01067e-10	7.13963e-11	Ckap5/Camsap1/Bin1/Nefl/Map1b/Prkce/Map2/Eps8/Micall2/Cracd/Cyfip2/Ssh2/Mapre1/Git1/Mapre3/Clasp1/Camsap3/Cyria/Baiap2/Clasp2/Camsap2/Trim32/Chmp4b/Chmp2a/Ndel1/Arhgef7/Cdc42ep4/Ptk2b/Arpc1a/Twf2/Mecp2	31
Brain	Brain	GO:0051703	biological process involved in intraspecies interaction between organisms	4.06871e-12	1.15352e-10	8.14876e-11	Kalrn/Shank1/Grin1/Gad1/Gabrb3/Shank3/Dlg4/Nlgn2/Nrxn3/Shank2/Nlgn3/Cntnap2/Nrxn1/Mapk8ip2/Mecp2/Septin5	16
Brain	Brain	GO:0060999	positive regulation of dendritic spine development	4.06871e-12	1.15352e-10	8.14876e-11	Kalrn/Shank1/Apoe/Camk2b/Cdkl5/Shank3/Nlgn2/Cpeb3/Baiap2/Nlgn3/Itpka/Camk1/Nlgn1/Palm/Itsn1/Mecp2	16
Brain	Brain	GO:0008344	adult locomotory behavior	4.42762e-12	1.24702e-10	8.80926e-11	Kalrn/App/Grin1/Dnm1/Cacna1a/Epha4/Kcnma1/Eps8/Oxr1/Cntn2/Agtpbp1/Nlgn2/Sez6l/Atp1a3/Shank2/Tbce/Cacnb4/Cend1/Adam22/Mecp2	20
Brain	Brain	GO:1902115	regulation of organelle assembly	5.17971e-12	1.4493e-10	1.02383e-10	Ptprs/Hap1/Src/Gap43/Lrrc4b/Stam/G3bp2/Arhgef9/Cdkl5/Arhgef2/Tsg101/Grid2/Nptx1/Ntrk3/Syne1/Ccp110/Cyld/Rab3gap2/Sipa1l1/Mark4/Lrrtm1/Ccsap/Atg3/Nrxn1/Chmp4b/Chmp2a/Mapk9	27
Brain	Brain	GO:0051261	protein depolymerization	5.28842e-12	1.47011e-10	1.03853e-10	Camsap1/Map1b/Map2/Eps8/Taok1/Cracd/Arhgef2/Sh3gl1/Sh3gl2/Sh3gl3/Clasp1/Dnajc6/Camsap3/Clasp2/Camsap2/Mical3/Gas2l1/Ccsap/Mical1/Map1a/Twf2	21
Brain	Brain	GO:0030516	regulation of axon extension	6.25028e-12	1.72629e-10	1.21949e-10	Ptprs/Olfm1/Apoe/Map1b/Map2/Mag/Cdh4/Cdk5/Gdi1/Dip2b/Cdkl5/Ntrk3/Trim46/Clasp2/Tnr/Rtn4/Rufy3/Ndel1/Sema7a/Twf2	20
Brain	Brain	GO:1900271	regulation of long-term synaptic potentiation	6.67383e-12	1.83145e-10	1.29379e-10	Kalrn/Prnp/Apoe/Igsf11/App/Prkar1b/Rab3a/Epha4/Shank3/Cpeb3/Nlgn3/Shisa7/Cyp46a1/Nos1/Stau1	15
Brain	Brain	GO:0061387	regulation of extent of cell growth	8.47918e-12	2.31206e-10	1.6333e-10	Ptprs/Olfm1/Apoe/Map1b/Map2/Mag/Cdh4/Cdk5/Gdi1/Dip2b/Cdkl5/Omg/Ntrk3/Trim46/Clasp2/Tnr/Rtn4/Rufy3/Ndel1/Sema7a/Twf2	21
Brain	Brain	GO:0048675	axon extension	8.82359e-12	2.39075e-10	1.68889e-10	Ptprs/Olfm1/Apoe/Map1b/Map2/Mag/Cdh4/Cdk5/Gdi1/Dip2b/Cdkl5/Ntrk3/Trim46/Clasp2/Tnr/Nlgn3/Rtn4/Rufy3/Ndel1/Dclk1/Sema7a/Twf2	22
Brain	Brain	GO:0006816	calcium ion transport	1.04653e-11	2.81774e-10	1.99053e-10	Slc25a25/Bin1/Hap1/Rgs9/Cacng2/Prnp/Itpr1/Prkce/Gja1/Camk2b/Grin2a/Grin1/Fyn/Cdk5/Cacnb3/Plp1/Gnb5/Cacna1a/Pde4d/Grin2b/Slc25a23/Cacna2d2/Ubash3b/Gjc2/Ank2/Slc8a2/Cacnb4/Cacnb1/Camk2g/Myo5a/Vmp1/Micu3/Oga/Jph3/Cacng3/Ptk2b/Atp2b2/Nos1/Cacna2d3	39
Brain	Brain	GO:1903532	positive regulation of secretion by cell	1.174e-11	3.14117e-10	2.21901e-10	Stx1a/Prkce/Gja1/Syt1/Ppp3cb/Cdk5/Snap25/Stx1b/Rab3a/Map2k6/Stam/Grin2b/Prkcq/Unc13a/Stxbp5l/Tsg101/Nlgn2/Cadps/Clasp1/Frmd4a/Clasp2/Pex5l/Stxbp5/Nlgn1/Rtn4/Ppid/Chmp2a/Oga/Rapgef4/Arhgef7/Syt7/Mapk9/Gabbr1/Itsn1/Septin5	35
Brain	Brain	GO:0099174	regulation of presynapse organization	1.74242e-11	4.63311e-10	3.27295e-10	Ptprs/Lrrc4b/App/Snap91/Grid2/Nlgn2/Ntrk3/Slitrk5/Nlgn3/Lrrtm1/Nlgn1/Nrxn1/Gpc6	13
Brain	Brain	GO:0099563	modification of synaptic structure	1.79365e-11	4.73988e-10	3.34838e-10	Kalrn/Cttnbp2/Epha4/Camkv/Arhgap44/Dlgap3/Baiap2/Wasf1/Gripap1/Wasf3/Itsn1/Stau1	12
Brain	Brain	GO:0010976	positive regulation of neuron projection development	1.88885e-11	4.96083e-10	3.50446e-10	Kalrn/Ptprz1/Hap1/Apoe/Itpr1/Cntn1/Atp1b2/Camk2b/Fyn/Scn1b/Dab2ip/Pacsin1/Elavl4/Ntrk3/Lrrc7/Negr1/Baiap2/Ndrg4/Camk1d/Itpka/Acsl6/Camk1/Rtn4/Ndel1/Ptk2b/Magi2/Twf2	27
Brain	Brain	GO:0019226	transmission of nerve impulse	2.15748e-11	5.63181e-10	3.97846e-10	Cntnap1/Cacng2/Kcna1/Mag/Gria1/Kcna2/Cacna1a/Scn1b/Kcnma1/Ntrk3/Nfasc/Nrcam/Tnr/Cacnb4/Cntnap2/Rapgef4/Cacng3/Dpp6	18
Brain	Brain	GO:0010807	regulation of synaptic vesicle priming	2.25867e-11	5.86021e-10	4.13981e-10	Stx1a/Napb/Stx1b/Rab3a/Unc13a/Stxbp5/Rims1/Napa	8
Brain	Brain	GO:0048172	regulation of short-term neuronal synaptic plasticity	2.45442e-11	6.25439e-10	4.41827e-10	Syngr1/Syn1/Ppfia3/Rab3a/Shisa6/Unc13a/Slc4a10/Shisa7/Slc8a2/Shisa9	10
Brain	Brain	GO:0097107	postsynaptic density assembly	2.45442e-11	6.25439e-10	4.41827e-10	Ptprs/Lrrc4b/Shank3/Grid2/Nptx1/Nlgn2/Ntrk3/Sipa1l1/Lrrtm1/Nrxn1	10
Brain	Brain	GO:0098962	regulation of postsynaptic neurotransmitter receptor activity	2.45442e-11	6.25439e-10	4.41827e-10	Dlgap4/Src/App/Shisa6/Nptx1/Dlgap3/Dlgap2/Shisa7/Shisa9/Dlgap1	10
Brain	Brain	GO:0051932	synaptic transmission, GABAergic	2.50766e-11	6.35223e-10	4.48738e-10	Hap1/Prkce/Gabrg2/Gabra3/Slc6a1/Dnm1/Usp46/Gabra1/Gabrb3/Gabrb2/Plcl1/Nlgn2/Phf24/Nlgn1/Cntnap2	15
Brain	Brain	GO:0031110	regulation of microtubule polymerization or depolymerization	2.59421e-11	6.53284e-10	4.61497e-10	Ckap5/Camsap1/Map1b/Map2/Taok1/Arhgef2/Mapre1/Git1/Mapre3/Clasp1/Camsap3/Clasp2/Camsap2/Gas2l1/Mapre2/Arhgef7/Map1a/Mecp2	18
Brain	Brain	GO:0001764	neuron migration	2.7721e-11	6.93997e-10	4.90258e-10	Ptprz1/Olfm1/Gja1/Camk2b/Gpm6a/Fyn/Crkl/Cdk5/Mrtfb/Phactr1/Dab2ip/Cdkl5/Tbc1d24/Arhgef2/Astn1/Cntn2/Crk/Ntrk3/Trim46/Adgrl3/Nav1/Mark1/Ndel1/Mapk8ip3/Dclk1	25
Brain	Brain	GO:0008277	regulation of G protein-coupled receptor signaling pathway	2.79793e-11	6.96392e-10	4.91949e-10	Rgs9/Rgs7/Pde4a/App/Camk2b/Dnm1/Rgs14/Pde4d/Grm5/Grk3/Kctd8/Kctd16/Gprasp1/Cntn2/Git1/Gpsm1/Phf24/Pde10a/Necab2/Nos1/Plcb1	21
Brain	Brain	GO:0007163	establishment or maintenance of cell polarity	2.85031e-11	7.05327e-10	4.98262e-10	Ckap5/Sipa1l3/Rab11fip2/Map1b/Map2/Gja1/Crkl/Dlg3/Brsk1/Arhgef2/Snap91/Crk/Brsk2/Lrrc7/Clasp1/Camsap3/Prickle2/Frmd4a/Clasp2/Bcas3/Amot/Dlg2/Nsfl1c/Rufy3/Amotl1/Ndel1/Ptk2b	27
Brain	Brain	GO:0072384	organelle transport along microtubule	3.14211e-11	7.73067e-10	5.46115e-10	Hap1/Dync1i1/Nefl/Map1b/Nefh/Map2/Kif5a/Agtpbp1/Trim46/Map6/Ap3m2/Wasf1/Ndel1/Ap3b2/Actr10/Rasgrp1/Mecp2	17
Brain	Brain	GO:0031623	receptor internalization	3.22807e-11	7.89679e-10	5.5785e-10	Flot1/Hap1/Cacng2/App/Gria1/Gria2/Napb/Dnm1/Snap25/Usp46/Grk3/Cntn2/Pacsin1/Dlg4/Sh3gl2/Lrrtm1/Sirt2/Necab2/Cacng3/Wdr54/Magi2	21
Brain	Brain	GO:0043523	regulation of neuron apoptotic process	3.38488e-11	8.23333e-10	5.81624e-10	Ptprz1/Syngap1/Srpk2/Cntfr/Prnp/Apoe/Nefl/App/Mag/Grin1/Fyn/Map2k4/Cdk5/Hdgf/Dnajc5/Gabrb3/Gabrb2/Prkcg/Cacna1a/Kcnma1/Agap2/Oxr1/Grid2/Grik5/Set/Trim2/Ptk2b/Nos1/Itsn1/Mecp2	30
Brain	Brain	GO:0006898	receptor-mediated endocytosis	3.64388e-11	8.81324e-10	6.22591e-10	Flot1/Hap1/Cacng2/Apoe/App/Gria1/Gria2/Napb/Dnm1/Snap25/Usp46/Grk3/Cntn2/Snap91/Pacsin1/Dlg4/Sh3gl2/Sh3gl3/Dnajc6/Nlgn3/Lrrtm1/Wasf1/Sgip1/Sirt2/Necab2/Cacng3/Wdr54/Magi2/Itsn1	29
Brain	Brain	GO:0048169	regulation of long-term neuronal synaptic plasticity	3.91096e-11	9.40607e-10	6.64469e-10	Syngap1/Syngr1/App/Camk2b/Grin2a/Grin1/Grin2b/Grm5/Shank3/Dlg4/Neto1/Rims1	12
Brain	Brain	GO:0071248	cellular response to metal ion	4.55085e-11	1.08839e-09	7.68867e-10	Syt3/Prnp/Kcna1/Grin2a/Syt1/Syt2/Cpne2/Gabrb3/Dlg4/Nptx1/Slc25a23/Cpne4/Cpne5/Dlg2/Syt12/Nlgn1/Nrxn1/Rasgrp2/Syt7/Mapk9/Cpne6/Rasal1/Mecp2	23
Brain	Brain	GO:0016050	vesicle organization	4.80396e-11	1.14254e-09	8.07121e-10	Stx1a/Syt3/Dnm1/Syt1/Syt2/Snap25/Stx1b/Rab3a/Vamp2/Stam/Ccdc136/Slc17a7/Washc4/Unc13a/Tsg101/Snap91/Grik5/Dlg4/Cadps/Snph/Hook3/Trim9/Unc13c/Agfg1/Vps18/Snap47/Chmp4b/Stx12/Stx6/Syt7	30
Brain	Brain	GO:0035640	exploration behavior	5.65722e-11	1.33804e-09	9.45229e-10	Apoe/Prkce/Gad1/Gabrb3/Shank3/Slc4a10/Dlg4/Nlgn2/Shank2/Tnr/Lrrtm1/Jph3	12
Brain	Brain	GO:0031109	microtubule polymerization or depolymerization	6.64487e-11	1.563e-09	1.10415e-09	Ckap5/Camsap1/Map1b/Map2/Taok1/Arhgef2/Mapre1/Git1/Mapre3/Clasp1/Camsap3/Clasp2/Camsap2/Gas2l1/Ccsap/Mapre2/Ndel1/Arhgef7/Map1a/Mecp2	20
Brain	Brain	GO:1901214	regulation of neuron death	9.95706e-11	2.3293e-09	1.64548e-09	Ptprz1/Syngap1/Srpk2/Cntfr/Prnp/Apoe/Nefl/Itpr1/App/Mag/Grin1/Fyn/Map2k4/Cdk5/Hdgf/Dnajc5/Gabrb3/Gabrb2/Prkcg/Cacna1a/Grin2b/Kcnma1/Agap2/Tbc1d24/Oxr1/Grid2/Grik5/Egln1/Chmp4b/Set/Trim2/Ptk2b/Nos1/Itsn1/Mecp2	35
Brain	Brain	GO:0030307	positive regulation of cell growth	1.12896e-10	2.62667e-09	1.85555e-09	Syt3/Apoe/Map1b/Cdh4/Syt1/Syt2/Gdi1/Cdkl5/Unc13a/Crk/Ntrk3/Trim32/Cpne5/Rims1/Rtn4/Rufy3/Rims2/Ndel1/Lgi1/Sema7a/Ptk2b/Twf2/Cpne6/Rasal1/Mecp2	25
Brain	Brain	GO:1903421	regulation of synaptic vesicle recycling	1.18105e-10	2.73302e-09	1.93067e-09	Dnm1/Ppp3cb/Stx1b/Vamp2/Slc17a7/Snap91/Sh3gl1/Gripap1/Nlgn1/Pclo/Syt7	11
Brain	Brain	GO:0051965	positive regulation of synapse assembly	1.19503e-10	2.74461e-09	1.93886e-09	Lrrc4b/Adgrb1/Grid2/Nlgn2/Ntrk3/Adgrl1/Adgrl3/Lrrtm4/Adgrb3/Slitrk5/Nlgn3/Lrrtm3/Adgrb2/Lrrtm1/Nlgn1/Nrxn1	16
Brain	Brain	GO:0021700	developmental maturation	1.19888e-10	2.74461e-09	1.93886e-09	Shank1/S1pr1/Nefl/App/Gja1/Camk2b/Grin1/Plp1/Rab3a/Cacna1a/Kcnma1/Slc17a7/Dab2ip/Unc13a/Cntn2/Bcan/Dlg4/Sez6l/Adgrl1/Adgrb3/Nfasc/Nrcam/Unc13c/Sirt2/Dlg2/Myo5a/Cntnap2/Nrxn1/Cend1/Ptk2b/Palm/Plcb1/Mecp2	33
Brain	Brain	GO:0008090	retrograde axonal transport	1.27523e-10	2.90386e-09	2.05137e-09	Hap1/Bsn/Nefl/Kif5a/Agtpbp1/Dlg2/Ndel1/Map1a/Actr10/Mecp2	10
Brain	Brain	GO:0051047	positive regulation of secretion	1.37669e-10	3.11831e-09	2.20285e-09	Stx1a/Prkce/Gja1/Slc6a1/Syt1/Ppp3cb/Cdk5/Snap25/Stx1b/Rab3a/Map2k6/Stam/Grin2b/Prkcq/Unc13a/Stxbp5l/Tsg101/Nlgn2/Cadps/Clasp1/Frmd4a/Clasp2/Pex5l/Stxbp5/Nlgn1/Rtn4/Ppid/Chmp2a/Oga/Rapgef4/Arhgef7/Syt7/Mapk9/Gabbr1/Itsn1/Septin5	36
Brain	Brain	GO:0030900	forebrain development	1.50783e-10	3.39738e-09	2.4e-09	Ptprs/Numbl/Hap1/Src/App/Ncam1/Atp1b2/Kcna1/Grin1/Fyn/Crkl/Cdk5/Mrtfb/Phactr1/Dab2ip/Shank3/Slc4a10/Cntn2/Bcan/Elavl4/Crk/Agtpbp1/Dclk2/Slitrk5/Hook3/Tnr/Atat1/Rtn4/Cntnap2/Ndel1/Mapk8ip3/Tacc2/Dclk1/Sema7a/Plcb1	35
Brain	Brain	GO:0031111	negative regulation of microtubule polymerization or depolymerization	1.5265e-10	3.42143e-09	2.41699e-09	Camsap1/Map1b/Map2/Taok1/Arhgef2/Mapre1/Clasp1/Camsap3/Clasp2/Camsap2/Gas2l1/Arhgef7/Map1a	13
Brain	Brain	GO:1903859	regulation of dendrite extension	1.7592e-10	3.92246e-09	2.77093e-09	Syt3/Syt1/Syt2/Unc13a/Cpne5/Rims1/Rtn4/Rims2/Cpne6/Rasal1/Mecp2	11
Brain	Brain	GO:0008089	anterograde axonal transport	2.64418e-10	5.86516e-09	4.1433e-09	Hap1/Nefl/Map2/Kif5c/Kif5a/Agtpbp1/Trim46/Ap3m2/Dlg2/Mapk8ip3/Ap3b2/Map1a/Mecp2	13
Brain	Brain	GO:0030010	establishment of cell polarity	2.6969e-10	5.95125e-09	4.20412e-09	Sipa1l3/Rab11fip2/Map1b/Map2/Gja1/Crkl/Brsk1/Arhgef2/Crk/Brsk2/Clasp1/Camsap3/Prickle2/Frmd4a/Bcas3/Amot/Nsfl1c/Rufy3/Amotl1/Ndel1/Ptk2b	21
Brain	Brain	GO:1903829	positive regulation of protein localization	2.73825e-10	6.0115e-09	4.24668e-09	Rab11fip2/Cacng2/Prnp/Src/App/Prkce/Gja1/Fyn/Ppp3cb/Ppm1a/Cdk5/Cacnb3/Vamp2/Prkcq/Stxbp5l/Tsg101/Dlg4/Nlgn2/Dpp10/Cyld/Frmd4a/Clasp2/Nlgn3/Bcas3/Ogt/Mark4/Cacnb4/Camk1/Necab2/Myo5a/Nlgn1/Rtn4/Ppid/Nrxn1/Rufy3/Oga/Rapgef4/Map1a/Dpp6	39
Brain	Brain	GO:0006904	vesicle docking involved in exocytosis	3.01191e-10	6.57857e-09	4.64727e-09	Ncam1/Ppfia3/Stx1b/Rab3a/Vamp2/Unc13a/Unc13c/Vps18/Rims1/Nrxn1/Rims2/Septin5	12
Brain	Brain	GO:1904064	positive regulation of cation transmembrane transport	3.22843e-10	7.01569e-09	4.95607e-09	Hap1/Rgs9/Rgs7/Cacng2/Hcn1/Atp1b2/Kcna1/Slc6a9/Cdk5/Cacnb3/Plp1/Atp1b3/Shank3/Gjc2/Nlgn3/Ank2/Cacnb4/Vmp1/Cacng3/Nos1/Plcb1/Dpp6	22
Brain	Brain	GO:1902473	regulation of protein localization to synapse	3.30106e-10	7.13729e-09	5.04197e-09	Kalrn/Iqsec2/Arhgap44/Nlgn2/Nlgn3/Gripap1/Nlgn1/Rapgef4/Gpc6/Magi2	10
Brain	Brain	GO:0048639	positive regulation of developmental growth	3.39894e-10	7.31198e-09	5.16538e-09	Syt3/Apoe/Ncam1/Map1b/Cdh4/Syt1/Syt2/Gdi1/Cdkl5/Unc13a/Cacna2d2/Ntrk3/Cpne5/Sgip1/Rims1/Rtn4/Rufy3/Rims2/Ndel1/Sema7a/Twf2/Cpne6/Plcb1/Rasal1/Mecp2	25
Brain	Brain	GO:0016081	synaptic vesicle docking	3.84599e-10	8.19139e-09	5.78661e-09	Ppfia3/Stx1b/Vamp2/Unc13a/Unc13c/Rims1/Rims2/Septin5	8
Brain	Brain	GO:0099151	regulation of postsynaptic density assembly	3.84599e-10	8.19139e-09	5.78661e-09	Ptprs/Lrrc4b/Grid2/Nptx1/Ntrk3/Sipa1l1/Lrrtm1/Nrxn1	8
Brain	Brain	GO:0007026	negative regulation of microtubule depolymerization	5.31334e-10	1.12606e-08	7.95478e-09	Camsap1/Map1b/Map2/Taok1/Arhgef2/Clasp1/Camsap3/Clasp2/Camsap2/Gas2l1/Map1a	11
Brain	Brain	GO:1901215	negative regulation of neuron death	5.62998e-10	1.18729e-08	8.38731e-09	Ptprz1/Syngap1/Cntfr/Apoe/Nefl/Itpr1/App/Mag/Grin1/Fyn/Map2k4/Cdk5/Hdgf/Dnajc5/Gabrb3/Gabrb2/Prkcg/Cacna1a/Agap2/Tbc1d24/Oxr1/Chmp4b/Set/Ptk2b/Nos1/Itsn1/Mecp2	27
Brain	Brain	GO:0051402	neuron apoptotic process	5.89395e-10	1.23686e-08	8.73752e-09	Ptprz1/Syngap1/Srpk2/Cntfr/Prnp/Apoe/Nefl/App/Mag/Grin1/Fyn/Map2k4/Cdk5/Hdgf/Dnajc5/Gabrb3/Gabrb2/Prkcg/Cacna1a/Kcnma1/Agap2/Oxr1/Grid2/Grik5/Set/Trim2/Ptk2b/Nos1/Itsn1/Mecp2	30
Brain	Brain	GO:0032271	regulation of protein polymerization	6.17844e-10	1.29024e-08	9.11458e-09	Ckap5/Camsap1/Bin1/Map1b/Prkce/Map2/Eps8/Cracd/Cyfip2/Ssh2/Mapre1/Git1/Mapre3/Camsap3/Cyria/Baiap2/Clasp2/Camsap2/Arhgef7/Cdc42ep4/Ptk2b/Arpc1a/Twf2/Mecp2	24
Brain	Brain	GO:0034767	positive regulation of ion transmembrane transport	6.74086e-10	1.40085e-08	9.896e-09	Hap1/Rgs9/Rgs7/Cacng2/Hcn1/Atp1b2/Kcna1/Slc6a9/Cdk5/Cacnb3/Plp1/Atp1b3/Shank3/Gjc2/Nlgn3/Ank2/Cacnb4/Myo5a/Vmp1/Cacng3/Nos1/Plcb1/Dpp6	23
Brain	Brain	GO:1902991	regulation of amyloid precursor protein catabolic process	7.31395e-10	1.51261e-08	1.06855e-08	Bin1/Hap1/Olfm1/Prnp/Apoe/App/Epha4/Unc13a/Lrrtm3/Rtn1/Rtn4/Rtn3	12
Brain	Brain	GO:0051592	response to calcium ion	7.35639e-10	1.51407e-08	1.06958e-08	Syt3/Hcn1/App/Syt1/Syt2/Gdi1/Cpne2/Kcnma1/Slc25a23/Ahcyl1/Cpne4/Cpne5/Syt12/Nlgn1/Nrxn1/Rasgrp2/Syt7/Cpne6/Rasal1	19
Brain	Brain	GO:0048499	synaptic vesicle membrane organization	7.79511e-10	1.59669e-08	1.12795e-08	Stx1a/Syngr1/Syt1/Syt2/Snap25/Stx1b/Rab3a/Grik5/Snap47/Syt7	10
Brain	Brain	GO:1902904	negative regulation of supramolecular fiber organization	7.87073e-10	1.60097e-08	1.13097e-08	Camsap1/Shank1/S1pr1/Apoe/Map1b/Map2/Eps8/Shank3/Taok1/Cracd/Ssh2/Arhgef2/Mapre1/Clasp1/Camsap3/Clasp2/Camsap2/Pak2/Gas2l1/Arhgef7/Map1a/Twf2	22
Brain	Brain	GO:0010977	negative regulation of neuron projection development	7.8908e-10	1.60097e-08	1.13097e-08	Ptprs/Ptprz1/Syngap1/Apoe/Map2/Mag/Cdk5/Gdi1/Cyth2/Crmp1/Epha4/Dip2b/Rap1gap2/Trim46/Tnr/Nlgn3/Ngef/Nlgn1/Rtn4/Rufy3/Sema7a	21
Brain	Brain	GO:0045927	positive regulation of growth	7.94942e-10	1.60526e-08	1.134e-08	Syt3/Apoe/Ncam1/Map1b/Cdh4/Syt1/Syt2/Gdi1/Cdkl5/Unc13a/Crk/Rftn1/Cacna2d2/Ntrk3/Trim32/Cpne5/Sgip1/Rims1/Rtn4/Rufy3/Rims2/Ndel1/Lgi1/Sema7a/Ptk2b/Twf2/Cpne6/Plcb1/Rasal1/Mecp2	30
Brain	Brain	GO:0032411	positive regulation of transporter activity	1.0893e-09	2.18934e-08	1.54661e-08	Hap1/Rgs9/Cacng2/Hcn1/Atp1b2/Kcna1/Slc6a9/Cdk5/Cacnb3/Atp1b3/Shank3/Nlgn3/Ank2/Cacnb4/Syngr3/Myo5a/Vmp1/Cacng3/Plcb1	19
Brain	Brain	GO:1903861	positive regulation of dendrite extension	1.1632e-09	2.32694e-08	1.64381e-08	Syt3/Syt1/Syt2/Unc13a/Cpne5/Rims1/Rims2/Cpne6/Rasal1/Mecp2	10
Brain	Brain	GO:0072578	neurotransmitter-gated ion channel clustering	1.34383e-09	2.67579e-08	1.89025e-08	Apoe/Shisa6/Shank3/Dlg4/Nlgn2/Lrrtm4/Shisa7/Nlgn1/Nrxn1	9
Brain	Brain	GO:0034764	positive regulation of transmembrane transport	1.35152e-09	2.67864e-08	1.89226e-08	Osbpl8/Hap1/Rgs9/Rgs7/Cacng2/Hcn1/Atp1b2/Kcna1/Slc6a9/Cdk5/Cacnb3/Plp1/Atp1b3/Shank3/Gjc2/Nlgn3/Ank2/Cacnb4/Acsl6/Myo5a/Vmp1/Oga/Cacng3/Nos1/Plcb1/Dpp6	26
Brain	Brain	GO:0042063	gliogenesis	1.42849e-09	2.78527e-08	1.96759e-08	Ckap5/Ptprz1/Bin1/Cntnap1/Gap43/App/Cntn1/Atp1b2/Mag/Grin1/Crkl/Cdk5/Plp1/Epha4/Dab2ip/Shank3/Cntn2/Omg/Ntrk3/Cspg5/Opalin/Gjc2/Nlgn3/Sirt2/Wasf3/Rtn4/Cntnap2/Arhgef7/Gpc1/Adam22/Mecp2	31
Brain	Brain	GO:0031114	regulation of microtubule depolymerization	1.43135e-09	2.78527e-08	1.96759e-08	Camsap1/Map1b/Map2/Taok1/Arhgef2/Clasp1/Camsap3/Clasp2/Camsap2/Gas2l1/Map1a	11
Brain	Brain	GO:0060292	long-term synaptic depression	1.43135e-09	2.78527e-08	1.96759e-08	Dgki/Prrt1/App/Gria1/Grid2ip/Shank3/Iqsec2/Grid2/Shank2/Gnal/Ptk2b	11
Brain	Brain	GO:1905606	regulation of presynapse assembly	1.43135e-09	2.78527e-08	1.96759e-08	Ptprs/Lrrc4b/App/Grid2/Nlgn2/Ntrk3/Slitrk5/Lrrtm1/Nlgn1/Nrxn1/Gpc6	11
Brain	Brain	GO:0032970	regulation of actin filament-based process	1.64558e-09	3.18766e-08	2.25185e-08	Shank1/S1pr1/Bin1/Prkce/Gpm6b/Abi2/Pdlim4/Pde4d/Prkcq/Eps8/Shank3/Taok1/Cracd/Cyfip2/Arhgap44/Ssh2/Crk/Ctnna3/Ntrk3/Clasp1/Cyria/Baiap2/Clasp2/Ank2/Bcas3/Pak2/Arfip2/Wasf1/Wasf3/Cdc42ep4/Ptk2b/Arpc1a/Nos1/Twf2	34
Brain	Brain	GO:0001941	postsynaptic membrane organization	1.65429e-09	3.1901e-08	2.25357e-08	Apoe/Crkl/Shisa6/Shank3/Dlg4/Nlgn2/Lrrtm4/Nlgn3/Shisa7/Nlgn1/Nrxn1/Magi2	12
Brain	Brain	GO:0070997	neuron death	1.94354e-09	3.73107e-08	2.63573e-08	Ptprz1/Syngap1/Srpk2/Cntfr/Prnp/Apoe/Nefl/Itpr1/App/Mag/Grin1/Fyn/Map2k4/Cdk5/Hdgf/Dnajc5/Gabrb3/Gabrb2/Prkcg/Cacna1a/Grin2b/Kcnma1/Agap2/Tbc1d24/Oxr1/Grid2/Grik5/Egln1/Chmp4b/Set/Trim2/Ptk2b/Nos1/Itsn1/Mecp2	35
Brain	Brain	GO:1901890	positive regulation of cell junction assembly	2.02834e-09	3.87648e-08	2.73845e-08	Flot1/Lrrc4b/Adgrb1/Grid2/Nlgn2/Ntrk3/Adgrl1/Adgrl3/Lrrtm4/Adgrb3/Slitrk5/Nlgn3/Lrrtm3/Adgrb2/Lrrtm1/Nlgn1/Cntnap2/Nrxn1	18
Brain	Brain	GO:0032414	positive regulation of ion transmembrane transporter activity	2.63881e-09	5.02078e-08	3.54681e-08	Hap1/Rgs9/Cacng2/Hcn1/Atp1b2/Kcna1/Slc6a9/Cdk5/Cacnb3/Atp1b3/Shank3/Nlgn3/Ank2/Cacnb4/Myo5a/Vmp1/Cacng3/Plcb1	18
Brain	Brain	GO:0043524	negative regulation of neuron apoptotic process	2.72974e-09	5.17079e-08	3.65278e-08	Ptprz1/Syngap1/Cntfr/Apoe/Nefl/Mag/Grin1/Fyn/Map2k4/Hdgf/Dnajc5/Gabrb3/Gabrb2/Prkcg/Cacna1a/Agap2/Oxr1/Set/Ptk2b/Nos1/Itsn1/Mecp2	22
Brain	Brain	GO:0035235	ionotropic glutamate receptor signaling pathway	2.91303e-09	5.44572e-08	3.847e-08	Kalrn/App/Gria2/Grin2a/Grin1/Plp1/Grin2b/Atp1a3	8
Brain	Brain	GO:1904889	regulation of excitatory synapse assembly	2.91303e-09	5.44572e-08	3.847e-08	Ptprs/Lrrc4b/Grid2/Nptx1/Ntrk3/Sipa1l1/Lrrtm1/Nrxn1	8
Brain	Brain	GO:1990806	ligand-gated ion channel signaling pathway	2.91303e-09	5.44572e-08	3.847e-08	Kalrn/App/Gria2/Grin2a/Grin1/Plp1/Grin2b/Atp1a3	8
Brain	Brain	GO:1903169	regulation of calcium ion transmembrane transport	2.94713e-09	5.48551e-08	3.87511e-08	Bin1/Hap1/Rgs9/Prnp/Prkce/Fyn/Cdk5/Cacnb3/Plp1/Gnb5/Cacna1a/Pde4d/Ubash3b/Gjc2/Ank2/Cacnb4/Cacnb1/Myo5a/Vmp1/Jph3/Ptk2b	21
Brain	Brain	GO:0031629	synaptic vesicle fusion to presynaptic active zone membrane	3.37758e-09	6.25949e-08	4.42187e-08	Stx1a/Syt1/Syt2/Snap25/Stx1b/Rab3a/Grik5/Snap47/Syt7	9
Brain	Brain	GO:0007018	microtubule-based movement	3.41417e-09	6.30003e-08	4.45051e-08	Hap1/Dync1i1/Bsn/Nefl/Nefm/App/Map1b/Nefh/Map2/Kif5c/Kif5a/Aqp4/Kifap3/Ktn1/Kif3b/Agtpbp1/Trim46/Map6/Camsap3/Ap3m2/Wasf1/Dlg2/Myo5a/Tpgs1/Ndel1/Mapk8ip3/Ap3b2/Kif21b/Kif21a/Map1a/Actr10/Stau1/Rasgrp1/Mecp2	34
Brain	Brain	GO:0051494	negative regulation of cytoskeleton organization	3.6292e-09	6.66808e-08	4.7105e-08	Camsap1/Shank1/S1pr1/Map1b/Map2/Eps8/Shank3/Taok1/Cracd/Ssh2/Arhgef2/Mapre1/Clasp1/Camsap3/Clasp2/Camsap2/Pak2/Gas2l1/Arhgef7/Map1a/Twf2	21
Brain	Brain	GO:0050772	positive regulation of axonogenesis	4.3572e-09	7.97143e-08	5.63123e-08	Apoe/Nefl/Map1b/Cdh4/Gdi1/Plxna1/Cdkl5/Snap91/Ntrk3/Tiam2/Map6/Rtn4/Rufy3/Ndel1/Sema7a/Twf2	16
Brain	Brain	GO:0051924	regulation of calcium ion transport	4.52588e-09	8.24481e-08	5.82435e-08	Bin1/Hap1/Rgs9/Prnp/Itpr1/Prkce/Gja1/Grin1/Fyn/Cdk5/Cacnb3/Plp1/Gnb5/Cacna1a/Pde4d/Ubash3b/Gjc2/Ank2/Cacnb4/Cacnb1/Myo5a/Vmp1/Oga/Jph3/Ptk2b/Atp2b2/Nos1	27
Brain	Brain	GO:1904646	cellular response to amyloid-beta	4.91095e-09	8.90838e-08	6.29311e-08	Prnp/App/Gja1/Fyn/Cdk5/Cacna1a/Epha4/Grm5/Atp1a3/Cacnb1	10
Brain	Brain	GO:0097062	dendritic spine maintenance	5.16059e-09	9.28255e-08	6.55744e-08	Ckap5/Prnp/Apoe/App/Grin1/Fyn/Grin2b/Itpka/Cntnap2	9
Brain	Brain	GO:0099500	vesicle fusion to plasma membrane	5.16059e-09	9.28255e-08	6.55744e-08	Stx1a/Syt1/Syt2/Snap25/Stx1b/Rab3a/Grik5/Snap47/Syt7	9
Brain	Brain	GO:0007019	microtubule depolymerization	7.10127e-09	1.26669e-07	8.94822e-08	Camsap1/Map1b/Map2/Taok1/Arhgef2/Clasp1/Camsap3/Clasp2/Camsap2/Gas2l1/Ccsap/Map1a	12
Brain	Brain	GO:0031103	axon regeneration	7.10127e-09	1.26669e-07	8.94822e-08	Ptprs/Gap43/Nefl/Nefh/Mag/Epha4/Omg/Ntrk3/Tnr/Rtn4/Ndel1/Mapk8ip3	12
Brain	Brain	GO:0099010	modification of postsynaptic structure	7.7179e-09	1.37097e-07	9.68488e-08	Kalrn/Cttnbp2/Camkv/Arhgap44/Baiap2/Wasf1/Wasf3/Itsn1/Stau1	9
Brain	Brain	GO:0090150	establishment of protein localization to membrane	8.59267e-09	1.50779e-07	1.06514e-07	Get3/Cacng2/Prnp/Fyn/Cdk5/Gdi1/Cacnb3/Snap25/Stx1b/Vamp2/Arhgap44/Mapk10/Rftn1/Sgta/Rab3gap2/Prepl/Emc1/Ogt/Cacnb1/Snap47/Gripap1/Sgtb/Chmp4b/Oga/Tomm40	25
Brain	Brain	GO:0032011	ARF protein signal transduction	8.66423e-09	1.50779e-07	1.06514e-07	Cyth2/Iqsec3/Psd/Iqsec2/Git1/Psd2/Mapre2/Arfgap1	8
Brain	Brain	GO:0032012	regulation of ARF protein signal transduction	8.66423e-09	1.50779e-07	1.06514e-07	Cyth2/Iqsec3/Psd/Iqsec2/Git1/Psd2/Mapre2/Arfgap1	8
Brain	Brain	GO:0035641	locomotory exploration behavior	8.66423e-09	1.50779e-07	1.06514e-07	Apoe/Prkce/Gad1/Shank3/Slc4a10/Dlg4/Nlgn2/Tnr	8
Brain	Brain	GO:1905874	regulation of postsynaptic density organization	8.66423e-09	1.50779e-07	1.06514e-07	Ptprs/Lrrc4b/Grid2/Nptx1/Ntrk3/Sipa1l1/Lrrtm1/Nrxn1	8
Brain	Brain	GO:0097090	presynaptic membrane organization	8.89661e-09	1.53574e-07	1.08489e-07	Apoe/Cntn2/Nlgn2/Lrrtm4/Nlgn3/Nlgn1/Nrxn1	7
Brain	Brain	GO:0097113	AMPA glutamate receptor clustering	8.89661e-09	1.53574e-07	1.08489e-07	Apoe/Shisa6/Shank3/Dlg4/Lrrtm4/Shisa7/Nlgn1	7
Brain	Brain	GO:0071277	cellular response to calcium ion	9.0682e-09	1.55907e-07	1.10137e-07	Syt3/Syt1/Syt2/Cpne2/Slc25a23/Cpne4/Cpne5/Syt12/Nlgn1/Nrxn1/Rasgrp2/Syt7/Cpne6/Rasal1	14
Brain	Brain	GO:0071241	cellular response to inorganic substance	9.14668e-09	1.56628e-07	1.10646e-07	Syt3/Prnp/Kcna1/Grin2a/Syt1/Syt2/Cpne2/Gabrb3/Dlg4/Nptx1/Crk/Slc25a23/Cpne4/Cpne5/Dlg2/Syt12/Nlgn1/Nrxn1/Rasgrp2/Syt7/Mapk9/Cpne6/Rasal1/Mecp2	24
Brain	Brain	GO:0007411	axon guidance	9.29431e-09	1.58522e-07	1.11984e-07	Nova2/Kalrn/Flot1/Gap43/App/Cntn1/Ncam1/Kif5c/Kif5a/Cdh4/Cdk5/Efnb1/Plxna1/Crmp1/Scn1b/Epha4/Enah/Trio/Cntn2/Nfasc/Nrcam/Dpysl5/Mapk8ip3/Lgi1/Sema7a	25
Brain	Brain	GO:0097485	neuron projection guidance	1.00491e-08	1.70715e-07	1.20597e-07	Nova2/Kalrn/Flot1/Gap43/App/Cntn1/Ncam1/Kif5c/Kif5a/Cdh4/Cdk5/Efnb1/Plxna1/Crmp1/Scn1b/Epha4/Enah/Trio/Cntn2/Nfasc/Nrcam/Dpysl5/Mapk8ip3/Lgi1/Sema7a	25
Brain	Brain	GO:0048814	regulation of dendrite morphogenesis	1.02806e-08	1.73569e-07	1.22614e-07	Kalrn/Ptprz1/Numbl/Camk2b/Grin1/Lzts1/Epha4/Cdkl5/Tbc1d24/Hecw2/Adgrb3/Baiap2/Sipa1l1/Hecw1/Itpka	15
Brain	Brain	GO:0017158	regulation of calcium ion-dependent exocytosis	1.02982e-08	1.73569e-07	1.22614e-07	Stx1a/Syt3/Syt1/Syt2/Cdk5/Vamp2/Cacna1a/Cadps/Trim9/Syt12/Syt7	11
Brain	Brain	GO:1901880	negative regulation of protein depolymerization	1.26906e-08	2.13053e-07	1.50506e-07	Camsap1/Map1b/Map2/Eps8/Taok1/Cracd/Arhgef2/Clasp1/Camsap3/Clasp2/Camsap2/Gas2l1/Map1a/Twf2	14
Brain	Brain	GO:0032252	secretory granule localization	1.4124e-08	2.35272e-07	1.66202e-07	Tanc2/Map2/Kif5a/Trim46/Ppfia2/Myo5a/Rasgrp1/Mecp2	8
Brain	Brain	GO:1902430	negative regulation of amyloid-beta formation	1.4124e-08	2.35272e-07	1.66202e-07	Bin1/Hap1/Olfm1/Prnp/Apoe/Rtn1/Rtn4/Rtn3	8
Brain	Brain	GO:0060491	regulation of cell projection assembly	1.47059e-08	2.44016e-07	1.72379e-07	Rap1gap/Hap1/Src/Gap43/Gpm6a/Abi2/Prkcq/Eps8/Cdkl5/Arhgap44/Syne1/Ccp110/Cyld/Bcas3/Mark4/Nlgn1/Atg3/Nrxn1/Ndel1/Cdc42ep4/Palm/Twf2	22
Brain	Brain	GO:0022037	metencephalon development	1.55269e-08	2.56643e-07	1.81299e-07	Ptprs/Hap1/Cntn1/Grin1/Crkl/Cdk5/Gabrb3/Cacna1a/Grid2/Crk/Agtpbp1/Sez6l/Cntnap2/Nrxn1/Cend1/Atp2b2/Mecp2	17
Brain	Brain	GO:0032956	regulation of actin cytoskeleton organization	1.56758e-08	2.58107e-07	1.82334e-07	Shank1/S1pr1/Bin1/Prkce/Gpm6b/Abi2/Pdlim4/Prkcq/Eps8/Shank3/Taok1/Cracd/Cyfip2/Arhgap44/Ssh2/Crk/Ntrk3/Clasp1/Cyria/Baiap2/Clasp2/Bcas3/Pak2/Arfip2/Wasf1/Wasf3/Cdc42ep4/Ptk2b/Arpc1a/Twf2	30
Brain	Brain	GO:0048489	synaptic vesicle transport	1.68857e-08	2.76964e-07	1.95655e-07	Map2/Kif5c/Kif5a/Dnm1/Cdk5/Rab3a/Snap91/Trim46/Ap3m2/Nlgn1/Ap3b2	11
Brain	Brain	GO:0097688	glutamate receptor clustering	1.74086e-08	2.82297e-07	1.99422e-07	Apoe/Shisa6/Shank3/Dlg4/Lrrtm4/Shisa7/Nlgn1	7
Brain	Brain	GO:0098840	protein transport along microtubule	1.74086e-08	2.82297e-07	1.99422e-07	Kif5c/Kif5a/Camsap3/Dlg2/Myo5a/Mapk8ip3/Map1a	7
Brain	Brain	GO:0099118	microtubule-based protein transport	1.74086e-08	2.82297e-07	1.99422e-07	Kif5c/Kif5a/Camsap3/Dlg2/Myo5a/Mapk8ip3/Map1a	7
Brain	Brain	GO:0048259	regulation of receptor-mediated endocytosis	1.75369e-08	2.83304e-07	2.00133e-07	Flot1/Hap1/App/Napb/Usp46/Snap91/Pacsin1/Dlg4/Sh3gl2/Sh3gl3/Dnajc6/Lrrtm1/Sgip1/Sirt2/Necab2/Wdr54/Magi2	17
Brain	Brain	GO:0021549	cerebellum development	1.76309e-08	2.83752e-07	2.0045e-07	Ptprs/Hap1/Cntn1/Crkl/Cdk5/Gabrb3/Cacna1a/Grid2/Crk/Agtpbp1/Sez6l/Cntnap2/Nrxn1/Cend1/Atp2b2/Mecp2	16
Brain	Brain	GO:0007528	neuromuscular junction development	2.06761e-08	3.30277e-07	2.33317e-07	Kalrn/Cntnap1/Cacng2/App/Crkl/Cacnb3/Unc13a/Cacna2d2/Unc13c/Cacnb4/Cacnb1/Cntnap2	12
Brain	Brain	GO:0031113	regulation of microtubule polymerization	2.06761e-08	3.30277e-07	2.33317e-07	Ckap5/Camsap1/Map1b/Map2/Mapre1/Git1/Mapre3/Camsap3/Clasp2/Camsap2/Arhgef7/Mecp2	12
Brain	Brain	GO:1902003	regulation of amyloid-beta formation	2.24052e-08	3.56568e-07	2.51889e-07	Bin1/Hap1/Olfm1/Prnp/Apoe/Epha4/Lrrtm3/Rtn1/Rtn4/Rtn3	10
Brain	Brain	GO:0090174	organelle membrane fusion	2.28785e-08	3.62751e-07	2.56257e-07	Stx1a/Syt3/Syt1/Syt2/Snap25/Stx1b/Rab3a/Vamp2/Grik5/Snph/Trim9/Vcpip1/Snap47/Stx12/Stx6/Syt7	16
Brain	Brain	GO:0099637	neurotransmitter receptor transport	2.31314e-08	3.65408e-07	2.58134e-07	Cacng2/Snap25/Stx1b/Vamp2/Arhgap44/Mapk10/Snap47/Gripap1/Cacng3	9
Brain	Brain	GO:0030072	peptide hormone secretion	2.35134e-08	3.70077e-07	2.61432e-07	Kalrn/Ildr2/Rab11fip2/Stx1a/Prkce/Gja1/Ppp3cb/Adcy5/Cpe/Stxbp5l/Brsk2/Nlgn2/Pex5l/Rab11fip5/Myo5a/Raf1/Nrxn1/Oga/Rapgef4/Rims2/Arhgef7/Pclo/Syt7/Gabbr1/Nos1/Itsn1	26
Brain	Brain	GO:0098742	cell-cell adhesion via plasma-membrane adhesion molecules	2.47078e-08	3.87451e-07	2.73706e-07	Ptprs/Lrrc4b/Igsf11/Mag/Cdh4/Cdh11/Kifap3/Cdh10/Sparcl1/Cdh8/Cdh6/Grid2/Adgrl1/Adgrl3/Nrcam/Nlgn1/Ptprt/Cadm3/Nrxn1/Gpc6/Cdh13/Magi2	22
Brain	Brain	GO:0042987	amyloid precursor protein catabolic process	2.52619e-08	3.93976e-07	2.78315e-07	Bin1/Hap1/Olfm1/Prnp/Apoe/App/Epha4/Unc13a/Lrrtm3/Rtn1/Rtn4/Rtn3	12
Brain	Brain	GO:0048284	organelle fusion	2.5308e-08	3.93976e-07	2.78315e-07	Stx1a/Syt3/Gdap1/Syt1/Syt2/Snap25/Stx1b/Rab3a/Vamp2/Grik5/Snph/Trim9/Vcpip1/Vps18/Snap47/Stx12/Stx6/Syt7	18
Brain	Brain	GO:0046785	microtubule polymerization	2.81549e-08	4.36707e-07	3.08501e-07	Ckap5/Camsap1/Map1b/Map2/Mapre1/Git1/Mapre3/Clasp1/Camsap3/Clasp2/Camsap2/Ndel1/Arhgef7/Mecp2	14
Brain	Brain	GO:0008542	visual learning	2.89095e-08	4.46792e-07	3.15626e-07	Ckap5/Syngap1/App/Grin2a/Grin1/Cdk5/Rgs14/Pde1b/Atp1a3/Ndrg4/Nlgn3/Neto1/Mecp2	13
Brain	Brain	GO:1904645	response to amyloid-beta	2.94591e-08	4.53649e-07	3.2047e-07	Prnp/App/Gja1/Fyn/Cdk5/Cacna1a/Epha4/Grm5/Atp1a3/Cacnb1	10
Brain	Brain	GO:0099518	vesicle cytoskeletal trafficking	3.42758e-08	5.24423e-07	3.70466e-07	Tanc2/Hap1/Dync1i1/Map2/Kif5a/Trim46/Ppfia2/Ap3m2/Myo5a/Ndel1/Ap3b2/Rasgrp1/Mecp2	13
Brain	Brain	GO:0071625	vocalization behavior	3.43e-08	5.24423e-07	3.70466e-07	Shank1/Shank3/Dlg4/Nrxn3/Shank2/Nlgn3/Cntnap2/Nrxn1	8
Brain	Brain	GO:1902850	microtubule cytoskeleton organization involved in mitosis	3.49281e-08	5.32125e-07	3.75907e-07	Ckap5/Nudc/Ptpa/Cep126/Map9/Arhgef2/Kif3b/Fsd1/Clasp1/Clasp2/Tbce/Ccsap/Nsfl1c/Chmp4b/Chmp2a/Ndel1/Tacc2/Mecp2	18
Brain	Brain	GO:0009914	hormone transport	3.64459e-08	5.5328e-07	3.90851e-07	Kalrn/Ildr2/Rab11fip2/Stx1a/Crym/Prkce/Gja1/Ppp3cb/Snap25/Vamp2/Adcy5/Cpe/Stxbp5l/Brsk2/Nlgn2/Pex5l/Rab11fip5/Myo5a/Raf1/Nrxn1/Oga/Rapgef4/Rims2/Arhgef7/Pclo/Syt7/Gabbr1/Nos1/Itsn1/Slc7a5	30
Brain	Brain	GO:0031102	neuron projection regeneration	3.72562e-08	5.63583e-07	3.98129e-07	Ptprs/Gap43/Nefl/Nefh/Mag/Epha4/Omg/Ntrk3/Tnr/Rtn4/Ndel1/Mapk8ip3	12
Brain	Brain	GO:0060401	cytosolic calcium ion transport	3.86609e-08	5.82772e-07	4.11685e-07	Hap1/Rgs9/Prnp/Itpr1/Prkce/Grin2a/Grin1/Fyn/Cacnb3/Cacna1a/Pde4d/Grin2b/Slc25a23/Ubash3b/Ank2/Slc8a2/Myo5a/Micu3/Oga/Jph3/Ptk2b	21
Brain	Brain	GO:0019233	sensory perception of pain	3.8815e-08	5.83043e-07	4.11877e-07	Prkar1b/Ncam1/Kcna1/Grin2a/Grin1/Fyn/Cdk5/Cacnb3/Kcna2/Cacna1a/Grin2b/Nlgn2/Phf24/Dlg2/Rtn4/Grm3/Nos1/Mecp2	18
Brain	Brain	GO:0042982	amyloid precursor protein metabolic process	4.05232e-08	6.06573e-07	4.28499e-07	Bin1/Hap1/Olfm1/Prnp/Apoe/App/Epha4/Unc13a/Lrrtm3/Rtn1/Necab2/Rtn4/Rtn3	13
Brain	Brain	GO:0002790	peptide secretion	4.08364e-08	6.09131e-07	4.30306e-07	Kalrn/Ildr2/Rab11fip2/Stx1a/Prkce/Gja1/Ppp3cb/Adcy5/Cpe/Stxbp5l/Brsk2/Nlgn2/Pex5l/Rab11fip5/Myo5a/Raf1/Nrxn1/Oga/Rapgef4/Rims2/Arhgef7/Pclo/Syt7/Gabbr1/Nos1/Itsn1	26
Brain	Brain	GO:0010001	glial cell differentiation	4.33474e-08	6.44341e-07	4.55179e-07	Ckap5/Ptprz1/Bin1/Cntnap1/Gap43/App/Cntn1/Mag/Cdk5/Plp1/Epha4/Cntn2/Omg/Ntrk3/Cspg5/Opalin/Nlgn3/Sirt2/Wasf3/Rtn4/Cntnap2/Gpc1/Adam22/Mecp2	24
Brain	Brain	GO:1900273	positive regulation of long-term synaptic potentiation	4.4526e-08	6.5957e-07	4.65938e-07	Kalrn/Igsf11/App/Prkar1b/Shank3/Cpeb3/Shisa7/Nos1/Stau1	9
Brain	Brain	GO:0099640	axo-dendritic protein transport	4.59695e-08	6.78605e-07	4.79384e-07	Kif5c/Kif5a/Dlg2/Myo5a/Mapk8ip3/Map1a	6
Brain	Brain	GO:1902992	negative regulation of amyloid precursor protein catabolic process	5.1442e-08	7.56781e-07	5.3461e-07	Bin1/Hap1/Olfm1/Prnp/Apoe/Rtn1/Rtn4/Rtn3	8
Brain	Brain	GO:0120032	regulation of plasma membrane bounded cell projection assembly	5.44445e-08	7.98208e-07	5.63875e-07	Rap1gap/Hap1/Gap43/Gpm6a/Abi2/Prkcq/Eps8/Cdkl5/Arhgap44/Syne1/Ccp110/Cyld/Bcas3/Mark4/Nlgn1/Atg3/Nrxn1/Ndel1/Cdc42ep4/Palm/Twf2	21
Brain	Brain	GO:0002090	regulation of receptor internalization	5.61803e-08	8.18054e-07	5.77895e-07	Flot1/Hap1/App/Napb/Usp46/Pacsin1/Dlg4/Sh3gl2/Lrrtm1/Sirt2/Necab2/Wdr54/Magi2	13
Brain	Brain	GO:0007632	visual behavior	5.61803e-08	8.18054e-07	5.77895e-07	Ckap5/Syngap1/App/Grin2a/Grin1/Cdk5/Rgs14/Pde1b/Atp1a3/Ndrg4/Nlgn3/Neto1/Mecp2	13
Brain	Brain	GO:0043242	negative regulation of protein-containing complex disassembly	5.90695e-08	8.57209e-07	6.05555e-07	Camsap1/Map1b/Map2/Eps8/Taok1/Cracd/Arhgef2/Clasp1/Camsap3/Clasp2/Camsap2/Gas2l1/Map1a/Twf2	14
Brain	Brain	GO:0060074	synapse maturation	6.05793e-08	8.76148e-07	6.18934e-07	Shank1/Nefl/Camk2b/Dab2ip/Bcan/Sez6l/Adgrl1/Nrxn1/Palm	9
Brain	Brain	GO:0015837	amine transport	6.1355e-08	8.84379e-07	6.24749e-07	Stx1a/Syt3/Ddc/Slc6a1/Syt1/Syt2/Rab3a/Kcna2/Cacna1a/Grin2b/Syt12/Myo5a/Rtn4/Sv2a/Syt7/Gabbr1	16
Brain	Brain	GO:0014046	dopamine secretion	6.37241e-08	9.12384e-07	6.44532e-07	Syt3/Syt1/Syt2/Rab3a/Kcna2/Syt12/Myo5a/Rtn4/Syt7/Gabbr1	10
Brain	Brain	GO:0014059	regulation of dopamine secretion	6.37241e-08	9.12384e-07	6.44532e-07	Syt3/Syt1/Syt2/Rab3a/Kcna2/Syt12/Myo5a/Rtn4/Syt7/Gabbr1	10
Brain	Brain	GO:0006906	vesicle fusion	9.23816e-08	1.31829e-06	9.31272e-07	Stx1a/Syt3/Syt1/Syt2/Snap25/Stx1b/Rab3a/Vamp2/Grik5/Snph/Trim9/Snap47/Stx12/Stx6/Syt7	15
Brain	Brain	GO:1904375	regulation of protein localization to cell periphery	9.50077e-08	1.35126e-06	9.54563e-07	Kalrn/Rab11fip2/Cacng2/Prnp/Camk2b/Cdk5/Iqsec2/Arhgap44/Dpp10/Gripap1/Camk2g/Myo5a/Nrxn1/Rapgef4/Gpc6/Magi2/Dpp6	17
Brain	Brain	GO:0007158	neuron cell-cell adhesion	9.8988e-08	1.4032e-06	9.91261e-07	Astn1/Nlgn2/Tnr/Nlgn3/Nlgn1/Nrxn1	6
Brain	Brain	GO:1901879	regulation of protein depolymerization	1.03098e-07	1.45664e-06	1.02901e-06	Camsap1/Map1b/Map2/Eps8/Taok1/Cracd/Arhgef2/Clasp1/Camsap3/Clasp2/Camsap2/Gas2l1/Map1a/Twf2	14
Brain	Brain	GO:0007272	ensheathment of neurons	1.21459e-07	1.7048e-06	1.20432e-06	Ckap5/Ptprz1/Cntnap1/Cntn1/Mag/Fyn/Plp1/Cldn11/Cntn2/Omg/Ntrk3/Bcas1/Nfasc/Sirt2/Wasf3/Myo5a/Cntnap2/Gpc1/Adam22	19
Brain	Brain	GO:0008366	axon ensheathment	1.21459e-07	1.7048e-06	1.20432e-06	Ckap5/Ptprz1/Cntnap1/Cntn1/Mag/Fyn/Plp1/Cldn11/Cntn2/Omg/Ntrk3/Bcas1/Nfasc/Sirt2/Wasf3/Myo5a/Cntnap2/Gpc1/Adam22	19
Brain	Brain	GO:0110053	regulation of actin filament organization	1.43603e-07	2.00903e-06	1.41923e-06	Shank1/S1pr1/Bin1/Prkce/Abi2/Pdlim4/Prkcq/Eps8/Shank3/Cracd/Cyfip2/Ssh2/Clasp1/Cyria/Baiap2/Clasp2/Pak2/Arfip2/Wasf1/Wasf3/Cdc42ep4/Ptk2b/Arpc1a/Twf2	24
Brain	Brain	GO:0018105	peptidyl-serine phosphorylation	1.46283e-07	2.03986e-06	1.44101e-06	Srpk2/Src/App/Prkce/Camk2b/Cdk5/Prkcg/Pde4d/Prkcq/Mark3/Mast3/Camkv/Plcl1/Brsk1/Brsk2/Dclk2/Ntrk3/Camk1d/Ogt/Pak2/Camk1/Raf1/Nrxn1/Dclk1/Mast1/Mapk9/Nos1	27
Brain	Brain	GO:1905244	regulation of modification of synaptic structure	1.47925e-07	2.05607e-06	1.45246e-06	Kalrn/Cttnbp2/Epha4/Camkv/Baiap2/Gripap1/Itsn1	7
Brain	Brain	GO:0050771	negative regulation of axonogenesis	1.52888e-07	2.11817e-06	1.49633e-06	Ptprs/Syngap1/Map2/Mag/Cdk5/Gdi1/Dip2b/Trim46/Tnr/Rtn4/Rufy3/Sema7a	12
Brain	Brain	GO:0061025	membrane fusion	1.55337e-07	2.13884e-06	1.51093e-06	Stx1a/Syt3/Syt1/Syt2/Snap25/Stx1b/Rab3a/Vamp2/Grik5/Snph/Trim9/Vcpip1/Snap47/Nsfl1c/Lyzl6/Stx12/Stx6/Syt7	18
Brain	Brain	GO:0006820	anion transport	1.55379e-07	2.13884e-06	1.51093e-06	Apba1/Slc32a1/Slc1a4/Prnp/Gabrg2/Gja1/Gabra3/Slc6a9/Slc6a1/Slc6a11/Slc2a3/Slc1a3/Gabra1/Gabrb3/Gabrb2/Map2k6/Cacna1a/Grin2b/Slc17a7/Grm5/Slc4a10/Ttyh3/Ahcyl1/Slc6a17/Slc17a6/Cacnb4/Slc12a5/Sfxn5/Pcyox1/Ttyh1/Sv2a/Mapk9/Gabbr1/Slc7a5	34
Brain	Brain	GO:0021537	telencephalon development	1.66677e-07	2.287e-06	1.61559e-06	Ptprs/Numbl/Atp1b2/Kcna1/Grin1/Crkl/Cdk5/Phactr1/Dab2ip/Shank3/Cntn2/Bcan/Crk/Agtpbp1/Dclk2/Slitrk5/Tnr/Atat1/Rtn4/Ndel1/Tacc2/Sema7a/Plcb1	23
Brain	Brain	GO:0015833	peptide transport	1.68256e-07	2.3013e-06	1.6257e-06	Kalrn/Ildr2/Rab11fip2/Stx1a/Prkce/Gja1/Ppp3cb/Adcy5/Cpe/Stxbp5l/Brsk2/Nlgn2/Pex5l/Rab11fip5/Myo5a/Raf1/Nrxn1/Oga/Rapgef4/Rims2/Arhgef7/Pclo/Syt7/Gabbr1/Nos1/Itsn1	26
Brain	Brain	GO:0050432	catecholamine secretion	1.79838e-07	2.45187e-06	1.73207e-06	Stx1a/Syt3/Syt1/Syt2/Rab3a/Kcna2/Cadps/Syt12/Myo5a/Rtn4/Syt7/Gabbr1	12
Brain	Brain	GO:0098657	import into cell	1.90083e-07	2.58333e-06	1.82493e-06	Flot1/Slc1a4/Prnp/Atp1b2/Slc6a9/Slc6a1/Slc6a11/Gpm6b/Fyn/Slc1a3/Atp1b3/Cacna1a/Tsg101/Atp1a3/Plppr4/Slc17a6/Slc8a2/Syngr3/Slc12a5/Acsl6/Nos1/Slc7a5	22
Brain	Brain	GO:0098693	regulation of synaptic vesicle cycle	1.93779e-07	2.61694e-06	1.84867e-06	Bsn/Syn1/Prkar1b/Dnajc5/Nrxn1/Rapgef4	6
Brain	Brain	GO:0099519	dense core granule cytoskeletal transport	1.93779e-07	2.61694e-06	1.84867e-06	Tanc2/Map2/Kif5a/Trim46/Ppfia2/Mecp2	6
Brain	Brain	GO:0072659	protein localization to plasma membrane	2.03539e-07	2.74009e-06	1.93567e-06	Kalrn/Rab11fip2/Flot1/Map7/Prnp/Camk2b/Cdk5/Cacnb3/Rab3a/Vamp2/Atp1b3/Arhgap44/Pacsin1/Dpp10/Nfasc/Clasp2/Prepl/Gpr158/Ank2/Gripap1/Camk2g/Myo5a/Nrxn1/Palm/Dpp6	25
Brain	Brain	GO:0043244	regulation of protein-containing complex disassembly	2.09487e-07	2.81133e-06	1.986e-06	Camsap1/Map1b/Map2/Eps8/Taok1/Cracd/Arhgef2/Clasp1/Camsap3/Clasp2/Camsap2/Shfl/Gas2l1/Oga/Map1a/Twf2	16
Brain	Brain	GO:0051952	regulation of amine transport	2.13122e-07	2.84332e-06	2.00859e-06	Stx1a/Syt3/Slc6a1/Syt1/Syt2/Rab3a/Kcna2/Cacna1a/Grin2b/Syt12/Myo5a/Rtn4/Sv2a/Syt7/Gabbr1	15
Brain	Brain	GO:0051654	establishment of mitochondrion localization	2.13199e-07	2.84332e-06	2.00859e-06	Hap1/Nefl/Map1b/Agtpbp1/Map6/Wasf1/Mark1/Actr10	8
Brain	Brain	GO:0007051	spindle organization	2.23345e-07	2.96938e-06	2.09765e-06	Ckap5/Nudc/Ptpa/Rgs14/Cep126/Map9/Mapre1/Kif3b/Mapre3/Fsd1/Clasp1/Clasp2/Tbce/Ccsap/Mapre2/Chmp4b/Chmp2a/Tacc2/Mecp2	19
Brain	Brain	GO:0099558	maintenance of synapse structure	2.29161e-07	3.03727e-06	2.14561e-06	Syngap1/Rab3a/Erc2/Dgkz/Shank2/Adgrb3/Cntnap2	7
Brain	Brain	GO:0048678	response to axon injury	2.46754e-07	3.25944e-06	2.30255e-06	Ptprs/Gap43/Nefl/Nefh/Mag/Epha4/Omg/Ntrk3/Tnr/Rtn4/Ndel1/Mapk8ip3	12
Brain	Brain	GO:0034205	amyloid-beta formation	2.47446e-07	3.25944e-06	2.30255e-06	Bin1/Hap1/Olfm1/Prnp/Apoe/Epha4/Lrrtm3/Rtn1/Rtn4/Rtn3	10
Brain	Brain	GO:0046879	hormone secretion	2.76578e-07	3.63199e-06	2.56574e-06	Kalrn/Ildr2/Rab11fip2/Stx1a/Prkce/Gja1/Ppp3cb/Snap25/Vamp2/Adcy5/Cpe/Stxbp5l/Brsk2/Nlgn2/Pex5l/Rab11fip5/Myo5a/Raf1/Nrxn1/Oga/Rapgef4/Rims2/Arhgef7/Pclo/Syt7/Gabbr1/Nos1/Itsn1	28
Brain	Brain	GO:0016601	Rac protein signal transduction	3.03973e-07	3.9674e-06	2.80268e-06	Rasgrf1/Abi2/Eps8/Arhgap44/Crk/Ogt/Cadm4/Wasf1/Rtn4/Cdh13	10
Brain	Brain	GO:0047496	vesicle transport along microtubule	3.03973e-07	3.9674e-06	2.80268e-06	Hap1/Dync1i1/Map2/Kif5a/Trim46/Ap3m2/Ndel1/Ap3b2/Rasgrp1/Mecp2	10
Brain	Brain	GO:0045921	positive regulation of exocytosis	3.26151e-07	4.24393e-06	2.99802e-06	Stx1a/Syt1/Cdk5/Rab3a/Stam/Tsg101/Cadps/Clasp1/Clasp2/Stxbp5/Nlgn1/Chmp2a/Syt7/Septin5	14
Brain	Brain	GO:0098969	neurotransmitter receptor transport to postsynaptic membrane	3.4495e-07	4.47495e-06	3.16122e-06	Snap25/Stx1b/Vamp2/Arhgap44/Mapk10/Snap47/Gripap1	7
Brain	Brain	GO:1902950	regulation of dendritic spine maintenance	3.5225e-07	4.54886e-06	3.21344e-06	Prnp/Apoe/App/Grin1/Fyn/Grin2b	6
Brain	Brain	GO:0009306	protein secretion	3.52773e-07	4.54886e-06	3.21344e-06	Ildr2/Rab11fip2/Stx1a/Apoe/Prkce/Gja1/M6pr/Ppp3cb/Rab3a/Adcy5/Prkcq/Stxbp5l/Brsk2/Nlgn2/Frmd4a/Olfm2/Stxbp5/Rab11fip5/Myo5a/Raf1/Ppid/Nrxn1/Oga/Rapgef4/Rims2/Srcin1/Pclo/Syt7/Nos1	29
Brain	Brain	GO:0035592	establishment of protein localization to extracellular region	3.71532e-07	4.7754e-06	3.37347e-06	Ildr2/Rab11fip2/Stx1a/Apoe/Prkce/Gja1/M6pr/Ppp3cb/Rab3a/Adcy5/Prkcq/Stxbp5l/Brsk2/Nlgn2/Frmd4a/Olfm2/Stxbp5/Rab11fip5/Myo5a/Raf1/Ppid/Nrxn1/Oga/Rapgef4/Rims2/Srcin1/Pclo/Syt7/Nos1	29
Brain	Brain	GO:0007052	mitotic spindle organization	3.72573e-07	4.7754e-06	3.37347e-06	Ckap5/Nudc/Ptpa/Cep126/Map9/Kif3b/Fsd1/Clasp1/Clasp2/Tbce/Ccsap/Chmp4b/Chmp2a/Tacc2/Mecp2	15
Brain	Brain	GO:0022010	central nervous system myelination	3.94361e-07	5.02458e-06	3.5495e-06	Ckap5/Cntnap1/Cntn1/Mag/Plp1/Cntn2/Omg/Cntnap2	8
Brain	Brain	GO:0032291	axon ensheathment in central nervous system	3.94361e-07	5.02458e-06	3.5495e-06	Ckap5/Cntnap1/Cntn1/Mag/Plp1/Cntn2/Omg/Cntnap2	8
Brain	Brain	GO:0015844	monoamine transport	4.14132e-07	5.2579e-06	3.71432e-06	Stx1a/Syt3/Gpm6b/Syt1/Syt2/Rab3a/Kcna2/Cadps/Syt12/Myo5a/Rtn4/Syt7/Gabbr1/Nos1	14
Brain	Brain	GO:0021782	glial cell development	4.15129e-07	5.2579e-06	3.71432e-06	Ckap5/Cntnap1/App/Cntn1/Mag/Cdk5/Plp1/Cntn2/Omg/Ntrk3/Cspg5/Sirt2/Wasf3/Cntnap2/Adam22	15
Brain	Brain	GO:0042552	myelination	4.52592e-07	5.71547e-06	4.03756e-06	Ckap5/Ptprz1/Cntnap1/Cntn1/Mag/Fyn/Plp1/Cntn2/Omg/Ntrk3/Bcas1/Nfasc/Sirt2/Wasf3/Myo5a/Cntnap2/Gpc1/Adam22	18
Brain	Brain	GO:0050435	amyloid-beta metabolic process	4.90272e-07	6.17311e-06	4.36084e-06	Bin1/Hap1/Olfm1/Prnp/Apoe/Epha4/Unc13a/Lrrtm3/Rtn1/Rtn4/Rtn3	11
Brain	Brain	GO:0071692	protein localization to extracellular region	5.04945e-07	6.33722e-06	4.47678e-06	Ildr2/Rab11fip2/Stx1a/Apoe/Prkce/Gja1/M6pr/Ppp3cb/Rab3a/Adcy5/Prkcq/Stxbp5l/Brsk2/Nlgn2/Frmd4a/Olfm2/Stxbp5/Rab11fip5/Myo5a/Raf1/Ppid/Nrxn1/Oga/Rapgef4/Rims2/Srcin1/Pclo/Syt7/Nos1	29
Brain	Brain	GO:1903540	establishment of protein localization to postsynaptic membrane	5.06267e-07	6.33722e-06	4.47678e-06	Snap25/Stx1b/Vamp2/Arhgap44/Mapk10/Snap47/Gripap1	7
Brain	Brain	GO:0033555	multicellular organismal response to stress	5.22871e-07	6.52598e-06	4.61013e-06	Kalrn/Apoe/Prkar1b/Ncam1/Gja1/Usp46/Prkcg/Cacna1a/Grin2b/Shank3/Cntnap2/Mapk8ip2/Nos1/Mecp2	14
Brain	Brain	GO:0030902	hindbrain development	5.82401e-07	7.24784e-06	5.12006e-06	Ptprs/Hap1/Cntn1/Atp1b2/Grin1/Crkl/Cdk5/Gabrb3/Cacna1a/Grid2/Crk/Agtpbp1/Sez6l/Cntnap2/Nrxn1/Cend1/Atp2b2/Mecp2	18
Brain	Brain	GO:0006865	amino acid transport	5.9389e-07	7.3694e-06	5.20594e-06	Apba1/Slc32a1/Slc1a4/Gja1/Slc6a9/Slc6a1/Slc1a3/Cacna1a/Grin2b/Slc17a7/Slc6a17/Slc7a14/Cacnb4/Sfxn5/Sv2a/Gabbr1/Slc7a5	17
Brain	Brain	GO:0018209	peptidyl-serine modification	5.99361e-07	7.41579e-06	5.23871e-06	Srpk2/Src/App/Prkce/Camk2b/Cdk5/Prkcg/Pde4d/Prkcq/Mark3/Mast3/Camkv/Plcl1/Brsk1/Brsk2/Dclk2/Ntrk3/Camk1d/Ogt/Pak2/Camk1/Raf1/Nrxn1/Dclk1/Mast1/Mapk9/Nos1	27
Brain	Brain	GO:0032253	dense core granule localization	6.03381e-07	7.42263e-06	5.24354e-06	Tanc2/Map2/Kif5a/Trim46/Ppfia2/Mecp2	6
Brain	Brain	GO:1901950	dense core granule transport	6.03381e-07	7.42263e-06	5.24354e-06	Tanc2/Map2/Kif5a/Trim46/Ppfia2/Mecp2	6
Brain	Brain	GO:0032228	regulation of synaptic transmission, GABAergic	6.18865e-07	7.59129e-06	5.36269e-06	Hap1/Prkce/Slc6a1/Usp46/Plcl1/Nlgn2/Phf24/Nlgn1/Cntnap2	9
Brain	Brain	GO:0060402	calcium ion transport into cytosol	6.32671e-07	7.73847e-06	5.46666e-06	Hap1/Prnp/Itpr1/Prkce/Grin2a/Grin1/Fyn/Cacnb3/Cacna1a/Pde4d/Grin2b/Ubash3b/Ank2/Slc8a2/Myo5a/Oga/Jph3/Ptk2b	18
Brain	Brain	GO:0009416	response to light stimulus	6.38263e-07	7.78462e-06	5.49926e-06	Ckap5/Syngap1/Rgs9/Impact/App/Grin2a/Grin1/Cdk5/Slc1a3/Gnb5/Rgs14/Pde1b/Slc4a10/Brsk1/Mapk10/Atp1a3/Ndrg4/Nlgn3/Trim32/Cacnb4/Neto1/Cntnap2/Ppid/Mapk9/Mecp2	25
Brain	Brain	GO:0007254	JNK cascade	6.86855e-07	8.35349e-06	5.90112e-06	Cops5/App/Map2k4/Sirpa/Dab2ip/Spag9/Taok1/Traf3/Mapk10/Crk/Cyld/Mapk8ip2/Mapk8ip3/Mink1/Ptk2b/Mapk9/Plcb1/Rasgrp1	18
Brain	Brain	GO:0006605	protein targeting	7.10473e-07	8.61624e-06	6.08674e-06	Hap1/Get3/Syngr1/Cacng2/Gdap1/Prnp/M6pr/Fyn/Cdk5/Gdi1/Cacnb3/Sgta/Pex5l/Ogt/Cacnb1/Sgtb/Nlgn1/Chmp4b/Pmpca/Nbea/Oga/Cacng3/Tomm40	23
Brain	Brain	GO:0098877	neurotransmitter receptor transport to plasma membrane	7.26519e-07	8.7612e-06	6.18914e-06	Snap25/Stx1b/Vamp2/Arhgap44/Mapk10/Snap47/Gripap1	7
Brain	Brain	GO:1900242	regulation of synaptic vesicle endocytosis	7.26519e-07	8.7612e-06	6.18914e-06	Dnm1/Ppp3cb/Slc17a7/Snap91/Sh3gl1/Nlgn1/Syt7	7
Brain	Brain	GO:0050768	negative regulation of neurogenesis	7.72685e-07	9.29176e-06	6.56394e-06	Ptprs/Syngap1/Map2/Mag/Cdk5/Gdi1/Dip2b/Arhgef2/Ntrk3/Trim46/Hook3/Tnr/Sirt2/Rtn4/Rufy3/Sema7a/Mecp2	17
Brain	Brain	GO:0045773	positive regulation of axon extension	7.90994e-07	9.46018e-06	6.68292e-06	Apoe/Map1b/Cdh4/Gdi1/Cdkl5/Ntrk3/Rufy3/Ndel1/Sema7a/Twf2	10
Brain	Brain	GO:0043279	response to alkaloid	7.9111e-07	9.46018e-06	6.68292e-06	Kalrn/Ncam1/Prkce/Grin1/Cdk5/Slc1a3/Prkcg/Dlg4/Adgrl3/Gnal/Nos1/Mecp2	12
Brain	Brain	GO:1905477	positive regulation of protein localization to membrane	8.20149e-07	9.78011e-06	6.90892e-06	Rab11fip2/Cacng2/Prnp/Fyn/Cdk5/Cacnb3/Dlg4/Nlgn2/Dpp10/Clasp2/Necab2/Myo5a/Nrxn1/Dpp6	14
Brain	Brain	GO:0042176	regulation of protein catabolic process	8.32959e-07	9.90527e-06	6.99734e-06	Apoe/App/Gja1/Grin2a/Fyn/Rad23b/Prkcg/Epha4/Prickle1/Dab2ip/Adgrb1/Agap2/Agtpbp1/Hecw2/Atg4b/Sgta/Ogt/Trim32/Hecw1/Sirt2/Eif3h/Egln1/Ubxn1/Dlgap1/Rnf14/Ptk2b/Map1a/Mapk9	28
Brain	Brain	GO:0050433	regulation of catecholamine secretion	9.23266e-07	1.09488e-05	7.73449e-06	Stx1a/Syt3/Syt1/Syt2/Rab3a/Kcna2/Syt12/Myo5a/Rtn4/Syt7/Gabbr1	11
Brain	Brain	GO:0034331	cell junction maintenance	9.52671e-07	1.12663e-05	7.95878e-06	Syngap1/Cntnap1/Rab3a/Erc2/Dgkz/Camsap3/Shank2/Adgrb3/Cntnap2	9
Brain	Brain	GO:0010639	negative regulation of organelle organization	9.61975e-07	1.13449e-05	8.01436e-06	Camsap1/Shank1/S1pr1/Src/Map1b/Map2/Eps8/Shank3/Taok1/Cracd/Tom1l2/Ssh2/Arhgef2/Mapre1/Ccp110/Clasp1/Camsap3/Clasp2/Camsap2/Trim9/Pak2/Gas2l1/Zwint/Chmp4b/Arhgef7/Map1a/Twf2	27
Brain	Brain	GO:0015812	gamma-aminobutyric acid transport	1.02186e-06	1.20181e-05	8.48993e-06	Apba1/Slc32a1/Slc6a1/Cacna1a/Cacnb4/Sv2a/Gabbr1	7
Brain	Brain	GO:0051961	negative regulation of nervous system development	1.0867e-06	1.27457e-05	9.00388e-06	Ptprs/Syngap1/Map2/Mag/Cdk5/Gdi1/Dip2b/Arhgef2/Ntrk3/Trim46/Hook3/Tnr/Sirt2/Rtn4/Rufy3/Sema7a/Mecp2	17
Brain	Brain	GO:0042886	amide transport	1.1019e-06	1.28886e-05	9.10486e-06	Kalrn/Ildr2/Rab11fip2/Stx1a/Prkce/Gja1/Ppp3cb/Adcy5/Cpe/Stxbp5l/Brsk2/Nlgn2/Pex5l/Rab11fip5/Myo5a/Raf1/Nrxn1/Oga/Rapgef4/Rims2/Arhgef7/Pclo/Syt7/Gabbr1/Nos1/Itsn1	26
Brain	Brain	GO:0071709	membrane assembly	1.12518e-06	1.31251e-05	9.2719e-06	Flot1/Nlgn2/Rftn1/Nlgn3/Nlgn1/Nrxn1/Nsfl1c/Chmp4b/Chmp2a/Magi2	10
Brain	Brain	GO:0007616	long-term memory	1.17123e-06	1.36251e-05	9.62512e-06	Shank1/Apoe/Gria1/Grin1/Snap25/Rgs14/Slc17a7/Cpeb3/Mecp2	9
Brain	Brain	GO:2001259	positive regulation of cation channel activity	1.18052e-06	1.36959e-05	9.67517e-06	Hap1/Rgs9/Cacng2/Hcn1/Kcna1/Cdk5/Cacnb3/Shank3/Nlgn3/Ank2/Cacnb4/Cacng3	12
Brain	Brain	GO:0035725	sodium ion transmembrane transport	1.20256e-06	1.39139e-05	9.82917e-06	Hcn1/Atp1b2/Slc6a9/Slc6a1/Slc6a11/Atp1b3/Scn1b/Scn2b/Hecw2/Atp1a3/Slc6a17/Hecw1/Slc8a2/Neto1/Nos1/Plcb1	16
Brain	Brain	GO:0021953	central nervous system neuron differentiation	1.25819e-06	1.45184e-05	1.02561e-05	Nova2/Map2/Cdk5/Cdh11/Cacna1a/Scn1b/Epha4/Shank3/Slc4a10/Cntn2/Grid2/Elavl4/Agtpbp1/Dclk2/Nrxn1/Ndel1/Cend1/Dclk1/Atp2b2	19
Brain	Brain	GO:0007188	adenylate cyclase-modulating G protein-coupled receptor signaling pathway	1.26599e-06	1.45691e-05	1.0292e-05	S1pr1/Gnaz/Pde4a/App/Gna14/Adcy9/Adcy5/Adgrb1/Gabbr2/Adgrl1/Adgrl3/Adgrb3/Pde10a/Gnal/Adgrb2/Rapgef4/Rims2/Gabbr1/Nos1/Palm	20
Brain	Brain	GO:0006814	sodium ion transport	1.31681e-06	1.51133e-05	1.06764e-05	Hcn1/Cntn1/Atp1b2/Slc6a9/Slc6a1/Slc6a11/Atp1b3/Scn1b/Slc17a7/Scn2b/Slc4a10/Hecw2/Atp1a3/Ahcyl1/Slc6a17/Slc17a6/Hecw1/Slc8a2/Neto1/Nos1/Plcb1	21
Brain	Brain	GO:0031646	positive regulation of nervous system process	1.33425e-06	1.52725e-05	1.07889e-05	Prkar1b/Mag/Nlgn2/Tnr/Nlgn3/Wasf3/Rims1/Cntnap2/Rapgef4/Rims2	10
Brain	Brain	GO:0034643	establishment of mitochondrion localization, microtubule-mediated	1.41156e-06	1.60715e-05	1.13533e-05	Hap1/Nefl/Map1b/Agtpbp1/Map6/Wasf1/Actr10	7
Brain	Brain	GO:0047497	mitochondrion transport along microtubule	1.41156e-06	1.60715e-05	1.13533e-05	Hap1/Nefl/Map1b/Agtpbp1/Map6/Wasf1/Actr10	7
Brain	Brain	GO:0046328	regulation of JNK cascade	1.43554e-06	1.63011e-05	1.15156e-05	Cops5/App/Map2k4/Sirpa/Dab2ip/Taok1/Traf3/Crk/Cyld/Mapk8ip2/Mapk8ip3/Mink1/Ptk2b/Mapk9/Plcb1/Rasgrp1	16
Brain	Brain	GO:0098885	modification of postsynaptic actin cytoskeleton	1.54162e-06	1.74134e-05	1.23013e-05	Kalrn/Cttnbp2/Baiap2/Wasf1/Wasf3/Itsn1	6
Brain	Brain	GO:1904862	inhibitory synapse assembly	1.54162e-06	1.74134e-05	1.23013e-05	Gabrg2/Gabra1/Gabrb3/Gabrb2/Nlgn2/Cntnap2	6
Brain	Brain	GO:0015872	dopamine transport	1.57639e-06	1.77592e-05	1.25456e-05	Syt3/Syt1/Syt2/Rab3a/Kcna2/Syt12/Myo5a/Rtn4/Syt7/Gabbr1	10
Brain	Brain	GO:0071868	cellular response to monoamine stimulus	1.66264e-06	1.86329e-05	1.31627e-05	Rgs9/Gnaz/App/Gna14/Gnb5/Adcy5/Pde4d/Gnal/Sirt2/Nos1/Palm	11
Brain	Brain	GO:0071870	cellular response to catecholamine stimulus	1.66264e-06	1.86329e-05	1.31627e-05	Rgs9/Gnaz/App/Gna14/Gnb5/Adcy5/Pde4d/Gnal/Sirt2/Nos1/Palm	11
Brain	Brain	GO:0048709	oligodendrocyte differentiation	1.71909e-06	1.92152e-05	1.35741e-05	Ckap5/Ptprz1/Cntnap1/Cntn1/Mag/Cdk5/Plp1/Cntn2/Omg/Opalin/Nlgn3/Sirt2/Wasf3/Cntnap2	14
Brain	Brain	GO:0097553	calcium ion transmembrane import into cytosol	1.86162e-06	2.07541e-05	1.46612e-05	Hap1/Prnp/Itpr1/Prkce/Grin2a/Grin1/Fyn/Cacna1a/Pde4d/Grin2b/Ubash3b/Ank2/Slc8a2/Myo5a/Jph3/Ptk2b	16
Brain	Brain	GO:0016339	calcium-dependent cell-cell adhesion via plasma membrane cell adhesion molecules	1.89418e-06	2.10622e-05	1.48789e-05	Cdh11/Kifap3/Cdh10/Cdh8/Cdh6/Nlgn1/Nrxn1/Cdh13	8
Brain	Brain	GO:1902683	regulation of receptor localization to synapse	1.91827e-06	2.1275e-05	1.50292e-05	Kalrn/Iqsec2/Arhgap44/Gripap1/Rapgef4/Gpc6/Magi2	7
Brain	Brain	GO:0051937	catecholamine transport	1.95909e-06	2.16715e-05	1.53093e-05	Stx1a/Syt3/Syt1/Syt2/Rab3a/Kcna2/Cadps/Syt12/Myo5a/Rtn4/Syt7/Gabbr1	12
Brain	Brain	GO:0030073	insulin secretion	2.02807e-06	2.23767e-05	1.58075e-05	Ildr2/Rab11fip2/Stx1a/Prkce/Gja1/Ppp3cb/Adcy5/Stxbp5l/Brsk2/Nlgn2/Rab11fip5/Myo5a/Raf1/Nrxn1/Oga/Rapgef4/Rims2/Pclo/Syt7/Nos1	20
Brain	Brain	GO:2000807	regulation of synaptic vesicle clustering	2.18184e-06	2.40114e-05	1.69623e-05	Snap91/Nlgn2/Nlgn3/Nlgn1/Magi2	5
Brain	Brain	GO:0071867	response to monoamine	2.19774e-06	2.40627e-05	1.69985e-05	Rgs9/Gnaz/App/Gna14/Gnb5/Adcy5/Pde4d/Gnal/Sirt2/Nos1/Palm	11
Brain	Brain	GO:0071869	response to catecholamine	2.19774e-06	2.40627e-05	1.69985e-05	Rgs9/Gnaz/App/Gna14/Gnb5/Adcy5/Pde4d/Gnal/Sirt2/Nos1/Palm	11
Brain	Brain	GO:1901019	regulation of calcium ion transmembrane transporter activity	2.2135e-06	2.41734e-05	1.70768e-05	Hap1/Cdk5/Cacnb3/Gnb5/Cacna1a/Pde4d/Ank2/Cacnb4/Cacnb1/Myo5a/Vmp1/Jph3	12
Brain	Brain	GO:0061000	negative regulation of dendritic spine development	2.33211e-06	2.53395e-05	1.79005e-05	Ptprs/Apoe/Nlgn3/Ngef/Nlgn1/Mecp2	6
Brain	Brain	GO:0098814	spontaneous synaptic transmission	2.33211e-06	2.53395e-05	1.79005e-05	App/Syt1/Rph3a/Stx1b/Rims1/Rims2	6
Brain	Brain	GO:0014003	oligodendrocyte development	2.53443e-06	2.73987e-05	1.93552e-05	Ckap5/Cntnap1/Cntn1/Mag/Plp1/Cntn2/Omg/Wasf3/Cntnap2	9
Brain	Brain	GO:0030517	negative regulation of axon extension	2.53443e-06	2.73987e-05	1.93552e-05	Ptprs/Map2/Mag/Cdk5/Dip2b/Trim46/Tnr/Rtn4/Sema7a	9
Brain	Brain	GO:0006821	chloride transport	2.78867e-06	2.99957e-05	2.11897e-05	Prnp/Gabrg2/Gabra3/Slc6a1/Slc1a3/Gabra1/Gabrb3/Gabrb2/Grm5/Ttyh3/Slc12a5/Pcyox1/Ttyh1	13
Brain	Brain	GO:0001964	startle response	2.97313e-06	3.18997e-05	2.25348e-05	Kcna1/Grin2a/Grin1/Grin2b/Grid2/Nlgn3/Nrxn1/Mecp2	8
Brain	Brain	GO:0098661	inorganic anion transmembrane transport	3.28286e-06	3.51348e-05	2.48201e-05	Prnp/Gabrg2/Gabra3/Slc6a1/Slc1a3/Gabra1/Gabrb3/Gabrb2/Grm5/Slc12a5/Pcyox1	11
Brain	Brain	GO:0031338	regulation of vesicle fusion	3.39285e-06	3.62214e-05	2.55878e-05	Syt3/Syt1/Syt2/Rab3a/Grik5/Trim9/Syt7	7
Brain	Brain	GO:0044091	membrane biogenesis	3.45094e-06	3.67499e-05	2.59611e-05	Flot1/Nlgn2/Rftn1/Nlgn3/Nlgn1/Nrxn1/Nsfl1c/Chmp4b/Chmp2a/Magi2	10
Brain	Brain	GO:0034332	adherens junction organization	3.62123e-06	3.83725e-05	2.71073e-05	Numbl/Cdh11/Abi2/Cdh10/Cdh8/Cdh6/Epha4/Camsap3/Pak2	9
Brain	Brain	GO:0090659	walking behavior	3.62123e-06	3.83725e-05	2.71073e-05	Cacna1a/Epha4/Kcnma1/Oxr1/Cntn2/Agtpbp1/Cacnb4/Cntnap2/Cend1	9
Brain	Brain	GO:1902905	positive regulation of supramolecular fiber organization	3.83697e-06	4.05097e-05	2.86171e-05	Ckap5/Bin1/App/Map1b/Prkce/Abi2/Pdlim4/Prkcq/Cracd/Mapre1/Git1/Baiap2/Wasf1/Wasf3/Cdc42ep4/Ptk2b/Mecp2	17
Brain	Brain	GO:0019227	neuronal action potential propagation	3.91755e-06	4.05097e-05	2.86171e-05	Cntnap1/Scn1b/Ntrk3/Nrcam/Cacnb4	5
Brain	Brain	GO:0031630	regulation of synaptic vesicle fusion to presynaptic active zone membrane	3.91755e-06	4.05097e-05	2.86171e-05	Syt1/Syt2/Rab3a/Grik5/Syt7	5
Brain	Brain	GO:0060052	neurofilament cytoskeleton organization	3.91755e-06	4.05097e-05	2.86171e-05	Nefl/Nefm/Nefh/Ina/Ndel1	5
Brain	Brain	GO:0061669	spontaneous neurotransmitter secretion	3.91755e-06	4.05097e-05	2.86171e-05	Syt1/Rph3a/Stx1b/Rims1/Rims2	5
Brain	Brain	GO:0097104	postsynaptic membrane assembly	3.91755e-06	4.05097e-05	2.86171e-05	Nlgn2/Nlgn3/Nlgn1/Nrxn1/Magi2	5
Brain	Brain	GO:0098870	action potential propagation	3.91755e-06	4.05097e-05	2.86171e-05	Cntnap1/Scn1b/Ntrk3/Nrcam/Cacnb4	5
Brain	Brain	GO:0099612	protein localization to axon	3.91755e-06	4.05097e-05	2.86171e-05	Cntnap1/Cntn2/Trim46/Nfasc/Cntnap2	5
Brain	Brain	GO:1901632	regulation of synaptic vesicle membrane organization	3.91755e-06	4.05097e-05	2.86171e-05	Syt1/Syt2/Rab3a/Grik5/Syt7	5
Brain	Brain	GO:1902513	regulation of organelle transport along microtubule	3.91755e-06	4.05097e-05	2.86171e-05	Hap1/Nefh/Map2/Trim46/Mecp2	5
Brain	Brain	GO:0021954	central nervous system neuron development	3.9747e-06	4.10017e-05	2.89647e-05	Nova2/Map2/Cdk5/Cdh11/Scn1b/Epha4/Slc4a10/Cntn2/Agtpbp1/Dclk2/Ndel1/Dclk1	12
Brain	Brain	GO:0006874	cellular calcium ion homeostasis	4.07181e-06	4.19025e-05	2.9601e-05	S1pr1/Hap1/Prnp/Apoe/Itpr1/App/Prkce/Gja1/Grin2a/Grin1/Fyn/Cdk5/Cacnb3/Adcy5/Cacna1a/Pde4d/Grin2b/Dlg4/Slc25a23/Ubash3b/Ank2/Slc8a2/Cacnb4/Myo5a/Micu3/Oga/Jph3/Sv2a/Ptk2b/Atp2b2/Nos1	31
Brain	Brain	GO:0008038	neuron recognition	4.30038e-06	4.39378e-05	3.10388e-05	Ptprz1/Gap43/App/Ncam1/Epha4/Cntn2/Nrcam/Rtn4/Cntnap2	9
Brain	Brain	GO:0051495	positive regulation of cytoskeleton organization	4.46635e-06	4.55249e-05	3.216e-05	Ckap5/Bin1/Map1b/Prkce/Abi2/Pdlim4/Prkcq/Cracd/Mapre1/Git1/Ntrk3/Baiap2/Bcas3/Wasf1/Wasf3/Cdc42ep4/Ptk2b/Mecp2	18
Brain	Brain	GO:0045860	positive regulation of protein kinase activity	4.54882e-06	4.62554e-05	3.2676e-05	Osbpl8/Prnp/Src/App/Map2k4/Cdk5/Dlg3/Map2k6/Epha4/Dab2ip/Agap2/Grm5/Dlg4/Mapre3/Ntrk3/Ccny/Camkk2/Slc8a2/Camk1/Nrxn1/Mapk8ip3/Ptk2b/Srcin1/Maged1/Rasgrp1	25
Brain	Brain	GO:0043266	regulation of potassium ion transport	4.66654e-06	4.734e-05	3.34422e-05	Bin1/Rgs7/Prnp/Atp1b2/Kcna1/Vamp2/Atp1b3/Dpp10/Ank2/Neto1/Ptk2b/Nos1/Dpp6	13
Brain	Brain	GO:0014051	gamma-aminobutyric acid secretion	4.89884e-06	4.94621e-05	3.49413e-05	Apba1/Slc6a1/Cacna1a/Cacnb4/Sv2a/Gabbr1	6
Brain	Brain	GO:1900452	regulation of long-term synaptic depression	4.89884e-06	4.94621e-05	3.49413e-05	Dgki/App/Shank3/Iqsec2/Grid2/Gnal	6
Brain	Brain	GO:0051271	negative regulation of cellular component movement	4.97214e-06	5.0084e-05	3.53807e-05	Osbpl8/Bin1/Olfm1/Apoe/Atp1b2/Epha4/Padi2/Dab2ip/Adgrb1/Abr/Crk/Bcr/Clasp1/Srgap3/Clasp2/Ndrg4/Scai/Stk26/Ptprt/Magi2/Nos1/Plcb1/Mecp2	23
Brain	Brain	GO:0032386	regulation of intracellular transport	5.03963e-06	5.06447e-05	3.57768e-05	Hap1/Prnp/Src/Map1b/Nefh/Map2/Fyn/Ppm1a/Cdk5/Gdi1/Cacnb3/Vamp2/Prkcq/Arhgap44/Trim46/Ndrg4/Bcas3/Ogt/Gripap1/Mlc1/Camk1/Rufy3/Ndel1/Mecp2	24
Brain	Brain	GO:0016197	endosomal transport	5.25432e-06	5.26786e-05	3.72135e-05	Snap25/Stam/Micall2/Agap2/Washc4/Spag9/Arhgap44/Tbc1d10b/Ndrg4/Vps26b/Prepl/Gripap1/Ubxn6/Vta1/Chmp4b/Chmp2a/Stx12/Stx6/Itsn1	19
Brain	Brain	GO:0031532	actin cytoskeleton reorganization	5.68647e-06	5.6878e-05	4.01801e-05	S1pr1/Pdlim4/Eps8/Phactr1/Micall2/Cdc42bpa/Brsk2/Ntrk3/Baiap2/Sipa1l1/Bcas3/Mink1/Ptk2b	13
Brain	Brain	GO:0120034	positive regulation of plasma membrane bounded cell projection assembly	6.26665e-06	6.25351e-05	4.41764e-05	Hap1/Gpm6a/Abi2/Prkcq/Eps8/Ccp110/Bcas3/Mark4/Nlgn1/Ndel1/Cdc42ep4/Palm/Twf2	13
Brain	Brain	GO:0016188	synaptic vesicle maturation	6.57738e-06	6.54832e-05	4.6259e-05	Rab3a/Slc17a7/Unc13a/Dlg4/Unc13c	5
Brain	Brain	GO:0001504	neurotransmitter uptake	6.73725e-06	6.69192e-05	4.72735e-05	Flot1/Slc6a9/Slc6a1/Slc6a11/Gpm6b/Slc17a6/Syngr3/Nos1	8
Brain	Brain	GO:0007034	vacuolar transport	6.76518e-06	6.7041e-05	4.73595e-05	Bin1/Cacng2/M6pr/Atp6v0d1/Stam/Gprasp1/Tsg101/Hook3/Vps18/Ubxn6/Vta1/Vps33a/Chmp4b/Chmp2a/Cacng3	15
Brain	Brain	GO:1902476	chloride transmembrane transport	8.22235e-06	8.12931e-05	5.74276e-05	Gabrg2/Gabra3/Slc6a1/Slc1a3/Gabra1/Gabrb3/Gabrb2/Slc12a5/Pcyox1	9
Brain	Brain	GO:1903034	regulation of response to wounding	8.36414e-06	8.25043e-05	5.82832e-05	Ptprs/Apoe/Prkce/Gja1/Epha4/Omg/Crk/Git1/Ntrk3/Clasp1/Ubash3b/Clasp2/Tnr/Cadm4/Rtn4/Ndel1	16
Brain	Brain	GO:0045216	cell-cell junction organization	9.2363e-06	9.0898e-05	6.42127e-05	Ajm1/Numbl/Ctnnd2/Cntnap1/Gja1/Cdh11/Abi2/Cdh10/Gjb6/Cdh8/Cdh6/Epha4/Micall2/Cldn11/Camsap3/Nfasc/Pak2/Cntnap2	18
Brain	Brain	GO:0072698	protein localization to microtubule cytoskeleton	9.58139e-06	9.40778e-05	6.6459e-05	Mapre1/Mapre3/Hook3/Mark4/Gas2l1/Mapre2/Nudcd3/Nsfl1c/Map1a	9
Brain	Brain	GO:0042220	response to cocaine	9.78435e-06	9.58508e-05	6.77115e-05	Kalrn/Ncam1/Cdk5/Slc1a3/Dlg4/Adgrl3/Nos1/Mecp2	8
Brain	Brain	GO:0002087	regulation of respiratory gaseous exchange by nervous system process	1.04681e-05	0.000101754	7.18815e-05	Gls/Nlgn2/Nlgn3/Nlgn1/Mecp2	5
Brain	Brain	GO:0098935	dendritic transport	1.04681e-05	0.000101754	7.18815e-05	Kif5c/Kif5a/Kif3b/Wasf1/Stau1	5
Brain	Brain	GO:0099159	regulation of modification of postsynaptic structure	1.04681e-05	0.000101754	7.18815e-05	Kalrn/Cttnbp2/Camkv/Baiap2/Itsn1	5
Brain	Brain	GO:0043393	regulation of protein binding	1.0482e-05	0.000101754	7.18815e-05	Flot1/Src/Apoe/App/Map2/Cdk5/Ppp2cb/Crmp1/Mark3/Plcl1/Mapre1/Crk/Mapre3/Cyld/Ubash3b/Camk1/Arhgef7/Mecp2	18
Brain	Brain	GO:0008154	actin polymerization or depolymerization	1.09948e-05	0.00010649	7.52273e-05	Bin1/Prkce/Abi2/Enah/Eps8/Micall2/Cracd/Cyfip2/Ssh2/Cyria/Baiap2/Mical3/Mical1/Cdc42ep4/Ptk2b/Arpc1a/Twf2	17
Brain	Brain	GO:0010770	positive regulation of cell morphogenesis involved in differentiation	1.14658e-05	0.000110801	7.82729e-05	Kalrn/Numbl/Camk2b/Crkl/Epha4/Cdkl5/Tbc1d24/Crk/Cspg5/Baiap2/Itpka/Mapk9	12
Brain	Brain	GO:0010769	regulation of cell morphogenesis involved in differentiation	1.20098e-05	0.000115537	8.16185e-05	Kalrn/Numbl/Camk2b/Crkl/Epha4/Cdkl5/Tbc1d24/Cntn2/Crk/Cspg5/Baiap2/Itpka/Mapk9	13
Brain	Brain	GO:0042177	negative regulation of protein catabolic process	1.20098e-05	0.000115537	8.16185e-05	Grin2a/Fyn/Prkcg/Epha4/Dab2ip/Adgrb1/Agap2/Sgta/Ogt/Sirt2/Eif3h/Ubxn1/Map1a	13
Brain	Brain	GO:0043576	regulation of respiratory gaseous exchange	1.26363e-05	0.000121292	8.56837e-05	Gls/Grin1/Nlgn2/Nlgn3/Nlgn1/Mecp2	6
Brain	Brain	GO:0006813	potassium ion transport	1.30776e-05	0.000125247	8.84775e-05	Bin1/Rgs7/Hcn1/Prnp/Atp1b2/Kcna1/Slc1a3/Vamp2/Kcna2/Atp1b3/Kcnma1/Dpp10/Atp1a3/Ank2/Neto1/Slc12a5/Ptk2b/Nos1/Dpp6	19
Brain	Brain	GO:0006612	protein targeting to membrane	1.31267e-05	0.000125436	8.86112e-05	Get3/Cacng2/Prnp/Fyn/Cdk5/Gdi1/Cacnb3/Sgta/Ogt/Cacnb1/Sgtb/Chmp4b/Oga	13
Brain	Brain	GO:0045862	positive regulation of proteolysis	1.32297e-05	0.000126139	8.91076e-05	Src/Apoe/App/Ctsd/F3/Grin1/Fyn/Grin2b/Epha4/Prickle1/Dab2ip/Prr7/Cyfip2/Cntn2/Agtpbp1/Wdr48/Sgta/Ogt/Trim32/Sirt2/Oga/Rnf14/Ptk2b/Mapk9	24
Brain	Brain	GO:0021697	cerebellar cortex formation	1.4327e-05	0.000136298	9.62843e-05	Cdk5/Cacna1a/Grid2/Agtpbp1/Nrxn1/Cend1/Atp2b2	7
Brain	Brain	GO:1901379	regulation of potassium ion transmembrane transport	1.52425e-05	0.000144686	0.00010221	Bin1/Rgs7/Prnp/Atp1b2/Kcna1/Vamp2/Atp1b3/Dpp10/Ank2/Neto1/Dpp6	11
Brain	Brain	GO:0021543	pallium development	1.57533e-05	0.000149203	0.000105401	Ptprs/Kcna1/Grin1/Crkl/Cdk5/Phactr1/Dab2ip/Bcan/Crk/Dclk2/Atat1/Rtn4/Ndel1/Tacc2/Plcb1	15
Brain	Brain	GO:0045161	neuronal ion channel clustering	1.59485e-05	0.000150718	0.000106471	Cntn2/Nfasc/Nrcam/Dlg2/Cntnap2	5
Brain	Brain	GO:0007422	peripheral nervous system development	1.7102e-05	0.000160947	0.000113697	Cntnap1/Nefh/Cdk5/Ntrk3/Nfasc/Adgrb2/Tbce/Sirt2/Gpc1/Adam22	10
Brain	Brain	GO:0044380	protein localization to cytoskeleton	1.7106e-05	0.000160947	0.000113697	Mapre1/Mapre3/Hook3/Mark4/Gas2l1/Mapre2/Nudcd3/Nsfl1c/Map1a	9
Brain	Brain	GO:0051259	protein complex oligomerization	1.74097e-05	0.000163087	0.000115209	Gls/Hcn1/Prnp/App/Kcna1/Gria2/Grin1/Syt1/Cryz/Aqp4/Kcna2/G3bp2/Grin2b/Kctd8/Kctd16/Atl1/Kctd4/Chmp2a/Mpp2	19
Brain	Brain	GO:0051403	stress-activated MAPK cascade	1.74097e-05	0.000163087	0.000115209	Cops5/App/Map2k4/Map2k6/Sirpa/Dab2ip/Spag9/Taok1/Traf3/Mapk10/Crk/Cyld/Mapk8ip2/Mapk8ip3/Mink1/Ptk2b/Mapk9/Plcb1/Rasgrp1	19
Brain	Brain	GO:0048013	ephrin receptor signaling pathway	1.76542e-05	0.000164657	0.000116318	Efnb1/Epha4/Crk/Git1/Anks1b/Sipa1l1/Ngef	7
Brain	Brain	GO:0099560	synaptic membrane adhesion	1.76542e-05	0.000164657	0.000116318	Ptprs/Lrrc4b/Sparcl1/Nlgn1/Nrxn1/Gpc6/Magi2	7
Brain	Brain	GO:0040013	negative regulation of locomotion	1.80346e-05	0.000167839	0.000118566	Osbpl8/Olfm1/Apoe/Atp1b2/Epha4/Padi2/Dab2ip/Adgrb1/Grm5/Abr/Crk/Bcr/Clasp1/Srgap3/Clasp2/Ndrg4/Scai/Stk26/Ptprt/Sema7a/Magi2/Plcb1/Mecp2	23
Brain	Brain	GO:0010721	negative regulation of cell development	1.8439e-05	0.000170491	0.00012044	Ptprs/Syngap1/Map2/Mag/Cdk5/Gdi1/Dip2b/Arhgef2/Ntrk3/Trim46/Hook3/Tnr/Sirt2/Rtn4/Rufy3/Sema7a/Mecp2	17
Brain	Brain	GO:0031334	positive regulation of protein-containing complex assembly	1.8439e-05	0.000170491	0.00012044	Ckap5/Bin1/Src/Map1b/Prkce/Dab2ip/Cracd/Mapre1/Snap91/Git1/Baiap2/Atat1/Rims1/Cdc42ep4/Ptk2b/Mapk9/Mecp2	17
Brain	Brain	GO:0071805	potassium ion transmembrane transport	1.8439e-05	0.000170491	0.00012044	Bin1/Rgs7/Hcn1/Prnp/Atp1b2/Kcna1/Slc1a3/Vamp2/Kcna2/Atp1b3/Kcnma1/Dpp10/Atp1a3/Ank2/Neto1/Slc12a5/Dpp6	17
Brain	Brain	GO:1903035	negative regulation of response to wounding	1.88247e-05	0.000173683	0.000122694	Ptprs/Apoe/Gja1/Epha4/Crk/Git1/Clasp1/Ubash3b/Clasp2/Tnr/Rtn4	11
Brain	Brain	GO:0007628	adult walking behavior	1.94308e-05	0.000178505	0.000126101	Cacna1a/Epha4/Kcnma1/Oxr1/Cntn2/Agtpbp1/Cacnb4/Cend1	8
Brain	Brain	GO:0021696	cerebellar cortex morphogenesis	1.94308e-05	0.000178505	0.000126101	Cdk5/Cacna1a/Grid2/Agtpbp1/Cntnap2/Nrxn1/Cend1/Atp2b2	8
Brain	Brain	GO:0008333	endosome to lysosome transport	1.96259e-05	0.000179144	0.000126552	Bin1/Cacng2/Gprasp1/Tsg101/Hook3/Vps18/Ubxn6/Vps33a/Cacng3	9
Brain	Brain	GO:0042551	neuron maturation	1.96259e-05	0.000179144	0.000126552	App/Cntn2/Adgrb3/Nfasc/Nrcam/Dlg2/Cntnap2/Nrxn1/Mecp2	9
Brain	Brain	GO:0042596	fear response	1.96259e-05	0.000179144	0.000126552	Kalrn/Apoe/Prkar1b/Gja1/Usp46/Grin2b/Shank3/Mapk8ip2/Mecp2	9
Brain	Brain	GO:0048640	negative regulation of developmental growth	2.01928e-05	0.000183926	0.00012993	Ptprs/Map2/Mag/Gja1/Cdk5/Dip2b/Wwc1/Wwc2/Trim46/Tnr/Rtn4/Sema7a/Mecp2	13
Brain	Brain	GO:0007020	microtubule nucleation	2.15942e-05	0.000195857	0.000138359	Ckap5/Git1/Clasp1/Clasp2/Ndel1/Arhgef7/Mecp2	7
Brain	Brain	GO:0099590	neurotransmitter receptor internalization	2.15942e-05	0.000195857	0.000138359	Hap1/Cacng2/Snap25/Usp46/Pacsin1/Sirt2/Cacng3	7
Brain	Brain	GO:0010522	regulation of calcium ion transport into cytosol	2.23198e-05	0.000201766	0.000142533	Hap1/Prnp/Prkce/Grin1/Fyn/Pde4d/Ubash3b/Ank2/Myo5a/Oga/Jph3/Ptk2b	12
Brain	Brain	GO:0051222	positive regulation of protein transport	2.23399e-05	0.000201766	0.000142533	Prnp/Src/App/Prkce/Gja1/Fyn/Ppp3cb/Ppm1a/Cdk5/Cacnb3/Vamp2/Prkcq/Stxbp5l/Tsg101/Nlgn2/Frmd4a/Bcas3/Camk1/Ppid/Rufy3/Oga/Rapgef4	22
Brain	Brain	GO:0031122	cytoplasmic microtubule organization	2.24544e-05	0.000202373	0.000142962	Camsap1/Cep126/Fsd1/Clasp1/Camsap3/Hook3/Camsap2/Tacc2/Clip2	9
Brain	Brain	GO:0032273	positive regulation of protein polymerization	2.31139e-05	0.000207879	0.000146851	Ckap5/Bin1/Map1b/Prkce/Cracd/Mapre1/Git1/Baiap2/Cdc42ep4/Ptk2b/Mecp2	11
Brain	Brain	GO:1901216	positive regulation of neuron death	2.58714e-05	0.000232192	0.000164026	Ptprz1/Srpk2/Prnp/Apoe/App/Fyn/Map2k4/Cdk5/Grin2b/Kcnma1/Grik5/Egln1/Nos1	13
Brain	Brain	GO:0048679	regulation of axon regeneration	2.62315e-05	0.000234931	0.000165962	Ptprs/Epha4/Omg/Ntrk3/Tnr/Rtn4/Ndel1	7
Brain	Brain	GO:0051480	regulation of cytosolic calcium ion concentration	2.64576e-05	0.000236461	0.000167042	S1pr1/Hap1/Prnp/Itpr1/Prkce/Gja1/Grin2a/Grin1/Fyn/Cdk5/Cacnb3/Adcy5/Cacna1a/Pde4d/Grin2b/Dlg4/Ubash3b/Ank2/Slc8a2/Myo5a/Oga/Jph3/Ptk2b/Atp2b2/Nos1	25
Brain	Brain	GO:0031589	cell-substrate adhesion	2.70137e-05	0.000240928	0.000170198	Ptprz1/Src/Atp1b2/Prkce/Gpm6b/Crkl/Cdk5/Sirpa/Micall2/Cntn2/Bcan/Crk/Bcr/Cspg5/Clasp1/Camsap3/Clasp2/Bcas3/Epdr1/Ttyh1/Mink1/Ptk2b/Srcin1/Cdh13	24
Brain	Brain	GO:0007189	adenylate cyclase-activating G protein-coupled receptor signaling pathway	2.75924e-05	0.000245578	0.000173483	S1pr1/Pde4a/App/Adcy9/Adcy5/Adgrb1/Adgrl1/Adgrl3/Adgrb3/Pde10a/Gnal/Adgrb2/Rapgef4/Nos1	14
Brain	Brain	GO:0032288	myelin assembly	2.81357e-05	0.000249894	0.000176532	Ckap5/Cntnap1/Cntn1/Mag/Nfasc/Gpc1	6
Brain	Brain	GO:0008347	glial cell migration	2.91599e-05	0.000258454	0.000182579	Ptprz1/Atp1b2/Grin1/Crkl/Cdk5/Epha4/Dab2ip/Rtn4/Arhgef7	9
Brain	Brain	GO:0015698	inorganic anion transport	2.97053e-05	0.000262203	0.000185227	Prnp/Gabrg2/Gabra3/Slc6a1/Slc1a3/Gabra1/Gabrb3/Gabrb2/Slc17a7/Grm5/Ttyh3/Slc12a5/Pcyox1/Ttyh1	14
Brain	Brain	GO:0031333	negative regulation of protein-containing complex assembly	2.97053e-05	0.000262203	0.000185227	Impact/Src/Map2/Ppm1a/Eps8/Cracd/Ssh2/Arhgef2/Mapre1/Trim9/Sirt2/Raf1/Arhgef7/Twf2	14
Brain	Brain	GO:0031098	stress-activated protein kinase signaling cascade	3.01067e-05	0.000265199	0.000187344	Cops5/App/Map2k4/Map2k6/Sirpa/Dab2ip/Spag9/Taok1/Traf3/Mapk10/Crk/Cyld/Mapk8ip2/Mapk8ip3/Mink1/Ptk2b/Mapk9/Plcb1/Rasgrp1	19
Brain	Brain	GO:0071900	regulation of protein serine/threonine kinase activity	3.10998e-05	0.000273036	0.00019288	Src/Apoe/App/Prkar1b/Prkar2b/Map2k4/Map2k6/Rgs14/Epha4/Dab2ip/Ksr1/Tsg101/Mapre3/Ntrk3/Ccny/Slc8a2/Camk1/Nrxn1/Prkar1a/Mapk8ip3/Ptk2b/Maged1/Rasgrp1	23
Brain	Brain	GO:0002028	regulation of sodium ion transport	3.11239e-05	0.000273036	0.00019288	Cntn1/Atp1b2/Atp1b3/Scn1b/Scn2b/Hecw2/Ahcyl1/Hecw1/Neto1/Nos1/Plcb1	11
Brain	Brain	GO:2000146	negative regulation of cell motility	3.18523e-05	0.000278505	0.000196743	Osbpl8/Olfm1/Apoe/Atp1b2/Epha4/Padi2/Dab2ip/Adgrb1/Abr/Crk/Bcr/Clasp1/Srgap3/Clasp2/Ndrg4/Scai/Stk26/Ptprt/Magi2/Plcb1/Mecp2	21
Brain	Brain	GO:1903076	regulation of protein localization to plasma membrane	3.18775e-05	0.000278505	0.000196743	Kalrn/Rab11fip2/Prnp/Camk2b/Cdk5/Arhgap44/Dpp10/Gripap1/Camk2g/Myo5a/Nrxn1/Dpp6	12
Brain	Brain	GO:0044065	regulation of respiratory system process	3.33801e-05	0.000289858	0.000204763	Gls/Nlgn2/Nlgn3/Nlgn1/Mecp2	5
Brain	Brain	GO:0098696	regulation of neurotransmitter receptor localization to postsynaptic specialization membrane	3.33801e-05	0.000289858	0.000204763	Kalrn/Iqsec2/Rapgef4/Gpc6/Magi2	5
Brain	Brain	GO:1903423	positive regulation of synaptic vesicle recycling	3.33801e-05	0.000289858	0.000204763	Dnm1/Snap91/Sh3gl1/Nlgn1/Pclo	5
Brain	Brain	GO:0007204	positive regulation of cytosolic calcium ion concentration	3.39609e-05	0.000294305	0.000207904	S1pr1/Hap1/Prnp/Itpr1/Prkce/Gja1/Grin2a/Grin1/Fyn/Cdk5/Cacnb3/Adcy5/Cacna1a/Pde4d/Grin2b/Dlg4/Ubash3b/Ank2/Slc8a2/Myo5a/Oga/Jph3/Ptk2b	23
Brain	Brain	GO:0035020	regulation of Rac protein signal transduction	3.58059e-05	0.000309667	0.000218757	Rasgrf1/Arhgap44/Crk/Ogt/Cadm4/Rtn4	6
Brain	Brain	GO:1903050	regulation of proteolysis involved in cellular protein catabolic process	3.58961e-05	0.000309821	0.000218866	Apoe/Rad23b/Prkcg/Epha4/Prickle1/Dab2ip/Agtpbp1/Sgta/Ogt/Sirt2/Eif3h/Ubxn1/Dlgap1/Rnf14/Ptk2b/Map1a/Mapk9	17
Brain	Brain	GO:0007043	cell-cell junction assembly	3.69202e-05	0.000318018	0.000224657	Ctnnd2/Cntnap1/Gja1/Cdh11/Abi2/Cdh10/Gjb6/Cdh8/Cdh6/Micall2/Cldn11/Nfasc/Pak2/Cntnap2	14
Brain	Brain	GO:0098900	regulation of action potential	3.74895e-05	0.000322274	0.000227663	Bin1/Hcn1/Cacnb3/Ctnna3/Ank2/Slc8a2/Cntnap2/Rapgef4/Mecp2	9
Brain	Brain	GO:0007041	lysosomal transport	3.78653e-05	0.000324852	0.000229484	Bin1/Cacng2/M6pr/Gprasp1/Tsg101/Hook3/Vps18/Ubxn6/Vps33a/Chmp4b/Chmp2a/Cacng3	12
Brain	Brain	GO:0019932	second-messenger-mediated signaling	3.85215e-05	0.000329821	0.000232994	Prnp/Apoe/Itpr1/App/Ncam1/Ppp3cb/Pde4d/Grm5/Ksr1/Adgrl1/Camkk2/Pex5l/Ank2/Pde10a/Adgrb2/Slc8a2/Egln1/Cap2/Ptk2b/Cdh13/Nos1	21
Brain	Brain	GO:0031099	regeneration	3.96447e-05	0.00033876	0.000239309	Ptprs/Gap43/Nefl/Itpr1/Nefh/Mag/Gja1/Epha4/Omg/Ntrk3/Tnr/Rtn4/Ndel1/Mapk8ip3	14
Brain	Brain	GO:1902305	regulation of sodium ion transmembrane transport	4.23569e-05	0.000361215	0.000255172	Atp1b2/Atp1b3/Scn1b/Scn2b/Hecw2/Hecw1/Neto1/Nos1/Plcb1	9
Brain	Brain	GO:0033674	positive regulation of kinase activity	4.43878e-05	0.000377782	0.000266875	Osbpl8/Prnp/Src/App/Map2k4/Cdk5/Dlg3/Map2k6/Epha4/Dab2ip/Agap2/Grm5/Dlg4/Mapre3/Ntrk3/Dgkz/Ccny/Camkk2/Slc8a2/Camk1/Nrxn1/Mapk8ip3/Ptk2b/Srcin1/Maged1/Rasgrp1	26
Brain	Brain	GO:0007266	Rho protein signal transduction	4.48298e-05	0.000380786	0.000268997	Kalrn/Flot1/Apoe/Rasgrf1/Rasgrf2/Eps8/Arhgef2/Bcr/Arhgap32/Baiap2/Scai/Cdc42ep4/Cdh13	13
Brain	Brain	GO:0070570	regulation of neuron projection regeneration	4.52907e-05	0.00038394	0.000271225	Ptprs/Epha4/Omg/Ntrk3/Tnr/Rtn4/Ndel1	7
Brain	Brain	GO:0001967	suckling behavior	4.63167e-05	0.000391088	0.000276275	Gls/Cntfr/App/Grin1/Grin2b	5
Brain	Brain	GO:0019896	axonal transport of mitochondrion	4.63167e-05	0.000391088	0.000276275	Hap1/Nefl/Agtpbp1/Map6/Actr10	5
Brain	Brain	GO:1901653	cellular response to peptide	4.64132e-05	0.000391132	0.000276306	Osbpl8/Prnp/Src/App/Gja1/Fyn/Cdk5/Vamp2/Cacna1a/Prkcq/Epha4/Grm5/Arhgef2/Crk/Atp1a3/Ahcyl1/Ogt/Cacnb1/Myo5a/Ndel1/Plcb1	21
Brain	Brain	GO:1904951	positive regulation of establishment of protein localization	4.65397e-05	0.000391428	0.000276515	Prnp/Src/App/Prkce/Gja1/Fyn/Ppp3cb/Ppm1a/Cdk5/Cacnb3/Vamp2/Prkcq/Stxbp5l/Tsg101/Nlgn2/Frmd4a/Bcas3/Camk1/Ppid/Rufy3/Oga/Rapgef4	22
Brain	Brain	GO:0030336	negative regulation of cell migration	5.24423e-05	0.000440207	0.000310974	Osbpl8/Olfm1/Apoe/Atp1b2/Epha4/Padi2/Dab2ip/Adgrb1/Abr/Bcr/Clasp1/Srgap3/Clasp2/Ndrg4/Scai/Stk26/Ptprt/Magi2/Plcb1/Mecp2	20
Brain	Brain	GO:0021695	cerebellar cortex development	5.37061e-05	0.000449933	0.000317845	Cdk5/Cacna1a/Grid2/Agtpbp1/Sez6l/Cntnap2/Nrxn1/Cend1/Atp2b2	9
Brain	Brain	GO:0016482	cytosolic transport	5.60779e-05	0.000468578	0.000331016	Tanc2/Src/Map2/Kif5a/Spag9/Trim46/Tbc1d10b/Ppfia2/Hook3/Vps26b/Prepl/Stx6/Syt7/Mecp2	14
Brain	Brain	GO:0070050	neuron cellular homeostasis	5.61505e-05	0.000468578	0.000331016	Cdk5/Slc17a7/Taok1/Slc8a2/Mink1/Map1a	6
Brain	Brain	GO:0051651	maintenance of location in cell	5.65612e-05	0.000471086	0.000332788	Hap1/Apoe/Itpr1/Prkce/Gja1/Cdk5/Slc30a3/Pde4d/Grik5/Slc25a23/Syne1/Ubash3b/Ank2/Myo5a/Jph3/Ptk2b/Twf2	17
Brain	Brain	GO:0051260	protein homooligomerization	5.72132e-05	0.000475591	0.00033597	Gls/Hcn1/Prnp/App/Kcna1/Cryz/Aqp4/Kcna2/G3bp2/Kctd8/Kctd16/Atl1/Kctd4/Chmp2a/Mpp2	15
Brain	Brain	GO:0010927	cellular component assembly involved in morphogenesis	6.20428e-05	0.000514739	0.000363625	Ckap5/Cntnap1/Cntn1/Mag/Ccdc136/Phldb1/Clasp1/Nfasc/Clasp2/Agfg1/Prkar1a/Gpc1	12
Brain	Brain	GO:0045956	positive regulation of calcium ion-dependent exocytosis	6.28138e-05	0.000519616	0.000367071	Stx1a/Syt1/Cdk5/Cadps/Syt7	5
Brain	Brain	GO:0001662	behavioral fear response	6.31162e-05	0.000519616	0.000367071	Kalrn/Apoe/Gja1/Usp46/Grin2b/Shank3/Mapk8ip2/Mecp2	8
Brain	Brain	GO:0046580	negative regulation of Ras protein signal transduction	6.31162e-05	0.000519616	0.000367071	Syngap1/Ppp2cb/Dab2ip/Arhgap44/Git1/Dgkz/Scai/Rasal1	8
Brain	Brain	GO:2001222	regulation of neuron migration	6.31162e-05	0.000519616	0.000367071	Ptprz1/Olfm1/Camk2b/Phactr1/Dab2ip/Tbc1d24/Arhgef2/Mapk8ip3	8
Brain	Brain	GO:0046330	positive regulation of JNK cascade	6.51147e-05	0.000535041	0.000377967	App/Map2k4/Dab2ip/Taok1/Traf3/Crk/Mapk8ip3/Mink1/Ptk2b/Plcb1/Rasgrp1	11
Brain	Brain	GO:0044772	mitotic cell cycle phase transition	6.60449e-05	0.000541644	0.000382632	Cdk14/App/Camk2b/Cdk5/Lzts1/Prkcq/Eps8/Taok1/Brsk1/Brsk2/Hecw2/Clasp1/Dgkz/Ccny/Gjc2/Clasp2/Cdk17/Lsm10/Cacnb4/Camk2g/Zwint/Chmp4b/Chmp2a/Plcb1/Mecp2	25
Brain	Brain	GO:0015849	organic acid transport	6.66525e-05	0.000545582	0.000385413	Apba1/Slc32a1/Slc1a4/Apoe/Gja1/Slc6a9/Slc6a1/Slc1a3/Map2k6/Cacna1a/Grin2b/Slc17a7/Slc6a17/Slc7a14/Cacnb4/Acsl6/Sfxn5/Sv2a/Mapk9/Gabbr1/Slc7a5	21
Brain	Brain	GO:0032872	regulation of stress-activated MAPK cascade	7.08317e-05	0.000572166	0.000404193	Cops5/App/Map2k4/Sirpa/Dab2ip/Taok1/Traf3/Crk/Cyld/Mapk8ip2/Mapk8ip3/Mink1/Ptk2b/Mapk9/Plcb1/Rasgrp1	16
Brain	Brain	GO:0071902	positive regulation of protein serine/threonine kinase activity	7.08317e-05	0.000572166	0.000404193	Src/App/Map2k4/Map2k6/Epha4/Dab2ip/Mapre3/Ntrk3/Ccny/Slc8a2/Camk1/Nrxn1/Mapk8ip3/Ptk2b/Maged1/Rasgrp1	16
Brain	Brain	GO:0000338	protein deneddylation	7.20078e-05	0.000572166	0.000404193	Cops5/Cops4/Cops6/Cops2	4
Brain	Brain	GO:0035864	response to potassium ion	7.20078e-05	0.000572166	0.000404193	Dlg4/Nptx1/Dlg2/Mecp2	4
Brain	Brain	GO:0035865	cellular response to potassium ion	7.20078e-05	0.000572166	0.000404193	Dlg4/Nptx1/Dlg2/Mecp2	4
Brain	Brain	GO:0046834	lipid phosphorylation	7.20078e-05	0.000572166	0.000404193	Dgki/Dgkb/Dgkz/Dgkg	4
Brain	Brain	GO:0090129	positive regulation of synapse maturation	7.20078e-05	0.000572166	0.000404193	Camk2b/Dab2ip/Adgrl1/Nrxn1	4
Brain	Brain	GO:0097105	presynaptic membrane assembly	7.20078e-05	0.000572166	0.000404193	Nlgn2/Nlgn3/Nlgn1/Nrxn1	4
Brain	Brain	GO:0098700	neurotransmitter loading into synaptic vesicle	7.20078e-05	0.000572166	0.000404193	Slc32a1/Ddc/Slc17a7/Slc17a6	4
Brain	Brain	GO:0098953	receptor diffusion trapping	7.20078e-05	0.000572166	0.000404193	Cacng2/Shisa6/Dlg4/Cacng3	4
Brain	Brain	GO:0098970	postsynaptic neurotransmitter receptor diffusion trapping	7.20078e-05	0.000572166	0.000404193	Cacng2/Shisa6/Dlg4/Cacng3	4
Brain	Brain	GO:0099541	trans-synaptic signaling by lipid	7.20078e-05	0.000572166	0.000404193	Grm5/Dagla/Nrxn1/Plcb1	4
Brain	Brain	GO:0099542	trans-synaptic signaling by endocannabinoid	7.20078e-05	0.000572166	0.000404193	Grm5/Dagla/Nrxn1/Plcb1	4
Brain	Brain	GO:0099628	neurotransmitter receptor diffusion trapping	7.20078e-05	0.000572166	0.000404193	Cacng2/Shisa6/Dlg4/Cacng3	4
Brain	Brain	GO:1904526	regulation of microtubule binding	7.20078e-05	0.000572166	0.000404193	Map2/Ppp2cb/Mapre1/Mapre3	4
Brain	Brain	GO:0002209	behavioral defense response	7.20387e-05	0.000572166	0.000404193	Kalrn/Apoe/Gja1/Usp46/Grin2b/Shank3/Mapk8ip2/Mecp2	8
Brain	Brain	GO:0071695	anatomical structure maturation	7.61879e-05	0.000604001	0.000426682	S1pr1/App/Gja1/Grin1/Plp1/Cacna1a/Kcnma1/Cntn2/Adgrb3/Nfasc/Nrcam/Sirt2/Dlg2/Myo5a/Cntnap2/Nrxn1/Cend1/Ptk2b/Plcb1/Mecp2	20
Brain	Brain	GO:0051489	regulation of filopodium assembly	8.19833e-05	0.000648744	0.00045829	Gap43/Gpm6a/Prkcq/Arhgap44/Bcas3/Nlgn1/Nrxn1/Palm	8
Brain	Brain	GO:0035372	protein localization to microtubule	8.34978e-05	0.000657084	0.000464182	Mapre1/Mapre3/Gas2l1/Mapre2/Map1a	5
Brain	Brain	GO:0060123	regulation of growth hormone secretion	8.34978e-05	0.000657084	0.000464182	Kalrn/Oga/Arhgef7/Gabbr1/Itsn1	5
Brain	Brain	GO:0071786	endoplasmic reticulum tubular network organization	8.34978e-05	0.000657084	0.000464182	Lnpk/Atl1/Rab3gap2/Rtn4/Rtn3	5
Brain	Brain	GO:0070302	regulation of stress-activated protein kinase signaling cascade	8.39653e-05	0.000659551	0.000465924	Cops5/App/Map2k4/Sirpa/Dab2ip/Taok1/Traf3/Crk/Cyld/Mapk8ip2/Mapk8ip3/Mink1/Ptk2b/Mapk9/Plcb1/Rasgrp1	16
Brain	Brain	GO:0002029	desensitization of G protein-coupled receptor signaling pathway	8.48146e-05	0.000663786	0.000468916	App/Camk2b/Dnm1/Grm5/Grk3/Necab2	6
Brain	Brain	GO:0022401	negative adaptation of signaling pathway	8.48146e-05	0.000663786	0.000468916	App/Camk2b/Dnm1/Grm5/Grk3/Necab2	6
Brain	Brain	GO:0010765	positive regulation of sodium ion transport	8.70192e-05	0.000679798	0.000480227	Cntn1/Atp1b2/Atp1b3/Scn1b/Ahcyl1/Nos1/Plcb1	7
Brain	Brain	GO:0001933	negative regulation of protein phosphorylation	8.82777e-05	0.000688373	0.000486285	Impact/Prnp/Apoe/Prkar1b/Prkar2b/Crkl/Rgs14/Sirpa/Pde4d/Dab2ip/Tsg101/Sh3gl2/Ntrk3/Ubash3b/Ogt/Cadm4/Mical1/Sirt2/Ptprt/Prkar1a/Srcin1/Nos1	22
Brain	Brain	GO:0021587	cerebellum morphogenesis	9.30395e-05	0.000724186	0.000511584	Cdk5/Cacna1a/Grid2/Agtpbp1/Cntnap2/Nrxn1/Cend1/Atp2b2	8
Brain	Brain	GO:0009314	response to radiation	9.94188e-05	0.000772435	0.000545669	Ckap5/Syngap1/Rgs9/Impact/App/Grin2a/Grin1/Cdk5/Slc1a3/Gnb5/Rgs14/Pde1b/Slc4a10/Brsk1/Mapk10/Atp1a3/Ndrg4/Nlgn3/Trim32/Cacnb4/Neto1/Cntnap2/Ppid/Mapk9/Mecp2	25
Brain	Brain	GO:0061098	positive regulation of protein tyrosine kinase activity	0.000101269	0.000785386	0.000554817	Prnp/App/Dlg3/Epha4/Grm5/Dlg4/Srcin1	7
Brain	Brain	GO:0021533	cell differentiation in hindbrain	0.00010296	0.000797053	0.000563059	Cacna1a/Grid2/Agtpbp1/Nrxn1/Cend1/Atp2b2	6
Brain	Brain	GO:0070972	protein localization to endoplasmic reticulum	0.000104213	0.0008053	0.000568885	Get3/Gja1/Grik5/Sgta/Rab3gap2/Ank2/Sgtb/Rtn4/Chmp4b	9
Brain	Brain	GO:0050775	positive regulation of dendrite morphogenesis	0.000105302	0.000812248	0.000573793	Kalrn/Numbl/Camk2b/Epha4/Cdkl5/Tbc1d24/Baiap2/Itpka	8
Brain	Brain	GO:0001956	positive regulation of neurotransmitter secretion	0.000109047	0.000838114	0.000592066	Stx1a/Syt1/Stx1b/Unc13a/Nlgn1	5
Brain	Brain	GO:0050966	detection of mechanical stimulus involved in sensory perception of pain	0.000109047	0.000838114	0.000592066	Kcna1/Fyn/Cacnb3/Grin2b/Phf24	5
Brain	Brain	GO:0010968	regulation of microtubule nucleation	0.000110916	0.000849433	0.000600062	Ckap5/Git1/Arhgef7/Mecp2	4
Brain	Brain	GO:0071420	cellular response to histamine	0.000110916	0.000849433	0.000600062	Gabrg2/Gabra1/Gabrb3/Gabrb2	4
Brain	Brain	GO:0007029	endoplasmic reticulum organization	0.000111474	0.000852183	0.000602004	Get3/Lnpk/Atl1/Sgta/Rab3gap2/Emc1/Vcpip1/Myo5a/Rtn4/Rtn3	10
Brain	Brain	GO:0046847	filopodium assembly	0.000115625	0.000882337	0.000623306	Gap43/Gpm6a/Prkcq/Arhgap44/Bcas3/Nlgn1/Nrxn1/Ttyh1/Palm	9
Brain	Brain	GO:0021987	cerebral cortex development	0.00011719	0.000892688	0.000630618	Ptprs/Grin1/Crkl/Cdk5/Phactr1/Dab2ip/Crk/Rtn4/Ndel1/Tacc2/Plcb1	11
Brain	Brain	GO:0023058	adaptation of signaling pathway	0.000124057	0.000943322	0.000666387	App/Camk2b/Dnm1/Grm5/Grk3/Necab2	6
Brain	Brain	GO:0045685	regulation of glial cell differentiation	0.000133339	0.0010121	0.000714973	Ptprz1/Bin1/Mag/Epha4/Cntn2/Ntrk3/Opalin/Sirt2/Rtn4/Mecp2	10
Brain	Brain	GO:1903909	regulation of receptor clustering	0.00014019	0.00106034	0.000749054	Crkl/Shisa6/Shank3/Dlg4/Shisa7	5
Brain	Brain	GO:0046777	protein autophosphorylation	0.000144992	0.00109473	0.000773345	Impact/Src/Camk2b/Fyn/Cdk5/Prkcg/Epha4/Mark3/Cdkl5/Taok1/Bcr/Camkk2/Pak2/Camk2g/Stk26/Mink1/Ptk2b	17
Brain	Brain	GO:0021575	hindbrain morphogenesis	0.000150354	0.00113122	0.000799125	Cdk5/Cacna1a/Grid2/Agtpbp1/Cntnap2/Nrxn1/Cend1/Atp2b2	8
Brain	Brain	GO:0051058	negative regulation of small GTPase mediated signal transduction	0.000150354	0.00113122	0.000799125	Syngap1/Ppp2cb/Dab2ip/Arhgap44/Git1/Dgkz/Scai/Rasal1	8
Brain	Brain	GO:0016236	macroautophagy	0.000159949	0.0012013	0.000848632	Ctsd/Lzts1/Gpsm1/Atg4b/Rab3gap2/Rimoc1/Arfip2/Uba5/Myo5a/Vmp1/Ubxn6/Atg3/Nsfl1c/Vps33a/Chmp4b/Chmp2a/Stx12	17
Brain	Brain	GO:1903828	negative regulation of protein localization	0.000160266	0.00120158	0.000848825	Apoe/App/Gpm6b/Cdk5/Gdi1/Stxbp5l/Dclk2/Frmd4a/Ogt/Rab11fip5/Nsfl1c/Dclk1/Srcin1/Maged1/Map1a/Nos1	16
Brain	Brain	GO:0051235	maintenance of location	0.000161662	0.00120992	0.000854721	Osbpl8/Hap1/Apoe/Igsf11/Itpr1/Prkce/Gja1/Cdk5/Slc30a3/Pde4d/Slc17a7/Grik5/Slc25a23/Syne1/Ubash3b/Pex5l/Ank2/Myo5a/Jph3/Ptk2b/Twf2	21
Brain	Brain	GO:0035331	negative regulation of hippo signaling	0.000163086	0.0012121	0.000856261	Mark3/Wwc1/Wwc2/Shank2	4
Brain	Brain	GO:0060124	positive regulation of growth hormone secretion	0.000163086	0.0012121	0.000856261	Oga/Arhgef7/Gabbr1/Itsn1	4
Brain	Brain	GO:1900244	positive regulation of synaptic vesicle endocytosis	0.000163086	0.0012121	0.000856261	Dnm1/Snap91/Sh3gl1/Nlgn1	4
Brain	Brain	GO:1900272	negative regulation of long-term synaptic potentiation	0.000163086	0.0012121	0.000856261	Prnp/Apoe/App/Epha4	4
Brain	Brain	GO:0043405	regulation of MAP kinase activity	0.000164772	0.00122251	0.000863611	Src/Apoe/App/Map2k4/Map2k6/Rgs14/Epha4/Dab2ip/Ksr1/Tsg101/Ntrk3/Mapk8ip3/Ptk2b/Maged1/Rasgrp1	15
Brain	Brain	GO:0008360	regulation of cell shape	0.0001675	0.0012406	0.000876396	Fyn/Plxna1/Eps8/Ermn/Crk/Baiap2/Pakap/Sh3kbp1/Wasf3/Fmnl1/Cdc42ep4/Ptk2b/Palm	13
Brain	Brain	GO:0045744	negative regulation of G protein-coupled receptor signaling pathway	0.000168497	0.00124583	0.000880087	App/Camk2b/Dnm1/Rgs14/Grm5/Grk3/Gprasp1/Necab2	8
Brain	Brain	GO:1901652	response to peptide	0.000170161	0.00125596	0.000887246	Osbpl8/Prnp/Src/App/Gja1/Fyn/Cdk5/Vamp2/Cacna1a/Prkcq/Epha4/Grm5/Arhgef2/Crk/Atp1a3/Ahcyl1/Ogt/Cacnb1/Epm2aip1/Aldob/Myo5a/Ndel1/Nos1/Plcb1	24
Brain	Brain	GO:0030252	growth hormone secretion	0.000177706	0.0013049	0.000921819	Kalrn/Oga/Arhgef7/Gabbr1/Itsn1	5
Brain	Brain	GO:0060080	inhibitory postsynaptic potential	0.000177706	0.0013049	0.000921819	Gabrb3/Nlgn2/Nlgn3/Rims1/Rims2	5
Brain	Brain	GO:2001224	positive regulation of neuron migration	0.000177706	0.0013049	0.000921819	Ptprz1/Dab2ip/Tbc1d24/Arhgef2/Mapk8ip3	5
Brain	Brain	GO:0032874	positive regulation of stress-activated MAPK cascade	0.000200263	0.00146802	0.00103705	App/Map2k4/Dab2ip/Taok1/Traf3/Crk/Mapk8ip2/Mapk8ip3/Mink1/Ptk2b/Plcb1/Rasgrp1	12
Brain	Brain	GO:1903362	regulation of cellular protein catabolic process	0.000203381	0.00148833	0.0010514	Apoe/Rad23b/Prkcg/Epha4/Prickle1/Dab2ip/Agtpbp1/Sgta/Ogt/Sirt2/Eif3h/Ubxn1/Dlgap1/Rnf14/Ptk2b/Map1a/Mapk9	17
Brain	Brain	GO:0019228	neuronal action potential	0.000203774	0.00148867	0.00105163	Kcna1/Gria1/Kcna2/Kcnma1/Cntnap2/Rapgef4/Dpp6	7
Brain	Brain	GO:0032092	positive regulation of protein binding	0.000204333	0.0014902	0.00105272	Flot1/Apoe/App/Cdk5/Ppp2cb/Mark3/Plcl1/Mapre1/Mapre3/Arhgef7	10
Brain	Brain	GO:0048710	regulation of astrocyte differentiation	0.000208511	0.00151294	0.00106878	Bin1/Mag/Epha4/Cntn2/Ntrk3/Mecp2	6
Brain	Brain	GO:1990089	response to nerve growth factor	0.000208511	0.00151294	0.00106878	Sh3gl2/Crk/Cdc5l/Ntrk3/Wasf1/Magi2	6
Brain	Brain	GO:1990090	cellular response to nerve growth factor stimulus	0.000208511	0.00151294	0.00106878	Sh3gl2/Crk/Cdc5l/Ntrk3/Wasf1/Magi2	6
Brain	Brain	GO:0042326	negative regulation of phosphorylation	0.000210918	0.00152782	0.00107929	Impact/Prnp/Apoe/Prkar1b/Prkar2b/Crkl/Rgs14/Sirpa/Pde4d/Dab2ip/Tsg101/Sh3gl2/Git1/Ntrk3/Ubash3b/Ogt/Cadm4/Mical1/Sirt2/Ptprt/Prkar1a/Srcin1/Nos1	23
Brain	Brain	GO:0007625	grooming behavior	0.00022242	0.0016057	0.00113431	Shank3/Dlg4/Slitrk5/Cntnap2/Nrxn1	5
Brain	Brain	GO:0009065	glutamine family amino acid catabolic process	0.00022242	0.0016057	0.00113431	Gls/Gad2/Asrgl1/Ddah1/Nos1	5
Brain	Brain	GO:0070304	positive regulation of stress-activated protein kinase signaling cascade	0.000228856	0.00164938	0.00116517	App/Map2k4/Dab2ip/Taok1/Traf3/Crk/Mapk8ip2/Mapk8ip3/Mink1/Ptk2b/Plcb1/Rasgrp1	12
Brain	Brain	GO:0031223	auditory behavior	0.000230916	0.00165275	0.00116755	Slc1a3/Shank3/Cntnap2/Nrxn1	4
Brain	Brain	GO:0031340	positive regulation of vesicle fusion	0.000230916	0.00165275	0.00116755	Syt3/Syt1/Syt2/Syt7	4
Brain	Brain	GO:0099532	synaptic vesicle endosomal processing	0.000230916	0.00165275	0.00116755	Gripap1/Stx12/Stx6/Itsn1	4
Brain	Brain	GO:1903365	regulation of fear response	0.000230916	0.00165275	0.00116755	Apoe/Prkar1b/Gja1/Shank3	4
Brain	Brain	GO:0045806	negative regulation of endocytosis	0.000231891	0.00165275	0.00116755	Pacsin1/Dlg4/Sh3gl3/Snph/Lrrtm1/Necab2/Wdr54	7
Brain	Brain	GO:0061136	regulation of proteasomal protein catabolic process	0.000232026	0.00165275	0.00116755	Apoe/Rad23b/Prkcg/Prickle1/Dab2ip/Sgta/Ogt/Sirt2/Eif3h/Ubxn1/Dlgap1/Rnf14/Map1a/Mapk9	14
Brain	Brain	GO:1901605	alpha-amino acid metabolic process	0.000232026	0.00165275	0.00116755	Gls/Bcat1/Adss/Gad2/Pfas/Asrgl1/Hibch/Blmh/Psat1/Ddah1/Ivd/Srr/Nos1/Mecp2	14
Brain	Brain	GO:0021761	limbic system development	0.000260482	0.00184683	0.00130465	Ptprs/Hap1/Kcna1/Crkl/Cdk5/Bcan/Crk/Dclk2/Atat1/Cntnap2	10
Brain	Brain	GO:0031023	microtubule organizing center organization	0.000260853	0.00184683	0.00130465	Ckap5/Map9/Brsk1/Ccp110/Clasp1/Clasp2/Bcas3/Mark4/Nsfl1c/Chmp4b/Chmp2a/Ndel1	12
Brain	Brain	GO:0050708	regulation of protein secretion	0.000260998	0.00184683	0.00130465	Apoe/Prkce/Gja1/Ppp3cb/Adcy5/Prkcq/Stxbp5l/Brsk2/Nlgn2/Frmd4a/Stxbp5/Rab11fip5/Ppid/Nrxn1/Oga/Rapgef4/Srcin1/Syt7/Nos1	19
Brain	Brain	GO:0007033	vacuole organization	0.000274074	0.00193296	0.0013655	Ctsd/Clvs2/Atg4b/Rab3gap2/Hook3/Arfip2/Vps18/Vmp1/Atg3/Nsfl1c/Vps33a/Chmp4b/Stx12/Syt7	14
Brain	Brain	GO:0032388	positive regulation of intracellular transport	0.000274074	0.00193296	0.0013655	Prnp/Map2/Fyn/Ppm1a/Cdk5/Cacnb3/Vamp2/Prkcq/Trim46/Bcas3/Mlc1/Camk1/Rufy3/Mecp2	14
Brain	Brain	GO:0098876	vesicle-mediated transport to the plasma membrane	0.000278226	0.00195902	0.0013839	Rabep1/Snap25/Stx1b/Vamp2/Micall2/Arhgap44/Mapk10/Ndrg4/Prepl/Snap47/Gripap1/Stx6	12
Brain	Brain	GO:0035329	hippo signaling	0.000286252	0.00200564	0.00141684	Mark3/Wwc1/Wwc2/Shank2/Amot/Amotl1	6
Brain	Brain	GO:0051647	nucleus localization	0.000286252	0.00200564	0.00141684	Bin1/Nudc/Cdc42bpa/Syne1/Hook3/Tacc2	6
Brain	Brain	GO:0090313	regulation of protein targeting to membrane	0.000286252	0.00200564	0.00141684	Prnp/Fyn/Cdk5/Gdi1/Cacnb3/Ogt	6
Brain	Brain	GO:0007585	respiratory gaseous exchange by respiratory system	0.00028831	0.00201676	0.00142469	Gls/Grin1/Rab3a/Nlgn2/Nlgn3/Nlgn1/Mapk8ip3/Mecp2	8
Brain	Brain	GO:0090276	regulation of peptide hormone secretion	0.000291026	0.00203244	0.00143577	Kalrn/Prkce/Gja1/Ppp3cb/Adcy5/Stxbp5l/Brsk2/Nlgn2/Pex5l/Nrxn1/Oga/Arhgef7/Syt7/Gabbr1/Nos1/Itsn1	16
Brain	Brain	GO:0051928	positive regulation of calcium ion transport	0.000296572	0.00206779	0.00146074	Hap1/Itpr1/Grin1/Cdk5/Cacnb3/Plp1/Gjc2/Ank2/Cacnb4/Vmp1/Oga/Atp2b2	12
Brain	Brain	GO:0030833	regulation of actin filament polymerization	0.000315933	0.00219881	0.00155329	Bin1/Prkce/Eps8/Cracd/Cyfip2/Ssh2/Cyria/Baiap2/Cdc42ep4/Ptk2b/Arpc1a/Twf2	12
Brain	Brain	GO:0032536	regulation of cell projection size	0.000316903	0.00219881	0.00155329	Nefl/Nefm/Cntn2/Twf2	4
Brain	Brain	GO:0046058	cAMP metabolic process	0.000316903	0.00219881	0.00155329	Adcy9/Adcy5/Pde4d/Cacnb4	4
Brain	Brain	GO:0014909	smooth muscle cell migration	0.000329	0.00227905	0.00160998	Kalrn/Src/F3/Dock4/Plxna1/Pde4d/Crk/Ndrg4/Myo5a/Rapgef4	10
Brain	Brain	GO:0007212	dopamine receptor signaling pathway	0.000332804	0.00229796	0.00162334	Rgs9/Gna14/Gnb5/Adcy5/Gnal/Palm	6
Brain	Brain	GO:1901385	regulation of voltage-gated calcium channel activity	0.000332804	0.00229796	0.00162334	Cdk5/Cacnb3/Gnb5/Cacna1a/Cacnb4/Cacnb1	6
Brain	Brain	GO:0007413	axonal fasciculation	0.00033697	0.00230811	0.00163051	Ptprz1/Ncam1/Epha4/Cntn2/Rtn4	5
Brain	Brain	GO:0007635	chemosensory behavior	0.00033697	0.00230811	0.00163051	Kalrn/Shank1/Prkce/Grin1/Prkcg	5
Brain	Brain	GO:0021692	cerebellar Purkinje cell layer morphogenesis	0.00033697	0.00230811	0.00163051	Cacna1a/Agtpbp1/Cntnap2/Cend1/Atp2b2	5
Brain	Brain	GO:0051590	positive regulation of neurotransmitter transport	0.00033697	0.00230811	0.00163051	Stx1a/Syt1/Stx1b/Unc13a/Nlgn1	5
Brain	Brain	GO:0106030	neuron projection fasciculation	0.00033697	0.00230811	0.00163051	Ptprz1/Ncam1/Epha4/Cntn2/Rtn4	5
Brain	Brain	GO:0098739	import across plasma membrane	0.000340189	0.00232643	0.00164345	Slc1a4/Prnp/Atp1b2/Slc6a9/Slc6a1/Fyn/Slc1a3/Atp1b3/Cacna1a/Atp1a3/Slc8a2/Slc12a5/Acsl6/Slc7a5	14
Brain	Brain	GO:0030041	actin filament polymerization	0.000345121	0.0023564	0.00166462	Bin1/Prkce/Eps8/Micall2/Cracd/Cyfip2/Ssh2/Cyria/Baiap2/Cdc42ep4/Ptk2b/Arpc1a/Twf2	13
Brain	Brain	GO:0015800	acidic amino acid transport	0.000352471	0.00240275	0.00169737	Apba1/Slc1a4/Gja1/Slc6a1/Slc1a3/Grin2b/Slc17a7/Gabbr1	8
Brain	Brain	GO:0050731	positive regulation of peptidyl-tyrosine phosphorylation	0.000358703	0.00244135	0.00172463	Ptprz1/Prnp/Src/App/Cntn1/Fyn/Dlg3/Epha4/Grm5/Arhgef2/Dlg4/Pak2/Ptk2b/Srcin1	14
Brain	Brain	GO:0002791	regulation of peptide secretion	0.000368168	0.00250179	0.00176733	Kalrn/Prkce/Gja1/Ppp3cb/Adcy5/Stxbp5l/Brsk2/Nlgn2/Pex5l/Nrxn1/Oga/Arhgef7/Syt7/Gabbr1/Nos1/Itsn1	16
Brain	Brain	GO:0021680	cerebellar Purkinje cell layer development	0.000385079	0.00261256	0.00184558	Cacna1a/Agtpbp1/Sez6l/Cntnap2/Cend1/Atp2b2	6
Brain	Brain	GO:0010632	regulation of epithelial cell migration	0.00040363	0.00273408	0.00193143	Anxa3/Src/Apoe/Prkce/Dab2ip/Adgrb1/Jcad/Clasp1/Clasp2/Bcas3/Mapre2/Amot/Rtn4/Amotl1/Ptk2b/Mecp2	16
Brain	Brain	GO:0007205	protein kinase C-activating G protein-coupled receptor signaling pathway	0.000408676	0.00275953	0.0019494	Dgki/Grm5/Dgkb/Dgkz/Dgkg	5
Brain	Brain	GO:0097164	ammonium ion metabolic process	0.000408676	0.00275953	0.0019494	Ddc/Grin2a/Pde1b/Enpp6/Atp2b2	5
Brain	Brain	GO:0050730	regulation of peptidyl-tyrosine phosphorylation	0.000418543	0.00282171	0.00199333	Ptprz1/Prnp/Src/App/Cntn1/Prkce/Fyn/Dlg3/Epha4/Grm5/Arhgef2/Tsg101/Dlg4/Pak2/Cadm4/Ptk2b/Srcin1	17
Brain	Brain	GO:0090087	regulation of peptide transport	0.000422437	0.00283806	0.00200488	Kalrn/Prkce/Gja1/Ppp3cb/Adcy5/Stxbp5l/Brsk2/Nlgn2/Pex5l/Nrxn1/Oga/Arhgef7/Syt7/Gabbr1/Nos1/Itsn1	16
Brain	Brain	GO:0030007	cellular potassium ion homeostasis	0.000423621	0.00283806	0.00200488	Atp1b2/Atp1b3/Kcnma1/Atp1a3	4
Brain	Brain	GO:0034776	response to histamine	0.000423621	0.00283806	0.00200488	Gabrg2/Gabra1/Gabrb3/Gabrb2	4
Brain	Brain	GO:0098917	retrograde trans-synaptic signaling	0.000423621	0.00283806	0.00200488	Dagla/Nlgn1/Nos1/Plcb1	4
Brain	Brain	GO:0051017	actin filament bundle assembly	0.000432141	0.00289062	0.00204201	Shank1/S1pr1/Src/Pdlim4/Prkcq/Eps8/Phactr1/Shank3/Clasp1/Baiap2/Clasp2/Pak2/Ptk2b	13
Brain	Brain	GO:0043406	positive regulation of MAP kinase activity	0.000433526	0.00289536	0.00204536	Src/App/Map2k4/Map2k6/Epha4/Dab2ip/Ntrk3/Mapk8ip3/Ptk2b/Maged1/Rasgrp1	11
Brain	Brain	GO:0019722	calcium-mediated signaling	0.000441628	0.00294488	0.00208034	Prnp/Itpr1/App/Ncam1/Ppp3cb/Grm5/Adgrl1/Camkk2/Ank2/Adgrb2/Slc8a2/Egln1/Ptk2b/Cdh13	14
Brain	Brain	GO:0032232	negative regulation of actin filament bundle assembly	0.000443554	0.00295312	0.00208616	Shank1/S1pr1/Shank3/Clasp1/Clasp2/Pak2	6
Brain	Brain	GO:0051098	regulation of binding	0.00047411	0.00315165	0.00222641	Rap1gap/Flot1/Src/Apoe/App/Map2/Cdk5/Ppp2cb/Crmp1/Epha4/Mark3/Plcl1/Mapre1/Crk/Gpsm1/Mapre3/Cyld/Ubash3b/Sirt2/Camk1/Arhgef7/Mecp2	22
Brain	Brain	GO:0030004	cellular monovalent inorganic cation homeostasis	0.000476351	0.00316164	0.00223346	Atp1b2/Atp6v0d1/Slc1a3/Atp1b3/Kcnma1/Slc4a10/Atp1a3/Dmxl2/Slc12a5/Vps33a	10
Brain	Brain	GO:0060004	reflex	0.000491314	0.00325591	0.00230006	Shank1/Gja1/Usp46/Cacna1a/Kcnma1	5
Brain	Brain	GO:0048469	cell maturation	0.000504057	0.00333519	0.00235607	App/Gja1/Plp1/Kcnma1/Cntn2/Adgrb3/Nfasc/Nrcam/Sirt2/Dlg2/Cntnap2/Nrxn1/Ptk2b/Plcb1/Mecp2	15
Brain	Brain	GO:0038179	neurotrophin signaling pathway	0.000508724	0.00335256	0.00236833	Hap1/Src/Cyfip2/Wasf1/Raf1/Magi2	6
Brain	Brain	GO:1901381	positive regulation of potassium ion transmembrane transport	0.000508724	0.00335256	0.00236833	Rgs7/Atp1b2/Kcna1/Atp1b3/Ank2/Dpp6	6
Brain	Brain	GO:0061572	actin filament bundle organization	0.000509031	0.00335256	0.00236833	Shank1/S1pr1/Src/Pdlim4/Prkcq/Eps8/Phactr1/Shank3/Clasp1/Baiap2/Clasp2/Pak2/Ptk2b	13
Brain	Brain	GO:0007156	homophilic cell adhesion via plasma membrane adhesion molecules	0.000511562	0.00336405	0.00237645	Igsf11/Cdh4/Cdh11/Cdh10/Cdh8/Cdh6/Nrcam/Ptprt/Cadm3/Cdh13	10
Brain	Brain	GO:0002091	negative regulation of receptor internalization	0.000553701	0.0035915	0.00253713	Dlg4/Lrrtm1/Necab2/Wdr54	4
Brain	Brain	GO:0007216	G protein-coupled glutamate receptor signaling pathway	0.000553701	0.0035915	0.00253713	Grid2ip/Grm5/Dagla/Grm3	4
Brain	Brain	GO:0007638	mechanosensory behavior	0.000553701	0.0035915	0.00253713	Slc1a3/Shank3/Cntnap2/Nrxn1	4
Brain	Brain	GO:0021681	cerebellar granular layer development	0.000553701	0.0035915	0.00253713	Grid2/Nrxn1/Cend1/Atp2b2	4
Brain	Brain	GO:0031987	locomotion involved in locomotory behavior	0.000553701	0.0035915	0.00253713	Ppp3cb/Adgrl3/Myo5a/Mecp2	4
Brain	Brain	GO:0042428	serotonin metabolic process	0.000553701	0.0035915	0.00253713	Ddc/Grin2a/Pde1b/Atp2b2	4
Brain	Brain	GO:0048681	negative regulation of axon regeneration	0.000553701	0.0035915	0.00253713	Ptprs/Epha4/Tnr/Rtn4	4
Brain	Brain	GO:0090128	regulation of synapse maturation	0.000553701	0.0035915	0.00253713	Camk2b/Dab2ip/Adgrl1/Nrxn1	4
Brain	Brain	GO:0097396	response to interleukin-17	0.000553701	0.0035915	0.00253713	Shank3/Srsf1/Trim32/Cntnap2	4
Brain	Brain	GO:0009612	response to mechanical stimulus	0.000566478	0.00366882	0.00259175	Kalrn/Kcna1/Fyn/Cacnb3/Slc1a3/Grin2b/Shank3/Phf24/Raf1/Cntnap2/Nrxn1/Atp2b2/Nos1	13
Brain	Brain	GO:0010634	positive regulation of epithelial cell migration	0.000575963	0.00372392	0.00263068	Anxa3/Src/Prkce/Jcad/Clasp1/Clasp2/Bcas3/Mapre2/Amot/Rtn4/Amotl1/Ptk2b	12
Brain	Brain	GO:0010563	negative regulation of phosphorus metabolic process	0.000577595	0.00372392	0.00263068	Impact/Prnp/Apoe/Prkar1b/Prkar2b/Crkl/Ptpa/Rgs14/Sirpa/Pde4d/Dab2ip/Tsg101/Sh3gl2/Git1/Ntrk3/Ubash3b/Ogt/Cadm4/Mical1/Sirt2/Ptprt/Prkar1a/Srcin1/Nos1	24
Brain	Brain	GO:0045936	negative regulation of phosphate metabolic process	0.000577595	0.00372392	0.00263068	Impact/Prnp/Apoe/Prkar1b/Prkar2b/Crkl/Ptpa/Rgs14/Sirpa/Pde4d/Dab2ip/Tsg101/Sh3gl2/Git1/Ntrk3/Ubash3b/Ogt/Cadm4/Mical1/Sirt2/Ptprt/Prkar1a/Srcin1/Nos1	24
Brain	Brain	GO:0045732	positive regulation of protein catabolic process	0.000579584	0.00373112	0.00263576	Apoe/App/Gja1/Prickle1/Dab2ip/Agtpbp1/Hecw2/Atg4b/Sgta/Trim32/Hecw1/Sirt2/Rnf14/Ptk2b/Mapk9	15
Brain	Brain	GO:0014037	Schwann cell differentiation	0.000581104	0.00373529	0.00263871	Cntnap1/Cdk5/Ntrk3/Sirt2/Gpc1/Adam22	6
Brain	Brain	GO:0010458	exit from mitosis	0.000585915	0.00376057	0.00265657	Eps8/Clasp1/Clasp2/Chmp4b/Chmp2a	5
Brain	Brain	GO:0098656	anion transmembrane transport	0.000596391	0.00382208	0.00270002	Slc1a4/Prnp/Gabrg2/Gabra3/Slc6a9/Slc6a1/Slc1a3/Gabra1/Gabrb3/Gabrb2/Grm5/Slc12a5/Pcyox1/Slc7a5	14
Brain	Brain	GO:0021766	hippocampus development	0.000617693	0.00395268	0.00279228	Ptprs/Kcna1/Crkl/Cdk5/Bcan/Crk/Dclk2/Atat1	8
Brain	Brain	GO:0009063	cellular amino acid catabolic process	0.000627047	0.00400058	0.00282611	Gls/Bcat1/Gad2/Asrgl1/Hibch/Blmh/Ddah1/Ivd/Nos1	9
Brain	Brain	GO:0014910	regulation of smooth muscle cell migration	0.000627047	0.00400058	0.00282611	Src/F3/Dock4/Plxna1/Pde4d/Crk/Ndrg4/Myo5a/Rapgef4	9
Brain	Brain	GO:0033157	regulation of intracellular protein transport	0.000635125	0.00403412	0.00284981	Prnp/Fyn/Ppm1a/Cdk5/Gdi1/Cacnb3/Vamp2/Prkcq/Arhgap44/Bcas3/Ogt/Gripap1/Camk1/Rufy3/Ndel1	15
Brain	Brain	GO:0007030	Golgi organization	0.000635132	0.00403412	0.00284981	Syne1/Clasp1/Camsap3/Clasp2/Camsap2/Bcas3/Vcpip1/Vmp1/Nsfl1c/Arhgef7/Stx6	11
Brain	Brain	GO:0050852	T cell receptor signaling pathway	0.000635132	0.00403412	0.00284981	Prnp/Fyn/Crkl/Cacnb3/Usp46/Pde4d/Mog/Rftn1/Cyld/Dgkz/Cacnb4	11
Brain	Brain	GO:0007009	plasma membrane organization	0.000645219	0.00409212	0.00289078	Bin1/Flot1/Rab3a/Pacsin1/Sh3gl2/Baiap2/Ank2/Sgip1/Chmp4b/Lyzl6/Chmp2a/Syt7	12
Brain	Brain	GO:1903350	response to dopamine	0.000652518	0.00412619	0.00291485	Rgs9/Gnaz/Gna14/Gnb5/Adcy5/Gnal/Palm	7
Brain	Brain	GO:1903351	cellular response to dopamine	0.000652518	0.00412619	0.00291485	Rgs9/Gnaz/Gna14/Gnb5/Adcy5/Gnal/Palm	7
Brain	Brain	GO:0032781	positive regulation of ATP-dependent activity	0.000661226	0.00417508	0.00294939	Atp1b2/Atp1b3/Aldob/Vmp1/Napa/Dnajb1	6
Brain	Brain	GO:0061097	regulation of protein tyrosine kinase activity	0.000674462	0.00423519	0.00299185	Prnp/App/Dlg3/Epha4/Grm5/Tsg101/Dlg4/Srcin1	8
Brain	Brain	GO:1903363	negative regulation of cellular protein catabolic process	0.000674462	0.00423519	0.00299185	Prkcg/Epha4/Dab2ip/Sgta/Ogt/Eif3h/Ubxn1/Map1a	8
Brain	Brain	GO:0098659	inorganic cation import across plasma membrane	0.000674702	0.00423519	0.00299185	Prnp/Atp1b2/Slc6a9/Slc6a1/Fyn/Atp1b3/Cacna1a/Atp1a3/Slc8a2/Slc12a5	10
Brain	Brain	GO:0099587	inorganic ion import across plasma membrane	0.000674702	0.00423519	0.00299185	Prnp/Atp1b2/Slc6a9/Slc6a1/Fyn/Atp1b3/Cacna1a/Atp1a3/Slc8a2/Slc12a5	10
Brain	Brain	GO:0019068	virion assembly	0.000693542	0.00434707	0.00307089	Apoe/Tsg101/Vta1/Chmp4b/Chmp2a	5
Brain	Brain	GO:0017014	protein nitrosylation	0.000709819	0.00442319	0.00312466	Tbc1d24/Oxr1/Ddah1/Nos1	4
Brain	Brain	GO:0070571	negative regulation of neuron projection regeneration	0.000709819	0.00442319	0.00312466	Ptprs/Epha4/Tnr/Rtn4	4
Brain	Brain	GO:0098974	postsynaptic actin cytoskeleton organization	0.000709819	0.00442319	0.00312466	Abi2/Adgrb1/Sipa1l1/Arhgef7	4
Brain	Brain	GO:0099188	postsynaptic cytoskeleton organization	0.000709819	0.00442319	0.00312466	Abi2/Adgrb1/Sipa1l1/Arhgef7	4
Brain	Brain	GO:0051225	spindle assembly	0.000721573	0.0044899	0.00317178	Map9/Mapre1/Kif3b/Mapre3/Clasp1/Clasp2/Ccsap/Mapre2/Chmp4b/Chmp2a	10
Brain	Brain	GO:1901606	alpha-amino acid catabolic process	0.00073536	0.00456905	0.0032277	Gls/Gad2/Asrgl1/Hibch/Blmh/Ddah1/Ivd/Nos1	8
Brain	Brain	GO:0015850	organic hydroxy compound transport	0.000744483	0.00461903	0.00326301	Stx1a/Syt3/Apoe/Gpm6b/Syt1/Syt2/Rab3a/Kcna2/Relch/Cadps/Syt12/Myo5a/Rtn4/Syt7/Gabbr1/Nos1	16
Brain	Brain	GO:1901021	positive regulation of calcium ion transmembrane transporter activity	0.00074964	0.0046443	0.00328085	Hap1/Cdk5/Cacnb3/Ank2/Cacnb4/Vmp1	6
Brain	Brain	GO:0046883	regulation of hormone secretion	0.000792252	0.0049012	0.00346234	Kalrn/Prkce/Gja1/Ppp3cb/Snap25/Adcy5/Stxbp5l/Brsk2/Nlgn2/Pex5l/Rab11fip5/Nrxn1/Oga/Arhgef7/Syt7/Gabbr1/Nos1/Itsn1	18
Brain	Brain	GO:0140115	export across plasma membrane	0.000799371	0.00493811	0.00348841	Rgs9/Atp1b2/Gja1/Kcna2/Atp1b3/Atp1a3/Slc8a2	7
Brain	Brain	GO:0046339	diacylglycerol metabolic process	0.000815287	0.00501472	0.00354253	Dgki/Dgkb/Dagla/Dgkz/Dgkg	5
Brain	Brain	GO:0048261	negative regulation of receptor-mediated endocytosis	0.000815287	0.00501472	0.00354253	Dlg4/Sh3gl3/Lrrtm1/Necab2/Wdr54	5
Brain	Brain	GO:0140058	neuron projection arborization	0.000815287	0.00501472	0.00354253	Sult4a1/Phactr1/Dlg4/Nlgn1/Cntnap2	5
Brain	Brain	GO:0072583	clathrin-dependent endocytosis	0.000846914	0.00519432	0.00366941	Snap91/Sh3gl2/Sh3gl3/Dnajc6/Sgip1/Itsn1	6
Brain	Brain	GO:0086009	membrane repolarization	0.000846914	0.00519432	0.00366941	Atp1b2/Gja1/Cacnb3/Atp1b3/Scn1b/Ank2	6
Brain	Brain	GO:0007160	cell-matrix adhesion	0.000866602	0.00530747	0.00374934	Src/Gpm6b/Cdk5/Sirpa/Cntn2/Bcan/Bcr/Clasp1/Camsap3/Clasp2/Bcas3/Epdr1/Mink1/Ptk2b/Cdh13	15
Brain	Brain	GO:0014812	muscle cell migration	0.000878536	0.00537288	0.00379554	Kalrn/Src/F3/Dock4/Plxna1/Pde4d/Crk/Ndrg4/Myo5a/Rapgef4	10
Brain	Brain	GO:0010644	cell communication by electrical coupling	0.000894677	0.00540214	0.00381621	Kcna1/Gja1/Pde4d/Gjc2	4
Brain	Brain	GO:0021702	cerebellar Purkinje cell differentiation	0.000894677	0.00540214	0.00381621	Cacna1a/Agtpbp1/Cend1/Atp2b2	4
Brain	Brain	GO:0032230	positive regulation of synaptic transmission, GABAergic	0.000894677	0.00540214	0.00381621	Hap1/Prkce/Nlgn2/Nlgn1	4
Brain	Brain	GO:0035330	regulation of hippo signaling	0.000894677	0.00540214	0.00381621	Mark3/Wwc1/Wwc2/Shank2	4
Brain	Brain	GO:0035493	SNARE complex assembly	0.000894677	0.00540214	0.00381621	Stx1a/Snap25/Vamp2/Trim9	4
Brain	Brain	GO:0060134	prepulse inhibition	0.000894677	0.00540214	0.00381621	Grin1/Grid2/Nlgn3/Nrxn1	4
Brain	Brain	GO:1901160	primary amino compound metabolic process	0.000894677	0.00540214	0.00381621	Ddc/Grin2a/Pde1b/Atp2b2	4
Brain	Brain	GO:1904424	regulation of GTP binding	0.000894677	0.00540214	0.00381621	Rap1gap/Epha4/Gpsm1/Arhgef7	4
Brain	Brain	GO:2000369	regulation of clathrin-dependent endocytosis	0.000894677	0.00540214	0.00381621	Snap91/Sh3gl2/Sh3gl3/Dnajc6	4
Brain	Brain	GO:0008064	regulation of actin polymerization or depolymerization	0.000945019	0.00569005	0.0040196	Bin1/Prkce/Eps8/Cracd/Cyfip2/Ssh2/Cyria/Baiap2/Cdc42ep4/Ptk2b/Arpc1a/Twf2	12
Brain	Brain	GO:2000058	regulation of ubiquitin-dependent protein catabolic process	0.000945019	0.00569005	0.0040196	Rad23b/Prickle1/Agtpbp1/Sgta/Ogt/Sirt2/Eif3h/Ubxn1/Rnf14/Ptk2b/Map1a/Mapk9	12
Brain	Brain	GO:0007097	nuclear migration	0.000952273	0.00570964	0.00403344	Nudc/Cdc42bpa/Syne1/Hook3/Tacc2	5
Brain	Brain	GO:0032509	endosome transport via multivesicular body sorting pathway	0.000952273	0.00570964	0.00403344	Stam/Ubxn6/Vta1/Chmp4b/Chmp2a	5
Brain	Brain	GO:0060384	innervation	0.000952273	0.00570964	0.00403344	Gabrb3/Gabrb2/Prkcg/Unc13a/Nptx1	5
Brain	Brain	GO:0009064	glutamine family amino acid metabolic process	0.000971158	0.00581472	0.00410767	Gls/Gad2/Pfas/Asrgl1/Ddah1/Nos1/Mecp2	7
Brain	Brain	GO:0050795	regulation of behavior	0.000976716	0.00583983	0.00412541	Apoe/Gja1/Kcna2/Shank3/Dlg4/Sgip1/Nlgn1/Nrxn1/Mecp2	9
Brain	Brain	GO:0051282	regulation of sequestering of calcium ion	0.000997971	0.00595859	0.00420931	Hap1/Itpr1/Prkce/Pde4d/Slc25a23/Ubash3b/Ank2/Myo5a/Jph3/Ptk2b	10
Brain	Brain	GO:0051279	regulation of release of sequestered calcium ion into cytosol	0.00102468	0.00610954	0.00431594	Hap1/Prkce/Pde4d/Ubash3b/Ank2/Myo5a/Jph3/Ptk2b	8
Brain	Brain	GO:0150115	cell-substrate junction organization	0.00104796	0.00623969	0.00440788	Src/Gpm6b/Bcr/Clasp1/Camsap3/Clasp2/Bcas3/Mapre2/Ptk2b	9
Brain	Brain	GO:0009895	negative regulation of catabolic process	0.0010617	0.00631177	0.0044588	Grin2a/Fyn/Lzts1/Prkcg/Epha4/Dab2ip/Adgrb1/Agap2/Elavl4/Git1/Srsf1/Sgta/Ogt/Sirt2/Eif3h/Ubxn1/Chmp4b/Map1a	18
Brain	Brain	GO:0014911	positive regulation of smooth muscle cell migration	0.00106729	0.00631177	0.0044588	Src/F3/Dock4/Pde4d/Crk/Myo5a/Rapgef4	7
Brain	Brain	GO:0048512	circadian behavior	0.00106729	0.00631177	0.0044588	Gabrb3/Kcna2/Kcnma1/Mapk10/Nlgn3/Nlgn1/Cntnap2	7
Brain	Brain	GO:0003016	respiratory system process	0.00107039	0.00631177	0.0044588	Gls/Rab3a/Nlgn2/Nlgn3/Nlgn1/Mecp2	6
Brain	Brain	GO:0043114	regulation of vascular permeability	0.00107039	0.00631177	0.0044588	Apoe/Abr/Sh3gl2/Bcr/Amot/Ddah1	6
Brain	Brain	GO:0050974	detection of mechanical stimulus involved in sensory perception	0.00107039	0.00631177	0.0044588	Kcna1/Fyn/Cacnb3/Grin2b/Phf24/Atp2b2	6
Brain	Brain	GO:0070839	metal ion export	0.00107039	0.00631177	0.0044588	Rgs9/Atp1b2/Kcna2/Atp1b3/Atp1a3/Slc8a2	6
Brain	Brain	GO:0030832	regulation of actin filament length	0.00110501	0.00650175	0.004593	Bin1/Prkce/Eps8/Cracd/Cyfip2/Ssh2/Cyria/Baiap2/Cdc42ep4/Ptk2b/Arpc1a/Twf2	12
Brain	Brain	GO:0048011	neurotrophin TRK receptor signaling pathway	0.00110565	0.00650175	0.004593	Hap1/Src/Cyfip2/Wasf1/Raf1	5
Brain	Brain	GO:0051262	protein tetramerization	0.0011096	0.00651528	0.00460257	Gls/Hcn1/App/Gria2/Grin1/Cryz/Aqp4/Grin2b	8
Brain	Brain	GO:0014072	response to isoquinoline alkaloid	0.00111099	0.00651528	0.00460257	Prkce/Grin1/Prkcg/Mecp2	4
Brain	Brain	GO:0000045	autophagosome assembly	0.00112336	0.00657881	0.00464744	Ctsd/Atg4b/Rab3gap2/Arfip2/Vmp1/Atg3/Nsfl1c/Chmp4b/Stx12	9
Brain	Brain	GO:0051208	sequestering of calcium ion	0.00113038	0.00661088	0.0046701	Hap1/Itpr1/Prkce/Pde4d/Slc25a23/Ubash3b/Ank2/Myo5a/Jph3/Ptk2b	10
Brain	Brain	GO:0045664	regulation of neuron differentiation	0.00116585	0.00680903	0.00481008	Rap1gap/Bin1/Impact/App/Map1b/Mag/Spag9/Arhgef2/Cntn2/Sh3gl3/Trim32/Nlgn1/Rtn4/Mapk8ip3/Rgs6	15
Brain	Brain	GO:0051099	positive regulation of binding	0.00119805	0.00698753	0.00493617	Flot1/Apoe/App/Cdk5/Ppp2cb/Epha4/Mark3/Plcl1/Mapre1/Gpsm1/Mapre3/Sirt2/Arhgef7	13
Brain	Brain	GO:0048708	astrocyte differentiation	0.00120005	0.00698967	0.00493768	Bin1/App/Mag/Plp1/Epha4/Cntn2/Ntrk3/Mecp2	8
Brain	Brain	GO:0034504	protein localization to nucleus	0.00126699	0.00736955	0.00520604	Osbpl8/Kpna4/Kpna3/Src/App/Fyn/Cdk5/Hdgf/Prkcq/Prickle1/Cdkl5/Srsf1/Dclk2/Syne1/Ogt/Cacnb4/Dclk1/Maged1	18
Brain	Brain	GO:0009187	cyclic nucleotide metabolic process	0.00127658	0.00740518	0.00523121	Adcy9/Adcy5/Pde4d/Cacnb4/Atp2b2	5
Brain	Brain	GO:0062149	detection of stimulus involved in sensory perception of pain	0.00127658	0.00740518	0.00523121	Kcna1/Fyn/Cacnb3/Grin2b/Phf24	5
Brain	Brain	GO:1903051	negative regulation of proteolysis involved in cellular protein catabolic process	0.00128186	0.00741575	0.00523868	Prkcg/Epha4/Sgta/Ogt/Eif3h/Ubxn1/Map1a	7
Brain	Brain	GO:1903307	positive regulation of regulated secretory pathway	0.00128186	0.00741575	0.00523868	Stx1a/Syt1/Cdk5/Rab3a/Cadps/Nlgn1/Syt7	7
Brain	Brain	GO:1901799	negative regulation of proteasomal protein catabolic process	0.00133651	0.00771105	0.00544729	Prkcg/Sgta/Ogt/Eif3h/Ubxn1/Map1a	6
Brain	Brain	GO:1901985	positive regulation of protein acetylation	0.00133651	0.00771105	0.00544729	App/Dip2b/Taok1/Dip2a/Camk1/Nos1	6
Brain	Brain	GO:0006620	post-translational protein targeting to endoplasmic reticulum membrane	0.00136148	0.0077921	0.00550454	Get3/Sgta/Sgtb/Chmp4b	4
Brain	Brain	GO:0021694	cerebellar Purkinje cell layer formation	0.00136148	0.0077921	0.00550454	Cacna1a/Agtpbp1/Cend1/Atp2b2	4
Brain	Brain	GO:0043116	negative regulation of vascular permeability	0.00136148	0.0077921	0.00550454	Apoe/Sh3gl2/Amot/Ddah1	4
Brain	Brain	GO:0048490	anterograde synaptic vesicle transport	0.00136148	0.0077921	0.00550454	Map2/Trim46/Ap3m2/Ap3b2	4
Brain	Brain	GO:0099514	synaptic vesicle cytoskeletal transport	0.00136148	0.0077921	0.00550454	Map2/Trim46/Ap3m2/Ap3b2	4
Brain	Brain	GO:0099517	synaptic vesicle transport along microtubule	0.00136148	0.0077921	0.00550454	Map2/Trim46/Ap3m2/Ap3b2	4
Brain	Brain	GO:0032102	negative regulation of response to external stimulus	0.00136554	0.00780491	0.00551359	Ptprs/Apoe/Gja1/Grin1/Cacnb3/Epha4/Padi2/Abr/Grid2/Crk/Git1/Bcr/Clasp1/Ubash3b/Clasp2/Tnr/Nlgn3/Sirt2/Rtn4/Nrxn1/Sema7a	21
Brain	Brain	GO:0048041	focal adhesion assembly	0.00139853	0.00798282	0.00563927	Src/Gpm6b/Bcr/Clasp1/Camsap3/Clasp2/Bcas3/Ptk2b	8
Brain	Brain	GO:0007622	rhythmic behavior	0.00140108	0.00798671	0.00564202	Gabrb3/Kcna2/Kcnma1/Mapk10/Nlgn3/Nlgn1/Cntnap2	7
Brain	Brain	GO:1903531	negative regulation of secretion by cell	0.00142133	0.00809137	0.00571595	Kalrn/Apoe/Stxbp5l/Abr/Bcr/Frmd4a/Trim9/Rab11fip5/Myo5a/Srcin1/Gabbr1/Nos1	12
Brain	Brain	GO:0018108	peptidyl-tyrosine phosphorylation	0.00145464	0.00827001	0.00584215	Ptprz1/Prnp/Src/App/Cntn1/Prkce/Fyn/Abi2/Dlg3/Epha4/Grm5/Arhgef2/Tsg101/Dlg4/Pak2/Cadm4/Ptk2b/Srcin1	18
Brain	Brain	GO:0031116	positive regulation of microtubule polymerization	0.00146625	0.00831393	0.00587317	Ckap5/Map1b/Mapre1/Git1/Mecp2	5
Brain	Brain	GO:0055075	potassium ion homeostasis	0.00146625	0.00831393	0.00587317	Atp1b2/Atp1b3/Kcnma1/Atp1a3/Slc12a5	5
Brain	Brain	GO:0003254	regulation of membrane depolarization	0.00148714	0.0084101	0.00594111	Hcn1/Src/Gja1/Scn1b/Scn2b/Oga	6
Brain	Brain	GO:0007157	heterophilic cell-cell adhesion via plasma membrane cell adhesion molecules	0.00148714	0.0084101	0.00594111	Cdh4/Grid2/Adgrl1/Nlgn1/Cadm3/Nrxn1	6
Brain	Brain	GO:0009410	response to xenobiotic stimulus	0.00150507	0.00850026	0.00600481	Pde4a/Prnp/Ncam1/Grin2a/Grin1/Cryz/Crkl/Slc1a3/Gabrb3/Atp1a3/Shank2/Slitrk5/Blmh/Slc12a5/Cntnap2/Mapk9/Cyp46a1/Nos1	18
Brain	Brain	GO:0034284	response to monosaccharide	0.00150869	0.00850946	0.00601131	Ildr2/Rab11fip2/Prkce/Ppp3cb/Aqp4/Vamp2/Adcy5/Brsk2/Ogt/Rab11fip5/Raf1/Nrxn1/Plcb1	13
Brain	Brain	GO:0061337	cardiac conduction	0.00152877	0.0086001	0.00607534	Bin1/Gja1/Scn1b/Pde4d/Scn2b/Ctnna3/Ank2	7
Brain	Brain	GO:0090307	mitotic spindle assembly	0.00152877	0.0086001	0.00607534	Map9/Kif3b/Clasp1/Clasp2/Ccsap/Chmp4b/Chmp2a	7
Brain	Brain	GO:0061351	neural precursor cell proliferation	0.0015782	0.00886651	0.00626353	Ptprz1/Numbl/Kcna1/Shank3/Arhgef2/Dagla/Gjc2/Hook3/Sirt2/Acsl6/Cntnap2/Tacc2/Cend1	13
Brain	Brain	GO:0018212	peptidyl-tyrosine modification	0.00161038	0.00900875	0.00636401	Ptprz1/Prnp/Src/App/Cntn1/Prkce/Fyn/Abi2/Dlg3/Epha4/Grm5/Arhgef2/Tsg101/Dlg4/Pak2/Cadm4/Ptk2b/Srcin1	18
Brain	Brain	GO:0031397	negative regulation of protein ubiquitination	0.00162223	0.00900875	0.00636401	Prkce/Fyn/Cdk5/Prkcg/Adgrb1/Prr7/Ogt/Ubxn1	8
Brain	Brain	GO:0006979	response to oxidative stress	0.00163487	0.00900875	0.00636401	Kpna4/Impact/Prnp/Src/Apoe/App/Fyn/Ppp2cb/Rgs14/Sirpa/Tbc1d24/Oxr1/Crk/Myef2/Sirt2/Camk2g/Stk26/Ppid/Ptk2b/Mapk9/Prkra	21
Brain	Brain	GO:0002692	negative regulation of cellular extravasation	0.00163508	0.00900875	0.00636401	Abr/Bcr/Plcb1	3
Brain	Brain	GO:0021684	cerebellar granular layer formation	0.00163508	0.00900875	0.00636401	Grid2/Nrxn1/Atp2b2	3
Brain	Brain	GO:0021707	cerebellar granule cell differentiation	0.00163508	0.00900875	0.00636401	Grid2/Nrxn1/Atp2b2	3
Brain	Brain	GO:0021957	corticospinal tract morphogenesis	0.00163508	0.00900875	0.00636401	Cdh11/Scn1b/Epha4	3
Brain	Brain	GO:0045759	negative regulation of action potential	0.00163508	0.00900875	0.00636401	Bin1/Hcn1/Cntnap2	3
Brain	Brain	GO:0051823	regulation of synapse structural plasticity	0.00163508	0.00900875	0.00636401	Ncan/Shank3/Camk1	3
Brain	Brain	GO:0060312	regulation of blood vessel remodeling	0.00163508	0.00900875	0.00636401	Gja1/Abr/Bcr	3
Brain	Brain	GO:0071871	response to epinephrine	0.00163508	0.00900875	0.00636401	Pde4d/Sirt2/Nos1	3
Brain	Brain	GO:0071872	cellular response to epinephrine stimulus	0.00163508	0.00900875	0.00636401	Pde4d/Sirt2/Nos1	3
Brain	Brain	GO:0097119	postsynaptic density protein 95 clustering	0.00163508	0.00900875	0.00636401	Nlgn2/Nlgn1/Nrxn1	3
Brain	Brain	GO:0098598	learned vocalization behavior or vocal learning	0.00163508	0.00900875	0.00636401	Shank3/Cntnap2/Nrxn1	3
Brain	Brain	GO:0098883	synapse pruning	0.00163508	0.00900875	0.00636401	Cdk5/Epha4/Ngef	3
Brain	Brain	GO:0046755	viral budding	0.00164884	0.00903472	0.00638237	Tsg101/Vta1/Chmp4b/Chmp2a	4
Brain	Brain	GO:0150146	cell junction disassembly	0.00164884	0.00903472	0.00638237	Cdk5/Epha4/Ngef/Mapre2	4
Brain	Brain	GO:1903975	regulation of glial cell migration	0.00164884	0.00903472	0.00638237	Ptprz1/Atp1b2/Grin1/Crkl	4
Brain	Brain	GO:1990182	exosomal secretion	0.00164884	0.00903472	0.00638237	Cops5/Stam/Tsg101/Chmp2a	4
Brain	Brain	GO:0043268	positive regulation of potassium ion transport	0.00165035	0.00903472	0.00638237	Rgs7/Atp1b2/Kcna1/Atp1b3/Ank2/Dpp6	6
Brain	Brain	GO:0071326	cellular response to monosaccharide stimulus	0.00166495	0.009082	0.00641576	Rab11fip2/Prkce/Ppp3cb/Aqp4/Adcy5/Brsk2/Ogt/Rab11fip5/Raf1/Nrxn1/Plcb1	11
Brain	Brain	GO:0150116	regulation of cell-substrate junction organization	0.00166535	0.009082	0.00641576	Src/Gpm6b/Clasp1/Camsap3/Clasp2/Bcas3/Mapre2	7
Brain	Brain	GO:1904377	positive regulation of protein localization to cell periphery	0.00166535	0.009082	0.00641576	Rab11fip2/Cacng2/Prnp/Dpp10/Myo5a/Nrxn1/Dpp6	7
Brain	Brain	GO:0014044	Schwann cell development	0.00167587	0.00910458	0.00643171	Cntnap1/Cdk5/Ntrk3/Sirt2/Adam22	5
Brain	Brain	GO:0071539	protein localization to centrosome	0.00167587	0.00910458	0.00643171	Mapre1/Hook3/Mark4/Nudcd3/Nsfl1c	5
Brain	Brain	GO:0071985	multivesicular body sorting pathway	0.00167587	0.00910458	0.00643171	Stam/Ubxn6/Vta1/Chmp4b/Chmp2a	5
Brain	Brain	GO:0043271	negative regulation of ion transport	0.00172516	0.00936048	0.00661249	Bin1/Prkce/Slc6a9/Gpm6b/Cacnb3/Gnb5/Hecw2/Hecw1/Myo5a/Ptk2b/Gabbr1/Nos1	12
Brain	Brain	GO:1904427	positive regulation of calcium ion transmembrane transport	0.00174421	0.00945187	0.00667705	Hap1/Cdk5/Cacnb3/Plp1/Gjc2/Ank2/Cacnb4/Vmp1	8
Brain	Brain	GO:0043462	regulation of ATP-dependent activity	0.00181123	0.00979023	0.00691608	Atp1b2/Napb/Atp1b3/Aldob/Vmp1/Napa/Dnajb1	7
Brain	Brain	GO:1902017	regulation of cilium assembly	0.00181123	0.00979023	0.00691608	Hap1/Cdkl5/Syne1/Ccp110/Cyld/Mark4/Atg3	7
Brain	Brain	GO:0010810	regulation of cell-substrate adhesion	0.00182672	0.0098496	0.00695802	Ptprz1/Src/Prkce/Gpm6b/Crkl/Crk/Cspg5/Clasp1/Camsap3/Clasp2/Bcas3/Mink1/Ptk2b/Cdh13	14
Brain	Brain	GO:0051954	positive regulation of amine transport	0.00182681	0.0098496	0.00695802	Stx1a/Slc6a1/Syt1/Grin2b/Rtn4/Gabbr1	6
Brain	Brain	GO:1905037	autophagosome organization	0.00189785	0.0102197	0.00721949	Ctsd/Atg4b/Rab3gap2/Arfip2/Vmp1/Atg3/Nsfl1c/Chmp4b/Stx12	9
Brain	Brain	GO:0040001	establishment of mitotic spindle localization	0.00190666	0.0102414	0.00723482	Arhgef2/Clasp1/Clasp2/Nsfl1c/Ndel1	5
Brain	Brain	GO:0051491	positive regulation of filopodium assembly	0.00190666	0.0102414	0.00723482	Gpm6a/Prkcq/Bcas3/Nlgn1/Palm	5
Brain	Brain	GO:0030308	negative regulation of cell growth	0.00196681	0.0105381	0.00744441	Ptprs/Map2/Mag/Gja1/Cdk5/Dip2b/Dab2ip/Trim46/Tnr/Gas2l1/Rtn4/Sema7a/Mecp2	13
Brain	Brain	GO:0007193	adenylate cyclase-inhibiting G protein-coupled receptor signaling pathway	0.00196682	0.0105381	0.00744441	S1pr1/Gnaz/App/Adcy5/Gabbr2/Gabbr1/Palm	7
Brain	Brain	GO:0001975	response to amphetamine	0.00197576	0.0105596	0.00745956	Grin2a/Grin1/Pde1b/Gnal	4
Brain	Brain	GO:0097734	extracellular exosome biogenesis	0.00197576	0.0105596	0.00745956	Cops5/Stam/Tsg101/Chmp2a	4
Brain	Brain	GO:0035023	regulation of Rho protein signal transduction	0.00200987	0.0107285	0.00757887	Flot1/Apoe/Rasgrf1/Rasgrf2/Eps8/Arhgef2/Bcr/Scai	8
Brain	Brain	GO:0048511	rhythmic process	0.00201248	0.010729	0.00757927	Src/Grin2a/Grin1/Cdk5/Gabrb3/Kcna2/Prkcg/Grin2b/Kcnma1/Mapk10/Ntrk3/Nlgn3/Ogt/Nlgn1/Cntnap2/Maged1/Mapk9	17
Brain	Brain	GO:0097581	lamellipodium organization	0.00215411	0.0114577	0.00809399	S1pr1/Src/Abi2/Wasf1/Wasf3/Arhgef7/Cdh13/Twf2	8
Brain	Brain	GO:0032435	negative regulation of proteasomal ubiquitin-dependent protein catabolic process	0.00215985	0.0114577	0.00809399	Sgta/Ogt/Eif3h/Ubxn1/Map1a	5
Brain	Brain	GO:0086091	regulation of heart rate by cardiac conduction	0.00215985	0.0114577	0.00809399	Bin1/Scn1b/Scn2b/Ctnna3/Ank2	5
Brain	Brain	GO:1905508	protein localization to microtubule organizing center	0.00215985	0.0114577	0.00809399	Mapre1/Hook3/Mark4/Nudcd3/Nsfl1c	5
Brain	Brain	GO:0034976	response to endoplasmic reticulum stress	0.00218765	0.0115907	0.008188	Flot1/Cops5/Itpr1/App/Rasgrf1/Ppp2cb/Rasgrf2/Dab2ip/Brsk2/Fbxo2/Sgta/Sgtb/Uba5/Ubxn1/Ubxn6	15
Brain	Brain	GO:0051971	positive regulation of transmission of nerve impulse	0.00220665	0.0116052	0.00819824	Tnr/Cntnap2/Rapgef4	3
Brain	Brain	GO:0072584	caveolin-mediated endocytosis	0.00220665	0.0116052	0.00819824	Src/Mlc1/Itsn1	3
Brain	Brain	GO:1900454	positive regulation of long-term synaptic depression	0.00220665	0.0116052	0.00819824	App/Iqsec2/Grid2	3
Brain	Brain	GO:1902959	regulation of aspartic-type endopeptidase activity involved in amyloid precursor protein catabolic process	0.00220665	0.0116052	0.00819824	Bin1/App/Epha4	3
Brain	Brain	GO:1990504	dense core granule exocytosis	0.00220665	0.0116052	0.00819824	Unc13a/Cadps/Unc13c	3
Brain	Brain	GO:2000601	positive regulation of Arp2/3 complex-mediated actin nucleation	0.00220665	0.0116052	0.00819824	Abi2/Wasf1/Wasf3	3
Brain	Brain	GO:0032892	positive regulation of organic acid transport	0.0022222	0.0116727	0.00824588	Slc6a1/Map2k6/Grin2b/Acsl6/Mapk9/Gabbr1	6
Brain	Brain	GO:0050954	sensory perception of mechanical stimulus	0.0022271	0.0116841	0.00825396	Tprn/Crym/Kcna1/Dnm1/Fyn/Cacnb3/Aqp4/Slc1a3/Rab3a/Gabrb3/Gabrb2/Gjb6/Grin2b/Kcnma1/Phf24/Map1a/Atp2b2	17
Brain	Brain	GO:0032434	regulation of proteasomal ubiquitin-dependent protein catabolic process	0.00225848	0.0118342	0.00835998	Rad23b/Prickle1/Sgta/Ogt/Sirt2/Eif3h/Ubxn1/Rnf14/Map1a/Mapk9	10
Brain	Brain	GO:0043112	receptor metabolic process	0.00230888	0.0120835	0.00853612	Apoe/Gria1/Gria2/Cdk5/Gprasp1/Git1/Gria3	7
Brain	Brain	GO:0006654	phosphatidic acid biosynthetic process	0.00234488	0.0122122	0.00862703	Dgki/Dgkb/Dgkz/Dgkg	4
Brain	Brain	GO:0010738	regulation of protein kinase A signaling	0.00234488	0.0122122	0.00862703	Pde4a/Grin2b/Pde10a/Nrxn1	4
Brain	Brain	GO:0099149	regulation of postsynaptic neurotransmitter receptor internalization	0.00234488	0.0122122	0.00862703	Hap1/Usp46/Pacsin1/Sirt2	4
Brain	Brain	GO:1902307	positive regulation of sodium ion transmembrane transport	0.00234488	0.0122122	0.00862703	Atp1b2/Atp1b3/Nos1/Plcb1	4
Brain	Brain	GO:0031112	positive regulation of microtubule polymerization or depolymerization	0.00243668	0.0126595	0.008943	Ckap5/Map1b/Mapre1/Git1/Mecp2	5
Brain	Brain	GO:0060236	regulation of mitotic spindle organization	0.00243668	0.0126595	0.008943	Map9/Fsd1/Ccsap/Chmp4b/Chmp2a	5
Brain	Brain	GO:0030838	positive regulation of actin filament polymerization	0.00244251	0.0126744	0.00895352	Bin1/Prkce/Cracd/Baiap2/Cdc42ep4/Ptk2b	6
Brain	Brain	GO:0010631	epithelial cell migration	0.00246055	0.0127526	0.00900875	Anxa3/Src/Apoe/Prkce/Dab2ip/Adgrb1/Jcad/Clasp1/Clasp2/Bcas3/Mapre2/Amot/Rtn4/Amotl1/Ptk2b/Cdh13/Mecp2	17
Brain	Brain	GO:0051899	membrane depolarization	0.00246693	0.0127702	0.00902119	Cacng2/Hcn1/Src/Gja1/Cacna1a/Scn1b/Scn2b/Oga	8
Brain	Brain	GO:0071322	cellular response to carbohydrate stimulus	0.00248736	0.0128604	0.0090849	Rab11fip2/Prkce/Ppp3cb/Aqp4/Adcy5/Brsk2/Ogt/Rab11fip5/Raf1/Nrxn1/Plcb1	11
Brain	Brain	GO:0030038	contractile actin filament bundle assembly	0.00256654	0.0132378	0.0093515	S1pr1/Src/Pdlim4/Prkcq/Phactr1/Clasp1/Clasp2/Pak2/Ptk2b	9
Brain	Brain	GO:0043149	stress fiber assembly	0.00256654	0.0132378	0.0093515	S1pr1/Src/Pdlim4/Prkcq/Phactr1/Clasp1/Clasp2/Pak2/Ptk2b	9
Brain	Brain	GO:0090132	epithelium migration	0.00262725	0.0135346	0.00956121	Anxa3/Src/Apoe/Prkce/Dab2ip/Adgrb1/Jcad/Clasp1/Clasp2/Bcas3/Mapre2/Amot/Rtn4/Amotl1/Ptk2b/Cdh13/Mecp2	17
Brain	Brain	GO:0007032	endosome organization	0.00267883	0.0137507	0.00971385	Dnm1/Washc4/Hook3/Vps18/Stx12/Stx6	6
Brain	Brain	GO:0043090	amino acid import	0.00267883	0.0137507	0.00971385	Slc1a4/Slc6a9/Slc6a1/Slc1a3/Slc17a7/Slc7a5	6
Brain	Brain	GO:2000649	regulation of sodium ion transmembrane transporter activity	0.00267883	0.0137507	0.00971385	Scn1b/Scn2b/Hecw2/Hecw1/Neto1/Plcb1	6
Brain	Brain	GO:0044070	regulation of anion transport	0.00272028	0.0139467	0.00985234	Prnp/Slc6a1/Map2k6/Grin2b/Grm5/Ahcyl1/Sv2a/Mapk9/Gabbr1	9
Brain	Brain	GO:0042745	circadian sleep/wake cycle	0.00273838	0.0140228	0.00990604	Gabrb3/Kcna2/Nlgn3/Nlgn1/Cntnap2	5
Brain	Brain	GO:0009743	response to carbohydrate	0.00275038	0.0140601	0.00993244	Ildr2/Rab11fip2/Prkce/Ppp3cb/Aqp4/Vamp2/Adcy5/Brsk2/Ogt/Rab11fip5/Raf1/Nrxn1/Plcb1	13
Brain	Brain	GO:0014075	response to amine	0.00275882	0.0140601	0.00993244	Grin2a/Grin1/Pde1b/Gnal	4
Brain	Brain	GO:0140112	extracellular vesicle biogenesis	0.00275882	0.0140601	0.00993244	Cops5/Stam/Tsg101/Chmp2a	4
Brain	Brain	GO:1900006	positive regulation of dendrite development	0.00275882	0.0140601	0.00993244	Ptprz1/Dab2ip/Pacsin1/Elavl4	4
Brain	Brain	GO:0090130	tissue migration	0.00280326	0.0142696	0.0100804	Anxa3/Src/Apoe/Prkce/Dab2ip/Adgrb1/Jcad/Clasp1/Clasp2/Bcas3/Mapre2/Amot/Rtn4/Amotl1/Ptk2b/Cdh13/Mecp2	17
Brain	Brain	GO:0007044	cell-substrate junction assembly	0.00281423	0.0143085	0.0101079	Src/Gpm6b/Bcr/Clasp1/Camsap3/Clasp2/Bcas3/Ptk2b	8
Brain	Brain	GO:0007100	mitotic centrosome separation	0.00288783	0.0145274	0.0102625	Map9/Nsfl1c/Ndel1	3
Brain	Brain	GO:0009642	response to light intensity	0.00288783	0.0145274	0.0102625	Rgs9/Gnb5/Cntnap2	3
Brain	Brain	GO:0021683	cerebellar granular layer morphogenesis	0.00288783	0.0145274	0.0102625	Grid2/Nrxn1/Atp2b2	3
Brain	Brain	GO:0070444	oligodendrocyte progenitor proliferation	0.00288783	0.0145274	0.0102625	Ptprz1/Gjc2/Sirt2	3
Brain	Brain	GO:0070445	regulation of oligodendrocyte progenitor proliferation	0.00288783	0.0145274	0.0102625	Ptprz1/Gjc2/Sirt2	3
Brain	Brain	GO:0097201	negative regulation of transcription from RNA polymerase II promoter in response to stress	0.00288783	0.0145274	0.0102625	Impact/Sirt2/Dnajb1	3
Brain	Brain	GO:1903977	positive regulation of glial cell migration	0.00288783	0.0145274	0.0102625	Ptprz1/Grin1/Crkl	3
Brain	Brain	GO:1905245	regulation of aspartic-type peptidase activity	0.00288783	0.0145274	0.0102625	Bin1/App/Epha4	3
Brain	Brain	GO:2000822	regulation of behavioral fear response	0.00288783	0.0145274	0.0102625	Apoe/Gja1/Shank3	3
Brain	Brain	GO:0045926	negative regulation of growth	0.00292781	0.0147112	0.0103924	Ptprs/Map2/Mag/Gja1/Cdk5/Dip2b/Dab2ip/Wwc1/Wwc2/Trim46/Tnr/Gas2l1/Rtn4/Sema7a/Mecp2	15
Brain	Brain	GO:1903533	regulation of protein targeting	0.00293188	0.0147144	0.0103946	Prnp/Fyn/Cdk5/Gdi1/Cacnb3/Ogt	6
Brain	Brain	GO:0035773	insulin secretion involved in cellular response to glucose stimulus	0.00300159	0.0150466	0.0106293	Rab11fip2/Prkce/Ppp3cb/Adcy5/Brsk2/Rab11fip5/Raf1/Nrxn1	8
Brain	Brain	GO:0045666	positive regulation of neuron differentiation	0.00304959	0.0152515	0.0107741	Impact/App/Map1b/Spag9/Arhgef2/Sh3gl3/Trim32/Mapk8ip3/Rgs6	9
Brain	Brain	GO:0051209	release of sequestered calcium ion into cytosol	0.00304959	0.0152515	0.0107741	Hap1/Itpr1/Prkce/Pde4d/Ubash3b/Ank2/Myo5a/Jph3/Ptk2b	9
Brain	Brain	GO:0002021	response to dietary excess	0.00306622	0.0152811	0.010795	Slc25a25/Apoe/Cntn2/Sgip1/Cntnap2	5
Brain	Brain	GO:0034314	Arp2/3 complex-mediated actin nucleation	0.00306622	0.0152811	0.010795	Abi2/Arfip2/Wasf1/Wasf3/Arpc1a	5
Brain	Brain	GO:0048265	response to pain	0.00306622	0.0152811	0.010795	Kalrn/Prkcg/Cacna1a/Grin2b/Cntnap2	5
Brain	Brain	GO:0006997	nucleus organization	0.00309178	0.0153906	0.0108723	Bin1/Srpk2/Map7/Syne1/Agfg1/Rtn4/Nsfl1c/Chmp4b/Chmp2a/Ndel1	10
Brain	Brain	GO:0070252	actin-mediated cell contraction	0.00319852	0.015885	0.0112216	Bin1/Scn1b/Pde4d/Scn2b/Ctnna3/Ank2/Epdr1/Nos1	8
Brain	Brain	GO:1904063	negative regulation of cation transmembrane transport	0.00319852	0.015885	0.0112216	Bin1/Prkce/Slc6a9/Cacnb3/Gnb5/Hecw2/Hecw1/Nos1	8
Brain	Brain	GO:0001778	plasma membrane repair	0.00322012	0.0159001	0.0112322	Rab3a/Chmp4b/Chmp2a/Syt7	4
Brain	Brain	GO:0010996	response to auditory stimulus	0.00322012	0.0159001	0.0112322	Slc1a3/Shank3/Cntnap2/Nrxn1	4
Brain	Brain	GO:0034315	regulation of Arp2/3 complex-mediated actin nucleation	0.00322012	0.0159001	0.0112322	Abi2/Arfip2/Wasf1/Wasf3	4
Brain	Brain	GO:0045324	late endosome to vacuole transport	0.00322012	0.0159001	0.0112322	Stam/Vta1/Chmp4b/Chmp2a	4
Brain	Brain	GO:1902993	positive regulation of amyloid precursor protein catabolic process	0.00322012	0.0159001	0.0112322	Apoe/App/Epha4/Lrrtm3	4
Brain	Brain	GO:0051283	negative regulation of sequestering of calcium ion	0.00322563	0.0159051	0.0112358	Hap1/Itpr1/Prkce/Pde4d/Ubash3b/Ank2/Myo5a/Jph3/Ptk2b	9
Brain	Brain	GO:0001666	response to hypoxia	0.00322858	0.0159051	0.0112358	Itpr1/Prkce/Grin2b/Epha4/Kcnma1/Ogt/Sirt2/Egln1/Camk2g/Raf1/Rtn4/Ddah1/Mecp2	13
Brain	Brain	GO:0009749	response to glucose	0.00337564	0.0166105	0.0117341	Ildr2/Rab11fip2/Prkce/Ppp3cb/Aqp4/Vamp2/Adcy5/Brsk2/Ogt/Rab11fip5/Raf1/Nrxn1	12
Brain	Brain	GO:0006914	autophagy	0.00340338	0.016699	0.0117966	Hap1/Ctsd/Lzts1/Gpsm1/Soga3/Atg4b/Rab3gap2/Rimoc1/Trim32/Arfip2/Vps18/Sirt2/Uba5/Myo5a/Vmp1/Ubxn6/Atg3/Nsfl1c/Vps33a/Chmp4b/Chmp2a/Stx12	22
Brain	Brain	GO:0061919	process utilizing autophagic mechanism	0.00340338	0.016699	0.0117966	Hap1/Ctsd/Lzts1/Gpsm1/Soga3/Atg4b/Rab3gap2/Rimoc1/Trim32/Arfip2/Vps18/Sirt2/Uba5/Myo5a/Vmp1/Ubxn6/Atg3/Nsfl1c/Vps33a/Chmp4b/Chmp2a/Stx12	22
Brain	Brain	GO:1903321	negative regulation of protein modification by small protein conjugation or removal	0.00340534	0.016699	0.0117966	Prkce/Fyn/Cdk5/Prkcg/Adgrb1/Prr7/Ogt/Ubxn1	8
Brain	Brain	GO:0031279	regulation of cyclase activity	0.00349104	0.0170997	0.0120797	Gnal/Raf1/Cap2/Gabbr1/Nos1/Palm	6
Brain	Brain	GO:0090316	positive regulation of intracellular protein transport	0.00359161	0.0175722	0.0124135	Prnp/Fyn/Ppm1a/Cdk5/Cacnb3/Vamp2/Prkcq/Bcas3/Camk1/Rufy3	10
Brain	Brain	GO:0001973	G protein-coupled adenosine receptor signaling pathway	0.00368491	0.0178653	0.0126205	Adcy5/Cntn2/Necab2	3
Brain	Brain	GO:0014052	regulation of gamma-aminobutyric acid secretion	0.00368491	0.0178653	0.0126205	Slc6a1/Sv2a/Gabbr1	3
Brain	Brain	GO:0035588	G protein-coupled purinergic receptor signaling pathway	0.00368491	0.0178653	0.0126205	Adcy5/Cntn2/Necab2	3
Brain	Brain	GO:0042136	neurotransmitter biosynthetic process	0.00368491	0.0178653	0.0126205	Gad1/Gad2/Dagla	3
Brain	Brain	GO:0051299	centrosome separation	0.00368491	0.0178653	0.0126205	Map9/Nsfl1c/Ndel1	3
Brain	Brain	GO:0070831	basement membrane assembly	0.00368491	0.0178653	0.0126205	Phldb1/Clasp1/Clasp2	3
Brain	Brain	GO:0140059	dendrite arborization	0.00368491	0.0178653	0.0126205	Sult4a1/Phactr1/Cntnap2	3
Brain	Brain	GO:1903651	positive regulation of cytoplasmic transport	0.00368491	0.0178653	0.0126205	Map2/Trim46/Mecp2	3
Brain	Brain	GO:0006883	cellular sodium ion homeostasis	0.0037313	0.0180494	0.0127505	Atp1b2/Slc1a3/Atp1b3/Atp1a3	4
Brain	Brain	GO:1901018	positive regulation of potassium ion transmembrane transporter activity	0.0037313	0.0180494	0.0127505	Atp1b2/Kcna1/Atp1b3/Ank2	4
Brain	Brain	GO:0048015	phosphatidylinositol-mediated signaling	0.00377616	0.0182458	0.0128893	Pi4ka/Fyn/Dab2ip/Agap2/Plcl1/Ntrk3/Pitpnm2/Ogt/Sirt2/Plcb1/Rasgrp1	11
Brain	Brain	GO:0046717	acid secretion	0.0037986	0.0183037	0.0129302	Apba1/Slc6a1/Cacna1a/Cacnb4/Sv2a/Gabbr1	6
Brain	Brain	GO:0051931	regulation of sensory perception	0.0037986	0.0183037	0.0129302	Prkar1b/Ncam1/Cacnb3/Rtn4/Grm3/Nos1	6
Brain	Brain	GO:0042542	response to hydrogen peroxide	0.00380209	0.0183037	0.0129302	Kpna4/Impact/Src/Fyn/Ppp2cb/Sirpa/Crk/Stk26/Ptk2b	9
Brain	Brain	GO:0090224	regulation of spindle organization	0.00380525	0.0183037	0.0129302	Map9/Fsd1/Ccsap/Chmp4b/Chmp2a	5
Brain	Brain	GO:0009746	response to hexose	0.00382369	0.0183717	0.0129783	Ildr2/Rab11fip2/Prkce/Ppp3cb/Aqp4/Vamp2/Adcy5/Brsk2/Ogt/Rab11fip5/Raf1/Nrxn1	12
Brain	Brain	GO:0060249	anatomical structure homeostasis	0.00395563	0.0189844	0.0134111	Ildr2/S1pr1/Src/Atp1b2/Cdk5/Slc17a7/Taok1/Cracd/Sh3gl2/Ubash3b/Trim32/Slc8a2/Chmp4b/Mink1/Ptk2b/Map1a/Ncdn	17
Brain	Brain	GO:0001578	microtubule bundle formation	0.00401118	0.0191864	0.0135538	Map7/Map1b/Map2/Mapre1/Trim46/Clasp1/Nav1/Gas2l1/Tpgs1	9
Brain	Brain	GO:0002224	toll-like receptor signaling pathway	0.00401118	0.0191864	0.0135538	Ptprs/Rab11fip2/Flot1/App/Prkce/Dab2ip/Traf3/Rftn1/Rtn4	9
Brain	Brain	GO:0090277	positive regulation of peptide hormone secretion	0.00401118	0.0191864	0.0135538	Prkce/Gja1/Ppp3cb/Nlgn2/Pex5l/Oga/Arhgef7/Gabbr1/Itsn1	9
Brain	Brain	GO:0045471	response to ethanol	0.00415471	0.0198508	0.0140231	Prkce/Grin2a/Grin1/Fyn/Usp46/Grin2b/Eps8	7
Brain	Brain	GO:0086002	cardiac muscle cell action potential involved in contraction	0.00421894	0.0201352	0.014224	Bin1/Scn1b/Scn2b/Ctnna3/Ank2	5
Brain	Brain	GO:0007274	neuromuscular synaptic transmission	0.00429477	0.0203835	0.0143994	Rab3a/Cacna1a/Erc2/Rimbp2	4
Brain	Brain	GO:0034453	microtubule anchoring	0.00429477	0.0203835	0.0143994	Clasp1/Camsap3/Clasp2/Hook3	4
Brain	Brain	GO:0046473	phosphatidic acid metabolic process	0.00429477	0.0203835	0.0143994	Dgki/Dgkb/Dgkz/Dgkg	4
Brain	Brain	GO:0048266	behavioral response to pain	0.00429477	0.0203835	0.0143994	Kalrn/Cacna1a/Grin2b/Cntnap2	4
Brain	Brain	GO:0070841	inclusion body assembly	0.00429477	0.0203835	0.0143994	Hap1/Apoe/Dlgap1/Dnajb1	4
Brain	Brain	GO:0048017	inositol lipid-mediated signaling	0.00430813	0.0204242	0.0144282	Pi4ka/Fyn/Dab2ip/Agap2/Plcl1/Ntrk3/Pitpnm2/Ogt/Sirt2/Plcb1/Rasgrp1	11
Brain	Brain	GO:0003015	heart process	0.004364	0.0206662	0.0145992	Bin1/Src/Gja1/Fyn/Map2k6/Scn1b/Pde4d/Scn2b/Ctnna3/Srsf1/Cacna2d2/Atp1a3/Ank2/Nos1	14
Brain	Brain	GO:0008652	cellular amino acid biosynthetic process	0.00447334	0.0210907	0.014899	Gls/Bcat1/Gad1/Slc1a3/Psat1/Srr	6
Brain	Brain	GO:0050982	detection of mechanical stimulus	0.00447334	0.0210907	0.014899	Kcna1/Fyn/Cacnb3/Grin2b/Phf24/Atp2b2	6
Brain	Brain	GO:0051339	regulation of lyase activity	0.00447334	0.0210907	0.014899	Gnal/Raf1/Cap2/Gabbr1/Nos1/Palm	6
Brain	Brain	GO:1903078	positive regulation of protein localization to plasma membrane	0.00447334	0.0210907	0.014899	Rab11fip2/Prnp/Dpp10/Myo5a/Nrxn1/Dpp6	6
Brain	Brain	GO:0071333	cellular response to glucose stimulus	0.00456504	0.0214994	0.0151877	Rab11fip2/Prkce/Ppp3cb/Aqp4/Adcy5/Brsk2/Ogt/Rab11fip5/Raf1/Nrxn1	10
Brain	Brain	GO:0015816	glycine transport	0.00460346	0.0215146	0.0151985	Slc32a1/Slc6a9/Slc6a17	3
Brain	Brain	GO:0031915	positive regulation of synaptic plasticity	0.00460346	0.0215146	0.0151985	Snap25/Unc13a/Mecp2	3
Brain	Brain	GO:0048755	branching morphogenesis of a nerve	0.00460346	0.0215146	0.0151985	Cpe/Rtn4/Mecp2	3
Brain	Brain	GO:0051764	actin crosslink formation	0.00460346	0.0215146	0.0151985	Eps8/Baiap2/Gas2l1	3
Brain	Brain	GO:0090158	endoplasmic reticulum membrane organization	0.00460346	0.0215146	0.0151985	Atl1/Vcpip1/Rtn4	3
Brain	Brain	GO:1900038	negative regulation of cellular response to hypoxia	0.00460346	0.0215146	0.0151985	Epha4/Ogt/Ddah1	3
Brain	Brain	GO:1901201	regulation of extracellular matrix assembly	0.00460346	0.0215146	0.0151985	Phldb1/Clasp1/Clasp2	3
Brain	Brain	GO:0021955	central nervous system neuron axonogenesis	0.00466372	0.0217725	0.0153807	Cdh11/Scn1b/Epha4/Ndel1/Dclk1	5
Brain	Brain	GO:0042430	indole-containing compound metabolic process	0.00491291	0.0228611	0.0161497	Ddc/Grin2a/Pde1b/Atp2b2	4
Brain	Brain	GO:0098884	postsynaptic neurotransmitter receptor internalization	0.00491291	0.0228611	0.0161497	Hap1/Usp46/Pacsin1/Sirt2	4
Brain	Brain	GO:0140239	postsynaptic endocytosis	0.00491291	0.0228611	0.0161497	Hap1/Usp46/Pacsin1/Sirt2	4
Brain	Brain	GO:0002793	positive regulation of peptide secretion	0.00493888	0.0229569	0.0162174	Prkce/Gja1/Ppp3cb/Nlgn2/Pex5l/Oga/Arhgef7/Gabbr1/Itsn1	9
Brain	Brain	GO:0071331	cellular response to hexose stimulus	0.00500803	0.0232531	0.0164266	Rab11fip2/Prkce/Ppp3cb/Aqp4/Adcy5/Brsk2/Ogt/Rab11fip5/Raf1/Nrxn1	10
Brain	Brain	GO:0051048	negative regulation of secretion	0.00505635	0.0234521	0.0165672	Kalrn/Apoe/Stxbp5l/Abr/Bcr/Frmd4a/Trim9/Rab11fip5/Myo5a/Srcin1/Gabbr1/Nos1	12
Brain	Brain	GO:0032272	negative regulation of protein polymerization	0.00507732	0.0234984	0.0165999	Map2/Eps8/Cracd/Ssh2/Mapre1/Arhgef7/Twf2	7
Brain	Brain	GO:0050848	regulation of calcium-mediated signaling	0.00507732	0.0234984	0.0165999	Prnp/Itpr1/Ncam1/Slc8a2/Egln1/Ptk2b/Cdh13	7
Brain	Brain	GO:2000273	positive regulation of signaling receptor activity	0.00514082	0.0237666	0.0167893	Rgs9/Cacng2/Shank3/Nlgn3/Cacng3	5
Brain	Brain	GO:0001952	regulation of cell-matrix adhesion	0.00519491	0.0239391	0.0169112	Src/Gpm6b/Clasp1/Camsap3/Clasp2/Bcas3/Mink1/Ptk2b/Cdh13	9
Brain	Brain	GO:0007098	centrosome cycle	0.00519491	0.0239391	0.0169112	Ckap5/Map9/Brsk1/Ccp110/Mark4/Nsfl1c/Chmp4b/Chmp2a/Ndel1	9
Brain	Brain	GO:0030048	actin filament-based movement	0.00519491	0.0239391	0.0169112	Bin1/Scn1b/Pde4d/Scn2b/Ctnna3/Ank2/Myo5a/Epdr1/Nos1	9
Brain	Brain	GO:0051893	regulation of focal adhesion assembly	0.00523247	0.0240088	0.0169605	Src/Gpm6b/Clasp1/Camsap3/Clasp2/Bcas3	6
Brain	Brain	GO:0061077	chaperone-mediated protein folding	0.00523247	0.0240088	0.0169605	Dnajc5/Sgta/St13/Ppid/Dnajc7/Dnajb1	6
Brain	Brain	GO:0090109	regulation of cell-substrate junction assembly	0.00523247	0.0240088	0.0169605	Src/Gpm6b/Clasp1/Camsap3/Clasp2/Bcas3	6
Brain	Brain	GO:1901016	regulation of potassium ion transmembrane transporter activity	0.00523247	0.0240088	0.0169605	Atp1b2/Kcna1/Vamp2/Atp1b3/Ank2/Neto1	6
Brain	Brain	GO:0070646	protein modification by small protein removal	0.00524182	0.0240259	0.0169725	Cops5/Cops4/Cops6/Cops2/Usp46/Cyld/Wdr48/Usp54/Vcpip1/Ubxn1	10
Brain	Brain	GO:0034103	regulation of tissue remodeling	0.00541665	0.0247742	0.0175012	S1pr1/Src/Gja1/Abr/Bcr/Ubash3b/Syt7	7
Brain	Brain	GO:1902117	positive regulation of organelle assembly	0.00541665	0.0247742	0.0175012	Hap1/Src/G3bp2/Ccp110/Rab3gap2/Mark4/Mapk9	7
Brain	Brain	GO:0034766	negative regulation of ion transmembrane transport	0.00545595	0.0249243	0.0176072	Bin1/Prkce/Slc6a9/Cacnb3/Gnb5/Hecw2/Hecw1/Nos1	8
Brain	Brain	GO:0007631	feeding behavior	0.00546111	0.0249243	0.0176072	Gls/Cntfr/App/Grin1/Usp46/Grin2b/Cntn2/Negr1/Sgip1	9
Brain	Brain	GO:0042133	neurotransmitter metabolic process	0.00558801	0.0254222	0.0179589	Gad1/Gad2/Agtpbp1/Dagla	4
Brain	Brain	GO:0061003	positive regulation of dendritic spine morphogenesis	0.00558801	0.0254222	0.0179589	Kalrn/Camk2b/Baiap2/Itpka	4
Brain	Brain	GO:1903649	regulation of cytoplasmic transport	0.00558801	0.0254222	0.0179589	Src/Map2/Trim46/Mecp2	4
Brain	Brain	GO:0048008	platelet-derived growth factor receptor signaling pathway	0.00564553	0.0254405	0.0179718	Src/F3/Rgs14/Bcr/Clasp2/Ndrg4	6
Brain	Brain	GO:0010172	embryonic body morphogenesis	0.00564842	0.0254405	0.0179718	Phldb1/Clasp1/Clasp2	3
Brain	Brain	GO:0036376	sodium ion export across plasma membrane	0.00564842	0.0254405	0.0179718	Atp1b2/Atp1b3/Atp1a3	3
Brain	Brain	GO:0048680	positive regulation of axon regeneration	0.00564842	0.0254405	0.0179718	Ntrk3/Rtn4/Ndel1	3
Brain	Brain	GO:0061577	calcium ion transmembrane transport via high voltage-gated calcium channel	0.00564842	0.0254405	0.0179718	Bin1/Cacnb3/Cacnb1	3
Brain	Brain	GO:1900029	positive regulation of ruffle assembly	0.00564842	0.0254405	0.0179718	Eps8/Nlgn1/Ndel1	3
Brain	Brain	GO:1901387	positive regulation of voltage-gated calcium channel activity	0.00564842	0.0254405	0.0179718	Cdk5/Cacnb3/Cacnb4	3
Brain	Brain	GO:1903543	positive regulation of exosomal secretion	0.00564842	0.0254405	0.0179718	Stam/Tsg101/Chmp2a	3
Brain	Brain	GO:0015804	neutral amino acid transport	0.00565146	0.0254405	0.0179718	Slc32a1/Slc1a4/Slc6a9/Slc6a17/Slc7a5	5
Brain	Brain	GO:1903115	regulation of actin filament-based movement	0.00565146	0.0254405	0.0179718	Bin1/Pde4d/Ctnna3/Ank2/Nos1	5
Brain	Brain	GO:0043525	positive regulation of neuron apoptotic process	0.00577269	0.0259589	0.018338	Srpk2/Prnp/App/Map2k4/Cdk5/Kcnma1/Grik5	7
Brain	Brain	GO:0060048	cardiac muscle contraction	0.00602505	0.0270653	0.0191196	Bin1/Map2k6/Scn1b/Pde4d/Scn2b/Ctnna3/Srsf1/Atp1a3/Ank2	9
Brain	Brain	GO:0032890	regulation of organic acid transport	0.00614593	0.0275794	0.0194828	Slc6a1/Map2k6/Grin2b/Acsl6/Sv2a/Mapk9/Gabbr1	7
Brain	Brain	GO:0000910	cytokinesis	0.00626891	0.0281018	0.0198518	Prkce/Map9/Kif3b/Git1/Fsd1/Ccp110/Septin11/Chmp4b/Chmp2a/Septin3/Septin5	11
Brain	Brain	GO:0043162	ubiquitin-dependent protein catabolic process via the multivesicular body sorting pathway	0.00632228	0.0282523	0.0199581	Stam/Tsg101/Chmp4b/Chmp2a	4
Brain	Brain	GO:0090314	positive regulation of protein targeting to membrane	0.00632228	0.0282523	0.0199581	Prnp/Fyn/Cdk5/Cacnb3	4
Brain	Brain	GO:1903523	negative regulation of blood circulation	0.00632228	0.0282523	0.0199581	Bin1/App/Pde4d/Nos1	4
Brain	Brain	GO:0021675	nerve development	0.00653686	0.0291807	0.020614	Slc1a3/Gabrb3/Gabrb2/Kcna2/Prkcg/Unc13a/Nptx1	7
Brain	Brain	GO:0045197	establishment or maintenance of epithelial cell apical/basal polarity	0.0067781	0.0301176	0.0212759	Dlg3/Lrrc7/Camsap3/Prickle2/Dlg2	5
Brain	Brain	GO:0072599	establishment of protein localization to endoplasmic reticulum	0.0067781	0.0301176	0.0212759	Get3/Sgta/Rab3gap2/Sgtb/Chmp4b	5
Brain	Brain	GO:0018119	peptidyl-cysteine S-nitrosylation	0.00682412	0.0301176	0.0212759	Tbc1d24/Oxr1/Nos1	3
Brain	Brain	GO:0031115	negative regulation of microtubule polymerization	0.00682412	0.0301176	0.0212759	Map2/Mapre1/Arhgef7	3
Brain	Brain	GO:0032511	late endosome to vacuole transport via multivesicular body sorting pathway	0.00682412	0.0301176	0.0212759	Stam/Vta1/Chmp4b	3
Brain	Brain	GO:0035590	purinergic nucleotide receptor signaling pathway	0.00682412	0.0301176	0.0212759	Adcy5/Cntn2/Necab2	3
Brain	Brain	GO:0039702	viral budding via host ESCRT complex	0.00682412	0.0301176	0.0212759	Tsg101/Chmp4b/Chmp2a	3
Brain	Brain	GO:0043312	neutrophil degranulation	0.00682412	0.0301176	0.0212759	Anxa3/Abr/Bcr	3
Brain	Brain	GO:0047484	regulation of response to osmotic stress	0.00682412	0.0301176	0.0212759	Slc25a23/Mlc1/Efhd1	3
Brain	Brain	GO:0070572	positive regulation of neuron projection regeneration	0.00682412	0.0301176	0.0212759	Ntrk3/Rtn4/Ndel1	3
Brain	Brain	GO:2000479	regulation of cAMP-dependent protein kinase activity	0.00682412	0.0301176	0.0212759	Prkar1b/Prkar2b/Prkar1a	3
Brain	Brain	GO:0022029	telencephalon cell migration	0.00702749	0.0309832	0.0218873	Cdk5/Dab2ip/Cntn2/Tnr/Rtn4/Ndel1	6
Brain	Brain	GO:0021952	central nervous system projection neuron axonogenesis	0.00711783	0.0312849	0.0221004	Cdh11/Scn1b/Epha4/Dclk1	4
Brain	Brain	GO:0032801	receptor catabolic process	0.00711783	0.0312849	0.0221004	Apoe/Cdk5/Gprasp1/Git1	4
Brain	Brain	GO:0071763	nuclear membrane organization	0.00711783	0.0312849	0.0221004	Nsfl1c/Chmp4b/Chmp2a/Ndel1	4
Brain	Brain	GO:0000086	G2/M transition of mitotic cell cycle	0.00728651	0.0319934	0.022601	Cdk14/App/Prkcq/Taok1/Brsk1/Brsk2/Ccny/Plcb1/Mecp2	9
Brain	Brain	GO:0006835	dicarboxylic acid transport	0.00737381	0.0323435	0.0228483	Apba1/Slc1a4/Gja1/Slc1a3/Grin2b/Slc17a7/Gabbr1	7
Brain	Brain	GO:0045761	regulation of adenylate cyclase activity	0.00739646	0.0324097	0.022895	Gnal/Raf1/Cap2/Gabbr1/Palm	5
Brain	Brain	GO:0022011	myelination in peripheral nervous system	0.00797672	0.0347389	0.0245405	Cntnap1/Ntrk3/Sirt2/Adam22	4
Brain	Brain	GO:0032292	peripheral nervous system axon ensheathment	0.00797672	0.0347389	0.0245405	Cntnap1/Ntrk3/Sirt2/Adam22	4
Brain	Brain	GO:0034260	negative regulation of GTPase activity	0.00797672	0.0347389	0.0245405	Dab2ip/Gpsm1/Bcas3/Amot	4
Brain	Brain	GO:0048668	collateral sprouting	0.00797672	0.0347389	0.0245405	Ptprs/App/Omg/Rtn4	4
Brain	Brain	GO:0098703	calcium ion import across plasma membrane	0.00797672	0.0347389	0.0245405	Prnp/Fyn/Cacna1a/Slc8a2	4
Brain	Brain	GO:0098810	neurotransmitter reuptake	0.00797672	0.0347389	0.0245405	Slc6a1/Slc6a11/Gpm6b/Nos1	4
Brain	Brain	GO:0086003	cardiac muscle cell contraction	0.00807507	0.0351315	0.0248178	Bin1/Scn1b/Pde4d/Scn2b/Ctnna3/Ank2	6
Brain	Brain	GO:0051127	positive regulation of actin nucleation	0.00813433	0.0351393	0.0248233	Abi2/Wasf1/Wasf3	3
Brain	Brain	GO:0051895	negative regulation of focal adhesion assembly	0.00813433	0.0351393	0.0248233	Src/Clasp2/Bcas3	3
Brain	Brain	GO:0071801	regulation of podosome assembly	0.00813433	0.0351393	0.0248233	Src/Arhgef2/Mapk9	3
Brain	Brain	GO:0098760	response to interleukin-7	0.00813433	0.0351393	0.0248233	Crkl/Hdgf/Rad23b	3
Brain	Brain	GO:0098761	cellular response to interleukin-7	0.00813433	0.0351393	0.0248233	Crkl/Hdgf/Rad23b	3
Brain	Brain	GO:0150118	negative regulation of cell-substrate junction organization	0.00813433	0.0351393	0.0248233	Src/Clasp2/Bcas3	3
Brain	Brain	GO:1903541	regulation of exosomal secretion	0.00813433	0.0351393	0.0248233	Stam/Tsg101/Chmp2a	3
Brain	Brain	GO:0036293	response to decreased oxygen levels	0.00850563	0.0366693	0.0259041	Itpr1/Prkce/Grin2b/Epha4/Kcnma1/Ogt/Sirt2/Egln1/Camk2g/Raf1/Rtn4/Ddah1/Mecp2	13
Brain	Brain	GO:0050796	regulation of insulin secretion	0.00854545	0.0368039	0.0259992	Prkce/Gja1/Ppp3cb/Adcy5/Stxbp5l/Brsk2/Nlgn2/Nrxn1/Oga/Syt7/Nos1	11
Brain	Brain	GO:0021885	forebrain cell migration	0.00863891	0.037169	0.0262572	Cdk5/Dab2ip/Cntn2/Tnr/Rtn4/Ndel1	6
Brain	Brain	GO:0034763	negative regulation of transmembrane transport	0.0087405	0.0375295	0.0265118	Bin1/Prkce/Slc6a9/Cacnb3/Gnb5/Hecw2/Hecw1/Cttnbp2nl/Nos1	9
Brain	Brain	GO:0030520	intracellular estrogen receptor signaling pathway	0.008749	0.0375295	0.0265118	Src/Padi2/Vps18/Uba5/Strn3	5
Brain	Brain	GO:0051293	establishment of spindle localization	0.008749	0.0375295	0.0265118	Arhgef2/Clasp1/Clasp2/Nsfl1c/Ndel1	5
Brain	Brain	GO:0050714	positive regulation of protein secretion	0.00876624	0.0375628	0.0265353	Prkce/Gja1/Ppp3cb/Prkcq/Stxbp5l/Nlgn2/Frmd4a/Ppid/Oga/Rapgef4	10
Brain	Brain	GO:0045104	intermediate filament cytoskeleton organization	0.0087743	0.0375628	0.0265353	Nefl/Nefm/Nefh/Ina/Agfg1/Raf1/Ndel1	7
Brain	Brain	GO:0045745	positive regulation of G protein-coupled receptor signaling pathway	0.00890088	0.0380286	0.0268644	App/Cntn2/Necab2/Nos1	4
Brain	Brain	GO:1902656	calcium ion import into cytosol	0.00890088	0.0380286	0.0268644	Prnp/Fyn/Cacna1a/Slc8a2	4
Brain	Brain	GO:0051224	negative regulation of protein transport	0.00913612	0.0389947	0.0275469	Apoe/Cdk5/Gdi1/Stxbp5l/Frmd4a/Ogt/Rab11fip5/Srcin1/Nos1	9
Brain	Brain	GO:0038127	ERBB signaling pathway	0.00920702	0.0392582	0.027733	Hap1/Src/Dab2ip/Tsg101/Rtn4/Ptk2b/Wdr54/Cdh13	8
Brain	Brain	GO:0046579	positive regulation of Ras protein signal transduction	0.0092304	0.0393187	0.0277758	Dgki/Src/Rasgrf1/Mapre2/Rtn4/Rasgrp1	6
Brain	Brain	GO:0045103	intermediate filament-based process	0.00928179	0.0394984	0.0279027	Nefl/Nefm/Nefh/Ina/Agfg1/Raf1/Ndel1	7
Brain	Brain	GO:2000059	negative regulation of ubiquitin-dependent protein catabolic process	0.0094854	0.0403247	0.0284865	Sgta/Ogt/Eif3h/Ubxn1/Map1a	5
Brain	Brain	GO:0006457	protein folding	0.00949749	0.0403361	0.0284945	Nudc/Hspa4l/Dnajc5/Sgta/Tbce/Nudcd3/St13/Ppid/Dnajc7/Dnajb1	10
Brain	Brain	GO:0000083	regulation of transcription involved in G1/S transition of mitotic cell cycle	0.00958226	0.0404553	0.0285787	Cdk14/Cdk5/Cdk17	3
Brain	Brain	GO:0010470	regulation of gastrulation	0.00958226	0.0404553	0.0285787	Phldb1/Clasp1/Clasp2	3
Brain	Brain	GO:0031468	nuclear membrane reassembly	0.00958226	0.0404553	0.0285787	Nsfl1c/Chmp4b/Chmp2a	3
Brain	Brain	GO:0043278	response to morphine	0.00958226	0.0404553	0.0285787	Prkce/Grin1/Prkcg	3
Brain	Brain	GO:0051580	regulation of neurotransmitter uptake	0.00958226	0.0404553	0.0285787	Flot1/Gpm6b/Nos1	3
Brain	Brain	GO:0071816	tail-anchored membrane protein insertion into ER membrane	0.00958226	0.0404553	0.0285787	Get3/Sgta/Emc1	3
Brain	Brain	GO:0031396	regulation of protein ubiquitination	0.00970607	0.0409376	0.0289194	Prkce/Fyn/Cdk5/Prkcg/Prickle1/Adgrb1/Prr7/Fbxo2/Wdr48/Ogt/Ubxn1/Mapk9	12
Brain	Brain	GO:0061045	negative regulation of wound healing	0.00985023	0.0414367	0.029272	Apoe/Gja1/Crk/Clasp1/Ubash3b/Clasp2	6
Brain	Brain	GO:0046887	positive regulation of hormone secretion	0.00988014	0.0414367	0.029272	Prkce/Gja1/Ppp3cb/Snap25/Nlgn2/Pex5l/Oga/Arhgef7/Gabbr1/Itsn1	10
Brain	Brain	GO:0055067	monovalent inorganic cation homeostasis	0.00988014	0.0414367	0.029272	Atp1b2/Atp6v0d1/Slc1a3/Atp1b3/Kcnma1/Slc4a10/Atp1a3/Dmxl2/Slc12a5/Vps33a	10
Brain	Brain	GO:0014047	glutamate secretion	0.00989216	0.0414367	0.029272	Apba1/Gja1/Grin2b/Gabbr1	4
Brain	Brain	GO:0035335	peptidyl-tyrosine dephosphorylation	0.00989216	0.0414367	0.029272	Ptprs/Ptprz1/Ubash3b/Ptprt	4
Brain	Brain	GO:0051497	negative regulation of stress fiber assembly	0.00989216	0.0414367	0.029272	S1pr1/Clasp1/Clasp2/Pak2	4
Brain	Brain	GO:0060306	regulation of membrane repolarization	0.00989216	0.0414367	0.029272	Gja1/Cacnb3/Scn1b/Ank2	4
Brain	Brain	GO:0007623	circadian rhythm	0.0100383	0.0420079	0.0296755	Gabrb3/Kcna2/Prkcg/Kcnma1/Mapk10/Ntrk3/Nlgn3/Ogt/Nlgn1/Cntnap2/Maged1/Mapk9	12
Brain	Brain	GO:0050764	regulation of phagocytosis	0.010144	0.0424087	0.0299586	Rap1gap/Prkcg/Sirpa/Abr/Bcr/Camk1d/Atg3/Syt7	8
Brain	Brain	GO:0043550	regulation of lipid kinase activity	0.0102633	0.0428657	0.0302815	Src/App/Dab2ip/Dgkz/Ptk2b	5
Brain	Brain	GO:0031330	negative regulation of cellular catabolic process	0.0102989	0.0429723	0.0303568	Lzts1/Prkcg/Epha4/Dab2ip/Elavl4/Srsf1/Sgta/Ogt/Sirt2/Eif3h/Ubxn1/Chmp4b/Map1a	13
Brain	Brain	GO:0070509	calcium ion import	0.0103607	0.043188	0.0305092	Prnp/Fyn/Cdk5/Cacna1a/Slc25a23/Slc8a2/Micu3	7
Brain	Brain	GO:0030032	lamellipodium assembly	0.0104991	0.0436376	0.0308267	S1pr1/Abi2/Wasf3/Arhgef7/Cdh13/Twf2	6
Brain	Brain	GO:0034394	protein localization to cell surface	0.0104991	0.0436376	0.0308267	Prrt1/Gpm6b/Nlgn2/Ank2/Rab11fip5/Map1a	6
Brain	Brain	GO:0001678	cellular glucose homeostasis	0.0106806	0.0443057	0.0312987	Rab11fip2/Prkce/Ppp3cb/Aqp4/Adcy5/Brsk2/Ogt/Rab11fip5/Raf1/Nrxn1	10
Brain	Brain	GO:0010950	positive regulation of endopeptidase activity	0.0106806	0.0443057	0.0312987	App/Ctsd/F3/Grin1/Fyn/Grin2b/Epha4/Prr7/Cyfip2/Mapk9	10
Brain	Brain	GO:0051125	regulation of actin nucleation	0.0109523	0.0453014	0.0320021	Abi2/Arfip2/Wasf1/Wasf3	4
Brain	Brain	GO:0090162	establishment of epithelial cell polarity	0.0109523	0.0453014	0.0320021	Sipa1l3/Gja1/Camsap3/Frmd4a	4
Brain	Brain	GO:0090218	positive regulation of lipid kinase activity	0.0109523	0.0453014	0.0320021	Src/App/Dgkz/Ptk2b	4
Brain	Brain	GO:0035088	establishment or maintenance of apical/basal cell polarity	0.0110839	0.0456747	0.0322658	Dlg3/Lrrc7/Camsap3/Prickle2/Dlg2	5
Brain	Brain	GO:0045010	actin nucleation	0.0110839	0.0456747	0.0322658	Abi2/Arfip2/Wasf1/Wasf3/Arpc1a	5
Brain	Brain	GO:0061245	establishment or maintenance of bipolar cell polarity	0.0110839	0.0456747	0.0322658	Dlg3/Lrrc7/Camsap3/Prickle2/Dlg2	5
Brain	Brain	GO:0006448	regulation of translational elongation	0.0111706	0.0456747	0.0322658	Grm5/Cpeb3/Shfl	3
Brain	Brain	GO:0010801	negative regulation of peptidyl-threonine phosphorylation	0.0111706	0.0456747	0.0322658	Ogt/Cadm4/Sirt2	3
Brain	Brain	GO:0033605	positive regulation of catecholamine secretion	0.0111706	0.0456747	0.0322658	Stx1a/Syt1/Rtn4	3
Brain	Brain	GO:0045836	positive regulation of meiotic nuclear division	0.0111706	0.0456747	0.0322658	Camk2b/Sirt2/Plcb1	3
Brain	Brain	GO:0060081	membrane hyperpolarization	0.0111706	0.0456747	0.0322658	Cacng2/Hcn1/Cacnb3	3
Brain	Brain	GO:0061744	motor behavior	0.0111706	0.0456747	0.0322658	Atp1b2/Gabrb3/Cntnap2	3
Brain	Brain	GO:0090083	regulation of inclusion body assembly	0.0111706	0.0456747	0.0322658	Hap1/Apoe/Dnajb1	3
Brain	Brain	GO:1900037	regulation of cellular response to hypoxia	0.0111706	0.0456747	0.0322658	Epha4/Ogt/Ddah1	3
Brain	Brain	GO:1902004	positive regulation of amyloid-beta formation	0.0111706	0.0456747	0.0322658	Apoe/Epha4/Lrrtm3	3
Brain	Brain	GO:1904950	negative regulation of establishment of protein localization	0.0113206	0.0462439	0.0326679	Apoe/Cdk5/Gdi1/Stxbp5l/Frmd4a/Ogt/Rab11fip5/Srcin1/Nos1	9
Brain	Brain	GO:0140014	mitotic nuclear division	0.0116572	0.0475734	0.0336071	Nudc/Eps8/Map9/Tom1l2/Kif3b/Hecw2/Clasp1/Clasp2/Ccsap/Zwint/Nsfl1c/Chmp4b/Chmp2a/Ndel1	14
Brain	Brain	GO:0009636	response to toxic substance	0.0116797	0.0476196	0.0336398	Ddc/Gria1/Slc6a1/Slc30a3/Scn1b/Scn2b/Gjc2/Blmh	8
Brain	Brain	GO:1903364	positive regulation of cellular protein catabolic process	0.0118007	0.0480676	0.0339562	Apoe/Prickle1/Dab2ip/Agtpbp1/Sgta/Sirt2/Rnf14/Ptk2b/Mapk9	9
Brain	Brain	GO:1901184	regulation of ERBB signaling pathway	0.0118868	0.0483719	0.0341711	Hap1/Dab2ip/Tsg101/Rtn4/Wdr54/Cdh13	6
Brain	Brain	GO:0010043	response to zinc ion	0.012083	0.0490773	0.0346695	Grin2a/Gabrb3/Slc30a3/Aldob	4
Brain	Brain	GO:0120033	negative regulation of plasma membrane bounded cell projection assembly	0.012083	0.0490773	0.0346695	Rap1gap/Arhgap44/Ccp110/Nrxn1	4
Brain	Brain	GO:0006163	purine nucleotide metabolic process	0.0121219	0.0491886	0.0347481	Aldoc/App/Uox/Adss/Adcy9/Adcy5/Pde4d/Pfas/Git1/Dip2a/Ogt/Cacnb4/Acsl6/Aldob/Oga/Atp2b2/Nos1	17
Brain	Brain	GO:0019935	cyclic-nucleotide-mediated signaling	0.0121461	0.0492398	0.0347843	Apoe/Pde4d/Ksr1/Pex5l/Pde10a/Cap2/Ptk2b	7
Colorectum	Colorectum	GO:0006890	retrograde vesicle-mediated transport, Golgi to endoplasmic reticulum	8.3131e-09	1.11021e-05	9.49881e-06	Cope/Arf4/Copz1/Scfd1/Golph3l/Kdelr1/Rer1/Golph3	8
Colorectum	Colorectum	GO:0009100	glycoprotein metabolic process	1.82641e-08	1.62611e-05	1.39127e-05	Slc35d1/Galnt1/Man1a2/Tmem165/Tm9sf2/Galnt3/B4galnt2/Fut4/B3gnt3/Galnt7/Tmtc3/Alg3/Fam20b/Golph3/Mgat4c/B3galt5/St6galnac6	17
Colorectum	Colorectum	GO:0046486	glycerolipid metabolic process	1.33299e-07	6.322e-05	5.40899e-05	Agpat1/Lipe/Cds1/Pnpla6/Lclat1/Pla2g4c/Cept1/Mboat1/Pigt/Abhd6/Plcd1/Ces1d/Lpcat3/Daglb/Cwh43/Acsl3/Plscr1	17
Colorectum	Colorectum	GO:0070085	glycosylation	1.33604e-07	6.322e-05	5.40899e-05	Galnt1/Tmem165/Galnt3/B4galnt2/Fut4/B3gnt3/Galnt7/Tmtc3/Alg3/Mgat4c/B3galt5/St6galnac6/Cog1	13
Colorectum	Colorectum	GO:0034976	response to endoplasmic reticulum stress	1.58943e-07	6.322e-05	5.40899e-05	Agr2/Pdia4/Casp3/Eif2ak2/Ermp1/Ecpas/Tmtc3/Ufl1/Lpcat3/Ccdc47/Ube4b/Usp14/Tbl2/Ern2	14
Colorectum	Colorectum	GO:1901264	carbohydrate derivative transport	1.65683e-07	6.322e-05	5.40899e-05	Slc35d1/Abcb1a/Slc35a1/G6pc3/Slc25a24/Slc35a3/Slc17a9/Slc37a2	8
Colorectum	Colorectum	GO:0006486	protein glycosylation	2.55386e-07	7.57929e-05	6.48472e-05	Galnt1/Tmem165/Galnt3/B4galnt2/Fut4/B3gnt3/Galnt7/Tmtc3/Alg3/Mgat4c/B3galt5/St6galnac6	12
Colorectum	Colorectum	GO:0043413	macromolecule glycosylation	2.55386e-07	7.57929e-05	6.48472e-05	Galnt1/Tmem165/Galnt3/B4galnt2/Fut4/B3gnt3/Galnt7/Tmtc3/Alg3/Mgat4c/B3galt5/St6galnac6	12
Colorectum	Colorectum	GO:0015931	nucleobase-containing compound transport	3.76958e-07	8.78998e-05	7.52056e-05	Slc35d1/Slc35a1/Ddx19a/Pcid2/Nup93/Slc25a24/Slc35a3/Slc17a9/Ddx39a/Nup155/Igf2bp3/Alyref2	12
Colorectum	Colorectum	GO:0048193	Golgi vesicle transport	3.78064e-07	8.78998e-05	7.52056e-05	Ap1g2/Cope/Arf4/Copz1/Dop1b/Scfd1/Vps52/Stx5a/Golph3l/Kdelr1/Rer1/Golph3/Acsl3/Cog1	14
Colorectum	Colorectum	GO:0006650	glycerophospholipid metabolic process	3.94907e-07	8.78998e-05	7.52056e-05	Agpat1/Cds1/Pnpla6/Lclat1/Pla2g4c/Cept1/Mboat1/Pigt/Abhd6/Plcd1/Lpcat3/Cwh43/Acsl3/Plscr1	14
Colorectum	Colorectum	GO:0000727	double-strand break repair via break-induced replication	3.46678e-06	0.000712289	0.000609423	Mcm3/Mcm4/Mcm6/Mcm7	4
Colorectum	Colorectum	GO:0006820	anion transport	5.21752e-06	0.000995428	0.000851671	Slc6a6/Abcb1a/Atp8b1/Slc35a1/Slc26a2/Ano10/Slc25a24/Slc35a3/Slc17a9/Ces1d/Ces1f/Clcc1/Clca1/Ank/Slc6a14/Slc37a2/Slc26a3	17
Colorectum	Colorectum	GO:0008654	phospholipid biosynthetic process	8.8564e-06	0.00157703	0.00134928	Agpat1/Cds1/Lclat1/Pla2g4c/Cept1/Mboat1/Pigt/Lpcat3/Cwh43/Acsl3/Plscr1	11
Colorectum	Colorectum	GO:0006644	phospholipid metabolic process	1.04696e-05	0.00174778	0.00149537	Agpat1/Cds1/Pnpla6/Lclat1/Pla2g4c/Cept1/Mboat1/Pigt/Abhd6/Plcd1/Lpcat3/Cwh43/Acsl3/Plscr1	14
Colorectum	Colorectum	GO:0015698	inorganic anion transport	1.38235e-05	0.00203585	0.00174184	Abcb1a/Atp8b1/Slc26a2/Ano10/Clcc1/Clca1/Ank/Slc37a2/Slc26a3	9
Colorectum	Colorectum	GO:0090407	organophosphate biosynthetic process	1.39803e-05	0.00203585	0.00174184	Agpat1/Umps/Shmt1/Upp1/Cds1/Lclat1/Gucy2c/Pla2g4c/Cept1/Mboat1/Pigt/Plcd1/Lpcat3/Cwh43/Acsl3/Plscr1	16
Colorectum	Colorectum	GO:0006695	cholesterol biosynthetic process	1.52441e-05	0.00203585	0.00174184	Hsd17b7/Dhcr24/Ces1d/Lpcat3/Ces1f/Msmo1	6
Colorectum	Colorectum	GO:1902653	secondary alcohol biosynthetic process	1.52441e-05	0.00203585	0.00174184	Hsd17b7/Dhcr24/Ces1d/Lpcat3/Ces1f/Msmo1	6
Colorectum	Colorectum	GO:0008643	carbohydrate transport	1.88333e-05	0.00239541	0.00204948	Slc35d1/Aoc3/Abcb1a/Rnasel/Pls1/Slc35a1/Slc35a3/Slc50a1/Slc37a2	9
Colorectum	Colorectum	GO:0006664	glycolipid metabolic process	2.20687e-05	0.0025162	0.00215282	Neu1/Tm9sf2/Fut4/Pigt/Cwh43/St6galnac6/Naga	7
Colorectum	Colorectum	GO:0015748	organophosphate ester transport	2.24976e-05	0.0025162	0.00215282	Scarb2/Abcb1a/Atp8b1/G6pc3/Slc25a24/Slc17a9/Plscr1/Slc37a2	8
Colorectum	Colorectum	GO:0046470	phosphatidylcholine metabolic process	2.2609e-05	0.0025162	0.00215282	Pnpla6/Pla2g4c/Cept1/Mboat1/Lpcat3/Acsl3	6
Colorectum	Colorectum	GO:1903509	liposaccharide metabolic process	2.37191e-05	0.00253415	0.00216818	Neu1/Tm9sf2/Fut4/Pigt/Cwh43/St6galnac6/Naga	7
Colorectum	Colorectum	GO:0006406	mRNA export from nucleus	2.72384e-05	0.00269458	0.00230544	Ddx19a/Pcid2/Nup93/Ddx39a/Nup155/Alyref2	6
Colorectum	Colorectum	GO:0016126	sterol biosynthetic process	2.72384e-05	0.00269458	0.00230544	Hsd17b7/Dhcr24/Ces1d/Lpcat3/Ces1f/Msmo1	6
Colorectum	Colorectum	GO:0046474	glycerophospholipid biosynthetic process	3.06059e-05	0.00291958	0.00249795	Agpat1/Cds1/Pla2g4c/Cept1/Pigt/Lpcat3/Cwh43/Acsl3/Plscr1	9
Colorectum	Colorectum	GO:0009311	oligosaccharide metabolic process	3.44155e-05	0.00316978	0.00271201	Neu1/Fbp2/Fut4/St6galnac6/Naga	5
Colorectum	Colorectum	GO:0006268	DNA unwinding involved in DNA replication	3.92297e-05	0.00349275	0.00298834	Mcm3/Mcm4/Mcm6/Mcm7	4
Colorectum	Colorectum	GO:0030968	endoplasmic reticulum unfolded protein response	4.22021e-05	0.00363619	0.00311106	Agr2/Eif2ak2/Ermp1/Ufl1/Tbl2/Ern2	6
Colorectum	Colorectum	GO:0007030	Golgi organization	4.36859e-05	0.00364641	0.00311981	Atp8b1/Stx16/Dym/Stx5a/Golph3l/Golph3/Cog1/Stk25	8
Colorectum	Colorectum	GO:0006892	post-Golgi vesicle-mediated transport	4.96045e-05	0.00401496	0.00343513	Ap1g2/Dop1b/Scfd1/Vps52/Golph3l/Golph3/Acsl3	7
Colorectum	Colorectum	GO:0008203	cholesterol metabolic process	6.87797e-05	0.00540325	0.00462293	Hsd17b7/Lipe/Ttc39b/Dhcr24/Ces1d/Lpcat3/Ces1f/Msmo1	8
Colorectum	Colorectum	GO:0008202	steroid metabolic process	8.89618e-05	0.00678906	0.0058086	Hsd17b7/Hsd17b2/Lipe/Atp8b1/Ugt1a1/Cyp3a13/Ttc39b/Dhcr24/Ces1d/Lpcat3/Ces1f/Msmo1	12
Colorectum	Colorectum	GO:0015780	nucleotide-sugar transmembrane transport	9.19852e-05	0.00681888	0.00583412	Slc35d1/Slc35a1/Slc35a3	3
Colorectum	Colorectum	GO:0010888	negative regulation of lipid storage	9.44585e-05	0.00681888	0.00583412	Itgav/Ttc39b/Ces1d/Ces1f	4
Colorectum	Colorectum	GO:0016125	sterol metabolic process	0.000104836	0.0073679	0.00630385	Hsd17b7/Lipe/Ttc39b/Dhcr24/Ces1d/Lpcat3/Ces1f/Msmo1	8
Colorectum	Colorectum	GO:0006066	alcohol metabolic process	0.000107866	0.0073679	0.00630385	Hsd17b7/Lipe/Ttc39b/Degs2/Plcd1/Dhcr24/Ces1d/Lpcat3/Ces1f/Msmo1/Dhrs7/Slc37a2	12
Colorectum	Colorectum	GO:0006687	glycosphingolipid metabolic process	0.000113002	0.0073679	0.00630385	Neu1/Tm9sf2/Fut4/St6galnac6/Naga	5
Colorectum	Colorectum	GO:0006405	RNA export from nucleus	0.000113098	0.0073679	0.00630385	Ddx19a/Pcid2/Nup93/Ddx39a/Nup155/Alyref2	6
Colorectum	Colorectum	GO:0051028	mRNA transport	0.000124799	0.00762489	0.00652373	Ddx19a/Pcid2/Nup93/Ddx39a/Nup155/Igf2bp3/Alyref2	7
Colorectum	Colorectum	GO:1902652	secondary alcohol metabolic process	0.000125253	0.00762489	0.00652373	Hsd17b7/Lipe/Ttc39b/Dhcr24/Ces1d/Lpcat3/Ces1f/Msmo1	8
Colorectum	Colorectum	GO:0061635	regulation of protein complex stability	0.000125607	0.00762489	0.00652373	Irgm1/Ncln/Ecsit	3
Colorectum	Colorectum	GO:0052695	cellular glucuronidation	0.00016632	0.00987201	0.00844632	Ugt1a1/Ugt1a6a/Ugt2a3	3
Colorectum	Colorectum	GO:0045017	glycerolipid biosynthetic process	0.000188848	0.0107092	0.0091626	Agpat1/Cds1/Pla2g4c/Cept1/Pigt/Lpcat3/Cwh43/Acsl3/Plscr1	9
Colorectum	Colorectum	GO:0034620	cellular response to unfolded protein	0.000190308	0.0107092	0.0091626	Agr2/Eif2ak2/Ermp1/Ufl1/Tbl2/Ern2	6
Colorectum	Colorectum	GO:0006493	protein O-linked glycosylation	0.000192453	0.0107092	0.0091626	Galnt1/Galnt3/Fut4/Galnt7/Tmtc3	5
Colorectum	Colorectum	GO:0019915	lipid storage	0.000202325	0.0108213	0.00925853	Itgav/Cds1/Pla2g4c/Ttc39b/Ces1d/Ces1f	6
Colorectum	Colorectum	GO:0071103	DNA conformation change	0.000209017	0.0108213	0.00925853	Top3a/Mcm3/Mcm4/Mcm6/Mcm7	5
Colorectum	Colorectum	GO:0006063	uronic acid metabolic process	0.000214725	0.0108213	0.00925853	Ugt1a1/Ugt1a6a/Ugt2a3	3
Colorectum	Colorectum	GO:0006271	DNA strand elongation involved in DNA replication	0.000214725	0.0108213	0.00925853	Mcm3/Mcm4/Mcm7	3
Colorectum	Colorectum	GO:0019585	glucuronate metabolic process	0.000214725	0.0108213	0.00925853	Ugt1a1/Ugt1a6a/Ugt2a3	3
Colorectum	Colorectum	GO:0006270	DNA replication initiation	0.000245609	0.0121485	0.0103941	Mcm3/Mcm4/Mcm6/Mcm7	4
Colorectum	Colorectum	GO:1902969	mitotic DNA replication	0.000271402	0.0129449	0.0110754	Mcm3/Mcm4/Mcm6	3
Colorectum	Colorectum	GO:0016042	lipid catabolic process	0.000291508	0.0136599	0.0116872	Neu1/Lipe/Pnpla6/Pla2g4c/Abhd6/Plcd1/Ces1d/Daglb/Ces1f/Cyp4f14/Naga	11
Colorectum	Colorectum	GO:0070269	pyroptosis	0.000309704	0.0140609	0.0120303	Casp1/Gsdmc2/Gsdmc3/Naip7	4
Colorectum	Colorectum	GO:0006913	nucleocytoplasmic transport	0.000331236	0.0140609	0.0120303	Anp32a/Rangap1/Fermt1/Ei24/Ddx19a/Tnpo3/Pcid2/Nup93/Ddx39a/Nup155/Alyref2	11
Colorectum	Colorectum	GO:0051169	nuclear transport	0.000331236	0.0140609	0.0120303	Anp32a/Rangap1/Fermt1/Ei24/Ddx19a/Tnpo3/Pcid2/Nup93/Ddx39a/Nup155/Alyref2	11
Colorectum	Colorectum	GO:0009130	pyrimidine nucleoside monophosphate biosynthetic process	0.000336915	0.0140609	0.0120303	Umps/Shmt1/Upp1	3
Colorectum	Colorectum	GO:0010887	negative regulation of cholesterol storage	0.000336915	0.0140609	0.0120303	Ttc39b/Ces1d/Ces1f	3
Colorectum	Colorectum	GO:0036498	IRE1-mediated unfolded protein response	0.000336915	0.0140609	0.0120303	Agr2/Ufl1/Ern2	3
Colorectum	Colorectum	GO:0019439	aromatic compound catabolic process	0.000354126	0.0144603	0.012372	Entpd2/Myd88/Celf1/Upp1/Casp3/Rnasel/Pde12/Nudt18/Ugt1a1/Pcid2/Tbrg4/Pkp3/Ern2	13
Colorectum	Colorectum	GO:0009247	glycolipid biosynthetic process	0.000357312	0.0144603	0.012372	Tm9sf2/Fut4/Pigt/Cwh43/St6galnac6	5
Colorectum	Colorectum	GO:0046165	alcohol biosynthetic process	0.000373144	0.0148756	0.0127274	Hsd17b7/Plcd1/Dhcr24/Ces1d/Lpcat3/Ces1f/Msmo1	7
Colorectum	Colorectum	GO:0006643	membrane lipid metabolic process	0.000379825	0.0149193	0.0127647	Neu1/Tm9sf2/Fut4/Pigt/Degs2/Cwh43/St6galnac6/Naga	8
Colorectum	Colorectum	GO:0051235	maintenance of location	0.000404247	0.0155556	0.0133092	Itgav/Rangap1/Cds1/Pla2g4c/Ttc39b/Ces1d/Ces1f/Kdelr1/Rer1/Golph3/Slc30a7	11
Colorectum	Colorectum	GO:0034655	nucleobase-containing compound catabolic process	0.000407673	0.0155556	0.0133092	Entpd2/Myd88/Celf1/Upp1/Casp3/Rnasel/Pde12/Nudt18/Pcid2/Tbrg4/Pkp3/Ern2	12
Colorectum	Colorectum	GO:0046394	carboxylic acid biosynthetic process	0.000490783	0.018257	0.0156204	Otc/Shmt1/Acsm3/Sdsl/Ces1d/Daglb/Ces1f/Acsl3/Prkab1/Aldh18a1	10
Colorectum	Colorectum	GO:0016053	organic acid biosynthetic process	0.000503852	0.018257	0.0156204	Otc/Shmt1/Acsm3/Sdsl/Ces1d/Daglb/Ces1f/Acsl3/Prkab1/Aldh18a1	10
Colorectum	Colorectum	GO:0046503	glycerolipid catabolic process	0.000504116	0.018257	0.0156204	Lipe/Pla2g4c/Abhd6/Ces1d/Daglb	5
Colorectum	Colorectum	GO:0006821	chloride transport	0.000514793	0.018257	0.0156204	Abcb1a/Atp8b1/Ano10/Clcc1/Clca1/Slc26a3	6
Colorectum	Colorectum	GO:0050657	nucleic acid transport	0.000519866	0.018257	0.0156204	Ddx19a/Pcid2/Nup93/Ddx39a/Nup155/Igf2bp3/Alyref2	7
Colorectum	Colorectum	GO:0050658	RNA transport	0.000519866	0.018257	0.0156204	Ddx19a/Pcid2/Nup93/Ddx39a/Nup155/Igf2bp3/Alyref2	7
Colorectum	Colorectum	GO:0035967	cellular response to topologically incorrect protein	0.00056797	0.0193828	0.0165836	Agr2/Eif2ak2/Ermp1/Ufl1/Tbl2/Ern2	6
Colorectum	Colorectum	GO:0090181	regulation of cholesterol metabolic process	0.000573284	0.0193828	0.0165836	Ttc39b/Ces1d/Lpcat3/Ces1f	4
Colorectum	Colorectum	GO:0051236	establishment of RNA localization	0.000585455	0.0195469	0.016724	Ddx19a/Pcid2/Nup93/Ddx39a/Nup155/Igf2bp3/Alyref2	7
Colorectum	Colorectum	GO:1901361	organic cyclic compound catabolic process	0.000598656	0.0197409	0.01689	Entpd2/Myd88/Celf1/Upp1/Casp3/Rnasel/Pde12/Nudt18/Ugt1a1/Pcid2/Tbrg4/Pkp3/Ern2	13
Colorectum	Colorectum	GO:0070972	protein localization to endoplasmic reticulum	0.000692218	0.0225477	0.0192915	Naca/Kdelr1/Rer1/Spcs1/Srpr	5
Colorectum	Colorectum	GO:0090150	establishment of protein localization to membrane	0.000740318	0.0231273	0.0197873	Naca/Timm29/Golph3l/Emc3/Golph3/Acsl3/Ccdc47/Srpr/Atp13a1	9
Colorectum	Colorectum	GO:0032508	DNA duplex unwinding	0.000751823	0.0231273	0.0197873	Mcm3/Mcm4/Mcm6/Mcm7	4
Colorectum	Colorectum	GO:0046461	neutral lipid catabolic process	0.000751823	0.0231273	0.0197873	Lipe/Abhd6/Ces1d/Daglb	4
Colorectum	Colorectum	GO:0046464	acylglycerol catabolic process	0.000751823	0.0231273	0.0197873	Lipe/Abhd6/Ces1d/Daglb	4
Colorectum	Colorectum	GO:0044270	cellular nitrogen compound catabolic process	0.000755204	0.0231273	0.0197873	Entpd2/Myd88/Celf1/Upp1/Casp3/Rnasel/Pde12/Nudt18/Pcid2/Tbrg4/Pkp3/Ern2	12
Colorectum	Colorectum	GO:0051168	nuclear export	0.000764187	0.0231273	0.0197873	Rangap1/Ddx19a/Pcid2/Nup93/Ddx39a/Nup155/Alyref2	7
Colorectum	Colorectum	GO:0046700	heterocycle catabolic process	0.000770622	0.0231273	0.0197873	Entpd2/Myd88/Celf1/Upp1/Casp3/Rnasel/Pde12/Nudt18/Pcid2/Tbrg4/Pkp3/Ern2	12
Colorectum	Colorectum	GO:0006986	response to unfolded protein	0.000862093	0.025585	0.0218901	Agr2/Eif2ak2/Ermp1/Ufl1/Tbl2/Ern2	6
Colorectum	Colorectum	GO:0009636	response to toxic substance	0.00102535	0.030056	0.0257154	Abcb1a/Eif2ak2/Gucy2c/Ces1d/Abcb6/Slc6a14	6
Colorectum	Colorectum	GO:0006656	phosphatidylcholine biosynthetic process	0.00108654	0.030056	0.0257154	Cept1/Lpcat3/Acsl3	3
Colorectum	Colorectum	GO:0006658	phosphatidylserine metabolic process	0.00108654	0.030056	0.0257154	Mboat1/Lpcat3/Plscr1	3
Colorectum	Colorectum	GO:0010885	regulation of cholesterol storage	0.00108654	0.030056	0.0257154	Ttc39b/Ces1d/Ces1f	3
Colorectum	Colorectum	GO:0016973	poly(A)+ mRNA export from nucleus	0.00108654	0.030056	0.0257154	Ddx19a/Pcid2/Nup93	3
Colorectum	Colorectum	GO:0034377	plasma lipoprotein particle assembly	0.00108654	0.030056	0.0257154	Ces1d/Lpcat3/Acsl3	3
Colorectum	Colorectum	GO:0006694	steroid biosynthetic process	0.00109151	0.030056	0.0257154	Hsd17b7/Hsd17b2/Dhcr24/Ces1d/Lpcat3/Ces1f/Msmo1	7
Colorectum	Colorectum	GO:0046395	carboxylic acid catabolic process	0.00110455	0.0301045	0.0257569	Otc/Shmt1/Lipe/Aldh4a1/Sdsl/Ces1d/Ces1f/Cyp4f14	8
Colorectum	Colorectum	GO:0009266	response to temperature stimulus	0.00112949	0.0304205	0.0260273	Lipe/Rbbp7/Ces1d/Acot11/Eif2b1/Htra2/Aldh18a1	7
Colorectum	Colorectum	GO:0010876	lipid localization	0.00113892	0.0304205	0.0260273	Scarb2/Abcb1a/Itgav/Cds1/Atp8b1/Pla2g4c/Ttc39b/Ces1d/Lpcat3/Ces1f/Acsl3/Plscr1	12
Colorectum	Colorectum	GO:0006998	nuclear envelope organization	0.00122084	0.0319694	0.0273524	Dmpk/Nup93/Nup155/Tor1b	4
Colorectum	Colorectum	GO:0009129	pyrimidine nucleoside monophosphate metabolic process	0.00124094	0.0320955	0.0274604	Umps/Shmt1/Upp1	3
Colorectum	Colorectum	GO:0006403	RNA localization	0.00124969	0.0320955	0.0274604	Ddx19a/Pcid2/Nup93/Ddx39a/Nup155/Igf2bp3/Alyref2	7
Colorectum	Colorectum	GO:0044242	cellular lipid catabolic process	0.00127542	0.0324442	0.0277587	Neu1/Lipe/Pla2g4c/Abhd6/Ces1d/Daglb/Ces1f/Naga	8
Colorectum	Colorectum	GO:0032392	DNA geometric change	0.00131513	0.0331387	0.028353	Mcm3/Mcm4/Mcm6/Mcm7	4
Colorectum	Colorectum	GO:0008210	estrogen metabolic process	0.00140849	0.0346589	0.0296535	Hsd17b7/Hsd17b2/Ugt1a1	3
Colorectum	Colorectum	GO:0010878	cholesterol storage	0.00140849	0.0346589	0.0296535	Ttc39b/Ces1d/Ces1f	3
Colorectum	Colorectum	GO:1905953	negative regulation of lipid localization	0.00141438	0.0346589	0.0296535	Itgav/Ttc39b/Ces1d/Ces1f	4
Colorectum	Colorectum	GO:0061013	regulation of mRNA catabolic process	0.00147206	0.0357442	0.0305821	Myd88/Celf1/Rnasel/Pde12/Pcid2/Tbrg4/Pkp3	7
Colorectum	Colorectum	GO:0046467	membrane lipid biosynthetic process	0.00159783	0.0384487	0.032896	Tm9sf2/Fut4/Pigt/Degs2/Cwh43/St6galnac6	6
Colorectum	Colorectum	GO:0010883	regulation of lipid storage	0.00162835	0.0388331	0.033225	Itgav/Ttc39b/Ces1d/Ces1f	4
Colorectum	Colorectum	GO:0006221	pyrimidine nucleotide biosynthetic process	0.00178459	0.0418126	0.0357742	Umps/Shmt1/Upp1	3
Colorectum	Colorectum	GO:0065005	protein-lipid complex assembly	0.00178459	0.0418126	0.0357742	Ces1d/Lpcat3/Acsl3	3
Colorectum	Colorectum	GO:0007029	endoplasmic reticulum organization	0.0018198	0.0422668	0.0361628	Zfyve27/Lpcat3/Emc3/Ccdc47/Tor1b	5
Colorectum	Colorectum	GO:1901607	alpha-amino acid biosynthetic process	0.00198996	0.044848	0.0383712	Otc/Shmt1/Sdsl/Aldh18a1	4
Colorectum	Colorectum	GO:0032528	microvillus organization	0.0019939	0.044848	0.0383712	Atp8b1/Pls1/Cdhr5	3
Colorectum	Colorectum	GO:0046823	negative regulation of nucleocytoplasmic transport	0.0019939	0.044848	0.0383712	Rangap1/Fermt1/Ei24	3
Colorectum	Colorectum	GO:0034341	response to interferon-gamma	0.0019981	0.044848	0.0383712	Dapk3/H2-Aa/H2-Ab1/Casp1/Pde12/Irgm1	6
Colorectum	Colorectum	GO:0035966	response to topologically incorrect protein	0.00207156	0.0461094	0.0394505	Agr2/Eif2ak2/Ermp1/Ufl1/Tbl2/Ern2	6
Heart	Heart	GO:0006631	fatty acid metabolic process	8.60521e-10	9.83576e-07	6.8117e-07	Ech1/Lpl/Crat/Ucp3/Lypla1/Cbr4/Etfdh/Prxl2b/Abhd5/Tuba8/Auh	11
Heart	Heart	GO:0048738	cardiac muscle tissue development	9.19705e-07	0.000350408	0.000242673	Fhl2/Myl3/Csrp3/Mylk3/Ndufv2/Jph2/Myl7	7
Heart	Heart	GO:0014706	striated muscle tissue development	1.48012e-06	0.000422943	0.000292907	Fhl2/Myl3/Csrp3/Mylk3/Ndufv2/Jph2/Myl7	7
Heart	Heart	GO:0044242	cellular lipid catabolic process	4.84509e-06	0.000766147	0.000530592	Lpl/Crat/Etfdh/Abhd5/Tuba8/Auh	6
Heart	Heart	GO:0055001	muscle cell development	5.36236e-06	0.000766147	0.000530592	Fhl2/Csrp3/Mylk3/Mypn/Myoz2/Uchl1	6
Heart	Heart	GO:0030239	myofibril assembly	1.12823e-05	0.00136346	0.000944256	Csrp3/Mylk3/Mypn/Myoz2	4
Heart	Heart	GO:0055002	striated muscle cell development	1.19288e-05	0.00136346	0.000944256	Csrp3/Mylk3/Mypn/Myoz2	4
Heart	Heart	GO:0006635	fatty acid beta-oxidation	1.47905e-05	0.00153687	0.00106435	Crat/Etfdh/Tuba8/Auh	4
Heart	Heart	GO:0016042	lipid catabolic process	4.25161e-05	0.00377437	0.00261392	Lpl/Crat/Etfdh/Abhd5/Tuba8/Auh	6
Heart	Heart	GO:0009062	fatty acid catabolic process	4.54035e-05	0.00377437	0.00261392	Crat/Etfdh/Tuba8/Auh	4
Heart	Heart	GO:0030258	lipid modification	6.32568e-05	0.00447547	0.00309946	Crat/Etfdh/Tuba8/Auh/Mtm1	5
Heart	Heart	GO:0046395	carboxylic acid catabolic process	6.75182e-05	0.00447547	0.00309946	Crat/Etfdh/Tuba8/Auh/Gstz1	5
Heart	Heart	GO:0019395	fatty acid oxidation	7.03743e-05	0.00447547	0.00309946	Crat/Etfdh/Tuba8/Auh	4
Heart	Heart	GO:0007517	muscle organ development	7.54838e-05	0.00454095	0.00314481	Myl3/Csrp3/Jph2/Myoz2/Psma6/Mtm1	6
Heart	Heart	GO:0034440	lipid oxidation	9.179e-05	0.00508165	0.00351927	Crat/Etfdh/Tuba8/Auh	4
Heart	Heart	GO:0072329	monocarboxylic acid catabolic process	9.4765e-05	0.00508165	0.00351927	Crat/Etfdh/Tuba8/Auh	4
Heart	Heart	GO:0010927	cellular component assembly involved in morphogenesis	9.78095e-05	0.00508165	0.00351927	Csrp3/Mylk3/Mypn/Myoz2	4
Heart	Heart	GO:0046034	ATP metabolic process	0.000159303	0.00791668	0.00548265	Ampd3/Tigar/Ndufv2/Ndufs7/Ak2	5
Heart	Heart	GO:0010821	regulation of mitochondrion organization	0.00017957	0.00855201	0.00592265	Endog/Mfn1/Tigar/Pycard	4
Heart	Heart	GO:0042692	muscle cell differentiation	0.000203612	0.00930912	0.00644698	Fhl2/Csrp3/Mylk3/Mypn/Myoz2/Uchl1	6
Heart	Heart	GO:0010889	regulation of sequestering of triglyceride	0.000383261	0.0168487	0.0116685	Lpl/Abhd5	2
Heart	Heart	GO:0070885	negative regulation of calcineurin-NFAT signaling cascade	0.000437466	0.0173491	0.012015	Fhl2/Myoz2	2
Heart	Heart	GO:0106057	negative regulation of calcineurin-mediated signaling	0.000437466	0.0173491	0.012015	Fhl2/Myoz2	2
Heart	Heart	GO:0051146	striated muscle cell differentiation	0.000440178	0.0173491	0.012015	Fhl2/Csrp3/Mylk3/Mypn/Myoz2	5
Heart	Heart	GO:0010822	positive regulation of mitochondrion organization	0.000459334	0.0175006	0.01212	Endog/Mfn1/Pycard	3
Heart	Heart	GO:0030730	sequestering of triglyceride	0.000556379	0.0205142	0.014207	Lpl/Abhd5	2
Heart	Heart	GO:0055003	cardiac myofibril assembly	0.00062106	0.0221835	0.0153631	Csrp3/Mylk3	2
Heart	Heart	GO:0048311	mitochondrion distribution	0.000689207	0.0238716	0.0165322	Mfn1/Mtm1	2
Heart	Heart	GO:0031032	actomyosin structure organization	0.000789219	0.0265317	0.0183744	Csrp3/Mylk3/Mypn/Myoz2	4
Heart	Heart	GO:0050849	negative regulation of calcium-mediated signaling	0.000835843	0.026922	0.0186447	Fhl2/Myoz2	2
Heart	Heart	GO:0009144	purine nucleoside triphosphate metabolic process	0.000847937	0.026922	0.0186447	Ampd3/Mfn1/Ak2	3
Heart	Heart	GO:0046031	ADP metabolic process	0.000955605	0.0285634	0.0197815	Ampd3/Tigar/Ak2	3
Heart	Heart	GO:0034643	establishment of mitochondrion localization, microtubule-mediated	0.000996182	0.0285634	0.0197815	Ubb/Uchl1	2
Heart	Heart	GO:0047497	mitochondrion transport along microtubule	0.000996182	0.0285634	0.0197815	Ubb/Uchl1	2
Heart	Heart	GO:0033673	negative regulation of kinase activity	0.000999595	0.0285634	0.0197815	Tigar/Rtraf/Pycard/Uchl1	4
Heart	Heart	GO:0009135	purine nucleoside diphosphate metabolic process	0.00107157	0.0286241	0.0198235	Ampd3/Tigar/Ak2	3
Heart	Heart	GO:0009179	purine ribonucleoside diphosphate metabolic process	0.00107157	0.0286241	0.0198235	Ampd3/Tigar/Ak2	3
Heart	Heart	GO:0022900	electron transport chain	0.00110189	0.0286241	0.0198235	Etfdh/Ndufv2/Ndufs7	3
Heart	Heart	GO:0055013	cardiac muscle cell development	0.00110189	0.0286241	0.0198235	Fhl2/Csrp3/Mylk3	3
Heart	Heart	GO:0060047	heart contraction	0.00119046	0.0302377	0.020941	Myl3/Csrp3/Tmem38a/Myl7	4
Heart	Heart	GO:0051654	establishment of mitochondrion localization	0.00126215	0.0306945	0.0212573	Ubb/Uchl1	2
Heart	Heart	GO:0070584	mitochondrion morphogenesis	0.00126215	0.0306945	0.0212573	Mfn1/Mtm1	2
Heart	Heart	GO:0055006	cardiac cell development	0.0012952	0.030842	0.0213594	Fhl2/Csrp3/Mylk3	3
Heart	Heart	GO:0003015	heart process	0.00142636	0.0318807	0.0220788	Myl3/Csrp3/Tmem38a/Myl7	4
Heart	Heart	GO:0009185	ribonucleoside diphosphate metabolic process	0.00143521	0.0318807	0.0220788	Ampd3/Tigar/Ak2	3
Heart	Heart	GO:0006120	mitochondrial electron transport, NADH to ubiquinone	0.00145629	0.0318807	0.0220788	Ndufv2/Ndufs7	2
Heart	Heart	GO:0009141	nucleoside triphosphate metabolic process	0.00147163	0.0318807	0.0220788	Ampd3/Mfn1/Ak2	3
Heart	Heart	GO:0003012	muscle system process	0.00147828	0.0318807	0.0220788	Myl3/Csrp3/Tmem38a/Myh4/Myoz2	5
Heart	Heart	GO:0046033	AMP metabolic process	0.00155837	0.0320646	0.0222062	Ampd3/Ak2	2
Heart	Heart	GO:0046039	GTP metabolic process	0.00155837	0.0320646	0.0222062	Ampd3/Mfn1	2
Heart	Heart	GO:0006091	generation of precursor metabolites and energy	0.00157097	0.0320646	0.0222062	Ndufa4/Tigar/Etfdh/Ndufv2/Ndufs7	5
Heart	Heart	GO:0002026	regulation of the force of heart contraction	0.00166377	0.0327878	0.022707	Myl3/Csrp3	2
Heart	Heart	GO:0051348	negative regulation of transferase activity	0.00171682	0.0332122	0.023001	Tigar/Rtraf/Pycard/Uchl1	4
Heart	Heart	GO:0016242	negative regulation of macroautophagy	0.00177248	0.0332122	0.023001	Tigar/Mtm1	2
Heart	Heart	GO:0019433	triglyceride catabolic process	0.00177248	0.0332122	0.023001	Lpl/Abhd5	2
Heart	Heart	GO:0009132	nucleoside diphosphate metabolic process	0.002089	0.0385117	0.0266711	Ampd3/Tigar/Ak2	3
Heart	Heart	GO:0060048	cardiac muscle contraction	0.0021817	0.0395823	0.0274125	Myl3/Csrp3/Tmem38a	3
Heart	Heart	GO:0010506	regulation of autophagy	0.00224038	0.0400118	0.02771	Endog/Tigar/Pycard/Mtm1	4
Heart	Heart	GO:0050773	regulation of dendrite development	0.00242453	0.0426345	0.0295263	Rab21/Mfn1/Rtn4ip1	3
Heart	Heart	GO:0002931	response to ischemia	0.00262503	0.0434842	0.0301147	Tigar/Uchl1	2
Heart	Heart	GO:0009167	purine ribonucleoside monophosphate metabolic process	0.00262503	0.0434842	0.0301147	Ampd3/Ak2	2
Heart	Heart	GO:0014823	response to activity	0.00262503	0.0434842	0.0301147	Perm1/Myh4	2
Heart	Heart	GO:0070884	regulation of calcineurin-NFAT signaling cascade	0.00262503	0.0434842	0.0301147	Fhl2/Myoz2	2
Heart	Heart	GO:0106056	regulation of calcineurin-mediated signaling	0.00275975	0.0450628	0.031208	Fhl2/Myoz2	2
Heart	Heart	GO:0009126	purine nucleoside monophosphate metabolic process	0.00303877	0.0481277	0.0333306	Ampd3/Ak2	2
Heart	Heart	GO:0045022	early endosome to late endosome transport	0.00303877	0.0481277	0.0333306	Rab21/Rab5a	2
Heart	Heart	GO:0055007	cardiac muscle cell differentiation	0.00307377	0.0481277	0.0333306	Fhl2/Csrp3/Mylk3	3
Heart	Heart	GO:0006936	muscle contraction	0.00325506	0.0488042	0.0337991	Myl3/Csrp3/Tmem38a/Myh4	4
Heart	Heart	GO:0006633	fatty acid biosynthetic process	0.00331165	0.0488042	0.0337991	Lpl/Cbr4/Prxl2b	3
Heart	Heart	GO:0046461	neutral lipid catabolic process	0.00333047	0.0488042	0.0337991	Lpl/Abhd5	2
Heart	Heart	GO:0046464	acylglycerol catabolic process	0.00333047	0.0488042	0.0337991	Lpl/Abhd5	2
Heart	Heart	GO:0098927	vesicle-mediated transport between endosomal compartments	0.00333047	0.0488042	0.0337991	Rab21/Rab5a	2
Heart	Heart	GO:0032007	negative regulation of TOR signaling	0.00348105	0.0497355	0.0344441	Endog/Mtm1	2
Heart	Heart	GO:0097009	energy homeostasis	0.00348105	0.0497355	0.0344441	Ampd3/Ubb	2
Kidney	Kidney	GO:0046395	carboxylic acid catabolic process	5.24565e-13	2.0443e-10	1.67904e-10	Arg2/Gcat/Dao/Amdhd2/Bdh2/Acmsd/Acaa1b/Prodh2/Sardh/Ddah2/Npl/Hoga1/Acox2	13
Kidney	Kidney	GO:1901605	alpha-amino acid metabolic process	1.42363e-12	3.95199e-10	3.24587e-10	Arg2/Gcat/Dao/Ggt1/Haao/Sirt4/Acmsd/Prodh2/Sardh/Ddah2/Hoga1/Keg1	12
Kidney	Kidney	GO:1901606	alpha-amino acid catabolic process	2.37429e-10	5.49251e-08	4.51114e-08	Arg2/Gcat/Dao/Acmsd/Prodh2/Sardh/Ddah2/Hoga1	8
Kidney	Kidney	GO:0009063	cellular amino acid catabolic process	1.17465e-09	2.32916e-07	1.913e-07	Arg2/Gcat/Dao/Acmsd/Prodh2/Sardh/Ddah2/Hoga1	8
Kidney	Kidney	GO:1905039	carboxylic acid transmembrane transport	2.27808e-08	3.71763e-06	3.05339e-06	Lrp2/Arg2/Slc22a2/Slc25a21/Slc3a1/Slc13a3/Cltrn/Slc25a15	8
Kidney	Kidney	GO:1903825	organic acid transmembrane transport	2.41057e-08	3.71763e-06	3.05339e-06	Lrp2/Arg2/Slc22a2/Slc25a21/Slc3a1/Slc13a3/Cltrn/Slc25a15	8
Kidney	Kidney	GO:0006631	fatty acid metabolic process	3.54904e-08	4.47825e-06	3.6781e-06	Acnat1/Cyp4a14/Slc22a13/Cyp2d26/Bdh2/Akr1c18/Sirt4/Acaa1b/Pecr/Oxsm/Hao2/Acox2	12
Kidney	Kidney	GO:0098656	anion transmembrane transport	4.30297e-07	4.9771e-05	4.08782e-05	Lrp2/Arg2/Slc22a2/Slc25a21/Slc3a1/Slc13a3/Cltrn/Slc25a15	8
Kidney	Kidney	GO:0003333	amino acid transmembrane transport	9.03707e-07	8.82485e-05	7.24807e-05	Arg2/Slc22a2/Slc3a1/Slc13a3/Cltrn/Slc25a15	6
Kidney	Kidney	GO:0006820	anion transport	9.61203e-07	8.82485e-05	7.24807e-05	Lrp2/Arg2/Slc22a2/Slc22a8/Slc22a13/Slc25a21/Slc22a12/Slc3a1/Slc13a3/Cltrn/Slc25a15	11
Kidney	Kidney	GO:0009065	glutamine family amino acid catabolic process	1.01727e-06	8.82485e-05	7.24807e-05	Arg2/Dao/Prodh2/Ddah2	4
Kidney	Kidney	GO:0015849	organic acid transport	1.43019e-06	0.00011677	9.59065e-05	Lrp2/Arg2/Slc22a2/Slc22a13/Slc25a21/Slc3a1/Slc13a3/Cltrn/Slc25a15	9
Kidney	Kidney	GO:1902475	L-alpha-amino acid transmembrane transport	1.68896e-06	0.000130238	0.000106968	Arg2/Slc22a2/Slc3a1/Cltrn/Slc25a15	5
Kidney	Kidney	GO:0015807	L-amino acid transport	2.16573e-06	0.000158212	0.000129944	Arg2/Slc22a2/Slc3a1/Cltrn/Slc25a15	5
Kidney	Kidney	GO:0009064	glutamine family amino acid metabolic process	2.34619e-06	0.000162825	0.000133733	Arg2/Dao/Sirt4/Prodh2/Ddah2	5
Kidney	Kidney	GO:0072337	modified amino acid transport	3.54086e-06	0.000234034	0.000192218	Lrp2/Slc22a8/Slc3a1/Slc13a3	4
Kidney	Kidney	GO:0006865	amino acid transport	1.7379e-05	0.00109646	0.000900549	Arg2/Slc22a2/Slc3a1/Slc13a3/Cltrn/Slc25a15	6
Kidney	Kidney	GO:0120254	olefinic compound metabolic process	1.86451e-05	0.00112519	0.00092415	Cyp4a14/Dhrs13/Hsd3b4/Retsat/Cyp2d26/Akr1c18	6
Kidney	Kidney	GO:0009117	nucleotide metabolic process	2.05517e-05	0.00118857	0.000976205	Acnat1/Cmpk2/Enpp3/Haao/Ppcs/Oxsm/Keg1/Fbp1/Ak4	9
Kidney	Kidney	GO:0006753	nucleoside phosphate metabolic process	2.36177e-05	0.00131126	0.00107697	Acnat1/Cmpk2/Enpp3/Haao/Ppcs/Oxsm/Keg1/Fbp1/Ak4	9
Kidney	Kidney	GO:0019395	fatty acid oxidation	4.10303e-05	0.00206071	0.00169251	Bdh2/Sirt4/Acaa1b/Hao2/Acox2	5
Kidney	Kidney	GO:0019748	secondary metabolic process	4.15704e-05	0.00206071	0.00169251	Bdh2/Akr1c18/Acmsd/As3mt	4
Kidney	Kidney	GO:0098739	import across plasma membrane	4.69824e-05	0.00224868	0.00184689	Lrp2/Arg2/Slc22a2/Slc5a2/Cltrn/Atp1a4	6
Kidney	Kidney	GO:0034440	lipid oxidation	5.68905e-05	0.00263213	0.00216184	Bdh2/Sirt4/Acaa1b/Hao2/Acox2	5
Kidney	Kidney	GO:0042219	cellular modified amino acid catabolic process	6.23688e-05	0.00267889	0.00220024	Ggt1/Sardh/Hoga1	3
Kidney	Kidney	GO:0006805	xenobiotic metabolic process	6.39234e-05	0.00267889	0.00220024	Ugt1a2/Cyp2d26/Acaa1b/Fmo4/As3mt	5
Kidney	Kidney	GO:0046394	carboxylic acid biosynthetic process	6.42443e-05	0.00267889	0.00220024	Cyp4a14/Ggt1/Haao/Acmsd/Pecr/Oxsm/Hoga1	7
Kidney	Kidney	GO:0016053	organic acid biosynthetic process	6.56213e-05	0.00267889	0.00220024	Cyp4a14/Ggt1/Haao/Acmsd/Pecr/Oxsm/Hoga1	7
Kidney	Kidney	GO:0009410	response to xenobiotic stimulus	0.000117402	0.00465581	0.00382394	Ugt1a2/Slc22a12/Cyp2d26/Acaa1b/Fmo4/As3mt/Fbp1	7
Kidney	Kidney	GO:0032543	mitochondrial translation	0.000128578	0.00495738	0.00407163	Trmt10c/Dars2/Yars2/Gfm1	4
Kidney	Kidney	GO:0098657	import into cell	0.000164723	0.00617935	0.00507526	Lrp2/Arg2/Slc22a2/Slc5a2/Cltrn/Atp1a4	6
Kidney	Kidney	GO:0043648	dicarboxylic acid metabolic process	0.00020742	0.0075763	0.00622261	Haao/Acmsd/Prodh2/Hoga1	4
Kidney	Kidney	GO:0006637	acyl-CoA metabolic process	0.000226603	0.00786312	0.00645818	Acnat1/Ppcs/Oxsm/Keg1	4
Kidney	Kidney	GO:0035383	thioester metabolic process	0.000226603	0.00786312	0.00645818	Acnat1/Ppcs/Oxsm/Keg1	4
Kidney	Kidney	GO:0006835	dicarboxylic acid transport	0.00024703	0.00836288	0.00686864	Lrp2/Slc25a21/Slc3a1/Slc13a3	4
Kidney	Kidney	GO:0009069	serine family amino acid metabolic process	0.00026444	0.00873912	0.00717766	Dao/Ggt1/Keg1	3
Kidney	Kidney	GO:0062014	negative regulation of small molecule metabolic process	0.00034213	0.0110436	0.00907041	Slc22a13/Sirt4/Acmsd/Fbp1	4
Kidney	Kidney	GO:0006054	N-acetylneuraminate metabolic process	0.000495935	0.0146575	0.0120386	Amdhd2/Npl	2
Kidney	Kidney	GO:0006527	arginine catabolic process	0.000495935	0.0146575	0.0120386	Arg2/Ddah2	2
Kidney	Kidney	GO:0006560	proline metabolic process	0.000495935	0.0146575	0.0120386	Dao/Prodh2	2
Kidney	Kidney	GO:0140053	mitochondrial gene expression	0.000512255	0.0146575	0.0120386	Trmt10c/Dars2/Yars2/Gfm1	4
Kidney	Kidney	GO:0033865	nucleoside bisphosphate metabolic process	0.000530225	0.0146575	0.0120386	Acnat1/Ppcs/Oxsm/Keg1	4
Kidney	Kidney	GO:0033875	ribonucleoside bisphosphate metabolic process	0.000530225	0.0146575	0.0120386	Acnat1/Ppcs/Oxsm/Keg1	4
Kidney	Kidney	GO:0034032	purine nucleoside bisphosphate metabolic process	0.000530225	0.0146575	0.0120386	Acnat1/Ppcs/Oxsm/Keg1	4
Kidney	Kidney	GO:0072348	sulfur compound transport	0.000538567	0.0146575	0.0120386	Slc22a8/Slc3a1/Slc13a3	3
Kidney	Kidney	GO:0000959	mitochondrial RNA metabolic process	0.000573075	0.0152967	0.0125636	Trmt10c/Dars2/Yars2	3
Kidney	Kidney	GO:0015810	aspartate transmembrane transport	0.000604813	0.0156526	0.0128559	Slc3a1/Slc13a3	2
Kidney	Kidney	GO:0089718	amino acid import across plasma membrane	0.000608964	0.0156526	0.0128559	Arg2/Slc22a2/Cltrn	3
Kidney	Kidney	GO:0006020	inositol metabolic process	0.000724184	0.0179494	0.0147423	Impa2/Miox	2
Kidney	Kidney	GO:0043650	dicarboxylic acid biosynthetic process	0.000724184	0.0179494	0.0147423	Haao/Acmsd	2
Kidney	Kidney	GO:0044106	cellular amine metabolic process	0.00075856	0.0184716	0.0151712	Dao/Haao/Sirt4/Acmsd	4
Kidney	Kidney	GO:0072329	monocarboxylic acid catabolic process	0.000782268	0.0187205	0.0153756	Bdh2/Acaa1b/Hoga1/Acox2	4
Kidney	Kidney	GO:0030258	lipid modification	0.000832627	0.019136	0.0157169	Bdh2/Sirt4/Acaa1b/Hao2/Acox2	5
Kidney	Kidney	GO:0006568	tryptophan metabolic process	0.000853977	0.019136	0.0157169	Haao/Acmsd	2
Kidney	Kidney	GO:0006586	indolalkylamine metabolic process	0.000853977	0.019136	0.0157169	Haao/Acmsd	2
Kidney	Kidney	GO:0006790	sulfur compound metabolic process	0.000861786	0.019136	0.0157169	Acnat1/Ggt1/Ppcs/Txnrd3/Oxsm/Keg1	6
Kidney	Kidney	GO:0016042	lipid catabolic process	0.000875443	0.019136	0.0157169	Galc/Bdh2/Akr1c18/Acaa1b/Pafah2/Acox2	6
Kidney	Kidney	GO:0009308	amine metabolic process	0.000882353	0.019136	0.0157169	Dao/Haao/Sirt4/Acmsd	4
Kidney	Kidney	GO:0043090	amino acid import	0.000900749	0.0192345	0.0157978	Arg2/Slc22a2/Cltrn	3
Kidney	Kidney	GO:0016101	diterpenoid metabolic process	0.0011012	0.0231512	0.0190147	Dhrs13/Retsat/Pecr	3
Kidney	Kidney	GO:0009150	purine ribonucleotide metabolic process	0.00111753	0.0231512	0.0190147	Acnat1/Ppcs/Oxsm/Keg1/Fbp1/Ak4	6
Kidney	Kidney	GO:0042180	cellular ketone metabolic process	0.00123478	0.0244812	0.020107	Hsd3b4/Slc22a13/Aifm2/Akr1c18/Sirt4	5
Kidney	Kidney	GO:0042886	amide transport	0.00125635	0.0244812	0.020107	Lrp2/Slc22a8/Tbc1d1/Sirt4/Slc13a3/Cltrn	6
Kidney	Kidney	GO:0006857	oligopeptide transport	0.00130519	0.0244812	0.020107	Slc22a8/Slc13a3	2
Kidney	Kidney	GO:0010958	regulation of amino acid import across plasma membrane	0.00130519	0.0244812	0.020107	Arg2/Cltrn	2
Kidney	Kidney	GO:0015697	quaternary ammonium group transport	0.00130519	0.0244812	0.020107	Slc22a2/Slc22a8	2
Kidney	Kidney	GO:0019184	nonribosomal peptide biosynthetic process	0.00130519	0.0244812	0.020107	Ggt1/Bdh2	2
Kidney	Kidney	GO:1903789	regulation of amino acid transmembrane transport	0.00130519	0.0244812	0.020107	Arg2/Cltrn	2
Kidney	Kidney	GO:0009259	ribonucleotide metabolic process	0.00146836	0.026956	0.0221396	Acnat1/Ppcs/Oxsm/Keg1/Fbp1/Ak4	6
Kidney	Kidney	GO:0046415	urate metabolic process	0.00147598	0.026956	0.0221396	G6pc/Slc22a12	2
Kidney	Kidney	GO:0006721	terpenoid metabolic process	0.00151559	0.02732	0.0224386	Dhrs13/Retsat/Pecr	3
Kidney	Kidney	GO:1901136	carbohydrate derivative catabolic process	0.00155996	0.0276422	0.0227032	Nccrp1/Galc/Amdhd2/Npl	4
Kidney	Kidney	GO:0006163	purine nucleotide metabolic process	0.00157329	0.0276422	0.0227032	Acnat1/Ppcs/Oxsm/Keg1/Fbp1/Ak4	6
Kidney	Kidney	GO:0046348	amino sugar catabolic process	0.00165684	0.0287461	0.0236099	Amdhd2/Npl	2
Kidney	Kidney	GO:0043547	positive regulation of GTPase activity	0.00176537	0.029882	0.0245429	Rgl3/Tbc1d1/Usp6nl/Adap2/Rapgef3	5
Kidney	Kidney	GO:0006525	arginine metabolic process	0.00184771	0.0301719	0.024781	Arg2/Ddah2	2
Kidney	Kidney	GO:0042448	progesterone metabolic process	0.00184771	0.0301719	0.024781	Hsd3b4/Akr1c18	2
Kidney	Kidney	GO:0046838	phosphorylated carbohydrate dephosphorylation	0.00184771	0.0301719	0.024781	G6pc/Impa2	2
Kidney	Kidney	GO:0072521	purine-containing compound metabolic process	0.00213143	0.0344003	0.0282538	Acnat1/Ppcs/Oxsm/Keg1/Fbp1/Ak4	6
Kidney	Kidney	GO:0006635	fatty acid beta-oxidation	0.00217606	0.0347169	0.0285139	Bdh2/Acaa1b/Acox2	3
Kidney	Kidney	GO:0034308	primary alcohol metabolic process	0.00260917	0.0411537	0.0338006	Retsat/Akr1c18/Pecr	3
Kidney	Kidney	GO:0046174	polyol catabolic process	0.00270989	0.0417926	0.0343253	Impa2/Miox	2
Kidney	Kidney	GO:0072525	pyridine-containing compound biosynthetic process	0.00270989	0.0417926	0.0343253	Haao/Acmsd	2
Kidney	Kidney	GO:0042537	benzene-containing compound metabolic process	0.00294978	0.0449923	0.0369533	Acaa1b/Hao2	2
Kidney	Kidney	GO:0006720	isoprenoid metabolic process	0.00319466	0.0477483	0.0392169	Dhrs13/Retsat/Pecr	3
Kidney	Kidney	GO:0051791	medium-chain fatty acid metabolic process	0.00319928	0.0477483	0.0392169	Cyp4a14/Oxsm	2
Liver	Liver	GO:0046394	carboxylic acid biosynthetic process	4.28123e-09	3.85326e-06	3.07577e-06	Acacb/Sephs2/Agxt2/Slc27a5/Gls2/Acaca/Acsm5/Aldh8a1/Elovl5/Prkaa2/Nags/Acsm1/Aass/Kynu	14
Liver	Liver	GO:0016053	organic acid biosynthetic process	4.47014e-09	3.85326e-06	3.07577e-06	Acacb/Sephs2/Agxt2/Slc27a5/Gls2/Acaca/Acsm5/Aldh8a1/Elovl5/Prkaa2/Nags/Acsm1/Aass/Kynu	14
Liver	Liver	GO:1903829	positive regulation of protein localization	1.02667e-08	5.51984e-06	4.40608e-06	Tpr/Hyal2/Pcnt/Hcls1/Gck/Pla2g6/Egfr/Sec24a/Dtx3l/A1cf/Cep250/Prkaa2/Parp9/Tmem30a/Lrp1/Pdzk1/Bag3	17
Liver	Liver	GO:1901605	alpha-amino acid metabolic process	1.95642e-08	6.65013e-06	5.3083e-06	Aspg/Sephs2/Agxt2/Gls2/Kyat1/Nags/Mat1a/Aass/Kynu/Pipox/Scly	11
Liver	Liver	GO:0009259	ribonucleotide metabolic process	5.99172e-08	1.60675e-05	1.28255e-05	Acacb/Scp2/Gck/Nt5c2/Acaca/Acsm5/Sult2a8/Prkaa2/Dpyd/Zbtb20/Acsm1/Kynu/Pipox/Dpys	14
Liver	Liver	GO:0015850	organic hydroxy compound transport	6.21327e-08	1.60675e-05	1.28255e-05	Slc22a1/Abcb4/Scp2/Gck/Dab2/Aqp1/Sec24a/Ralbp1/Abcc2/Lrp1/Slco1b2/Slco1a1	12
Liver	Liver	GO:0046395	carboxylic acid catabolic process	1.1613e-07	2.53581e-05	2.02415e-05	Acacb/Pex5/Scp2/Hal/Agxt2/Gls2/Sult2a8/Mat1a/Aass/Kynu/Pipox	11
Liver	Liver	GO:0009117	nucleotide metabolic process	1.17671e-07	2.53581e-05	2.02415e-05	Acacb/Scp2/Gck/Nt5c2/Acaca/Acsm5/Sult2a8/Prkaa2/Dpyd/Zbtb20/Acsm1/Kars/Kynu/Pipox/Dpys	15
Liver	Liver	GO:0006753	nucleoside phosphate metabolic process	1.4782e-07	2.94048e-05	2.34717e-05	Acacb/Scp2/Gck/Nt5c2/Acaca/Acsm5/Sult2a8/Prkaa2/Dpyd/Zbtb20/Acsm1/Kars/Kynu/Pipox/Dpys	15
Liver	Liver	GO:0033865	nucleoside bisphosphate metabolic process	3.98336e-07	6.4381e-05	5.13906e-05	Acacb/Scp2/Acaca/Acsm5/Sult2a8/Acsm1/Kynu/Pipox	8
Liver	Liver	GO:0033875	ribonucleoside bisphosphate metabolic process	3.98336e-07	6.4381e-05	5.13906e-05	Acacb/Scp2/Acaca/Acsm5/Sult2a8/Acsm1/Kynu/Pipox	8
Liver	Liver	GO:0034032	purine nucleoside bisphosphate metabolic process	3.98336e-07	6.4381e-05	5.13906e-05	Acacb/Scp2/Acaca/Acsm5/Sult2a8/Acsm1/Kynu/Pipox	8
Liver	Liver	GO:1901606	alpha-amino acid catabolic process	5.16096e-07	7.85074e-05	6.26666e-05	Agxt2/Gls2/Mat1a/Aass/Kynu/Pipox/Scly	7
Liver	Liver	GO:0051222	positive regulation of protein transport	7.34038e-07	0.000103217	8.23906e-05	Tpr/Hyal2/Pcnt/Hcls1/Gck/Pla2g6/Sec24a/A1cf/Tmem30a/Lrp1/Pdzk1/Bag3	12
Liver	Liver	GO:0010876	lipid localization	7.58363e-07	0.000103217	8.23906e-05	Acacb/Abcb4/Scp2/Pla2g6/Dab2/Sec24a/Slc27a5/Abca6/Tmem30a/Abcc2/Lrp1/Slco1b2/Slco1a1/Atp11c	14
Liver	Liver	GO:0006869	lipid transport	9.10785e-07	0.000117765	9.40026e-05	Abcb4/Scp2/Pla2g6/Dab2/Sec24a/Slc27a5/Abca6/Tmem30a/Abcc2/Lrp1/Slco1b2/Slco1a1/Atp11c	13
Liver	Liver	GO:0072521	purine-containing compound metabolic process	9.64204e-07	0.000118735	9.47772e-05	Acacb/Scp2/Gck/Nt5c2/Acaca/Acsm5/Sult2a8/Prkaa2/Dpyd/Zbtb20/Acsm1/Kynu/Pipox	13
Liver	Liver	GO:0006637	acyl-CoA metabolic process	1.17819e-06	0.000126377	0.000100877	Acacb/Scp2/Acaca/Acsm5/Acsm1/Kynu/Pipox	7
Liver	Liver	GO:0035383	thioester metabolic process	1.17819e-06	0.000126377	0.000100877	Acacb/Scp2/Acaca/Acsm5/Acsm1/Kynu/Pipox	7
Liver	Liver	GO:0032386	regulation of intracellular transport	1.22174e-06	0.000126377	0.000100877	Thoc2/Tpr/Hyal2/Scp2/Pcnt/Hcls1/Dab2/Nup214/Os9/Tmem30a/Pdzk1/Bag3	12
Liver	Liver	GO:1904951	positive regulation of establishment of protein localization	1.22174e-06	0.000126377	0.000100877	Tpr/Hyal2/Pcnt/Hcls1/Gck/Pla2g6/Sec24a/A1cf/Tmem30a/Lrp1/Pdzk1/Bag3	12
Liver	Liver	GO:0009150	purine ribonucleotide metabolic process	1.55948e-06	0.000155108	0.000123811	Acacb/Scp2/Gck/Nt5c2/Acaca/Acsm5/Sult2a8/Prkaa2/Zbtb20/Acsm1/Kynu/Pipox	12
Liver	Liver	GO:0017038	protein import	1.8516e-06	0.000177342	0.000141559	Tpr/Pex5/Hyal2/Hcls1/Pex1/Nup214/Nup107/Gckr/Pex6/Bag3	10
Liver	Liver	GO:0009063	cellular amino acid catabolic process	1.97855e-06	0.000182733	0.000145862	Hal/Agxt2/Gls2/Mat1a/Aass/Kynu/Pipox	7
Liver	Liver	GO:0042908	xenobiotic transport	2.2475e-06	0.000200415	0.000159977	Slc22a1/Ralbp1/Tmem30a/Abcc2/Abcc6	5
Liver	Liver	GO:0032388	positive regulation of intracellular transport	2.40875e-06	0.000207634	0.000165739	Tpr/Hyal2/Scp2/Pcnt/Hcls1/Dab2/Tmem30a/Pdzk1/Bag3	9
Liver	Liver	GO:1905954	positive regulation of lipid localization	2.61152e-06	0.000217851	0.000173894	Acacb/Abcb4/Scp2/Pla2g6/Dab2/Tmem30a/Lrp1	7
Liver	Liver	GO:0007031	peroxisome organization	2.98814e-06	0.000241479	0.000192755	Pex5/Scp2/Pex1/Sec16b/Pex6	5
Liver	Liver	GO:0006163	purine nucleotide metabolic process	3.11985e-06	0.000244483	0.000195152	Acacb/Scp2/Gck/Nt5c2/Acaca/Acsm5/Sult2a8/Prkaa2/Zbtb20/Acsm1/Kynu/Pipox	12
Liver	Liver	GO:0006790	sulfur compound metabolic process	6.0713e-06	0.000461776	0.000368601	Acacb/Scp2/Acaca/Acsm5/Sult2a8/Nat8f2/Abcc2/Acsm1/Mat1a/Kynu/Pipox	11
Liver	Liver	GO:0032370	positive regulation of lipid transport	7.3151e-06	0.000540481	0.000431426	Abcb4/Scp2/Pla2g6/Dab2/Tmem30a/Lrp1	6
Liver	Liver	GO:1905952	regulation of lipid localization	9.16292e-06	0.000658203	0.000525395	Acacb/Abcb4/Scp2/Pla2g6/Dab2/Sec24a/Tmem30a/Lrp1	8
Liver	Liver	GO:0032368	regulation of lipid transport	1.10196e-05	0.000770183	0.00061478	Abcb4/Scp2/Pla2g6/Dab2/Sec24a/Tmem30a/Lrp1	7
Liver	Liver	GO:1900182	positive regulation of protein localization to nucleus	2.20113e-05	0.00145952	0.00116503	Tpr/Hyal2/Hcls1/Dtx3l/Parp9/Bag3	6
Liver	Liver	GO:0051259	protein complex oligomerization	2.33665e-05	0.00151065	0.00120584	Acacb/Pex5/Col1a2/Acaca/Shkbp1/Mat1a/Als2/Golga2/Steap4	9
Liver	Liver	GO:0055072	iron ion homeostasis	2.48818e-05	0.00156937	0.00125271	Hyal2/Cp/Slc39a14/Btbd9/Steap4/Tfr2	6
Liver	Liver	GO:1901607	alpha-amino acid biosynthetic process	2.60057e-05	0.00160121	0.00127812	Sephs2/Agxt2/Gls2/Nags/Aass	5
Liver	Liver	GO:0009746	response to hexose	2.80908e-05	0.00168937	0.0013485	Gck/Pla2g6/Slc39a14/Prkaa2/Zbtb20/Gys2/Gckr/Lrp1	8
Liver	Liver	GO:0015849	organic acid transport	3.03931e-05	0.00178629	0.00142586	Slc7a2/Slc26a1/Pla2g6/Slc27a5/Slc43a1/Slc38a4/Abcc2/Slc38a3/Slco1b2/Slco1a1	10
Liver	Liver	GO:0034284	response to monosaccharide	3.13226e-05	0.00179924	0.0014362	Gck/Pla2g6/Slc39a14/Prkaa2/Zbtb20/Gys2/Gckr/Lrp1	8
Liver	Liver	GO:0090316	positive regulation of intracellular protein transport	3.2005e-05	0.00179924	0.0014362	Tpr/Hyal2/Pcnt/Hcls1/Tmem30a/Pdzk1/Bag3	7
Liver	Liver	GO:0008652	cellular amino acid biosynthetic process	3.92126e-05	0.00215753	0.00172219	Sephs2/Agxt2/Gls2/Nags/Aass	5
Liver	Liver	GO:0032371	regulation of sterol transport	4.23214e-05	0.00223354	0.00178286	Abcb4/Scp2/Sec24a/Lrp1	4
Liver	Liver	GO:0032374	regulation of cholesterol transport	4.23214e-05	0.00223354	0.00178286	Abcb4/Scp2/Sec24a/Lrp1	4
Liver	Liver	GO:0072330	monocarboxylic acid biosynthetic process	4.443e-05	0.00229792	0.00183426	Acacb/Slc27a5/Acaca/Acsm5/Aldh8a1/Elovl5/Prkaa2/Acsm1	8
Liver	Liver	GO:0009068	aspartate family amino acid catabolic process	4.73298e-05	0.00230934	0.00184337	Mat1a/Aass/Pipox	3
Liver	Liver	GO:0016558	protein import into peroxisome matrix	4.73298e-05	0.00230934	0.00184337	Pex5/Pex1/Pex6	3
Liver	Liver	GO:0033212	iron import into cell	4.73298e-05	0.00230934	0.00184337	Slc39a14/Steap4/Tfr2	3
Liver	Liver	GO:0009743	response to carbohydrate	5.08197e-05	0.0024337	0.00194264	Gck/Pla2g6/Slc39a14/Prkaa2/Zbtb20/Gys2/Gckr/Lrp1	8
Liver	Liver	GO:0000041	transition metal ion transport	5.73842e-05	0.0026981	0.00215369	Cp/Pik3c2a/Slc39a14/Abcc2/Steap4/Tfr2	6
Liver	Liver	GO:0006084	acetyl-CoA metabolic process	6.07483e-05	0.00277892	0.0022182	Acacb/Acaca/Kynu/Pipox	4
Liver	Liver	GO:0071380	cellular response to prostaglandin E stimulus	6.12523e-05	0.00277892	0.0022182	Acaca/Prkaa2/Akap8	3
Liver	Liver	GO:0009066	aspartate family amino acid metabolic process	7.58995e-05	0.00332672	0.00265547	Aspg/Mat1a/Aass/Pipox	4
Liver	Liver	GO:0033157	regulation of intracellular protein transport	8.20098e-05	0.00353462	0.00282142	Tpr/Hyal2/Pcnt/Hcls1/Os9/Tmem30a/Pdzk1/Bag3	8
Liver	Liver	GO:0001678	cellular glucose homeostasis	8.76811e-05	0.0037171	0.00296709	Gck/Pla2g6/Slc39a14/Prkaa2/Zbtb20/Gckr/Lrp1	7
Liver	Liver	GO:0051650	establishment of vesicle localization	9.43355e-05	0.00384214	0.0030669	Shroom2/Sec16a/Kif1c/Sdc4/Myo7a/Myo19/Sec16b	7
Liver	Liver	GO:0032373	positive regulation of sterol transport	9.65736e-05	0.00384214	0.0030669	Abcb4/Scp2/Lrp1	3
Liver	Liver	GO:0032376	positive regulation of cholesterol transport	9.65736e-05	0.00384214	0.0030669	Abcb4/Scp2/Lrp1	3
Liver	Liver	GO:0071379	cellular response to prostaglandin stimulus	9.65736e-05	0.00384214	0.0030669	Acaca/Prkaa2/Akap8	3
Liver	Liver	GO:0062012	regulation of small molecule metabolic process	0.000101507	0.00397721	0.00317471	Acacb/Scp2/Gck/Pfkfb1/Dab2/Elovl5/Prkaa2/H6pd/Zbtb20/Gckr	10
Liver	Liver	GO:0031667	response to nutrient levels	0.000106072	0.00409406	0.00326799	Acacb/Cfh/Serpinc1/Gck/Pik3c2a/Eif4g1/Prkaa2/Dpyd/Kynu/Slc38a3	10
Liver	Liver	GO:0055088	lipid homeostasis	0.00010888	0.00414064	0.00330516	Abcb4/Gck/Sec24a/Acaca/Prkaa2/Zbtb20/Gckr	7
Liver	Liver	GO:0006606	protein import into nucleus	0.000116807	0.00437774	0.00349442	Tpr/Hyal2/Hcls1/Nup214/Nup107/Gckr/Bag3	7
Liver	Liver	GO:0032527	protein exit from endoplasmic reticulum	0.000125607	0.00464028	0.00370399	Sec16a/Os9/Tmem30a/Sel1l	4
Liver	Liver	GO:0051170	import into nucleus	0.000134071	0.00481538	0.00384376	Tpr/Hyal2/Hcls1/Nup214/Nup107/Gckr/Bag3	7
Liver	Liver	GO:0051260	protein homooligomerization	0.000134071	0.00481538	0.00384376	Acacb/Acaca/Shkbp1/Mat1a/Als2/Golga2/Steap4	7
Liver	Liver	GO:0046822	regulation of nucleocytoplasmic transport	0.00015857	0.00554496	0.00442613	Thoc2/Tpr/Hyal2/Hcls1/Nup214/Bag3	6
Liver	Liver	GO:0051262	protein tetramerization	0.000158672	0.00554496	0.00442613	Acacb/Pex5/Acaca/Mat1a/Golga2	5
Liver	Liver	GO:0072583	clathrin-dependent endocytosis	0.000164833	0.00559344	0.00446483	Ap2s1/Dab2/Fcho2/Bmp2k	4
Liver	Liver	GO:0034504	protein localization to nucleus	0.000164843	0.00559344	0.00446483	Tpr/Hyal2/Hcls1/Dtx3l/Nup214/Nup107/Parp9/Gckr/Bag3	9
Liver	Liver	GO:0006625	protein targeting to peroxisome	0.000170875	0.00559344	0.00446483	Pex5/Pex1/Pex6	3
Liver	Liver	GO:0072662	protein localization to peroxisome	0.000170875	0.00559344	0.00446483	Pex5/Pex1/Pex6	3
Liver	Liver	GO:0072663	establishment of protein localization to peroxisome	0.000170875	0.00559344	0.00446483	Pex5/Pex1/Pex6	3
Liver	Liver	GO:0051648	vesicle localization	0.000180544	0.00583608	0.00465851	Shroom2/Sec16a/Kif1c/Sdc4/Myo7a/Myo19/Sec16b	7
Liver	Liver	GO:0009749	response to glucose	0.000186424	0.00595176	0.00475084	Gck/Pla2g6/Slc39a14/Prkaa2/Zbtb20/Gys2/Lrp1	7
Liver	Liver	GO:0015919	peroxisomal membrane transport	0.000202004	0.00629375	0.00502383	Pex5/Pex1/Pex6	3
Liver	Liver	GO:0045821	positive regulation of glycolytic process	0.000202004	0.00629375	0.00502383	Gck/Prkaa2/Zbtb20	3
Liver	Liver	GO:0055076	transition metal ion homeostasis	0.00021048	0.0064063	0.00511367	Hyal2/Cp/Slc39a14/Btbd9/Steap4/Tfr2	6
Liver	Liver	GO:0009991	response to extracellular stimulus	0.000210571	0.0064063	0.00511367	Acacb/Cfh/Serpinc1/Gck/Pik3c2a/Eif4g1/Prkaa2/Dpyd/Kynu/Slc38a3	10
Liver	Liver	GO:0006913	nucleocytoplasmic transport	0.000226474	0.00673174	0.00537344	Thoc2/Akap13/Tpr/Hyal2/Hcls1/Nup214/Nup107/Gckr/Bag3	9
Liver	Liver	GO:0051169	nuclear transport	0.000226474	0.00673174	0.00537344	Thoc2/Akap13/Tpr/Hyal2/Hcls1/Nup214/Nup107/Gckr/Bag3	9
Liver	Liver	GO:0009159	deoxyribonucleoside monophosphate catabolic process	0.000236586	0.00687428	0.00548722	Nt5c2/Dpyd/Dpys	3
Liver	Liver	GO:0034695	response to prostaglandin E	0.000236586	0.00687428	0.00548722	Acaca/Prkaa2/Akap8	3
Liver	Liver	GO:0006898	receptor-mediated endocytosis	0.000242985	0.00698178	0.00557303	Reps1/Ap2s1/Dab2/Fcho2/Mrc1/Bmp2k/Lrp1/Tfr2	8
Liver	Liver	GO:0008202	steroid metabolic process	0.000247238	0.00702591	0.00560826	Scp2/Ebp/Dab2/Slc27a5/Cyp3a11/Sult2a8/Prkaa2/H6pd/Lrp1	9
Liver	Liver	GO:0006820	anion transport	0.000261003	0.00733646	0.00585615	Slc7a2/Abcb4/Slc26a1/Pla2g6/Slc43a1/Abcc2/Slc38a3/Pdzk1/Slco1b2/Slco1a1/Abcc6	11
Liver	Liver	GO:0051289	protein homotetramerization	0.000268695	0.00747144	0.0059639	Acacb/Acaca/Mat1a/Golga2	4
Liver	Liver	GO:0042307	positive regulation of protein import into nucleus	0.000289707	0.00797003	0.00636188	Tpr/Hyal2/Hcls1/Bag3	4
Liver	Liver	GO:0072594	establishment of protein localization to organelle	0.000308525	0.00827363	0.00660422	Tpr/Pex5/Hyal2/Hcls1/Pex1/Nup214/Nup107/Gckr/Pex6/Bag3	10
Liver	Liver	GO:0009158	ribonucleoside monophosphate catabolic process	0.00031674	0.00827363	0.00660422	Nt5c2/Dpyd/Dpys	3
Liver	Liver	GO:0034694	response to prostaglandin	0.00031674	0.00827363	0.00660422	Acaca/Prkaa2/Akap8	3
Liver	Liver	GO:0043574	peroxisomal transport	0.00031674	0.00827363	0.00660422	Pex5/Pex1/Pex6	3
Liver	Liver	GO:0150104	transport across blood-brain barrier	0.00031674	0.00827363	0.00660422	Slc22a1/Abcc2/Lrp1	3
Liver	Liver	GO:1900180	regulation of protein localization to nucleus	0.00034172	0.00883688	0.00705382	Tpr/Hyal2/Hcls1/Dtx3l/Parp9/Bag3	6
Liver	Liver	GO:0010232	vascular transport	0.000362619	0.00919347	0.00733846	Slc22a1/Abcc2/Lrp1	3
Liver	Liver	GO:0120255	olefinic compound biosynthetic process	0.000362619	0.00919347	0.00733846	Scp2/Dab2/H6pd	3
Liver	Liver	GO:0006633	fatty acid biosynthetic process	0.000366594	0.00920399	0.00734686	Acacb/Acaca/Acsm5/Elovl5/Prkaa2/Acsm1	6
Liver	Liver	GO:0016050	vesicle organization	0.000403772	0.01004	0.00801415	Shroom2/Sec16a/Sdc4/Myo7a/Aqp1/Sec24a/Sec16b/Als2	8
Liver	Liver	GO:1904591	positive regulation of protein import	0.000441275	0.010795	0.00861684	Tpr/Hyal2/Hcls1/Bag3	4
Liver	Liver	GO:0042593	glucose homeostasis	0.000442486	0.010795	0.00861684	Gck/Pla2g6/Slc39a14/Prkaa2/Zbtb20/Gckr/Lrp1/Pygl	8
Liver	Liver	GO:0051168	nuclear export	0.000449799	0.0108378	0.00865098	Thoc2/Akap13/Tpr/Nup214/Nup107/Bag3	6
Liver	Liver	GO:0033500	carbohydrate homeostasis	0.000452621	0.0108378	0.00865098	Gck/Pla2g6/Slc39a14/Prkaa2/Zbtb20/Gckr/Lrp1/Pygl	8
Liver	Liver	GO:0009125	nucleoside monophosphate catabolic process	0.000466726	0.0109723	0.00875837	Nt5c2/Dpyd/Dpys	3
Liver	Liver	GO:0090114	COPII-coated vesicle budding	0.000466726	0.0109723	0.00875837	Sec16a/Sec24a/Sec16b	3
Liver	Liver	GO:0006826	iron ion transport	0.000471129	0.010976	0.00876134	Cp/Slc39a14/Steap4/Tfr2	4
Liver	Liver	GO:0006006	glucose metabolic process	0.000499323	0.011529	0.00920274	Acacb/Gck/Pfkfb1/Slc39a14/H6pd/Galm/Gckr	7
Liver	Liver	GO:0046889	positive regulation of lipid biosynthetic process	0.000516449	0.0118189	0.00943416	Scp2/Pla2g6/Dab2/Elovl5/Zbtb20	5
Liver	Liver	GO:0046386	deoxyribose phosphate catabolic process	0.000525242	0.0119147	0.00951061	Nt5c2/Dpyd/Dpys	3
Liver	Liver	GO:0033135	regulation of peptidyl-serine phosphorylation	0.00056473	0.0125897	0.0100494	Hcls1/Egfr/Eif4g1/Rictor/Akap9/Prkd2	6
Liver	Liver	GO:0072659	protein localization to plasma membrane	0.000564735	0.0125897	0.0100494	Sec16a/Scp2/Dab2/Egfr/Fcho2/Lama5/Lrp1/Pdzk1	8
Liver	Liver	GO:0031331	positive regulation of cellular catabolic process	0.000571004	0.0126207	0.0100741	Gck/Dab2/Dtx3l/Pik3c2a/Gigyf2/Dapk1/Prkaa2/Zbtb20/Lrp1/Bag3	10
Liver	Liver	GO:0009264	deoxyribonucleotide catabolic process	0.000588253	0.0128917	0.0102905	Nt5c2/Dpyd/Dpys	3
Liver	Liver	GO:0019216	regulation of lipid metabolic process	0.000599752	0.0129306	0.0103216	Acacb/Scp2/Pla2g6/Dab2/Elovl5/Prkaa2/H6pd/Zbtb20/Lsr	9
Liver	Liver	GO:0062013	positive regulation of small molecule metabolic process	0.000601425	0.0129306	0.0103216	Scp2/Gck/Dab2/Elovl5/Prkaa2/Zbtb20	6
Liver	Liver	GO:0006406	mRNA export from nucleus	0.00060503	0.0129306	0.0103216	Thoc2/Tpr/Nup214/Nup107	4
Liver	Liver	GO:0006694	steroid biosynthetic process	0.000620453	0.0131516	0.0104979	Scp2/Ebp/Dab2/Slc27a5/Prkaa2/H6pd	6
Liver	Liver	GO:0042180	cellular ketone metabolic process	0.000645215	0.0135653	0.0108281	Acacb/Scp2/Dab2/Elovl5/Kyat1/H6pd/Kynu	7
Liver	Liver	GO:0030100	regulation of endocytosis	0.000661487	0.0137952	0.0110117	Dab2/Ston2/Btbd9/Epn2/Bmp2k/Lrp1/Tfr2	7
Liver	Liver	GO:0098657	import into cell	0.000712265	0.0147353	0.0117621	Slc22a1/Slc7a2/Slc27a5/Slc39a14/Slc43a1/Steap4/Tfr2	7
Liver	Liver	GO:0006888	endoplasmic reticulum to Golgi vesicle-mediated transport	0.00077508	0.0159076	0.0126978	Sec16a/Sec24a/Sec16b/Golga2/Lman1	5
Liver	Liver	GO:0009162	deoxyribonucleoside monophosphate metabolic process	0.000887938	0.0178019	0.0142099	Nt5c2/Dpyd/Dpys	3
Liver	Liver	GO:0015721	bile acid and bile salt transport	0.000887938	0.0178019	0.0142099	Abcc2/Slco1b2/Slco1a1	3
Liver	Liver	GO:0048488	synaptic vesicle endocytosis	0.000900951	0.0178019	0.0142099	Fcho2/Ston2/Btbd9/Dennd1a	4
Liver	Liver	GO:0140238	presynaptic endocytosis	0.000900951	0.0178019	0.0142099	Fcho2/Ston2/Btbd9/Dennd1a	4
Liver	Liver	GO:0007052	mitotic spindle organization	0.000901796	0.0178019	0.0142099	Tpr/Pcnt/Ralbp1/Golga2/Smc1a	5
Liver	Liver	GO:0072329	monocarboxylic acid catabolic process	0.000935749	0.0183322	0.0146332	Acacb/Pex5/Scp2/Agxt2/Sult2a8	5
Liver	Liver	GO:0006979	response to oxidative stress	0.000970669	0.0188241	0.0150258	Hyal2/Egfr/Aqp1/Ralbp1/Dapk1/Prkaa2/Als2/Scly/Vnn1	9
Liver	Liver	GO:0030212	hyaluronan metabolic process	0.000975416	0.0188241	0.0150258	Itih4/Hyal2/Itih1	3
Liver	Liver	GO:0015718	monocarboxylic acid transport	0.0010065	0.0191382	0.0152766	Abcb4/Pla2g6/Abcc2/Slco1b2/Slco1a1	5
Liver	Liver	GO:0015748	organophosphate ester transport	0.0010065	0.0191382	0.0152766	Abcb4/Scp2/Tmem30a/Atp11c/Abcc6	5
Liver	Liver	GO:0032970	regulation of actin filament-based process	0.00105638	0.0198725	0.0158627	Shroom2/Akap13/Dsp/Sdc4/Hcls1/Rictor/Akap9/Lrp1/Arpc1b	9
Liver	Liver	GO:0019318	hexose metabolic process	0.00106127	0.0198725	0.0158627	Acacb/Gck/Pfkfb1/Slc39a14/H6pd/Galm/Gckr	7
Liver	Liver	GO:0009112	nucleobase metabolic process	0.00106816	0.0198725	0.0158627	Nt5c2/Dpyd/Dpys	3
Liver	Liver	GO:0046824	positive regulation of nucleocytoplasmic transport	0.00110943	0.0203706	0.0162603	Tpr/Hyal2/Hcls1/Bag3	4
Liver	Liver	GO:0051047	positive regulation of secretion	0.00111069	0.0203706	0.0162603	Sdc4/Gck/Pla2g6/Dab2/Aqp1/Sec24a/A1cf/Lrp1/Tfr2	9
Liver	Liver	GO:0030301	cholesterol transport	0.00116641	0.0212417	0.0169557	Abcb4/Scp2/Sec24a/Lrp1	4
Liver	Liver	GO:0030048	actin filament-based movement	0.0012007	0.0217134	0.0173322	Dsp/Myo7a/Myo19/Myl6/Akap9	5
Liver	Liver	GO:0033138	positive regulation of peptidyl-serine phosphorylation	0.00124265	0.0223159	0.0178131	Hcls1/Egfr/Eif4g1/Akap9/Prkd2	5
Liver	Liver	GO:0000038	very long-chain fatty acid metabolic process	0.00126995	0.0224561	0.017925	Pex5/Slc27a5/Elovl5	3
Liver	Liver	GO:0044743	protein transmembrane import into intracellular organelle	0.00126995	0.0224561	0.017925	Pex5/Pex1/Pex6	3
Liver	Liver	GO:0005977	glycogen metabolic process	0.00128645	0.0224561	0.017925	Gck/Phkb/Gys2/Pygl	4
Liver	Liver	GO:0006073	cellular glucan metabolic process	0.00128645	0.0224561	0.017925	Gck/Phkb/Gys2/Pygl	4
Liver	Liver	GO:0050730	regulation of peptidyl-tyrosine phosphorylation	0.00129388	0.0224561	0.017925	Hyal2/Hcls1/Egfr/Yes1/Parp14/Rictor/Parp9	7
Liver	Liver	GO:0042306	regulation of protein import into nucleus	0.0013496	0.023113	0.0184494	Tpr/Hyal2/Hcls1/Bag3	4
Liver	Liver	GO:0044042	glucan metabolic process	0.0013496	0.023113	0.0184494	Gck/Phkb/Gys2/Pygl	4
Liver	Liver	GO:0015695	organic cation transport	0.00137922	0.0234648	0.0187302	Slc22a1/Ralbp1/Pdzk1	3
Liver	Liver	GO:0006109	regulation of carbohydrate metabolic process	0.00140687	0.0237788	0.0189809	Acacb/Gck/Pfkfb1/Prkaa2/Zbtb20/Gckr	6
Liver	Liver	GO:0009069	serine family amino acid metabolic process	0.00149421	0.0246168	0.0196498	Sephs2/Agxt2/Scly	3
Liver	Liver	GO:0005996	monosaccharide metabolic process	0.00150095	0.0246168	0.0196498	Acacb/Gck/Pfkfb1/Slc39a14/H6pd/Galm/Gckr	7
Liver	Liver	GO:0006091	generation of precursor metabolites and energy	0.0015095	0.0246168	0.0196498	Gck/Slc27a5/Phkb/Prkaa2/H6pd/Zbtb20/Gys2/Aass/Pygl	9
Liver	Liver	GO:0007030	Golgi organization	0.00151745	0.0246168	0.0196498	Sec16a/Akap9/Sec16b/Golga2/Lman1	5
Liver	Liver	GO:0034599	cellular response to oxidative stress	0.00153253	0.0246168	0.0196498	Egfr/Aqp1/Ralbp1/Dapk1/Prkaa2/Scly/Vnn1	7
Liver	Liver	GO:0006405	RNA export from nucleus	0.00155199	0.0246168	0.0196498	Thoc2/Tpr/Nup214/Nup107	4
Liver	Liver	GO:0015918	sterol transport	0.00155199	0.0246168	0.0196498	Abcb4/Scp2/Sec24a/Lrp1	4
Liver	Liver	GO:0036465	synaptic vesicle recycling	0.00155199	0.0246168	0.0196498	Fcho2/Ston2/Btbd9/Dennd1a	4
Liver	Liver	GO:0006575	cellular modified amino acid metabolic process	0.00159676	0.0246168	0.0196498	Sult2a8/Kyat1/Nat8f2/Pipox/Dmgdh/Vnn1	6
Liver	Liver	GO:0046890	regulation of lipid biosynthetic process	0.00159676	0.0246168	0.0196498	Scp2/Pla2g6/Dab2/Elovl5/H6pd/Zbtb20	6
Liver	Liver	GO:0009131	pyrimidine nucleoside monophosphate catabolic process	0.00161651	0.0246168	0.0196498	Dpyd/Dpys	2
Liver	Liver	GO:0009178	pyrimidine deoxyribonucleoside monophosphate catabolic process	0.00161651	0.0246168	0.0196498	Dpyd/Dpys	2
Liver	Liver	GO:0015802	basic amino acid transport	0.00161651	0.0246168	0.0196498	Slc7a2/Slc38a3	2
Liver	Liver	GO:0033131	regulation of glucokinase activity	0.00161651	0.0246168	0.0196498	Pfkfb1/Gckr	2
Liver	Liver	GO:0048207	vesicle targeting, rough ER to cis-Golgi	0.00161651	0.0246168	0.0196498	Sec16a/Sec16b	2
[truncated: 300 more rows]

## Sheet: f)
node1	node2	Tissue	STRING score
[truncated: 6,220 more rows]

[truncated: 1 more sheets: g)]
