# Supplementary material for: Systematic HOIP interactome profiling reveals critical roles of linear ubiquitination in tissue homeostasis
Source: Nat Commun. 2024 Apr 6;15:2974. doi: 10.1038/s41467-024-47289-2 (PMC10998861; doi:10.1038/s41467-024-47289-2)
Supplement: Supplementary file 8 — Supplementary Data 5 [file 41467_2024_47289_MOESM8_ESM.xlsx]

## Sheet: Readme
Supplementary Data 5 HOIP domains mediated PPIs
a) Biological process list for all HOIP interaction partners identification of different domains, related to Supplementary Fig. 3a
b) Manual selected representative biological processes, related to Fig. 3a
c) Manual selected biological process list of domain-specific HOIP PPIs, related to Supplementary Fig. 4a
d) GO terms specifically enriched in manual selected tissues and domains.

## Sheet: a)
Cluster	ID	Description	group	pvalue	p.adjust	qvalue	geneID	Count	order
PUB	GO:0044772	mitotic cell cycle phase transition	cell cycle	0.000143049	0.00075505	0.000420207	Phb2/Cyp1a1/Rrm1/Itgb1/Anxa1/Camk2a/Lmnb1/Hspa2/Rdx/Ptpn6/Vps4b/Cit/Cdk5/Rpl26/Rps6/Ppp3ca/Psme1/Psme2/Fhl1/Egfr/Larp7/Ddb1/Taok1/Ppp2r5c/Brsk2/Hecw2/Eif4g1/Camk2d/Gigyf2/Dgkz/Dlg1/Rcc2/Rpl24/Gjc2/Clasp2/Kank2/Mepce/Appl2/Appl1/Cacnb4/Dync1li1/Vps4a/Plrg1/Camk2g/Nasp/Ppp6c/Chmp4b/Cul3/Ak1/Bub3/Mecp2	51	refer to figure S3A
RBR	GO:0044772	mitotic cell cycle phase transition	cell cycle	4.22119e-05	0.000214842	0.000116699	Tpr/Phb2/Cdk14/Cyp1a1/Itgb1/Anxa1/Camk2a/App/Lmnb1/Rdx/Camk2b/Ptpn6/Cit/Cdk5/Lzts1/Rpl26/Rps6/Ppp3ca/Psme1/Psme2/Fhl1/Egfr/Prkcq/Larp7/Eps8/Ddb1/Taok1/Brsk1/Ppp2r5c/Brsk2/Hecw2/Eif4g1/Camk2d/Gigyf2/Dgkz/Dlg1/Ccny/Gjc2/Clasp2/Kank2/Mepce/Appl2/Appl1/Babam2/Cacnb4/Dync1li1/Vps4a/Camk2g/Ppp6c/Chmp4b/Chmp2a/Tmod3/Cul3/Ak1/Bub3/Plcb1/Mecp2	57	refer to figure S3A
UBA	GO:0044772	mitotic cell cycle phase transition	cell cycle	6.20589e-06	4.12907e-05	2.22781e-05	Tpr/Phb2/Cyp1a1/Rrm1/Itgb1/Anxa1/Camk2a/Lmnb1/Hspa2/Rdx/Camk2b/Ptpn6/Vps4b/Brcc3/Cit/Cdk5/Lzts1/Rpl26/Rps6/Ppp3ca/Psme1/Psme2/Fhl1/Egfr/Prkcq/Larp7/Eps8/Cul4a/Ddb1/Taok1/Brsk1/Ppp2r5c/Brsk2/Hecw2/Camk2d/E2f7/Gigyf2/Clasp1/Dgkz/Dlg1/Ccny/Cdc23/Rpl24/Gjc2/Clasp2/Kank2/Mepce/Appl2/Appl1/Babam2/Lsm10/Cacnb4/Dync1li1/Camk2g/Ppp6c/Zwint/Chmp4b/Chmp2a/Cul3/Ak1/Bub3/Plcb1/Mecp2	63	refer to figure S3A
RBR	GO:0062098	regulation of programmed necrotic cell death	cell death	0.0114783	0.0294465	0.015995	Casp6/Slc25a4/Cav1/Rnf31/Rbck1/Asah1	6	refer to figure S3A
UBA	GO:0062098	regulation of programmed necrotic cell death	cell death	0.0158706	0.0393705	0.0212421	Casp6/Slc25a4/Birc2/Cyld/Rnf31/Rbck1	6	refer to figure S3A
NZF	GO:0062098	regulation of programmed necrotic cell death	cell death	0.000354078	0.00193434	0.00114478	Casp6/Slc25a4/Cav1/Birc2/Cyld/Rnf31/Rbck1	7	refer to figure S3A
NZF	GO:0034331	cell junction maintenance	cell morphology	0.000564059	0.00288592	0.00170794	Cntnap1/Tjp1/Hspa8/Plekha7/Sdf4/Fermt2/Afdn/Epb41l3/Cldn3	9	refer to figure S3A
PUB	GO:0034331	cell junction maintenance	cell morphology	5.71539e-06	4.45815e-05	2.48109e-05	Shroom2/Cntnap1/Tjp1/Rab3a/Hspa8/Plekha7/Sdf4/Dgkz/Fermt2/Erc1/Afdn/Epb41l3/Cldn3	13	refer to figure S3A
RBR	GO:0034331	cell junction maintenance	cell morphology	7.22769e-08	6.82099e-07	3.70507e-07	Cntnap1/Tjp1/Rab3a/Hspa8/Plekha7/Prtn3/Erc2/Dgkz/Camsap3/Adgrb3/Fermt2/Erc1/Cntnap2/Afdn/Epb41l3/Cldn3	16	refer to figure S3A
UBA	GO:0034331	cell junction maintenance	cell morphology	4.28253e-10	6.09429e-09	3.28813e-09	Shroom2/Syngap1/Cntnap1/Tjp1/Rab3a/Hspa8/Plekha7/Sdf4/Erc2/Dgkz/Camsap3/Shank2/Adgrb3/Fermt2/Erc1/Cntnap2/Afdn/Epb41l3/Cldn3	19	refer to figure S3A
NZF	GO:0070252	actin-mediated cell contraction	cell morphology	1.048e-07	1.48707e-06	8.8008e-07	Cacna2d1/Casq2/Dsg2/Atp2a2/Gsn/Myh8/Cav1/Tnnt2/Tpm1/Acta2/Actc1/Gpd1l/Vil1/Atp1a2/Dlg1/Epb41l5/Flna/Atp1a1/Myh7/Parva/Dbn1	21	refer to figure S3A
PUB	GO:0070252	actin-mediated cell contraction	cell morphology	1.00569e-13	3.19627e-12	1.77882e-12	Dsp/Cacna2d1/Bin1/Casq2/Dsg2/Atp2a2/Gsn/Myh8/Tnnt2/Dsc2/Tpm1/Acta2/Sgcd/Jup/Myh6/Limch1/Gpd1l/Scn2b/Myl6/Vil1/Camk2d/Atp1a2/Akap9/Dlg1/Epb41l5/Flna/Ank2/Atp1a1/Myh7/Nup155/Parva/Dbn1	32	refer to figure S3A
RBR	GO:0070252	actin-mediated cell contraction	cell morphology	6.36737e-15	1.75862e-13	9.55259e-14	Dsp/Cacna2d1/Bin1/Casq2/Dsg2/Atp2a2/Gsn/Myh8/Cav1/Dsc2/Tpm1/Acta2/Actc1/Scn1b/Pde4d/Jup/Limch1/Gpd1l/Scn2b/Myl6/Vil1/Ctnna3/Camk2d/Atp1a2/Akap9/Dlg1/Epb41l5/Flna/Ank2/Atp1a1/Myh7/Epdr1/Parva/Dbn1/Nos1	35	refer to figure S3A
UBA	GO:0070252	actin-mediated cell contraction	cell morphology	5.15352e-14	1.3207e-12	7.12574e-13	Dsp/Cacna2d1/Casq2/Dsg2/Atp2a2/Gsn/Myh8/Dsc2/Tpm1/Acta2/Actc1/Sgcd/Scn1b/Pde4d/Jup/Myh6/Limch1/Gpd1l/Myl6/Vil1/Ctnna3/Camk2d/Atp1a2/Akap9/Trpm4/Dlg1/Epb41l5/Flna/Ank2/Atp1a1/Myh7/Nup155/Parva/Dbn1/Nos1	35	refer to figure S3A
NZF	GO:0044042	glucan metabolic process	metabolism	6.15378e-06	5.91852e-05	3.5027e-05	Enpp1/G6pc/Acadm/Gfpt1/Pfkm/Ppp1ca/Ppp1cb/Cd36/Pygb/Gys2/Ugp2/Ppp1r3a/Gbe1/Pygm/Gsk3b/Gys1	16	refer to figure S3A
PUB	GO:0044042	glucan metabolic process	metabolism	3.76817e-07	3.99199e-06	2.22166e-06	Enpp1/Gfpt1/Pfkm/Ppp1ca/Ppp1cb/Ppp1cc/Cd36/Sorbs1/Phkb/Pygb/Gys2/Epm2aip1/Ugp2/Ppp1r3a/Gbe1/Pygl/Gyg/Pygm/Gsk3b/Gys1	20	refer to figure S3A
RBR	GO:0044042	glucan metabolic process	metabolism	1.83059e-06	1.26544e-05	6.87371e-06	Enpp1/Acadm/Gfpt1/Pfkm/Gck/Ppp1ca/Ppp1cb/Ppp1cc/Cd36/Sorbs1/Phkb/Pygb/Gys2/Epm2aip1/Ugp2/Gbe1/Pygl/Gyg/Pygm/Gsk3b	20	refer to figure S3A
UBA	GO:0044042	glucan metabolic process	metabolism	2.00998e-05	0.000119414	6.44289e-05	Enpp1/Acadm/Gfpt1/Pfkm/Ppp1ca/Ppp1cb/Ppp1cc/Cd36/Sorbs1/Phkb/Pygb/Gys2/Epm2aip1/Ppp1r3a/Gbe1/Pygl/Pygm/Gsk3b/Gys1	19	refer to figure S3A
NZF	GO:0006631	fatty acid metabolic process	metabolism	7.61639e-37	2.74238e-34	1.62299e-34	Acnat1/Dld/Ptgis/Slc27a2/Mgll/Cyp2j5/Prkag1/Gpx4/Slc27a3/Cyp1a1/Enpp1/Gpx1/Nudt19/Fasn/Gstp1/Cyp2d11/Plaa/Cyp2f2/Por/Alox12/Acsl1/Eci1/Acadm/Aldh3a2/Abcd1/Cav1/H2-Ke6/Acadvl/Acadl/Hsd17b4/Cpt2/Abcd3/Ucp3/Cyp2c37/Cpt1a/Lypla1/Apoa1/Acads/Cd36/Echdc2/Acaca/Slc27a1/Gcdh/Hadh/Gpam/Slc22a13/Gstm7/Pdk1/Pck2/Echs1/Hadha/Ilvbl/Ptges2/Acaa2/Acat2/Acsl5/Aldh1l2/Akr1c18/Hacd3/Acat1/Sirt4/Mcat/Gstm4/Acsf2/Ac…	105	refer to figure S3A
PUB	GO:0006631	fatty acid metabolic process	metabolism	8.40344e-37	3.13816e-34	1.74648e-34	Acacb/Dld/Faah/Pex5/Ptgis/Ech1/Slc27a2/Mgll/Cyp2j5/Prkag1/Gpx4/Cyp1a1/C3/Enpp1/Anxa1/Lpl/Gpx1/Fasn/Gstp1/Plaa/Prkar2b/Scp2/Cyp2f2/Ephx2/Por/Alox12/Acsl1/Eci1/Aldh3a2/Crat/Abcd1/H2-Ke6/Acadvl/Hsd17b4/Cpt2/Abcd3/Ucp3/Plp1/Cpt1a/Cd36/Acsm3/Slc27a5/Acaca/Slc27a1/Gcdh/Hadh/Gpam/Gk/Slc22a13/Gstm7/Thnsl2/Acad11/Acsm5/Pck2/Echs1/Elovl5/Ces2e/Mblac2/Hadha/Ilvbl/Ptges2/Acaa2/Cyp2d26/Acad9/Acsl5/Aldh1l2/Akr…	118	refer to figure S3A
RBR	GO:0006631	fatty acid metabolic process	metabolism	1.70113e-29	2.0903e-27	1.13542e-27	Acacb/Dld/Faah/Pex5/Slc27a2/Mgll/Cyp2j5/Eif6/Gpx4/Slc27a3/Cyp1a1/C3/Enpp1/Anxa1/Gpx1/Fabp3/Fasn/Gstp1/Cyp2d11/Plaa/Adh5/Prkar2b/Scp2/Ephx2/Por/Alox12/Acsl1/Eci1/Acadm/Aldh3a2/Mapk14/Cav1/H2-Ke6/Acadvl/Acadl/Hsd17b4/Ndufs6/Abcd3/Cyb5a/Plp1/Cpt1a/Acads/Cd36/Echdc2/Slc27a5/Acaca/Slc27a1/Gcdh/Hadh/Gpam/Gk/Dagla/Gstm7/Acad11/Pdk1/Echs1/Elovl5/Hadha/Ilvbl/Ptges2/Acaa2/Acat2/Acad9/Acsl5/Bdh2/Aldh1l2/Hac…	113	refer to figure S3A
UBA	GO:0006631	fatty acid metabolic process	metabolism	2.51662e-32	4.61227e-30	2.48852e-30	Acacb/Dld/Faah/Pex5/Ptgis/Slc27a2/Mgll/Cyp4a14/Cyp2j5/Prkag1/Slc25a17/Slc27a3/Cyp1a1/C3/Enpp1/Anxa1/Gpx1/Fasn/Gstp1/Cyp2d11/Plaa/Prkar2b/Scp2/Cyp2f2/Ephx2/Tbxas1/Por/Alox12/Acsl1/Eci1/Acadm/Aldh3a2/Crat/Abcd1/H2-Ke6/Acadvl/Cpt2/Lipe/Abcd3/Ucp3/Plp1/Cpt1a/Apoa1/Acads/Cd36/Echdc2/Acsf3/Slc27a5/Sco1/Acaca/Slc27a1/Gcdh/Hadh/Gpam/Gk/Slc22a13/Dagla/Gstm7/Thnsl2/Acad11/Pck2/Echs1/Elovl5/Ces2e/Mblac2/Had…	122	refer to figure S3A
NZF	GO:1901605	alpha-amino acid metabolic process	metabolism	1.04498e-30	3.16849e-28	1.87517e-28	Arg2/Gclm/Hgd/Bhmt/Bcat2/Comt/Gcat/Glul/Mmut/Ass1/Dao/Fah/Hmgcl/Gfpt1/Ahcyl/Ahcy/Tst/Ctps/Gclc/Fh1/Gmps/Asns/Phgdh/Gart/Atp2b4/Kyat3/Haao/Gpt2/Dglucy/Kyat1/Ilvbl/Aldh5a1/Asrgl1/Cps1/Acat1/Adhfe1/Sirt4/Nags/Acmsd/Gldc/Cbs/Mthfd1/Pycr2/Pycr1/Aass/Hibadh/Sardh/Mtap/Aasdhppt/Mri1/Pipox/Acadsb/Pycrl/Hoga1/Keg1/Aldh6a1/Nit2/Scly/Srr/Prodh/Gstz1	61	refer to figure S3A
PUB	GO:1901605	alpha-amino acid metabolic process	metabolism	7.72597e-23	8.70994e-21	4.84734e-21	Aspg/Bhmt/Bcat2/Got1/Got2/Otc/Mmut/Ass1/Glud1/Oat/Dpep1/Hmgcl/Gfpt1/Gad2/Shmt1/Tst/Ctps2/Ctps/Sephs2/Gclc/Fh1/Gmps/Mccc2/Gls2/Asns/Phgdh/Gart/Atp2b4/Kyat3/Haao/Thnsl2/Gpt2/Dglucy/Ilvbl/Asrgl1/Cps1/Aldh4a1/Sirt4/Sdsl/Nags/Gldc/Cbs/Mthfd1/Pycr1/Aass/Hibadh/Park7/Mtap/Aasdhppt/Mri1/Pycrl/Keg1/Aldh6a1/Txnrd1/Srr/Prodh/Aldh18a1/Mecp2	58	refer to figure S3A
RBR	GO:1901605	alpha-amino acid metabolic process	metabolism	2.85369e-31	4.5216e-29	2.45607e-29	Aspg/Gls/Gclm/Hgd/Bcat2/Gcat/Got1/Got2/Glul/Mmut/Ass1/Bcat1/Glud1/Adssl1/Oat/Fah/Hmgcl/Adss/Gfpt1/Gad2/Ahcyl/Ahcy/Tst/Ctps/Sephs2/Fh1/Gmps/Agxt2/Mccc2/Pfas/Asns/Phgdh/Atp2b4/Kyat3/Gpt2/Dglucy/Ilvbl/Aldh5a1/Asrgl1/Cps1/Hibch/Acat1/Blmh/Adhfe1/Sirt4/Nags/Gldc/Cbs/Mat1a/Mthfd1/Pycr2/Pycr1/Aass/Psat1/Hibadh/Park7/Mtap/Mri1/Ddah1/Kynu/Acadsb/Pycrl/Keg1/Aldh6a1/Ivd/Nit2/Txnrd1/Srr/Prodh/Nos1/Mecp2	71	refer to figure S3A
UBA	GO:1901605	alpha-amino acid metabolic process	metabolism	1.48658e-14	4.06824e-13	2.19499e-13	Aspg/Gclm/Hgd/Comt/Got1/Mmut/Ass1/Dpep1/Hmgcl/Gfpt1/Gad2/Tst/Ctps/Gclc/Fh1/Gmps/Mccc2/Ggt1/Asns/Phgdh/Gart/Atp2b4/Kyat3/Haao/Thnsl2/Gpt2/Dglucy/Ilvbl/Cps1/Aldh4a1/Sirt4/Nags/Prodh2/Gldc/Cbs/Mthfd1/Pycr1/Aass/Hibadh/Ddah2/Mtap/Aasdhppt/Mri1/Pycrl/Aldh6a1/Nit2/Txnrd1/Srr/Prodh/Nos1/Mecp2	51	refer to figure S3A
NZF	GO:0006084	acetyl-CoA metabolic process	metabolism	2.98937e-15	1.72218e-13	1.01922e-13	Dld/Fasn/Pdha1/Hmgcs2/Acaca/Pdk1/Pdhx/Dlat/Acaa2/Acat1/Ppcs/Acly/Pdk3/Mlycd/Cs/Pdhb/Pipox/Pdk2/Acss2	19	refer to figure S3A
PUB	GO:0006084	acetyl-CoA metabolic process	metabolism	2.01007e-13	6.03525e-12	3.35879e-12	Acacb/Dld/Fasn/Pdha1/Hmgcs2/Acaca/Pdhx/Dlat/Acaa2/Ppcs/Acly/Pdk3/Mlycd/Acss1/Nudt7/Cs/Pdhb/Acot12/Acss2	19	refer to figure S3A
RBR	GO:0006084	acetyl-CoA metabolic process	metabolism	4.94295e-15	1.37785e-13	7.48428e-14	Acacb/Dld/Fasn/Pdha1/Hmgcs2/Acaca/Pdk1/Pdhx/Dlat/Acaa2/Dip2a/Acat1/Acly/Pdk3/Mlycd/Kynu/Cs/Pdhb/Acot12/Pdk2/Acss2	21	refer to figure S3A
UBA	GO:0006084	acetyl-CoA metabolic process	metabolism	5.17766e-11	8.62659e-10	4.65442e-10	Acacb/Dld/Fasn/Pdha1/Hmgcs2/Acaca/Pdhx/Dlat/Acaa2/Ppcs/Acly/Pdk3/Mlycd/Nudt7/Cs/Pdhb/Acot12/Acss2	18	refer to figure S3A
PUB	GO:0033198	response to ATP	other function	0.00359243	0.0121039	0.00673617	Enpp1/Hsp90b1/Casp1/Slc8a1/Nt5e/Asph/Plcg2	7	refer to figure S3A
UBA	GO:0033198	response to ATP	other function	0.00911726	0.0247492	0.0133533	Enpp1/Hsp90b1/Casp1/Slc8a1/Nt5e/Trpm4/Asph	7	refer to figure S3A
NZF	GO:0031670	cellular response to nutrient	other function	0.00414512	0.0152005	0.00899598	Pdia3/Postn/Trim24/Kank2/Snw1/Pdk2	6	refer to figure S3A
RBR	GO:0031670	cellular response to nutrient	other function	0.0199473	0.0481566	0.026158	Pdia3/Postn/Kank2/Snw1/Dcps/Pdk2	6	refer to figure S3A
NZF	GO:0034605	cellular response to heat	other function	0.000216621	0.00128728	0.000761838	Dhx9/Prkaca/Hsp90aa1/Mapt/Hsp90ab1/Ywhae/Vcp/Rasa3/Myof/Eif2s1/Chordc1	11	refer to figure S3A
PUB	GO:0034605	cellular response to heat	other function	0.00506048	0.0162648	0.00905186	Daxx/Dhx9/Hsp90aa1/Mapt/Hsp90ab1/Ywhae/Vcp/Rasa3/Chordc1/Bag3	10	refer to figure S3A
RBR	GO:0034605	cellular response to heat	other function	0.000276344	0.00114355	0.000621161	Tpr/Dhx9/Prkaca/Hsp90aa1/Mapt/Hsp90ab1/Ywhae/Vcp/Rasa3/Myof/Scara5/Chordc1/Bag3	13	refer to figure S3A
UBA	GO:0034605	cellular response to heat	other function	0.000543816	0.00221631	0.00119579	Tpr/Dhx9/Prkaca/Hsp90aa1/Mapt/Hsp90ab1/Ywhae/Vcp/Rasa3/Rbbp7/Chordc1/Htra2/Bag3	13	refer to figure S3A
PUB	GO:0043489	RNA stabilization	RNA regulation	0.00223625	0.00811353	0.00451542	Dhx9/Ybx1/Elavl1/Thrap3/Hnrnpd/Larp1/Syncrip/Hnrnpu/Csde1/Tardbp/Hnrnpa0/Dkc1	12	refer to figure S3A
RBR	GO:0043489	RNA stabilization	RNA regulation	0.000154351	0.000676873	0.000367668	Dhx9/Fus/Ybx1/Elavl1/Thrap3/Hnrnpd/Elavl4/Srsf1/Larp1/Syncrip/Hnrnpu/Csde1/Tardbp/Hnrnpa0/Dkc1	15	refer to figure S3A
UBA	GO:0043489	RNA stabilization	RNA regulation	0.00107369	0.00392129	0.0021157	Dhx9/Myd88/Fus/Ybx1/Elavl1/Thrap3/Hnrnpd/Larp1/Syncrip/Hnrnpu/Csde1/Tardbp/Hnrnpa0/Dkc1	14	refer to figure S3A
NZF	GO:0043489	RNA stabilization	RNA regulation	1.54526e-05	0.000133068	7.87522e-05	Dhx9/Traf2/Mapkapk2/Ybx1/Elavl1/Thrap3/Hnrnpd/Larp1/Syncrip/Hnrnpu/Csde1/Tardbp/Hnrnpa0/Dkc1	14	refer to figure S3A
RBR	GO:0009451	RNA modification	RNA regulation	0.0185992	0.0452286	0.0245676	Mocs3/Fbl/Larp7/Trmt10c/A1cf/Syncrip/Elp1/Aars/Osgep/Nat10/Mepce/Rbm47/Hnrnpab/Dnajb11/Rpusd4/Wtap/Elp4/Dkc1/Hnrnpc	19	refer to figure S3A
NZF	GO:0009451	RNA modification	RNA regulation	0.00130159	0.00583671	0.00345428	Pusl1/Mocs3/Fbl/Larp7/Syncrip/Fbll1/Aars/Mettl2/Osgep/Nat10/Mepce/Rbm47/Hnrnpab/Dnajb11/Rpusd4/Elp4/Dkc1/Hnrnpc	18	refer to figure S3A
PUB	GO:0006403	RNA localization	RNA regulation	1.3569e-12	3.71903e-11	2.06975e-11	Thoc2/Dhx9/Hnrnpa2b1/Mapt/Tcp1/Kif5c/Ssb/Fbl/Tst/Ran/Ybx1/Eif5a/Kpnb1/Cct2/Cct4/Khsrp/Igf2bp2/A1cf/Khdrbs1/Ddx19a/Npm1/Nop58/Xpo1/Lrpprc/Nup214/Hnrnpa3/Poldip3/Nup107/Nup93/Rftn2/Seh1l/Ddx39a/Hnrnpu/Prpf6/Nxf1/Nup155/Igf2bp3/Chtop/Ranbp2/Dkc1/Myo1c/Ddx39b	42	refer to figure S3A
RBR	GO:0006403	RNA localization	RNA regulation	5.98186e-09	6.88657e-08	3.74069e-08	Ckap5/Thoc2/Tpr/Flot1/Dhx9/Hnrnpa2b1/Mapt/Tcp1/Kif5c/Ssb/Fbl/Hnrnpa1/Tst/Ybx1/Kpnb1/Cct2/Cct4/G3bp2/A1cf/Khdrbs1/Npm1/Nop58/Xpo1/Lrpprc/Srsf1/Nup214/Hnrnpa3/Poldip3/Nup107/Rftn2/Hnrnpu/Nxf1/Chtop/Ranbp2/Dkc1/Myo1c/Stau1/Ddx39b	38	refer to figure S3A
UBA	GO:0006403	RNA localization	RNA regulation	3.04607e-10	4.43919e-09	2.39514e-09	Thoc2/Tpr/Dhx9/Hnrnpa2b1/Mapt/Tcp1/Kif5c/Fbl/Tst/Ran/Ybx1/Kpnb1/Cct2/Cct4/G3bp2/Khsrp/Igf2bp2/A1cf/Khdrbs1/Ddx19a/Npm1/Rftn1/Nop58/Xpo1/Lrpprc/Hnrnpa3/Poldip3/Nup107/Nup93/Nup35/Ddx39a/Hnrnpu/Prpf6/Nxf1/Nup155/Igf2bp3/Chtop/Ranbp2/Dkc1/Myo1c/Stau1/Ddx39b	42	refer to figure S3A
NZF	GO:0006403	RNA localization	RNA regulation	4.3451e-05	0.000327217	0.000193654	Dhx9/Hnrnpa2b1/Mapt/Kif5c/Ssb/Fbl/Tst/Ran/Ybx1/Kpnb1/Khsrp/Igf2bp2/Khdrbs1/Npm1/Nop58/Lrpprc/Pcid2/Hnrnpa3/Poldip3/Hnrnpu/Prpf6/Chtop/Dkc1/Myo1c	24	refer to figure S3A
NZF	GO:0016570	histone modification	RNA regulation	0.0021026	0.0086584	0.00512421	Slk/Prkcd/Fbl/H1f5/Brcc3/Cdk5/Ruvbl1/Ube2n/Phb/Prkcb/Smyd1/Wbp2/Fh1/Ctnnb1/Padi2/Ddb1/Dtx3l/Hcfc1/Mapk3/Usp7/Chd4/Rif1/Otub1/Fbll1/Wdr82/Arrb1/Riox2/Ogt/Sirt2/Ing3/Sfpq/Sf3b3/Pwp1/Snw1/Chtop/Wdr61/Sphk2/Prmt1/Sart3/Macroh2a1/Ruvbl2/Baz1b/Mbd3/Actl6a	44	refer to figure S3A
PUB	GO:0016570	histone modification	RNA regulation	0.00208087	0.00768907	0.00427919	Hdac1/Daxx/Slk/Ctbp1/Prkca/Prkcd/Fbl/H1f5/Lmna/Cdk5/Ruvbl1/Phb/Prkcb/Smyd1/Fh1/Ctnnb1/Padi2/Smarca4/Ddb1/Dtx3l/Ppp5c/Rbbp4/Ctcf/Jak2/Usp7/Chd4/Otub1/Vrk1/Wdr82/Arrb1/Prkd2/Ufl1/Riox2/Ppm1f/Sirt2/Ing3/Setd7/Sfpq/Sf3b3/Glyr1/Pwp1/Park7/Chtop/Atg7/Wdr61/Sphk2/Sart3/Macroh2a1/Ruvbl2/Baz1b/Mecp2/Mbd3/Actl6a	53	refer to figure S3A
NZF	GO:0006417	regulation of translation	translation	2.84579e-12	9.75869e-11	5.77539e-11	Dhx9/Hbb-b1/Ncl/Gapdh/Vim/Aco1/Pabpc1/Rpl5/Ddx6/Eef2/Eif3e/Abce1/Rpl26/Ppp1ca/Rps3/Ybx1/Mapk1/Rack1/Rock2/Elavl1/Rps3a1/Ptcd3/Pde12/Khsrp/Niban1/Rc3h1/Igf2bp2/Hnrnpd/Khdrbs1/Caprin1/Fxr1/Npm1/Itga2/Mapk3/Abcf1/Lrpprc/Larp1/Rps9/Eif2s1/Cyfip1/Syncrip/Pelo/Poldip3/Aars/Mrps27/Etf1/Shfl/Eprs/Ago2/Eif3b/Nat10/Hnrnpl/Hnrnpu/Eif4a3/Csde1/Tardbp/Trap1/Rpusd4/Tsfm/Upf1	60	refer to figure S3A
PUB	GO:0006417	regulation of translation	translation	5.13594e-15	1.97982e-13	1.10183e-13	Plxnb2/Dhx9/Eif3d/Hbb-b1/Ncl/Calr/Gapdh/Rpl13a/Vim/Prkca/Aco1/Pabpc1/Rpl5/Shmt1/Pkm/Ddx6/Eef2/Eif5/Abce1/Rpl26/Ppp1ca/Rps3/Ybx1/Eif5a/Rpl22/Rack1/Rock2/Elavl1/Rps3a1/Eif2ak2/Ptcd3/Khsrp/Niban1/Rc3h1/Igf2bp2/Hnrnpd/Khdrbs1/Caprin1/Fxr1/Npm1/Pan3/Eif4g1/Abcf1/Lrpprc/Gigyf2/Larp1/Cyfip1/Syncrip/Pelo/Dapk1/Poldip3/Aars/Mrps27/Pum3/Larp4/Etf1/Guf1/Eprs/Ago2/Eif3b/Nat10/Gspt1/Hnrnpl/Hnrnpu/Eif4a3/Csde1…	75	refer to figure S3A
RBR	GO:0006417	regulation of translation	translation	1.16331e-14	3.09924e-13	1.68347e-13	Plxnb2/Tpr/Tcof1/Impact/Eif6/Dhx9/Eif3d/Ncl/App/Calr/Gapdh/Rpl13a/Vim/Aco1/Pabpc1/Rplp1/Rpl5/Pa2g4/Pkm/Ddx6/Eef2/Eif5/Eif3e/Abce1/Rpl26/Ppp1ca/Rps3/Ybx1/Mapk1/Rpl22/Rack1/Rock2/Elavl1/Rps3a1/Ptcd3/Trmt10c/Grm5/Niban1/Rc3h1/Hnrnpd/Khdrbs1/Caprin1/Fxr1/Elavl4/Npm1/Mapk3/Eif4g1/Abcf1/Lrpprc/Gigyf2/Larp1/Cyfip1/Syncrip/Pelo/Dapk1/Poldip3/Aars/Mrps27/Larp4/Etf1/Guf1/Shfl/Eprs/Eif3b/Nat10/Hnrnpl/Hnrnpu…	79	refer to figure S3A
UBA	GO:0006417	regulation of translation	translation	3.52592e-12	6.90121e-11	3.7235e-11	Plxnb2/Gcn1/Tpr/Tcof1/Dapk3/Dhx9/Eif3d/Hbb-b1/Ncl/Calr/Gapdh/Rpl13a/Vim/Prkca/Aco1/Celf1/Pabpc1/Rpl5/Pkm/Ddx6/Eef2/Pcif1/Eif5/Abce1/Rpl26/Ppp1ca/Rps3/Ybx1/Mapk1/Rack1/Elavl1/Rps3a1/Eif2ak2/Ptcd3/Khsrp/Grm5/Niban1/Rc3h1/Igf2bp2/Hnrnpd/Khdrbs1/Caprin1/Fxr1/Npm1/Mapk3/Abcf1/Lrpprc/Gigyf2/Larp1/Rps9/Cyfip1/Syncrip/Pelo/Dapk1/Poldip3/Aars/Mrps27/Larp4/Etf1/Guf1/Shfl/Eprs/Ago2/Eif3b/Nat10/Hnrnpl/Hnrnpu…	77	refer to figure S3A
PUB	GO:0044843	cell cycle G1/S phase transition	cell cycle	9.56033e-06	7.05672e-05	3.92727e-05	Phb2/Cyp1a1/Rrm1/Itgb1/Anxa1/Camk2a/Rdx/Ptpn6/Cdk5/Rpl26/Rps6/Ppp3ca/Psme1/Psme2/Fhl1/Egfr/Larp7/Ppp2r5c/Eif4g1/Camk2d/Atp2b4/Gigyf2/Dgkz/Dlg1/Gjc2/Kank2/Plcg2/Mepce/Appl2/Appl1/Cacnb4/Plrg1/Camk2g/Nasp/Ppp6c/Ak1	36	refer to figure S3A
RBR	GO:0044843	cell cycle G1/S phase transition	cell cycle	7.95839e-05	0.000375235	0.000203822	Phb2/Cdk14/Cyp1a1/Itgb1/Anxa1/Camk2a/Rdx/Camk2b/Ptpn6/Cdk5/Rpl26/Rps6/Ppp3ca/Psme1/Psme2/Fhl1/Egfr/Larp7/Ppp2r5c/Eif4g1/Camk2d/Atp2b4/Gigyf2/Dgkz/Dlg1/Gjc2/Kank2/Plcg2/Mepce/Appl2/Appl1/Cacnb4/Camk2g/Ppp6c/Ak1/Plcb1	36	refer to figure S3A
UBA	GO:0044843	cell cycle G1/S phase transition	cell cycle	0.000149185	0.000702157	0.000378844	Phb2/Cyp1a1/Rrm1/Itgb1/Anxa1/Camk2a/Rdx/Camk2b/Ptpn6/Cdk5/Rpl26/Rps6/Ppp3ca/Psme1/Psme2/Fhl1/Egfr/Larp7/Cul4a/Ppp2r5c/Camk2d/Atp2b4/E2f7/Gigyf2/Dgkz/Dlg1/Gjc2/Kank2/Mepce/Appl2/Appl1/Lsm10/Cacnb4/Camk2g/Ppp6c/Ak1/Plcb1	37	refer to figure S3A
NZF	GO:0044843	cell cycle G1/S phase transition	cell cycle	0.0130187	0.0395156	0.0233861	Phb2/Cdk14/Cyp1a1/Rrm1/Itgb1/Cdk5/Rpl26/Rps6/Ppp3ca/Psme1/Psme2/Fhl1/Egfr/Larp7/Cul4a/Atp2b4/Dlg1/Kank2/Plcg2/Mepce/Appl1/Ak1	22	refer to figure S3A
PUB	GO:1902751	positive regulation of cell cycle G2/M phase transition	cell cycle	0.0014762	0.00570532	0.00317518	Rrm1/Lmnb1/Hspa2/Vps4b/Npm1/Camk2d/Rcc2/Mecp2	8	refer to figure S3A
UBA	GO:1902751	positive regulation of cell cycle G2/M phase transition	cell cycle	0.0157442	0.0392503	0.0211772	Rrm1/Lmnb1/Hspa2/Vps4b/Npm1/Camk2d/Mecp2	7	refer to figure S3A
NZF	GO:1902751	positive regulation of cell cycle G2/M phase transition	cell cycle	0.00822545	0.0271869	0.0160898	Rrm1/Lmnb1/Hspa2/Vps4b/Npm1/Rcc2	6	refer to figure S3A
NZF	GO:2001242	regulation of intrinsic apoptotic signaling pathway	cell death	4.84469e-09	9.06177e-08	5.36293e-08	Sod1/P4hb/Sod2/Gpx1/Hspb1/Septin4/Map2k1/Cav1/Opa1/Rpl26/Hnrnpk/Rps7/Rps3/Dnaja1/Rack1/Parl/Vdac2/Hsph1/Mtch2/Cyld/Bag5/Dnm1l/Sfpq/Ivns1abp/Nono/Trap1/Rpl11/Armc10/Ndufs3/Pycard/Plscr1/Herpud1	32	refer to figure S3A
PUB	GO:2001242	regulation of intrinsic apoptotic signaling pathway	cell death	9.88124e-07	9.41634e-06	5.24047e-06	Hdac1/Src/P4hb/Gpx1/Cd44/Eno1/Eno1b/Septin4/Opa1/Rpl26/Hnrnpk/Rps7/Rps3/Dnaja1/Rack1/Slc9a3r1/Clu/Vdac2/Hsph1/Ralbp1/Mtch2/Pik3cb/Trim32/Dnm1l/Sfpq/Nono/Park7/Selenos/Trap1/Rpl11/Plscr1/Hyou1	32	refer to figure S3A
RBR	GO:2001242	regulation of intrinsic apoptotic signaling pathway	cell death	1.16097e-08	1.27326e-07	6.91618e-08	Src/Sod1/P4hb/Sod2/Gpx1/Hspb1/Cd44/Eno1/Eno1b/Septin4/Map2k1/Cav1/Opa1/Rpl26/Hnrnpk/Rps7/Rps3/Tpt1/Dnaja1/Rack1/Slc9a3r1/Clu/Vdac2/Hsph1/Ralbp1/Mtch2/Trim32/Bag5/Dnm1l/Sfpq/Nono/Park7/Trap1/Rpl11/Ndufs3/Hyou1/Prkra/Vnn1	38	refer to figure S3A
UBA	GO:2001242	regulation of intrinsic apoptotic signaling pathway	cell death	2.22126e-09	2.81639e-08	1.51957e-08	Src/Sod1/P4hb/Sod2/Gpx1/Hspb1/Cd44/Eno1/Eno1b/Septin4/Map2k1/Opa1/Rpl26/Hnrnpk/Rps7/Rps3/Dnaja1/Rack1/Clu/Parl/Vdac2/Ei24/Hsph1/Ralbp1/Mtch2/Cyld/Trim32/Steap3/Dnm1l/Sfpq/Ivns1abp/Nono/Selenos/Trap1/Rpl11/Armc10/Ndufs3/Plscr1/Hyou1/Prkra/Vnn1	41	refer to figure S3A
NZF	GO:0008360	regulation of cell shape	cell morphology	3.79469e-09	7.19119e-08	4.25589e-08	Pakap/Epb41l2/Coro1a/Aldoa/Spta1/Fn1/Gas2/Icam1/Cfl1/Gna13/Epb41/Epb42/Tpm1/Rac1/Rhog/Mark2/Myh10/Vil1/Myh14/Fmnl3/Cyfip1/Dlg1/Fermt2/Myh9/Wasf3/Arhgdia/Parva/Parvb/Limd1/Epb41l3	30	refer to figure S3A
PUB	GO:0008360	regulation of cell shape	cell morphology	1.86681e-13	5.63344e-12	3.13518e-12	Fmnl2/Plxnb2/Myo10/Pakap/Epb41l2/Wdr1/Coro1a/Spta1/Anxa1/Fn1/Gas2/Cfl1/Ezr/Msn/Rdx/Fyn/Epb41/Epb42/Tpm1/Plxna1/Slc9a3r1/Rhog/Myl12b/Myh10/Vil1/Myh14/Fmnl3/Fblim1/Cyfip1/Dlg1/Fermt2/Sh3kbp1/Myh9/Wasf3/Pxn/Arhgdia/Parva/Fmnl1/Limd1/Epb41l3/Palm	41	refer to figure S3A
RBR	GO:0008360	regulation of cell shape	cell morphology	5.40927e-14	1.31859e-12	7.16242e-13	Fmnl2/Plxnb2/Myo10/Pakap/Epb41l2/Coro1a/Aldoa/Spta1/Anxa1/Fn1/Cfl1/Ezr/Rdx/Gna13/Fyn/Epb41/Epb42/Tpm1/Plxna1/Slc9a3r1/Mark2/Anxa7/Eps8/Myl12b/Ermn/Myh10/Vil1/Crk/Myh14/Fmnl3/Cyfip1/Dlg1/Baiap2/Fermt2/Sh3kbp1/Myh9/Wasf3/Arhgdia/Parva/Cdc42ep4/Ptk2b/Limd1/Epb41l3/Palm	44	refer to figure S3A
UBA	GO:0008360	regulation of cell shape	cell morphology	6.12727e-13	1.35743e-11	7.32391e-12	Fmnl2/Plxnb2/Myo10/Dapk3/Pakap/Epb41l2/Wdr1/Coro1a/Spta1/Anxa1/Fn1/Gas2/Cfl1/Ezr/Msn/Rdx/Fyn/Epb41/Epb42/Tpm1/Rac1/Mark2/Eps8/Myl12b/Myh10/Vil1/Myh14/Fmnl3/Cyfip1/Dlg1/Baiap2/Fermt2/Sh3kbp1/Myh9/Wasf3/Pxn/Arhgdia/Parva/Fmnl1/Cdc42ep4/Ptk2b/Limd1/Epb41l3/Palm	44	refer to figure S3A
NZF	GO:0045785	positive regulation of cell adhesion	cell morphology	1.98383e-10	4.68396e-09	2.77206e-09	Mmrn1/Fga/Lgals9/Capn1/Myadm/Ap3d1/Ilk/Hsd17b12/Agr2/Coro1a/Slc4a1/Hsp90aa1/Spta1/S100a10/Itgb1/P4hb/Cdh1/Nid1/Fn1/Icam1/Prkce/Cfl1/Tgm2/Pnp/Dpp4/Vtn/Dnm2/Tjp1/Crkl/Cav1/Adk/Tpm1/Fermt1/Cdc42/Rps3/Rac1/Ppp3ca/Dab2/Apoa1/Cd36/Flot2/Gpam/Hsph1/Dag1/Tfrc/Itga2/Itga3/Cyld/Epb41l5/Flna/Fermt2/Fgb/Cyrib/Emilin1/Dnaja3/Arpc2/Pycard/Hrg/Iqgap1/Epb41l4b/Dbn1/Afdn/Gsk3b/Ap3b1	64	refer to figure S3A
PUB	GO:0045785	positive regulation of cell adhesion	cell morphology	1.38719e-10	2.84826e-09	1.58514e-09	Rap1gap/Fga/Myo10/Ank3/Lgals9/Capn1/Myadm/Sdc4/Ap3d1/Ilk/Hsd17b12/Coro1a/Slc4a1/Src/Hsp90aa1/Spta1/S100a10/Itgb1/P4hb/Cdh1/Anxa1/Nid1/Rras/Fn1/Dmd/Calr/Cd44/Prkce/Cfl1/Prkca/Tgm2/Pnp/Dpp4/Ptpn6/Vtn/Ptpn11/Dnm2/Tjp1/Crkl/Adk/Tpm1/Fermt1/Cdc42/Rps3/Hspd1/Ppp3ca/Sirpa/Dab2/Jup/Epha4/Cd36/Flot2/Gpam/Hsph1/Jak2/Tfrc/Itga3/Epb41l5/Flna/Prkd2/Ppm1f/Fermt2/Fgb/Fgg/Cyrib/Emilin1/Dnaja3/Arpc2/Hrg/Iqgap1/Ep…	75	refer to figure S3A
RBR	GO:0045785	positive regulation of cell adhesion	cell morphology	1.7644e-12	3.31982e-11	1.80328e-11	Rap1gap/Mmrn1/Fga/Myo10/Ank3/Lgals9/Flot1/Capn1/Myadm/Ap3d1/Ilk/Hsd17b12/Coro1a/Ada/Slc4a1/Src/Hsp90aa1/Spta1/Itgb1/P4hb/Cdh1/Anxa1/Nid1/Fn1/Dmd/Itgb2/Calr/Cd44/Prkce/Cfl1/Tgm2/Pnp/Dpp4/Ptpn6/Vtn/Dnm2/Tjp1/Crkl/Cav1/Efnb1/Adk/Tpm1/Cdc42/Rps3/Hspd1/Ppp3ca/Sirpa/Dab2/Pde4d/Prkcq/Jup/Epha4/Cd36/Elane/Flot2/Gpam/Hsph1/Cd47/Dag1/Itga3/Crk/Magi1/Cspg5/Epb41l5/Flna/Prkd2/Ppm1f/Fermt2/Fgb/Fgg/Cyrib/Emili…	85	refer to figure S3A
UBA	GO:0045785	positive regulation of cell adhesion	cell morphology	2.69055e-13	6.21085e-12	3.35102e-12	Rap1gap/Fga/Myo10/Ank3/Lgals9/Capn1/Myadm/Sdc4/Ap3d1/Ilk/Hsd17b12/Coro1a/Slc4a1/Src/Cd4/Hsp90aa1/Spta1/S100a10/Itgb1/P4hb/Cdh1/Anxa1/Nid1/Rras/Fn1/Dmd/Calr/Cd44/Prkce/Cfl1/Prkca/Tgm2/Pnp/Dpp4/Ptpn6/Vtn/Ptpn11/Dnm2/Tjp1/Itgav/Crkl/Efnb1/Adk/Tpm1/Fermt1/Cdc42/Rps3/Rac1/Hspd1/Ppp3ca/Kifap3/Stx4a/Dab2/Apoa1/Pde4d/Prkcq/Jup/Epha4/Cd36/Fut4/Flot2/Gpam/Hsph1/Cd47/Tfrc/Itga3/Magi1/Cspg5/Cyld/Epb41l5/Flna…	91	refer to figure S3A
NZF	GO:0006096	glycolytic process	metabolism	3.97115e-09	7.50091e-08	4.43919e-08	Hk2/Slc4a4/Actn3/Slc4a1/Aldoa/Enpp1/Pfkl/Gapdh/Hk1/Tpi1/Stat3/Pfkm/Ogdh/Git1/Mtch2/Ogt/Gale/Mpi/Fbp1/Galk1/Pfkp/Entpd5	22	refer to figure S3A
PUB	GO:0006096	glycolytic process	metabolism	1.15491e-08	1.65481e-07	9.20952e-08	Hk2/Slc4a4/Actn3/Slc4a1/Enpp1/Pfkl/Gpd1/Gapdh/Eno1/Eno1b/Hk1/Tpi1/Stat3/Pfkm/Pkm/Ogdh/Git1/Mtch2/Zbtb20/Gale/Tkfc/Galk1/Pfkp/Entpd5	24	refer to figure S3A
RBR	GO:0006096	glycolytic process	metabolism	5.39637e-19	2.25636e-17	1.22562e-17	Hk2/Eif6/Pgam2/Slc4a4/Actn3/Slc4a1/Aldoc/Aldoa/Gpi1/Enpp1/Pgk1/App/Pfkl/Gpd1/Gapdh/Eno1/Eno1b/Eno2/Hk1/Tpi1/Stat3/Pfkm/Pkm/Gck/Ogdh/Git1/Mtch2/Tigar/Ogt/Zbtb20/Gale/Tkfc/Aldob/Mpi/Pgam1/Galk1/Pfkp/Entpd5	38	refer to figure S3A
UBA	GO:0006096	glycolytic process	metabolism	6.89915e-08	7.01278e-07	3.7837e-07	Hk2/Slc4a4/Actn3/Slc4a1/Enpp1/Pfkl/Gapdh/Eno1/Eno1b/Hk1/Tpi1/Stat3/Pfkm/Pkm/Ogdh/Git1/Mtch2/Ogt/Zbtb20/Gale/Tkfc/Pgam1/Galk1/Pfkp/Entpd5	25	refer to figure S3A
NZF	GO:0006979	response to oxidative stress	other function	2.34624e-17	1.77851e-15	1.05256e-15	Endog/Prdx6/Casp6/Gclm/Capn1/Atp2a2/Gpx4/Idh1/Lancl1/Mb/Slc4a1/Sod1/P4hb/Sod2/Mapt/Mpo/Gpx1/Hspb1/Car3/Cfl1/Gstp1/Prdx3/Cryab/Cat/Prkcd/Map2k1/Prdx1/Akr1b3/Gpx3/Aldh2/Aldh3a2/Abcd1/Epx/Ucp3/Rps3/Mapk1/Rack1/Slc8a1/Gclc/Prdx5/Egfr/Ctnnb1/Cd36/Prdx2/Hsph1/Mapk3/Oxsr1/Eif2s1/Aldh3b1/Pdk1/Slc25a24/Aifm2/Naprt/Lonp1/Bag5/Sirt2/Sfpq/Mgst1/Ndufs2/Pycr2/Pycr1/Nono/Trap1/Ppid/Hnrnpm/Msra/Pdk2/Scly/Macroh2…	71	refer to figure S3A
PUB	GO:0006979	response to oxidative stress	other function	1.08268e-16	5.7248e-15	3.18602e-15	Prdx6/Casp6/Capn1/Hyal2/Atp2a2/Hmox2/Gpx4/Idh1/COX1/Slc4a1/Prnp/Src/P4hb/Anxa1/Mapt/Mpo/Gpx1/Car3/Cfl1/Gstp1/Prkca/Cryab/Cat/Aldh1a1/Nfkb1/Prkcd/Prdx1/Fyn/Akr1b3/Aldh2/Aldh3a2/Gsr/Abcd1/Epx/Ucp3/Rps3/Rack1/Slc8a1/Casp3/Gclc/Sirpa/Prdx5/G6pdx/Egfr/Aqp1/Ctnnb1/Cd36/Ermp1/Oxr1/Prdx2/Hsph1/Jak2/Ralbp1/Oxsr1/Aldh3b1/Dapk1/Mapkap1/Slc25a24/Aifm2/Myef2/Naprt/Lonp1/Ero1a/Sirt2/Sfpq/Ndufs2/Als2/Etfdh/Pycr…	80	refer to figure S3A
RBR	GO:0006979	response to oxidative stress	other function	3.45669e-23	2.36509e-21	1.28468e-21	Endog/Prdx6/Casp6/Prdx4/Gclm/Kpna4/Capn1/Hyal2/Impact/Atp2a2/Hmox2/Gpx4/Idh1/Lancl1/COX1/Mb/Slc4a1/Prnp/Src/Apoe/Sod1/P4hb/Sod2/Anxa1/Mapt/Txn1/Mpo/Gpx1/App/Hspb1/Car3/Cfl1/Gstp1/Prdx3/Cryab/Cat/Aldh1a1/Map2k1/Prdx1/Fyn/Akr1b3/Aldh2/Aldh3a2/Gsr/Epx/Rps3/Mapk1/Rack1/Slc8a1/Rgs14/Sirpa/Prdx5/G6pdx/Egfr/Aqp1/Ctnnb1/Cd36/Oxr1/Prdx2/Hsph1/Ralbp1/Mapk3/Crk/Aldh3b1/Dapk1/Pdk1/Mapkap1/Naprt/Lonp1/Bag5/Si…	97	refer to figure S3A
UBA	GO:0006979	response to oxidative stress	other function	7.32641e-18	2.93444e-16	1.58326e-16	Endog/Prdx6/Casp6/Gclm/Capn1/Hyal2/Atp2a2/Hmox2/Idh1/Lancl1/COX1/Slc4a1/Prnp/Src/Sod1/P4hb/Sod2/Anxa1/Mapt/Mpo/Gpx1/Hspb1/Car3/Cfl1/Gstp1/Prdx3/Prkca/Cryab/Cat/Prkcd/Map2k1/Prdx1/Fyn/Akr1b3/Gpx3/Aldh2/Aldh3a2/Gsr/Abcd1/Epx/Ucp3/Rps3/Mapk1/Rack1/Slc8a1/Stx4a/Rgs14/Gclc/G6pdx/Egfr/Aqp1/Ctnnb1/Cd36/Tbc1d24/Ermp1/Oxr1/Prdx2/Hsph1/Ralbp1/Mapk3/Oxsr1/Aldh3b1/Dapk1/Mapkap1/Slc25a24/Aifm2/Myef2/Naprt/Lon…	91	refer to figure S3A
NZF	GO:0006418	tRNA aminoacylation for protein translation	RNA regulation	1.84715e-08	3.12065e-07	1.84686e-07	Rars2/Mars1/Aars/Iars2/Dars2/Lars/Qars/Iars/Yars2/Eprs/Gars/Cars/Farsb/Vars	14	refer to figure S3A
PUB	GO:0006418	tRNA aminoacylation for protein translation	RNA regulation	1.7119e-15	7.3587e-14	4.09534e-14	Sars/Wars/Rars2/Mars2/Mars1/Aars/Iars2/Lars/Qars/Nars/Iars/Farsa/Eprs/Lars2/Dars/Hars2/Gars/Rars/Tars/Cars/Farsb/Vars	22	refer to figure S3A
RBR	GO:0006418	tRNA aminoacylation for protein translation	RNA regulation	1.89943e-13	4.14364e-12	2.25077e-12	Sars/Wars/Hars/Mars1/Aars/Iars2/Tarsl2/Lars/Qars/Nars/Iars/Farsa/Eprs/Yars/Dars/Kars/Gars/Rars/Cars/Farsb/Vars	21	refer to figure S3A
UBA	GO:0006418	tRNA aminoacylation for protein translation	RNA regulation	8.21182e-19	3.70635e-17	1.99974e-17	Sars/Wars/Rars2/Mars1/Aars/Iars2/Dars2/Tarsl2/Lars/Qars/Nars/Iars/Yars2/Farsa/Eprs/Lars2/Yars/Dars/Kars/Gars/Rars/Tars/Cars/Sars2/Farsb/Vars	26	refer to figure S3A
NZF	GO:0008380	RNA splicing	RNA regulation	6.76633e-15	3.78455e-13	2.23977e-13	Rbm25/Prdx6/Eftud2/Dhx15/Clk3/Hnrnph1/Dhx9/Srpk1/Zfp326/Hnrnpa2b1/Ncl/U2af2/Pik3r1/Pabpc1/Usp4/Hnrnpk/Rps13/Snrpd3/Ybx1/Tra2b/Hspa8/Hnrnph2/Larp7/Khsrp/Smu1/Ddx17/Thrap3/Luc7l3/Khdrbs1/Fxr1/Npm1/Snrnp70/Raly/Syncrip/Luc7l2/Hnrnpa3/Ptbp3/Mbnl2/Rbm14/Hnrnpl/Hnrnpu/Rbm39/Sfpq/Eif4a3/Ddx1/Rrp1b/Prpf6/Ivns1abp/Tardbp/Hnrnpll/Sf3b3/Prpf3/Nono/Prpf19/Rtraf/Snw1/Raver1/Luc7l/Hnrnpm/Prpf4/Prmt1/Acin1/Mbnl…	66	refer to figure S3A
PUB	GO:0008380	RNA splicing	RNA regulation	5.78584e-10	1.04442e-08	5.81252e-09	Thoc2/Rbm25/Prdx6/Eftud2/Dhx15/Clk3/Hnrnph1/Prx/Dhx9/Srpk1/Zfp326/Hnrnpa2b1/Ncl/U2af2/Pik3r1/Pabpc1/Hnrnpk/Rps13/Ybx1/Hspa8/Hnrnph2/Larp7/Khsrp/Puf60/Smu1/Ddx17/Thrap3/Luc7l3/Khdrbs1/Fxr1/Npm1/Snrnp70/Snrnp200/Syncrip/Luc7l2/Hnrnpa3/Ptbp3/Rbm14/Hnrnpl/Ddx39a/Hnrnpu/Rbm39/Sfpq/Eif4a3/Ddx1/Rrp1b/Prpf6/Tardbp/Hnrnpll/Sf3b3/Prpf3/Plrg1/Nono/Prpf19/Rtcb/Raver1/Luc7l/Hnrnpm/Prpf4/Acin1/Sart3/Ddx39b/Str…	65	refer to figure S3A
RBR	GO:0008380	RNA splicing	RNA regulation	8.8698e-10	1.16098e-08	6.30629e-09	Thoc2/Rbm25/Prdx6/Eftud2/Dhx15/Hnrnph1/Srpk2/Dhx9/Zfp326/Hnrnpa2b1/Ncl/U2af2/Pik3r1/Pabpc1/Hnrnpa1/Fus/Hnrnpk/Rps13/Snrpd3/Ybx1/Tra2b/Hspa8/Hnrnph2/Larp7/Puf60/Ddx17/Thrap3/Luc7l3/Khdrbs1/Fxr1/Elavl4/Npm1/Snrnp70/Cdc5l/Snrnp200/Srsf1/Syncrip/Luc7l2/Hnrnpa3/Rbm14/Prpf31/Hnrnpl/Hnrnpu/Rbm39/Sfpq/Eif4a3/Rbmxl1/Ddx1/Tardbp/Sf3b3/Prpf3/Nono/Prpf19/Rtcb/Rtraf/Snw1/Raver1/Luc7l/Hnrnpm/Dcps/Wtap/Prmt1/Da…	69	refer to figure S3A
UBA	GO:0008380	RNA splicing	RNA regulation	7.56619e-11	1.23676e-09	6.67288e-10	Thoc2/Rbm25/Ildr2/Prdx6/Eftud2/Dhx15/Clk3/Hnrnph1/Srpk2/Prx/Dhx9/Srpk1/Zfp326/Hnrnpa2b1/Ncl/U2af2/Celf1/Pabpc1/Usp4/Fus/Hnrnpk/Rps13/Ybx1/Tra2b/Hspa8/Hnrnph2/Larp7/Khsrp/Puf60/Smu1/Esrp1/Ddx17/Thrap3/Luc7l3/Khdrbs1/Fxr1/Npm1/Snrnp70/Cdc5l/Syncrip/Luc7l2/Hnrnpa3/Ptbp3/Rbm14/Prpf31/Lsm10/Hnrnpl/Ddx39a/Hnrnpu/Rbm39/Sfpq/Eif4a3/Ddx1/Rrp1b/Prpf6/Ivns1abp/Tardbp/Hnrnpll/Sf3b3/Prpf3/Nono/Prpf19/Rtcb/Rav…	75	refer to figure S3A
NZF	GO:1903311	regulation of mRNA metabolic process	RNA regulation	4.7282e-12	1.52174e-10	9.00596e-11	Rbm25/Prdx6/Dhx9/Srpk1/Hnrnpa2b1/Ncl/Vim/U2af2/Pabpc1/Traf2/Mapkapk2/Hnrnpk/Ybx1/Tra2b/Hspa8/Rock2/Elavl1/Larp7/Pde12/Khsrp/Zc3hav1/Rc3h1/Ddx17/Thrap3/Hnrnpd/Khdrbs1/Fxr1/Npm1/Snrnp70/Larp1/Syncrip/Pcid2/Ptbp3/Mbnl2/Ago2/Hnrnpl/Hnrnpu/Rbm39/Eif4a3/Csde1/Tardbp/Hnrnpab/Prpf19/Snw1/Raver1/Hnrnpa0/Hnrnpm/Upf1/Acin1/Mbnl1/Hnrnpc	51	refer to figure S3A
PUB	GO:1903311	regulation of mRNA metabolic process	RNA regulation	7.14894e-10	1.27397e-08	7.09004e-09	Rbm25/Safb/Gtpbp1/Prdx6/Dhx9/Srpk1/Hnrnpa2b1/Ncl/Vim/U2af2/Pabpc1/Hnrnpk/Ybx1/Hspa8/Rock2/Elavl1/Rnasel/Larp7/Khsrp/Puf60/Zc3hav1/Rc3h1/Ddx17/Thrap3/A1cf/Hnrnpd/Khdrbs1/Fxr1/Npm1/Snrnp70/Pan3/Gigyf2/Larp1/Syncrip/Ahcyl1/Safb2/Ptbp3/Myef2/Ago2/Hnrnpl/Hnrnpu/Rbm39/Eif4a3/Csde1/Tardbp/Hnrnpab/Prpf19/Raver1/Hnrnpa0/Hnrnpm/Upf1/Acin1/Pkp3/Hnrnpc	54	refer to figure S3A
RBR	GO:1903311	regulation of mRNA metabolic process	RNA regulation	8.99399e-09	1.00469e-07	5.45734e-08	Rbm25/Safb/Gtpbp1/Prdx6/Srpk2/Dhx9/Hnrnpa2b1/Ncl/Vim/U2af2/Pabpc1/Fus/Hnrnpk/Ybx1/Tra2b/Hspa8/Rock2/Elavl1/Larp7/Puf60/Rc3h1/Ddx17/Thrap3/A1cf/Hnrnpd/Khdrbs1/Fxr1/Elavl4/Npm1/Snrnp70/Srsf1/Gigyf2/Larp1/Syncrip/Ahcyl1/Safb2/Hnrnpl/Hnrnpu/Rbm39/Eif4a3/Rbmxl1/Csde1/Tardbp/Hnrnpab/Prpf19/Snw1/Raver1/Hnrnpa0/Hnrnpm/Dcps/Upf1/Wtap/Dazap1/Acin1/Hnrnpc	55	refer to figure S3A
UBA	GO:1903311	regulation of mRNA metabolic process	RNA regulation	2.28936e-09	2.89062e-08	1.55961e-08	Rbm25/Safb/Gtpbp1/Prdx6/Srpk2/Dhx9/Srpk1/Hnrnpa2b1/Ncl/Vim/Myd88/U2af2/Celf1/Pabpc1/Fus/Hnrnpk/Ybx1/Tra2b/Hspa8/Elavl1/Rnasel/Larp7/Khsrp/Puf60/Zc3hav1/Rc3h1/Ddx17/Thrap3/A1cf/Hnrnpd/Khdrbs1/Fxr1/Npm1/Snrnp70/Gigyf2/Larp1/Syncrip/Ahcyl1/Safb2/Ptbp3/Myef2/Ago2/Hnrnpl/Hnrnpu/Rbm39/Eif4a3/Csde1/Tbrg4/Tardbp/Hnrnpab/Prpf19/Raver1/Hnrnpa0/Hnrnpm/Upf1/Acin1/Mbnl1/Pkp3/Hnrnpc	59	refer to figure S3A
NZF	GO:0042254	ribosome biogenesis	translation	5.25809e-12	1.6374e-10	9.69044e-11	Rpp30/Ncl/Rpl7a/Rps16/Rpl7/Rpsa/Rplp0/Glul/Rps2/Rpl3/Fbl/Rpl6/Rpl5/Rrp1/Abce1/Rpl26/Rps7/Rps8/Rps14/Rpl23a/Rps6/Ran/Rps15/Rps25/Rps5/Lyar/Mrpl10/Cul4a/Ddx17/Npm1/Nop58/Rpl35/Mybbp1a/Fbll1/Rsl1d1/Efl1/Riox2/Gtpbp10/Nat10/Rrp1b/Mrps2/Pwp1/Mrpl1/Rpusd4/Rpl11/Rps19/Brix1/Pak1ip1/Dkc1/Wdr12	50	refer to figure S3A
PUB	GO:0042254	ribosome biogenesis	translation	2.51344e-11	5.75395e-10	3.20224e-10	Ncl/Rpl7a/Rps16/Rpl7/Rpsa/Rplp0/Rps2/Rpl3/Fbl/Rpl6/Rpl5/Rrp1/Abce1/Rpl26/Rpl27/Rps7/Rps8/Rps14/Rpl23a/Rps6/Ran/Rps24/Rps25/Rps17/Rps5/Rnasel/Lyar/Mrpl10/Ddx17/Tsr1/Npm1/Nop58/Rrp12/Xpo1/Rpl35/Mybbp1a/Rpl24/Rsl1d1/Efl1/Riox2/Gtpbp10/Nat10/Ddx18/Rrp1b/Mrps2/Pwp1/Mrpl1/Rpl11/Rps19/Nop56/Brix1/Pak1ip1/Pes1/Dkc1/Ddx21/Wdr12	56	refer to figure S3A
RBR	GO:0042254	ribosome biogenesis	translation	8.25014e-07	6.14778e-06	3.33939e-06	Eif6/Ncl/Rpl7a/Rps16/Rpl7/Rpsa/Rplp0/Glul/Rps2/Rpl3/Fbl/Rpl6/Rpl5/Pa2g4/Abce1/Rpl26/Rps7/Rps8/Rps14/Rpl23a/Rps6/Rps15/Rps24/Rps5/Lyar/Mrpl10/Ddx17/Tsr1/Npm1/Nop58/Xpo1/Rpl35/Mybbp1a/Rsl1d1/Efl1/Riox2/Gtpbp10/Nat10/Mrps2/Dhx30/Rpl14/Rpusd4/Rpl11/Rps19/Nop56/Brix1/Dkc1/Ddx21/Wdr12	49	refer to figure S3A
UBA	GO:0042254	ribosome biogenesis	translation	1.91568e-09	2.46714e-08	1.33113e-08	Ncl/Rpl7a/Rps16/Rpl7/Rpsa/Rplp0/Rps2/Rpl3/Fbl/Rpl6/Rpl5/Rrp1/Abce1/Rpl26/Rps7/Rps8/Rps14/Rpl23a/Rps6/Ran/Rps24/Rps25/Rps17/Rps5/Rnasel/Lyar/Mrpl10/Cul4a/Ddx17/Tsr1/Npm1/Nop58/Xpo1/Rpl35/Mybbp1a/Rpl24/Rsl1d1/Riox2/Gtpbp10/Nat10/Ddx18/Rrp1b/Mrps2/Nmd3/Pwp1/Mrpl1/Dhx30/Rpl14/Rpl11/Rps19/Nop56/Rpl7l1/Pelp1/Brix1/Pak1ip1/Dkc1/Ddx21/Wdr12	58	refer to figure S3A
PUB	GO:1901990	regulation of mitotic cell cycle phase transition		0.000839513	0.00350285	0.00194944	Phb2/Cyp1a1/Rrm1/Anxa1/Lmnb1/Hspa2/Rdx/Ptpn6/Vps4b/Rpl26/Psme1/Psme2/Fhl1/Egfr/Larp7/Ddb1/Taok1/Ppp2r5c/Hecw2/Eif4g1/Camk2d/Gigyf2/Dgkz/Dlg1/Rcc2/Gjc2/Kank2/Mepce/Appl2/Appl1/Cacnb4/Dync1li1/Vps4a/Plrg1/Cul3/Ak1/Bub3/Mecp2	38
RBR	GO:1901990	regulation of mitotic cell cycle phase transition		0.00154747	0.00521979	0.00283532	Tpr/Phb2/Cyp1a1/Anxa1/App/Lmnb1/Rdx/Ptpn6/Rpl26/Psme1/Psme2/Fhl1/Egfr/Prkcq/Larp7/Ddb1/Taok1/Brsk1/Ppp2r5c/Hecw2/Eif4g1/Camk2d/Gigyf2/Dgkz/Dlg1/Gjc2/Kank2/Mepce/Appl2/Appl1/Babam2/Cacnb4/Dync1li1/Vps4a/Tmod3/Cul3/Ak1/Bub3/Plcb1/Mecp2	40
UBA	GO:1901990	regulation of mitotic cell cycle phase transition		0.000281508	0.0012231	0.000659918	Tpr/Phb2/Cyp1a1/Rrm1/Anxa1/Lmnb1/Hspa2/Rdx/Ptpn6/Vps4b/Brcc3/Rpl26/Psme1/Psme2/Fhl1/Egfr/Prkcq/Larp7/Cul4a/Ddb1/Taok1/Brsk1/Ppp2r5c/Hecw2/Camk2d/E2f7/Gigyf2/Dgkz/Dlg1/Cdc23/Gjc2/Kank2/Mepce/Appl2/Appl1/Babam2/Lsm10/Cacnb4/Dync1li1/Zwint/Cul3/Ak1/Bub3/Plcb1/Mecp2	45
RBR	GO:0006829	zinc ion transport		0.00918367	0.0244105	0.0132595	Ap3d1/Slc30a3/Slc39a7/Slc30a9/Pik3c2a/Slc39a14/Ap3b1	7
UBA	GO:0006829	zinc ion transport		0.013244	0.0339981	0.0183435	Ap3d1/Slc30a3/Slc39a7/Pik3c2a/Slc39a14/Slc30a7/Ap3b1	7
PUB	GO:0042908	xenobiotic transport		1.98535e-05	0.000133888	7.45125e-05	Abcc3/Slc22a1/Slc22a2/Slc2a1/Ralbp1/Slc22a18/Abcg2/Tmem30a/Abcc2/Abcb11/Abcc6	11
RBR	GO:0042908	xenobiotic transport		5.05886e-05	0.000252493	0.000137151	Abcc3/Slc2a1/Gja1/Ralbp1/Slc22a18/Abcg2/Tmem30a/Abcc2/Abcb11/Abcc6/Slc7a5	11
UBA	GO:0042908	xenobiotic transport		1.72188e-05	0.000103931	5.60755e-05	Abcc3/Slc22a2/Slc2a1/Gja1/Atp8b1/Ralbp1/Slc22a18/Abcg2/Tmem30a/Abcc2/Abcb11/Abcc6	12
PUB	GO:0006805	xenobiotic metabolic process		2.36444e-11	5.45464e-10	3.03567e-10	Gsto1/Cyp2j5/Cyp1a1/Gstm1/Gstm2/Gstp1/Gsta4/Gsta3/Cyp2f2/Acsl1/Cbr1/Gstm5/Fmo1/Ugt1a2/Fmo3/Fmo5/Pon3/Ugt1a1/Ugt1a6a/Ugt1a7c/Gstm7/Sult2a8/Nceh1/Cyp2d26/Fmo2/Gstm4/Akr1c13/Abcc2/Cyp2c55/Cyp2s1/Sult1b1/Abcb11/Cyp46a1	33
RBR	GO:0006805	xenobiotic metabolic process		2.29224e-08	2.36733e-07	1.2859e-07	Gsto1/Cyp2j5/Cyp1a1/Gstm1/Gstm2/Gstp1/Cyp2d11/Gsta4/Gsta3/Grin1/Acsl1/Cryz/Cbr1/Gstm5/Fmo3/Fmo5/Ugt1a6a/Ugt1a7c/Gstm7/Nceh1/Gstm4/Akr1c13/Acaa1b/Abcc2/Acaa1a/Cyp2s1/Sult1b1/Abcb11/Cyp46a1/Nos1	30
UBA	GO:0006805	xenobiotic metabolic process		2.46725e-11	4.33776e-10	2.34041e-10	Gsto1/Cyp2j5/Cyp1a1/Gstm1/Gstm2/Gstp1/Cyp2d11/Gsta4/Gsta3/Cyp2f2/Grin1/Acsl1/Cbr1/Gstm5/Fmo1/Ugt1a2/Fmo3/Fmo5/Pon3/Ugt1a1/Ugt1a6a/Ugt1a7c/Gstm7/Nceh1/Cyp2d26/Fmo2/Gstm4/Akr1c13/Fmo4/Abcc2/Cyp2c55/Cyp2s1/Sult1b1/Abcb11/Cyp46a1/Nos1	36
NZF	GO:0006805	xenobiotic metabolic process		8.28452e-12	2.4988e-10	1.47884e-10	Gsto1/Cyp2j5/Cyp1a1/Gstm1/Gstm2/Gstp1/Cyp2d11/Gsta4/Gsta3/Cyp2f2/Acsl1/Cbr1/Gstm5/Cyp2c37/Fmo3/Fmo5/Ugt1a6a/Gstt1/Ugt1a7c/Gstm7/Gstm4/Akr1c13/Fmo4/Abcc2/As3mt/Acaa1a/Cyp2c55/Cyp2s1/Sult1b1/Abcb11	30
PUB	GO:0046618	xenobiotic export		0.000589074	0.00258233	0.00143714	Ralbp1/Slc22a18/Abcg2/Abcc2/Abcb11	5
RBR	GO:0046618	xenobiotic export		0.000937488	0.00336992	0.00183049	Ralbp1/Slc22a18/Abcg2/Abcc2/Abcb11	5
UBA	GO:0046618	xenobiotic export		0.00129144	0.0045972	0.00248039	Ralbp1/Slc22a18/Abcg2/Abcc2/Abcb11	5
PUB	GO:0042178	xenobiotic catabolic process		1.62836e-06	1.45869e-05	8.11803e-06	Gsto1/Cyp1a1/Gstm1/Gstm2/Acsl1/Gstm5/Pon3/Ugt1a1/Gstm7/Gstm4/Abcc2	11
RBR	GO:0042178	xenobiotic catabolic process		5.35906e-08	5.23814e-07	2.84528e-07	Gsto1/Cyp1a1/Gstm1/Gstm2/Acsl1/Cryz/Gstm5/Gstm7/Gstm4/Acaa1b/Abcc2/Acaa1a/Nos1	13
UBA	GO:0042178	xenobiotic catabolic process		1.22604e-07	1.17513e-06	6.34035e-07	Gsto1/Cyp1a1/Gstm1/Gstm2/Acsl1/Gstm5/Pon3/Ugt1a1/Gstm7/Gstm4/Fmo4/Abcc2/Nos1	13
NZF	GO:0042178	xenobiotic catabolic process		1.59108e-07	2.16696e-06	1.28245e-06	Gsto1/Cyp1a1/Gstm1/Gstm2/Acsl1/Gstm5/Gstm7/Gstm4/Fmo4/Abcc2/Acaa1a	11
UBA	GO:0035313	wound healing, spreading of epidermal cells		0.0183695	0.0449064	0.024229	Fermt1/Clasp1/Clasp2/Fermt2/Phldb2	5
UBA	GO:0044319	wound healing, spreading of cells		0.0185615	0.0453028	0.0244428	Cd44/Fermt1/Clasp1/Clasp2/Flna/Fermt2/Phldb2	7
PUB	GO:0042060	wound healing		2.67456e-13	7.91115e-12	4.40279e-12	Fga/Dsp/Sdc4/Entpd2/Pip5k1c/Cask/Papss2/C3/Slc4a1/Cfh/Anxa2/Itgb1/Anxa1/Fn1/Gpx1/Anxa6/Cd44/Prkce/Prkca/Plg/Lyn/Prkcd/Ptpn6/Serpinc1/Alox12/Anxa5/Slc12a2/Tpm1/Fermt1/Abat/Acta2/Rab3a/Serping1/Aqp1/Cnn2/Cd36/Stxbp3/Prdx2/Myh10/Jak2/Vil1/Procr/Scrib/F13a1/Clasp2/Pik3cb/Flna/Fermt2/Fgb/Fermt3/Phldb2/Eppk1/Tspan8/Fgg/Myh9/Nlrp6/Vangl2/Dst/Chmp4b/Hrg/Plek/Epb41l4b/C1galt1c1/Plec/Sytl4/Ppl/Coro1b/Cldn3…	69
RBR	GO:0042060	wound healing		4.20591e-13	8.73235e-12	4.74329e-12	Mmrn1/Fga/Dsp/Pip5k1c/Cask/Papss2/C3/Slc4a1/Cfh/Anxa2/Apoe/Itgb1/Anxa1/Fn1/Gpx1/Anxa6/Cd44/Prkce/F3/Plg/Gja1/Lyn/Gna13/Ptpn6/Serpinc1/Alox12/Anxa5/Cav1/Slc12a2/Tpm1/Abat/Acta2/Rab3a/Actg1/Serping1/Aqp1/Prkcq/Pecam1/Cd36/Trim72/Stxbp3/Prdx2/Myh10/Vil1/Crk/Myof/Lnpk/Scrib/Ubash3b/Clasp2/Flna/Fermt2/Fgb/Phldb2/Eppk1/Tspan8/Cadm4/Fgg/Myh9/Vangl2/Dst/Chmp4b/Chmp2a/Hrg/Plek/Epb41l4b/C1galt1c1/Plec/Syt7…	73
UBA	GO:0042060	wound healing		1.19858e-11	2.21683e-10	1.19607e-10	Fga/Dsp/Sdc4/Entpd2/Pip5k1c/Cask/Papss2/C3/Slc4a1/Cfh/Anxa2/Itgb1/Anxa1/Fn1/Gpx1/Anxa6/Cd44/Prkce/Prkca/Plg/Gja1/Lyn/Klkb1/Prkcd/Ptpn6/Serpinc1/Alox12/Slc12a2/Tpm1/Fermt1/Abat/Acta2/Rab3a/Serping1/Aqp1/Prkcq/Cnn2/Pecam1/Cd36/Stxbp3/Prdx2/Myh10/Vil1/Lnpk/Clasp1/Scrib/Ubash3b/Clasp2/Flna/Fermt2/Fgb/Fermt3/Phldb2/Eppk1/Tspan8/Fgg/Myh9/Vangl2/Dst/Chmp4b/Chmp2a/Hrg/Plek/Myoz1/Epb41l4b/C1galt1c1/Plec/S…	73
NZF	GO:0042060	wound healing		3.97568e-08	6.3622e-07	3.76527e-07	Mmrn1/Fga/Pip5k1c/Cask/Slc4a1/Anxa2/Itgb1/Fn1/Gpx1/Anxa6/Prkce/Plg/Klkb1/Gna13/Prkcd/Alox12/Cav1/Slc12a2/Tpm1/Fermt1/Abat/Acta2/Cnn2/Pecam1/Cd36/Stxbp3/Prdx2/Myh10/Vil1/Myof/Scrib/Flna/Fermt2/Fgb/Phldb2/Eppk1/Tspan8/Myh9/Vangl2/Dst/Hrg/Plek/Epb41l4b/C1galt1c1/Plec/Sytl4/Ppl/Cldn3/Ap3b1	49
RBR	GO:0016055	Wnt signaling pathway		0.0142639	0.0357102	0.0193973	Emd/Cdk14/Csnk2a2/Strn/Ilk/Src/Enpp1/Apoe/Cdh1/App/Cdh2/Cd44/Gnaq/Ctnnd1/Mapk14/Ppm1a/Cav1/Ruvbl1/Slc9a3r1/Tnik/Dab2/Cpe/Egfr/Vcp/Ctnnb1/Mark2/Ddb1/Prickle1/Shisa6/Csnk2a1/Tgfb1i1/Itga3/Ccny/Daam1/Sfrp1/Fermt2/Mark1/Cela1/Vangl2/Lrp1/Amotl1/Scel/Vps35/Wdr61/Cul3/Limd1/Ndrg2/Ruvbl2/Gsk3b	49
UBA	GO:0016055	Wnt signaling pathway		0.0141514	0.0360978	0.0194763	Emd/Ctnnd2/Dapk3/Csnk2a2/Strn/Ilk/Src/Enpp1/Cdh1/Cdh2/Cd44/Gnaq/Ctnnd1/Fermt1/Ruvbl1/Rac1/Tnik/Dab2/Egfr/Vcp/Ctnnb1/Mark2/Smarca4/Ddb1/Prickle1/Shisa6/Dab2ip/Csnk2a1/Kpna1/Tgfb1i1/Itga3/Trpm4/Cyld/Ccny/Daam1/Sfrp1/Scyl2/Fermt2/Mark1/Lrrfip2/Vangl2/Lrp1/Rab5a/Amotl1/Gid8/Scel/Vps35/Wdr61/Cul3/Limd1/Ruvbl2/Gsk3b	52
PUB	GO:0006767	water-soluble vitamin metabolic process		0.00140174	0.00549929	0.00306052	Gsto1/Shmt1/Cblif/Gclc/Mmaa/Aldh1l2/Pdxk/Aldh1l1/Akr1a1	9
UBA	GO:0006767	water-soluble vitamin metabolic process		0.00449583	0.0135089	0.00728862	Gsto1/Gclc/Mmaa/Aldh1l2/Lmbrd1/Pdxk/Aldh1l1/Clybl/Vnn1	9
NZF	GO:0006767	water-soluble vitamin metabolic process		0.00567621	0.0199151	0.0117862	Gsto1/Gclc/Mmaa/Aldh1l2/Pdxk/Aldh1l1/Clybl	7
PUB	GO:0030104	water homeostasis		0.00589507	0.0183358	0.0102044	Sfn/Krt1/Cela2a/Cdh1/Alox12/Akr1b3/Aqp1/Aqp3/Lsr/Gak/Elovl1/Plec	12
RBR	GO:0030104	water homeostasis		0.00175187	0.0058381	0.00317118	Sfn/Krt1/Cela2a/Cdh1/Alox12/Akr1b3/Aqp4/Aqp1/Anxa7/Aqp3/Lsr/Gak/Elovl1/Plec	14
UBA	GO:0030104	water homeostasis		0.00872811	0.0237461	0.0128121	Sfn/Krt1/Cela2a/Cdh1/Alox12/Akr1b3/Aqp4/Aqp1/Aqp3/Lsr/Gak/Elovl1/Plec	13
PUB	GO:0090659	walking behavior		0.00818241	0.0240009	0.0133572	Enpp1/Mapt/Epha4/Oxr1/Agtpbp1/Cacnb4/Arrb2/Atg7/Cend1	9
RBR	GO:0090659	walking behavior		4.31137e-06	2.76157e-05	1.50005e-05	Enpp1/Mapt/Cacna1a/Epha4/Kcnma1/Oxr1/Cntn2/Agtpbp1/Cacnb4/Arrb2/Abhd12/Cntnap2/Atg7/Cend1/Kcnj10	15
UBA	GO:0090659	walking behavior		3.6046e-07	3.20126e-06	1.72722e-06	Enpp1/Mapt/Cacna1a/Epha4/Kcnma1/Oxr1/Cntn2/Agtpbp1/Cacnb4/Arrb2/Abhd12/Cntnap2/Atg7/Htra2/Cend1/Kcnj10/Uchl1	17
UBA	GO:0071625	vocalization behavior		0.000281265	0.00122292	0.000659821	Shank1/Shank3/Dlg4/Nrxn3/Myh14/Shank2/Nlgn3/Cntnap2	8
PUB	GO:0006766	vitamin metabolic process		0.000259933	0.00126268	0.000702721	Gsto1/Rdh16/Enpp1/Gc/Nfkb1/Cbr1/Shmt1/Cblif/Gclc/Mmaa/Aldh1l2/Pdxk/Cbr3/Aldh1l1/Cyp4f14/Akr1a1	16
UBA	GO:0006766	vitamin metabolic process		0.00432981	0.0130933	0.00706442	Lrp2/Gsto1/Rdh16/Enpp1/Cbr1/Gclc/Mmaa/Aldh1l2/Lmbrd1/Pdxk/Cbr3/Aldh1l1/Clybl/Cyp4f14/Vnn1	15
NZF	GO:0006766	vitamin metabolic process		0.00262722	0.0103232	0.00610949	Gsto1/Rdh16/Enpp1/Gc/Cbr1/Gclc/Mmaa/Aldh1l2/Pdxk/Cbr3/Aldh1l1/Clybl	12
NZF	GO:0070561	vitamin D receptor signaling pathway		0.0160094	0.0462769	0.0273876	Trim24/Kank2/Snw1	3
RBR	GO:0008542	visual learning		0.000495506	0.00193479	0.00105095	Ckap5/Itgb1/App/Grin2a/Grin1/Cdk5/Nptn/Rgs14/Pde1b/Atp1a3/Atp1a2/Ndrg4/Nlgn3/Neto1/Mecp2	15
UBA	GO:0008542	visual learning		0.0029371	0.00933943	0.00503903	Syngap1/Itgb1/Grin2a/Grin1/Cdk5/Nptn/Rgs14/Pde1b/Ric8a/Atp1a3/Atp1a2/Nlgn3/Neto1/Mecp2	14
RBR	GO:0007632	visual behavior		0.000285267	0.00117885	0.000640338	Ckap5/Itgb1/App/Grin2a/Grin1/Slc1a2/Cdk5/Nptn/Rgs14/Pde1b/Atp1a3/Atp1a2/Ndrg4/Nlgn3/Neto1/Mecp2	16
UBA	GO:0007632	visual behavior		0.00180274	0.00613217	0.00330857	Syngap1/Itgb1/Grin2a/Grin1/Slc1a2/Cdk5/Nptn/Rgs14/Pde1b/Ric8a/Atp1a3/Atp1a2/Nlgn3/Neto1/Mecp2	15
PUB	GO:0019068	virion assembly		0.00359243	0.0121039	0.00673617	Vps4b/Nedd4/Ddx6/Rab1a/Vps4a/Chmp4b/Pdcd6ip	7
RBR	GO:0019068	virion assembly		4.52857e-05	0.000229131	0.000124461	Apoe/Nedd4/Ddx6/Tsg101/Usp6nl/Vps4a/Vta1/Chmp4b/Chmp2a/Pdcd6ip	10
UBA	GO:0019068	virion assembly		0.00221098	0.00731912	0.00394898	Vps4b/Nedd4/Ddx6/Usp6nl/Chmp4b/Spcs1/Chmp2a/Pdcd6ip	8
NZF	GO:0019068	virion assembly		0.000942692	0.00445882	0.00263882	Vps4b/Nedd4/Ddx6/Tsg101/Usp6nl/Vps4a/Pdcd6ip	7
PUB	GO:0019081	viral translation		1.69286e-07	1.93771e-06	1.07839e-06	Dhx9/Eif3d/Eif3a/Ssb/Eif2d/Pcbp2/Eif3b/Eif3l/Csde1/Eif3f	10
RBR	GO:0019081	viral translation		5.18445e-06	3.24486e-05	1.76257e-05	Dhx9/Eif3d/Eif3a/Ssb/Pcbp2/Shfl/Eif3b/Csde1/Eif3f	9
UBA	GO:0019081	viral translation		8.37352e-05	0.000424146	0.000228845	Dhx9/Eif3d/Eif3a/Shfl/Eif3b/Eif3l/Csde1/Eif3f	8
NZF	GO:0019081	viral translation		4.40136e-06	4.3945e-05	2.60075e-05	Dhx9/Eif3a/Ssb/Pcbp2/Shfl/Eif3b/Csde1/Eif3f	8
PUB	GO:0039694	viral RNA genome replication		0.00182824	0.00687891	0.00382832	Pcbp1/Cdc42/Phb/Rock2/Pcbp2/Trim28/Eea1/Atg7	8
RBR	GO:0039694	viral RNA genome replication		0.000786152	0.00291467	0.00158321	Pi4ka/Pcbp1/Cdc42/Phb/Rock2/Pcbp2/Trim28/Eea1/Atg7	9
UBA	GO:0039694	viral RNA genome replication		0.00527992	0.0154415	0.00833135	Pi4ka/Pcbp1/Cdc42/Phb/Trim28/Eea1/Rab5a/Atg7	8
NZF	GO:0039694	viral RNA genome replication		0.00958278	0.0307385	0.0181917	Pcbp1/Cdc42/Phb/Rock2/Pcbp2/Trim28	6
PUB	GO:0019076	viral release from host cell		0.000237633	0.00116892	0.00065054	Vps4b/Rab7/Ddb1/Trim25/Vps4a/Ist1/Chmp4b/Vapa	8
RBR	GO:0019076	viral release from host cell		0.000472544	0.00185839	0.00100945	Rab7/Ddb1/Tsg101/Vps4a/Ist1/Chmp4b/Chmp2a/Vapa	8
UBA	GO:0019076	viral release from host cell		0.00378315	0.0115625	0.00623847	Vps4b/Rab7/Ddb1/Trim25/Chmp4b/Chmp2a/Vapa	7
NZF	GO:0019076	viral release from host cell		4.64327e-05	0.000346501	0.000205066	Vps4b/Rab7/Ddb1/Tsg101/Trim25/Vps4a/Ist1/Vapa	8
PUB	GO:0016032	viral process		1.33978e-10	2.76996e-09	1.54157e-09	Hdac1/Hyal2/Dhx9/Eif3d/Srpk1/Psmc3/Ltf/P4hb/Ctsb/Slc3a2/Hsp90ab1/Gsn/Bsg/Cfl1/Eif3a/Ssb/Eps15/Vps4b/Nedd4/Rab7/Stom/Ddx6/Pcbp1/Cdc42/Rab1a/Hspa8/Phb/Rock2/Vcp/Eif2ak2/Rnasel/Larp7/Smarca4/Ddb1/Zc3hav1/Eif2d/Trim25/Pcbp2/Trim28/Isg15/Larp1/Eea1/Etf1/Trim32/Eif3b/Hacd3/Eif3l/Mptx1/Vps4a/Oasl1/Csde1/Rrp1b/Tardbp/Ist1/Chmp4b/Atg7/Eif3f/Plscr1/Cul1/Pdcd6ip/Vapa	61
RBR	GO:0016032	viral process		2.57298e-09	3.14237e-08	1.70689e-08	Pi4ka/Hyal2/Srpk2/Dhx9/Eif3d/Psmc3/Ltf/Apoe/P4hb/Ctsb/Hsp90ab1/Gsn/Bsg/Cfl1/Eif3a/Ssb/Eps15/Nedd4/Cav1/Rab7/Stom/Ddx6/Pcbp1/Cdc42/Hspa8/Phb/Fv1/Rock2/Vcp/Larp7/Ddb1/Tsg101/Pcbp2/Dag1/Trim28/Isg15/Larp1/Usp6nl/Eea1/Etf1/Shfl/Trim32/Eif3b/Hacd3/Mptx1/Vps18/Vps4a/Oasl1/Csde1/Tardbp/Trim12a/Ppid/Vta1/Snw1/Ist1/Chmp4b/Atg7/Chmp2a/Eif3f/Pdcd6ip/Vapa/Stau1	62
UBA	GO:0016032	viral process		1.4162e-10	2.20751e-09	1.19105e-09	Pi4ka/Hyal2/Srpk2/Dhx9/Eif3d/Srpk1/Psmc3/Cd4/P4hb/Ctsb/Slc3a2/Hsp90ab1/Gsn/Bsg/Cfl1/Eif3a/Eps15/Itgav/Vps4b/Nedd4/Rab7/Stom/Ddx6/Pcbp1/Cdc42/Gtf2b/Hspa8/Phb/Fv1/Vcp/Eif2ak2/Rnasel/Larp7/Cul4a/Smarca4/Nlrx1/Ddb1/Zc3hav1/Hcfc1/Trim25/Trim28/Isg15/Larp1/Usp6nl/Eea1/Etf1/Shfl/Trim32/Eif3b/Hacd3/Eif3l/Mptx1/Oasl1/Csde1/Rrp1b/Tardbp/Rab5a/Ppid/Chmp4b/Atg7/Spcs1/Chmp2a/Eif3f/Plscr1/Cul1/Pdcd6ip/Vapa/Sta…	68
NZF	GO:0016032	viral process		8.55714e-14	3.97562e-12	2.35285e-12	Dhx9/Srpk1/Psmc3/P4hb/Ctsb/Hsp90ab1/Gsn/Icam1/Bsg/Cfl1/Eif3a/Ssb/Eps15/Vps4b/Nedd4/Cav1/Rab7/Stom/Ddx6/Pcbp1/Cdc42/Pfn1/Hspa8/Phb/Rock2/Vcp/Larp7/Cul4a/Pde12/Ddb1/Zc3hav1/Tsg101/Hcfc1/Trim25/Pcbp2/Dag1/Trim28/Isg15/Larp1/Usp6nl/Etf1/Shfl/Eif3b/Hacd3/Mptx1/Vps4a/Csde1/Rrp1b/Tardbp/Trim12a/Ifitm3/Ppid/Snw1/Ist1/Eif3f/Plscr1/Cul1/Pdcd6ip/Vapa	59
PUB	GO:0019058	viral life cycle		1.55061e-06	1.4059e-05	7.82424e-06	Hyal2/Srpk1/Ltf/P4hb/Ctsb/Slc3a2/Hsp90ab1/Gsn/Bsg/Eps15/Vps4b/Nedd4/Rab7/Stom/Ddx6/Pcbp1/Cdc42/Rab1a/Hspa8/Phb/Rock2/Vcp/Eif2ak2/Rnasel/Ddb1/Zc3hav1/Trim25/Pcbp2/Trim28/Isg15/Larp1/Eea1/Hacd3/Vps4a/Oasl1/Ist1/Chmp4b/Atg7/Plscr1/Pdcd6ip/Vapa	41
RBR	GO:0019058	viral life cycle		5.42877e-07	4.28396e-06	2.32699e-06	Pi4ka/Hyal2/Srpk2/Ltf/Apoe/P4hb/Ctsb/Hsp90ab1/Gsn/Bsg/Eps15/Nedd4/Cav1/Rab7/Stom/Ddx6/Pcbp1/Cdc42/Hspa8/Phb/Rock2/Vcp/Ddb1/Tsg101/Pcbp2/Trim28/Isg15/Larp1/Usp6nl/Eea1/Shfl/Hacd3/Vps18/Vps4a/Oasl1/Trim12a/Ppid/Vta1/Ist1/Chmp4b/Atg7/Chmp2a/Pdcd6ip/Vapa/Stau1	45
UBA	GO:0019058	viral life cycle		1.50439e-06	1.1416e-05	6.15942e-06	Pi4ka/Hyal2/Srpk2/Srpk1/Cd4/P4hb/Ctsb/Slc3a2/Hsp90ab1/Gsn/Bsg/Eps15/Itgav/Vps4b/Nedd4/Rab7/Stom/Ddx6/Pcbp1/Cdc42/Hspa8/Phb/Vcp/Eif2ak2/Rnasel/Ddb1/Zc3hav1/Trim25/Trim28/Isg15/Larp1/Usp6nl/Eea1/Shfl/Hacd3/Oasl1/Rab5a/Ppid/Chmp4b/Atg7/Spcs1/Chmp2a/Plscr1/Pdcd6ip/Vapa/Stau1	46
NZF	GO:0019058	viral life cycle		9.16596e-09	1.63991e-07	9.70532e-08	Srpk1/P4hb/Ctsb/Hsp90ab1/Gsn/Icam1/Bsg/Eps15/Vps4b/Nedd4/Cav1/Rab7/Stom/Ddx6/Pcbp1/Cdc42/Hspa8/Phb/Rock2/Vcp/Pde12/Ddb1/Zc3hav1/Tsg101/Trim25/Pcbp2/Trim28/Isg15/Larp1/Usp6nl/Shfl/Hacd3/Vps4a/Trim12a/Ifitm3/Ppid/Ist1/Plscr1/Pdcd6ip/Vapa	40
PUB	GO:0019079	viral genome replication		3.47594e-05	0.000217702	0.000121158	Srpk1/Ltf/Stom/Pcbp1/Cdc42/Hspa8/Phb/Rock2/Vcp/Eif2ak2/Rnasel/Ddb1/Zc3hav1/Pcbp2/Trim28/Isg15/Larp1/Eea1/Hacd3/Oasl1/Atg7/Plscr1/Vapa	23
RBR	GO:0019079	viral genome replication		0.000159899	0.000700182	0.000380329	Pi4ka/Srpk2/Ltf/Stom/Pcbp1/Cdc42/Hspa8/Phb/Rock2/Vcp/Ddb1/Pcbp2/Trim28/Isg15/Larp1/Eea1/Shfl/Hacd3/Oasl1/Ppid/Atg7/Vapa/Stau1	23
UBA	GO:0019079	viral genome replication		2.26009e-05	0.000132838	7.16717e-05	Pi4ka/Srpk2/Srpk1/Stom/Pcbp1/Cdc42/Hspa8/Phb/Vcp/Eif2ak2/Rnasel/Ddb1/Zc3hav1/Trim28/Isg15/Larp1/Eea1/Shfl/Hacd3/Oasl1/Rab5a/Ppid/Atg7/Plscr1/Vapa/Stau1	26
NZF	GO:0019079	viral genome replication		9.99355e-06	9.06659e-05	5.36579e-05	Srpk1/Stom/Pcbp1/Cdc42/Hspa8/Phb/Rock2/Vcp/Pde12/Ddb1/Zc3hav1/Pcbp2/Trim28/Isg15/Larp1/Shfl/Hacd3/Ifitm3/Ppid/Plscr1/Vapa	21
PUB	GO:0019080	viral gene expression		1.13045e-05	8.05061e-05	4.4804e-05	Hdac1/Dhx9/Eif3d/Psmc3/Eif3a/Ssb/Larp7/Smarca4/Eif2d/Pcbp2/Trim32/Eif3b/Eif3l/Csde1/Rrp1b/Tardbp/Eif3f	17
RBR	GO:0019080	viral gene expression		0.00152956	0.00517968	0.00281353	Dhx9/Eif3d/Psmc3/Eif3a/Ssb/Larp7/Pcbp2/Shfl/Trim32/Eif3b/Csde1/Tardbp/Snw1/Eif3f	14
UBA	GO:0019080	viral gene expression		0.00033034	0.001423	0.000767771	Dhx9/Eif3d/Psmc3/Eif3a/Gtf2b/Larp7/Smarca4/Shfl/Trim32/Eif3b/Eif3l/Csde1/Rrp1b/Tardbp/Spcs1/Eif3f	16
NZF	GO:0019080	viral gene expression		5.09521e-05	0.000374407	0.000221582	Dhx9/Psmc3/Eif3a/Ssb/Pfn1/Larp7/Pcbp2/Shfl/Eif3b/Csde1/Rrp1b/Tardbp/Snw1/Eif3f	14
RBR	GO:0039702	viral budding via host ESCRT complex		0.00635032	0.017867	0.00970509	Tsg101/Vps4a/Chmp4b/Chmp2a/Pdcd6ip	5
NZF	GO:0039702	viral budding via host ESCRT complex		0.0106905	0.0334353	0.0197877	Vps4b/Tsg101/Vps4a/Pdcd6ip	4
PUB	GO:0046755	viral budding		0.0142568	0.0386832	0.0215283	Vps4b/Nedd4/Vps4a/Chmp4b/Pdcd6ip	5
RBR	GO:0046755	viral budding		0.000814155	0.00300185	0.00163057	Nedd4/Tsg101/Vps4a/Vta1/Chmp4b/Chmp2a/Pdcd6ip	7
NZF	GO:0046755	viral budding		0.00544323	0.0191912	0.0113577	Vps4b/Nedd4/Tsg101/Vps4a/Pdcd6ip	5
PUB	GO:0098876	vesicle-mediated transport to the plasma membrane		2.14632e-11	5.02911e-10	2.79885e-10	Akap5/Sec16a/Ank3/Vps26c/Rabep1/Dnm2/Vps26a/Csk/Nsf/Rab7/Rab10/Stx1b/Rack1/Micall2/Snx27/Arhgap1/Arhgap44/Sptbn1/Gga2/Scrib/Ehd2/Snx17/Vps35l/Vps53/Dennd1a/Golph3l/Vps39/Snx4/Golph3/Acsl3/Vps35/Ehd4/Actn2/Ehd3/Arl3/Ehd1	36
RBR	GO:0098876	vesicle-mediated transport to the plasma membrane		1.40343e-09	1.79026e-08	9.72446e-09	Akap5/Sec16a/Ank3/Vps26c/Exoc4/Rabep1/Dnm2/Vps26a/Csk/Nsf/Rab7/Snap25/Stx1b/Rack1/Micall2/Snx27/Arhgap1/Arhgap44/Sptbn1/Scrib/Ndrg4/Snx17/Prepl/Dennd1a/Golph3l/Snap47/Rab14/Snx4/Golph3/Vps35/Actn2/Ccdc22/Stx6/Ehd3/Ehd1	35
UBA	GO:0098876	vesicle-mediated transport to the plasma membrane		1.58205e-10	2.4534e-09	1.32371e-09	Akap5/Sec16a/Ank3/Exoc4/Dnm2/Nsf/Rab7/Rab10/Stx1b/Rack1/Stx4a/Micall2/Lyplal1/Snx27/Arhgap1/Arhgap44/Sptbn1/Scrib/Ehd2/Snx17/Vps35l/Prepl/Vps52/Dennd1a/Golph3l/Vps39/Gripap1/Rab14/Snx4/Golph3/Acsl3/Vps35/Ehd4/Actn2/Stx6/Ehd3/Arl3/Ehd1	38
NZF	GO:0098876	vesicle-mediated transport to the plasma membrane		5.01675e-07	6.16377e-06	3.64784e-06	Arfgef2/Vps26c/Rabep1/Dnm2/Vps26a/Nsf/Rab7/Rab10/Rack1/Lypla1/Arhgap1/Sptbn1/Scrib/Ehd2/Snx17/Snap47/Vps39/Rab14/Golph3/Vps35/Ehd4/Actn2/Ccdc22/Ehd3/Ehd1	25
PUB	GO:0099003	vesicle-mediated transport in synapse		4.95919e-18	3.11083e-16	1.73127e-16	Apba1/Akap5/Dgki/Bin1/Ap3d1/Atp2a2/Pip5k1c/Cask/Syn1/Camk2a/Prkar1b/Cdh2/Prkce/Prkca/Plaa/Canx/Dnm2/Syt1/Syt2/Nedd4/Ppp3cb/Cdk5/Dnajc5/Stx1b/Rab3a/Prkcg/Prkcb/Ap2m1/Ctnnb1/Fcho2/Snap91/Syn2/Cltc/Git1/Picalm/Cyfip1/Amph/Cadps/Dnajc6/Scrib/Ppfia2/Nlgn3/Ston2/Dnm3/Btbd9/Trim9/Dnm1l/Dennd1a/Iqsec1/Cacnb4/Sirt2/Pls3/Erc1/Atad1/Ap2b1/Vps35/Rapgef4/Rims2/Sv2a/Numb/Gsk3b/Ap3b1	62
RBR	GO:0099003	vesicle-mediated transport in synapse		2.24494e-45	1.1264e-42	6.11845e-43	Apba1/Akap5/Dgki/Bin1/Stx1a/Slc32a1/Hap1/Ap3d1/Atp2a2/Pip5k1c/Cask/Ddc/Bsn/Syn1/Prkaca/Camk2a/Prkar1b/Cdh2/Prkce/Plaa/Napb/Canx/Dnm1/Dnm2/Syt1/Syt2/Nedd4/Ppp3cb/Cdk5/Ctbp2/Rims4/Ppfia3/Snap25/Dnajc5/Stx1b/Usp46/Rab3a/Actg1/Prkcb/Ap2m1/Cacna1a/Apba2/Ctnnb1/Slc17a7/Fcho2/Unc13a/Stxbp5l/Brsk1/Snap91/Grik5/Pacsin1/Sh3gl1/Sh3gl2/Sh3gl3/Syn2/Cltc/Git1/Nlgn2/Nrxn3/Erc2/Cspg5/Picalm/Cyfip1/Amph/Cadps/Dna…	101
UBA	GO:0099003	vesicle-mediated transport in synapse		1.00415e-36	2.7753e-34	1.4974e-34	Akap5/Dgki/Stx1a/Hap1/Ap3d1/Atp2a2/Pip5k1c/Cask/Bsn/Syn1/Prkaca/Camk2a/Prkar1b/Cdh2/Prkce/Prkca/Plaa/Canx/Dnm1/Dnm2/Syt1/Syt2/Nedd4/Ppp3cb/Cdk5/Ctbp2/Rims4/Ppfia3/Dnajc5/Stx1b/Usp46/Rab3a/Prkcg/Prkcb/Stx4a/Ap2m1/Cacna1a/Apba2/Ctnnb1/Fcho2/Tbc1d24/Unc13a/Brsk1/Abca13/Snap91/Grik5/Sh3gl1/Syn2/Cltc/Git1/Nlgn2/Nrxn3/Erc2/Cspg5/Picalm/Cyfip1/Amph/Cadps/Dnajc6/Scrib/Slc17a6/Ppfia2/Nlgn3/Ston2/Dnm3/Prep…	94
NZF	GO:0099003	vesicle-mediated transport in synapse		1.06448e-10	2.62071e-09	1.55099e-09	Ap3d1/Atp2a2/Pip5k1c/Cask/Prkaca/Cdh2/Prkce/Plaa/Canx/Dnm2/Nedd4/Ppp3cb/Cdk5/Ctbp2/Usp46/Prkcb/Ap2m1/Ctnnb1/Stxbp5l/Snap91/Sh3gl1/Sh3gl2/Cltc/Git1/Picalm/Cyfip1/Amph/Cadps/Dnajc6/Scrib/Dnm3/Dnm1l/Snap47/Sirt2/Pls3/Atad1/Ap2b1/Vps35/Sv2a/Numb/Gsk3b/Ap3b1/Septin5	43
PUB	GO:0098927	vesicle-mediated transport between endosomal compartments		0.00339911	0.0115396	0.00642213	Coro1a/Src/Ezr/Msn/Rdx/Rab7/Dab2/Pik3c3/Flna	9
RBR	GO:0098927	vesicle-mediated transport between endosomal compartments		0.000480245	0.0018813	0.00102189	Coro1a/Src/Ezr/Rdx/Map2k1/Rab7/Mapk1/Dab2/Mapk3/Flna/Hook3	11
UBA	GO:0098927	vesicle-mediated transport between endosomal compartments		9.33152e-06	6.01033e-05	3.24283e-05	Coro1a/Src/Ezr/Msn/Rdx/Map2k1/Rab21/Rab7/Mapk1/Dab2/Mapk3/Flna/Hook3/Rab5a	14
NZF	GO:0098927	vesicle-mediated transport between endosomal compartments		0.00292492	0.0112637	0.00666606	Coro1a/Map2k1/Rab21/Rab7/Mapk1/Dab2/Mapk3/Flna	8
PUB	GO:0047496	vesicle transport along microtubule		0.00715181	0.0215091	0.0119705	Ap3d1/Map2/Rab1a/Pafah1b1/Kif5b/Madd/Dync1h1/Ap3b1/Mecp2	9
RBR	GO:0047496	vesicle transport along microtubule		5.78486e-07	4.49428e-06	2.44123e-06	Hap1/Ap3d1/Map2/Map2k1/Kif5a/Pafah1b1/Kif5b/Trim46/Madd/Ap3m2/Ndel1/Dync1h1/Ap3b2/Rasgrp1/Ap3b1/Mecp2	16
UBA	GO:0047496	vesicle transport along microtubule		1.47239e-06	1.11872e-05	6.03597e-06	Hap1/Ap3d1/Dync1i1/Map2/Map2k1/Kif5a/Kif5b/Trim46/Madd/Ap3m2/Ndel1/Dync1h1/Ap3b2/Rasgrp1/Ap3b1/Mecp2	16
NZF	GO:0047496	vesicle transport along microtubule		7.20343e-05	0.000504806	0.000298754	Ap3d1/Map2/Map2k1/Pafah1b1/Kif5b/Trim46/Madd/Ap3m2/Ndel1/Dync1h1/Ap3b1	11
PUB	GO:0030050	vesicle transport along actin filament		3.1683e-07	3.41708e-06	1.90171e-06	Myo1e/Myo1a/Myo1b/Actn4/Myo7a/Myo1g/Myo19/Myo1d/Myo7b/Myo1c	10
RBR	GO:0030050	vesicle transport along actin filament		8.76467e-06	5.26667e-05	2.86079e-05	Myo1e/Myo1a/Myo1b/Actn4/Myo7a/Myo1g/Myo19/Myo1d/Myo1c	9
UBA	GO:0030050	vesicle transport along actin filament		1.27203e-07	1.21536e-06	6.5574e-07	Myo1e/Myo1a/Myo1b/Actn4/Myo7a/Myo1g/Myo19/Myo1d/Myo5a/Myo7b/Myo1c	11
NZF	GO:0030050	vesicle transport along actin filament		7.32575e-05	0.000509706	0.000301654	Myo1e/Myo1a/Myo1b/Actn4/Myo1g/Myo1d/Myo1c	7
RBR	GO:0048199	vesicle targeting, to, from or within Golgi		0.00264452	0.00834083	0.00453063	Sec16a/Sec16b/Arfgap2/Tmed9/Tmed10/Cul3	6
UBA	GO:0048199	vesicle targeting, to, from or within Golgi		0.00376694	0.0115625	0.00623847	Sec16a/Pef1/Sec16b/Arfgap2/Cul3/Preb	6
UBA	GO:0048207	vesicle targeting, rough ER to cis-Golgi		0.000757121	0.00290919	0.00156963	Sec16a/Pef1/Sec16b/Cul3/Preb	5
RBR	GO:0006903	vesicle targeting		8.94767e-05	0.000415054	0.000225452	Sec16a/Exoc4/Scrib/Clasp2/Sec16b/Nlgn1/Arfgap2/Tmed9/Tmed10/Cul3/Pclo	11
UBA	GO:0006903	vesicle targeting		3.25815e-05	0.000183647	9.90853e-05	Sec16a/Exoc4/Clasp1/Scrib/Pef1/Clasp2/Sec16b/Nlgn1/Arfgap2/Cul3/Pclo/Preb	12
PUB	GO:0016050	vesicle organization		1.40069e-12	3.82152e-11	2.12679e-11	Shroom2/Sec16a/Sec22b/Sdcbp/Sdc4/Ap3d1/Pip4k2a/Coro1a/S100a10/Anxa1/Ap1m1/Syt1/Syt2/Vps4b/Rab7/Stx1b/Rab1a/Pafah1b1/Rab3a/Stam/Ap2m1/Myo7a/Sec23a/Aqp1/Sec24a/Sec31a/Snap91/Kif5b/Prkci/Dlg4/Pik3c3/Sort1/Picalm/Cadps/Snph/Pip4k2b/Ankfy1/Eea1/Dnm3/Trim9/Septin8/Golph3l/Vps39/Vps4a/Sec16b/Als2/Golph3/Sec23b/Chmp4b/Gnai3/Cul3/Myo18a/Pdcd6ip/Coro1c/Vapa/Ap3b1/Uso1	57
RBR	GO:0016050	vesicle organization		3.24847e-17	1.1438e-15	6.21299e-16	Sec16a/Sec22b/Sdcbp/Stx1a/Syt3/Ap3d1/Pip4k2a/Coro1a/Anxa1/Ap1m1/Dnm1/Syt1/Syt2/Rab7/Snap25/Stx1b/Pafah1b1/Rab3a/Stam/Ap2m1/Myo7a/Aqp1/Trim72/Ccdc136/Slc17a7/Sec24a/Washc4/Sec31a/Unc13a/Tsg101/Snap91/Grik5/Kif5b/Dlg4/Sort1/Picalm/Cadps/Pip4k2b/Eea1/Hook3/Dnm3/Washc5/Septin8/Unc13c/Agfg1/Golph3l/Vps18/Snap47/Vps4a/Rab14/Sec16b/Als2/Arfgap2/Tmed9/Golph3/Tmed10/Sec23b/Chmp4b/Gnai3/Stx12/Stx6/Cul3/Myo…	69
UBA	GO:0016050	vesicle organization		2.39286e-17	9.15951e-16	4.94195e-16	Shroom2/Sec16a/Sec22b/Sdcbp/Stx1a/Syt3/Sdc4/Ap3d1/Pip4k2a/Coro1a/S100a10/Anxa1/Dnm1/Syt1/Syt2/Vps4b/Rab7/Stx1b/Rab3a/Stam/Stx4a/Ap2m1/Myo7a/Sec23a/Aqp1/Ccdc136/Sec31a/Unc13a/Snap91/Grik5/Kif5b/Prkci/Dlg4/Sqstm1/Sort1/Picalm/Cadps/Snph/Pip4k2b/Ankfy1/Pef1/Eea1/Hook3/Stx16/Dnm3/Washc5/Trim9/Septin8/Stx5a/Golph3l/Vps39/Rab14/Sec16b/Als2/Arfgap2/Rab5a/Golph3/Sec23b/Chmp4b/Abcb6/Gnai3/Stx6/Cul3/Myo18a…	72
NZF	GO:0016050	vesicle organization		1.672e-09	3.41574e-08	2.0215e-08	Arfgef2/Sec22b/Sdcbp/Ap3d1/Pip4k2a/Coro1a/S100a10/Ap1m1/Vps4b/Rab7/Pafah1b1/Ap2m1/Sec23a/Sec31a/Tsg101/Snap91/Kif5b/Prkci/Sqstm1/Sort1/Picalm/Cadps/Snph/Pip4k2b/Ankfy1/Dnm3/Washc5/Septin8/Snap47/Vps39/Vps4a/Rab14/Golph3/Sec23b/Gnai3/Cltrn/Cul3/Myo18a/Pdcd6ip/Coro1c/Preb/Vapa/Ap3b1/Uso1	44
PUB	GO:0051648	vesicle localization		8.35089e-15	3.11854e-13	1.73556e-13	Shroom2/Myo1e/Sec16a/Dpysl2/Dctn1/Sdcbp/Sdc4/Ap3d1/Myo1a/Syn1/Cdh2/Map2/Kif5c/Vps4b/Myo1b/Cdk5/Rab7/Actn4/Rab1a/Pafah1b1/Rab3a/Stam/Myo7a/Ctnnb1/Myo1g/Myo19/Myo1d/Snap91/Kif5b/Syn2/Picalm/Madd/Scrib/Clasp2/Ppfia2/Nlgn3/Dnm3/Vps4a/Sec16b/Dctn2/Myo7b/Dync1h1/Cul3/Myo1c/Pdcd6ip/Ap3b1/Uso1/Mecp2	48
RBR	GO:0051648	vesicle localization		4.00542e-25	3.65403e-23	1.98482e-23	Tanc2/Myo1e/Sec16a/Dpysl2/Dctn1/Sdcbp/Exoc4/Hap1/Cops5/Ap3d1/Myo1a/Syn1/Cdh2/Map2/Kif5c/Map2k1/Kif5a/Dnm1/Myo1b/Cdk5/Rab7/Actn4/Pafah1b1/Rab3a/Stam/Myo7a/Ctnnb1/Myo1g/Myo19/Myo1d/Tsg101/Snap91/Kif5b/Syn2/Nlgn2/Picalm/Trim46/Madd/Scrib/Clasp2/Ppfia2/Nlgn3/Dnm3/Ap3m2/Vps4a/Sec16b/Nlgn1/Arfgap2/Tmed9/Dctn2/Tpgs1/Tmed10/Vps33a/Chmp2a/Ndel1/Dync1h1/Cul3/Ap3b2/Pclo/Myo1c/Pdcd6ip/Rasgrp1/Ap3b1/Uso1/Mecp2	65
UBA	GO:0051648	vesicle localization		2.22273e-27	2.63589e-25	1.42218e-25	Tanc2/Shroom2/Myo1e/Sec16a/Dpysl2/Dctn1/Sdcbp/Exoc4/Hap1/Sdc4/Ap3d1/Myo1a/Dync1i1/Syn1/Cdh2/Map2/Kif5c/Map2k1/Kif5a/Dnm1/Vps4b/Myo1b/Cdk5/Rab7/Actn4/Rab3a/Stam/Myo7a/Ctnnb1/Myo1g/Myo19/Myo1d/Snap91/Kif5b/Syn2/Nlgn2/Picalm/Trim46/Clasp1/Madd/Scrib/Pef1/Clasp2/Ppfia2/Nlgn3/Dnm3/Steap3/Ap3m2/Sec16b/Myo5a/Nlgn1/Arfgap2/Dctn2/Tpgs1/Myo7b/Vps33a/Chmp2a/Ndel1/Dync1h1/Cul3/Ap3b2/Pclo/Myo1c/Pdcd6ip/Preb/M…	70
NZF	GO:0051648	vesicle localization		9.35695e-12	2.80757e-10	1.66158e-10	Myo1e/Dpysl2/Dctn1/Sdcbp/Ap3d1/Myo1a/Cdh2/Map2/Kif5c/Map2k1/Vps4b/Myo1b/Cdk5/Rab7/Actn4/Pafah1b1/Ctnnb1/Myo1g/Myo1d/Tsg101/Snap91/Kif5b/Picalm/Trim46/Madd/Scrib/Dnm3/Ap3m2/Vps4a/Dctn2/Ndel1/Dync1h1/Cul3/Myo1c/Pdcd6ip/Preb/Ap3b1/Uso1	38
RBR	GO:0099500	vesicle fusion to plasma membrane		7.41632e-05	0.000352714	0.00019159	Stx1a/Syt1/Syt2/Snap25/Stx1b/Rab3a/Grik5/Snap47/Syt7	9
UBA	GO:0099500	vesicle fusion to plasma membrane		0.000127773	0.000610887	0.0003296	Stx1a/Syt1/Syt2/Stx1b/Rab3a/Stx4a/Grik5/Syt7/Syt9	9
PUB	GO:0006906	vesicle fusion		8.11903e-05	0.000455932	0.00025374	Sec22b/Pip4k2a/Coro1a/Anxa1/Syt1/Syt2/Rab7/Stx1b/Rab3a/Kif5b/Snph/Pip4k2b/Ankfy1/Eea1/Trim9/Septin8/Vps39/Vps4a/Gnai3/Uso1	20
RBR	GO:0006906	vesicle fusion		3.4185e-06	2.23426e-05	1.21362e-05	Sec22b/Stx1a/Syt3/Pip4k2a/Coro1a/Anxa1/Syt1/Syt2/Rab7/Snap25/Stx1b/Rab3a/Grik5/Kif5b/Pip4k2b/Eea1/Septin8/Snap47/Vps4a/Gnai3/Stx12/Stx6/Syt7/Uso1	24
UBA	GO:0006906	vesicle fusion		7.31636e-08	7.3872e-07	3.98571e-07	Sec22b/Stx1a/Syt3/Pip4k2a/Coro1a/Anxa1/Syt1/Syt2/Rab7/Stx1b/Rab3a/Stx4a/Grik5/Kif5b/Snph/Pip4k2b/Ankfy1/Eea1/Stx16/Trim9/Septin8/Stx5a/Vps39/Gnai3/Stx6/Syt7/Syt9/Uso1	28
NZF	GO:0006906	vesicle fusion		0.00121168	0.00547919	0.00324269	Sec22b/Pip4k2a/Coro1a/Rab7/Kif5b/Snph/Pip4k2b/Ankfy1/Septin8/Snap47/Vps39/Vps4a/Gnai3/Cltrn/Uso1	15
PUB	GO:0006904	vesicle docking involved in exocytosis		0.00878538	0.0254819	0.0141814	Camk2a/Ncam1/Rab10/Stx1b/Rab3a/Stxbp3/Rims2/Plek	8
RBR	GO:0006904	vesicle docking involved in exocytosis		3.45957e-07	2.86127e-06	1.55421e-06	Exoc4/Camk2a/Ncam1/Ctbp2/Ppfia3/Stx1b/Rab3a/Unc13a/Stxbp3/Unc13c/Vps18/Rims1/Rims2/Plek/Septin5	15
UBA	GO:0006904	vesicle docking involved in exocytosis		8.49932e-07	6.84853e-06	3.69508e-06	Exoc4/Camk2a/Ncam1/Ctbp2/Ppfia3/Rab10/Stx1b/Rab3a/Stx4a/Unc13a/Stxbp3/Scfd2/Rims1/Rims2/Plek	15
PUB	GO:0048278	vesicle docking		0.00945006	0.0269647	0.0150067	Camk2a/Ncam1/Syt1/Rab10/Stx1b/Rab3a/Stxbp3/Rims2/Plek/Uso1	10
RBR	GO:0048278	vesicle docking		2.46446e-09	3.02827e-08	1.64491e-08	Exoc4/Stx1a/Camk2a/Ncam1/Syt1/Ctbp2/Ppfia3/Stx1b/Rab3a/Unc13a/Stxbp3/Ndrg4/Unc13c/Vps18/Rims1/Rims2/Stx12/Plek/Stx6/Uso1/Septin5	21
UBA	GO:0048278	vesicle docking		8.58819e-09	1.01053e-07	5.45226e-08	Exoc4/Stx1a/Camk2a/Ncam1/Syt1/Ctbp2/Ppfia3/Rab10/Stx1b/Rab3a/Stx4a/Unc13a/Stxbp3/Scfd2/Stx16/Stx5a/Rims1/Rims2/Plek/Stx6/Uso1	21
PUB	GO:0099518	vesicle cytoskeletal trafficking		1.4772e-07	1.71384e-06	9.53804e-07	Myo1e/Ap3d1/Myo1a/Map2/Myo1b/Actn4/Rab1a/Pafah1b1/Myo7a/Myo1g/Myo19/Myo1d/Kif5b/Madd/Ppfia2/Myo7b/Dync1h1/Myo1c/Ap3b1/Mecp2	20
RBR	GO:0099518	vesicle cytoskeletal trafficking		4.29806e-12	7.72496e-11	4.1961e-11	Tanc2/Myo1e/Hap1/Ap3d1/Myo1a/Map2/Map2k1/Kif5a/Myo1b/Actn4/Pafah1b1/Myo7a/Myo1g/Myo19/Myo1d/Kif5b/Trim46/Madd/Ppfia2/Ap3m2/Ndel1/Dync1h1/Ap3b2/Myo1c/Rasgrp1/Ap3b1/Mecp2	27
UBA	GO:0099518	vesicle cytoskeletal trafficking		4.76728e-13	1.07184e-11	5.78304e-12	Tanc2/Myo1e/Hap1/Ap3d1/Myo1a/Dync1i1/Map2/Map2k1/Kif5a/Myo1b/Actn4/Myo7a/Myo1g/Myo19/Myo1d/Kif5b/Trim46/Madd/Ppfia2/Ap3m2/Myo5a/Myo7b/Ndel1/Dync1h1/Ap3b2/Myo1c/Rasgrp1/Ap3b1/Mecp2	29
NZF	GO:0099518	vesicle cytoskeletal trafficking		1.09952e-07	1.54119e-06	9.12109e-07	Myo1e/Ap3d1/Myo1a/Map2/Map2k1/Myo1b/Actn4/Pafah1b1/Myo1g/Myo1d/Kif5b/Trim46/Madd/Ap3m2/Ndel1/Dync1h1/Myo1c/Ap3b1	18
RBR	GO:0006901	vesicle coating		0.0033243	0.0102225	0.00555272	Sec16a/Sec16b/Arfgap2/Tmed9/Cul3	5
UBA	GO:0006901	vesicle coating		0.000602946	0.00239506	0.00129224	Sec16a/Pef1/Sec16b/Arfgap2/Cul3/Preb	6
PUB	GO:0035459	vesicle cargo loading		0.000813784	0.00341938	0.00190299	Rab1a/Sec23a/Sec24a/Sec31a/Picalm/Sec23b	6
NZF	GO:0035459	vesicle cargo loading		0.013365	0.0403118	0.0238573	Sec23a/Sec31a/Picalm/Sec23b	4
PUB	GO:0006900	vesicle budding from membrane		3.59996e-11	8.02603e-10	4.46672e-10	Sec16a/Ap3d1/S100a10/Rab1a/Ap2m1/Sec23a/Sec24a/Sec31a/Snap91/Prkci/Picalm/Dnm3/Golph3l/Vps4a/Sec16b/Golph3/Sec23b/Chmp4b/Cul3/Myo18a/Vapa/Ap3b1	22
RBR	GO:0006900	vesicle budding from membrane		3.39418e-11	5.34984e-10	2.90596e-10	Sec16a/Ap3d1/Dnm1/Ap2m1/Trim72/Sec24a/Sec31a/Snap91/Picalm/Dnm3/Golph3l/Vps4a/Sec16b/Arfgap2/Tmed9/Golph3/Tmed10/Sec23b/Chmp4b/Cul3/Myo18a/Vapa/Ap3b1	23
UBA	GO:0006900	vesicle budding from membrane		1.38497e-10	2.16441e-09	1.1678e-09	Sec16a/Ap3d1/S100a10/Dnm1/Ap2m1/Sec23a/Sec31a/Snap91/Prkci/Picalm/Pef1/Dnm3/Golph3l/Sec16b/Arfgap2/Golph3/Sec23b/Chmp4b/Cul3/Myo18a/Preb/Vapa/Ap3b1	23
NZF	GO:0006900	vesicle budding from membrane		1.61011e-08	2.76891e-07	1.63869e-07	Ap3d1/S100a10/Ap2m1/Sec23a/Sec31a/Snap91/Prkci/Picalm/Dnm3/Vps4a/Golph3/Sec23b/Cul3/Myo18a/Preb/Vapa/Ap3b1	17
PUB	GO:0000038	very long-chain fatty acid metabolic process		4.65993e-10	8.62015e-09	4.79736e-09	Pex5/Slc27a2/Acsl1/Abcd1/Hsd17b4/Abcd3/Slc27a5/Elovl5/Hacd3/Slc27a4/Acsl6/Acsbg1/Tecr/Elovl1/Acot2/Acox1	16
RBR	GO:0000038	very long-chain fatty acid metabolic process		1.9356e-08	2.01631e-07	1.09523e-07	Pex5/Slc27a2/Acsl1/Hsd17b4/Abcd3/Slc27a5/Elovl5/Hacd3/Acaa1b/Slc27a4/Acaa1a/Tecr/Elovl1/Acot2/Acox1	15
UBA	GO:0000038	very long-chain fatty acid metabolic process		5.61202e-09	6.75145e-08	3.6427e-08	Pex5/Slc27a2/Acsl1/Abcd1/Abcd3/Slc27a5/Elovl5/Hacd3/Slc27a4/Acsl6/Acsbg1/Tecr/Elovl1/Acox2/Acot2/Acox1	16
NZF	GO:0000038	very long-chain fatty acid metabolic process		2.61031e-08	4.27216e-07	2.52835e-07	Slc27a2/Acsl1/Abcd1/Hsd17b4/Abcd3/Hacd3/Slc27a4/Acaa1a/Acsbg1/Tecr/Elovl1/Acot2/Acox1	13
PUB	GO:0042761	very long-chain fatty acid biosynthetic process		0.0109442	0.0305996	0.0170296	Elovl5/Hacd3/Tecr/Elovl1	4
RBR	GO:0042761	very long-chain fatty acid biosynthetic process		0.0154838	0.0382552	0.0207797	Elovl5/Hacd3/Tecr/Elovl1	4
UBA	GO:0042761	very long-chain fatty acid biosynthetic process		0.019635	0.0471802	0.0254558	Elovl5/Hacd3/Tecr/Elovl1	4
UBA	GO:0003229	ventricular cardiac muscle tissue development		0.0197259	0.0473047	0.0255229	Lrp2/Dsp/Dsg2/Myl3/Tnni3/Tpm1/Ctnnb1/Myh6/Col14a1/Myh7/Ube4b	11
RBR	GO:0099625	ventricular cardiac muscle cell membrane repolarization		0.00933434	0.0247259	0.0134308	Cacna2d1/Gja1/Scn1b/Akap9/Ank2/Nos1ap	6
UBA	GO:0099625	ventricular cardiac muscle cell membrane repolarization		0.00293553	0.00933934	0.00503898	Cacna2d1/Wdr1/Gja1/Scn1b/Akap9/Ank2/Nos1ap	7
PUB	GO:0086005	ventricular cardiac muscle cell action potential		0.00056331	0.00249502	0.00138855	Dsp/Bin1/Dsg2/Dsc2/Jup/Gpd1l/Dlg1/Ank2	8
RBR	GO:0086005	ventricular cardiac muscle cell action potential		3.19224e-05	0.000168305	9.14212e-05	Dsp/Bin1/Dsg2/Cav1/Dsc2/Jup/Gpd1l/Ctnna3/Dlg1/Ank2	10
UBA	GO:0086005	ventricular cardiac muscle cell action potential		0.000342165	0.00146663	0.00079131	Dsp/Dsg2/Dsc2/Jup/Gpd1l/Ctnna3/Trpm4/Dlg1/Ank2	9
RBR	GO:0042311	vasodilation		0.0145317	0.0363052	0.0197205	Apoe/Sod1/Sod2/Gpx1/Gja1/Pla2g6/G6pdx/Kcnma1/Cps1/Nos1	10
UBA	GO:0042311	vasodilation		0.00861761	0.023456	0.0126555	Sod1/Sod2/Gpx1/Gja1/Pla2g6/G6pdx/Kcnma1/Itga1/Cps1/Gucy1a1/Nos1	11
RBR	GO:0042310	vasoconstriction		0.00214023	0.0069769	0.00378976	Fga/Atp2b1/Faah/Mgll/Cyp2j5/Ace/Gja1/Map2k1/Cav1/Acta2/Slc8a1/G6pdx/Atp1a2/Pde5a/Fgb/Fgg/Add3/Nos1	18
UBA	GO:0042310	vasoconstriction		0.0045203	0.013514	0.00729138	Fga/Atp2b1/Faah/Mgll/Cyp2j5/Ace/Gja1/Map2k1/Tbxas1/Acta2/Slc8a1/G6pdx/Atp1a2/Trpm4/Fgb/Fgg/Add3/Nos1	18
NZF	GO:0042310	vasoconstriction		0.00333624	0.0127285	0.007533	Fga/Atp2b1/Mgll/Cyp2j5/Ace/Icam1/Map2k1/Cav1/Dock4/Acta2/Slc8a1/Atp1a2/Pde5a/Fgb	14
PUB	GO:0010232	vascular transport		1.52868e-05	0.000105839	5.89023e-05	Slc22a1/Slc22a2/Slc2a1/Cd36/Slc27a1/Abcg2/Abcc2/Slc27a4/Lrp1	9
RBR	GO:0010232	vascular transport		3.4293e-05	0.000179546	9.7527e-05	Apoe/Slc2a1/Gja1/Cd36/Slc27a1/Abcg2/Abcc2/Slc27a4/Lrp1	9
UBA	GO:0010232	vascular transport		5.97248e-05	0.0003141	0.000169471	Slc22a2/Slc2a1/Gja1/Cd36/Slc27a1/Abcg2/Abcc2/Slc27a4/Lrp1	9
NZF	GO:0010232	vascular transport		0.00141467	0.00624513	0.00369599	Cd36/Slc27a1/Abcg2/Abcc2/Slc27a4/Lrp1	6
PUB	GO:0003018	vascular process in circulatory system		2.48882e-07	2.75383e-06	1.53259e-06	Fga/Atp2b1/Faah/Slc22a1/Capn1/Mgll/Cyp2j5/Slc22a2/Ace/Gpx1/Slc2a1/Tjp1/Cdh5/Acta2/Rock2/Slc8a1/Gclc/Pla2g6/G6pdx/Cd36/Mylk3/Abr/Slc27a1/Ocln/Atp1a2/Abcg2/Cps1/Pde5a/Fermt2/Fgb/Fgg/Abcc2/Slc27a4/Cbs/Lrp1/Gucy1a1/Plec/Add3/Akap12/Tjp2	40
RBR	GO:0003018	vascular process in circulatory system		2.65507e-09	3.22953e-08	1.75424e-08	Fga/Atp2b1/Faah/Gclm/Capn1/Mgll/Cyp2j5/Apoe/Sod1/Ace/Sod2/Gpx1/Slc2a1/Gja1/Map2k1/Tjp1/Cav1/Cdh5/Acta2/Rock2/Slc8a1/Pla2g6/G6pdx/Kcnma1/Cd36/Abr/Slc27a1/Ocln/Sh3gl2/Atp1a2/Abcg2/Cps1/Pde5a/Fermt2/Fgb/Fgg/Amot/Abcc2/Slc27a4/Cbs/Lrp1/Ddah1/Plec/Add3/Akap12/Nos1/Tjp2	47
UBA	GO:0003018	vascular process in circulatory system		8.35875e-09	9.8931e-08	5.33776e-08	Fga/Atp2b1/Faah/Gclm/Capn1/Mgll/Cyp2j5/Slc22a2/Sod1/Ace/Sod2/Gpx1/Slc2a1/Gja1/Map2k1/Tbxas1/Tjp1/Cdh5/Acta2/Slc8a1/Gclc/Pla2g6/G6pdx/Kcnma1/Cd36/Mylk3/Itga1/Abr/Slc27a1/Ocln/Bcr/Atp1a2/Abcg2/Trpm4/Cps1/Fermt2/Fgb/Fgg/Amot/Abcc2/Slc27a4/Cbs/Lrp1/Gucy1a1/Plec/Add3/Nos1/Tjp2	48
NZF	GO:0003018	vascular process in circulatory system		5.02657e-08	7.8265e-07	4.63188e-07	Fga/Atp2b1/Gclm/Capn1/Mgll/Cyp2j5/Sod1/Ace/Sod2/Gpx1/Icam1/Map2k1/Tjp1/Cav1/Dock4/Acta2/Rock2/Slc8a1/Gclc/Cd36/Slc27a1/Ocln/Sh3gl2/Atp1a2/Abcg2/Cps1/Pde5a/Fermt2/Fgb/Abcc2/Slc27a4/Cbs/Lrp1/Gucy1a1/Plec/Akap12	36
RBR	GO:0048010	vascular endothelial growth factor receptor signaling pathway		0.00372563	0.0112837	0.00612916	Hspb1/Nedd4/Mapk14/Prkcb/Myof/Prkd2/Epn2/Cadm4/Emilin1/Ptk2b	10
NZF	GO:0014829	vascular associated smooth muscle contraction		0.0163164	0.046958	0.0277907	Atp2b1/Map2k1/Dock4/Acta2/Slc8a1	5
PUB	GO:1990874	vascular associated smooth muscle cell proliferation		0.00255063	0.00907142	0.00504851	Src/Enpp1/Gnai2/Gstp1/Tpm1/Cnn1/Pdcd4/Jak2/Camk2d/Mfn2/Gnai3/Ddx39b	12
RBR	GO:1990874	vascular associated smooth muscle cell proliferation		0.00575385	0.016505	0.00896528	Src/Enpp1/Gnai2/Sod2/Gstp1/Gna13/Tpm1/Cnn1/Camk2d/Mfn2/Gnai3/Ddx39b	12
UBA	GO:1990874	vascular associated smooth muscle cell proliferation		0.0098729	0.0265975	0.0143505	Src/Enpp1/Gnai2/Sod2/Gstp1/Tpm1/Cnn1/Pdcd4/Camk2d/Mfn2/Gnai3/Ddx39b	12
NZF	GO:1990874	vascular associated smooth muscle cell proliferation		0.0127561	0.0388812	0.0230107	Enpp1/Gnai2/Sod2/Gstp1/Gna13/Tpm1/Cnn1/Pdcd4/Gnai3	9
NZF	GO:1904738	vascular associated smooth muscle cell migration		0.0127624	0.0388812	0.0230107	Enpp1/Gna13/Tpm1/Dock4/Lrp1/Iqgap1	6
UBA	GO:1905288	vascular associated smooth muscle cell apoptotic process		0.0103882	0.0276045	0.0148938	Sod2/Gapdh/Pdcd4/Mfn2	4
PUB	GO:0007033	vacuole organization		6.29021e-05	0.000363482	0.000202288	Sec22b/Atp2a2/Pip4k2a/Ppt1/Tpp1/Coro1a/Man2a1/Rab7/Tmem165/Rab1a/Hspa8/Myo7a/Sting1/Pik3c2a/Pik3c3/Mfn2/Pip4k2b/Rab3gap2/Scfd1/Vps4a/Pip4k2c/Snx4/Rab1b/Chmp4b/Atg7/Vps35/Bag3/Ap3b1/Mtm1	29
RBR	GO:0007033	vacuole organization		1.39217e-06	9.90809e-06	5.38194e-06	Sec22b/Atp2a2/Pip4k2a/Ppt1/Coro1a/Ctsd/Man2a1/Rab7/Hspa8/Myo7a/Pik3c2a/Mfn2/Pip4k2b/Atg4b/Rab3gap2/Hook3/Washc5/Arfip2/Vps18/Vps4a/Rab14/Pip4k2c/Snx4/Vmp1/Atg3/Nsfl1c/Rab1b/Vps33a/Chmp4b/Atg7/Vps35/Stx12/Bag3/Syt7/Ap3b1	35
UBA	GO:0007033	vacuole organization		0.000504043	0.00205976	0.00111133	Sec22b/Atp2a2/Pip4k2a/Ppt1/Tpp1/Coro1a/Man2a1/Rab7/Tmem165/Hspa8/Myo7a/Sting1/Pik3c2a/Mfn2/Pip4k2b/Rab3gap2/Scfd1/Hook3/Washc5/Rab14/Pip4k2c/Snx4/Rab1b/Vps33a/Chmp4b/Atg7/Vps35/Bag3/Syt7/Ap3b1	30
NZF	GO:0007033	vacuole organization		0.00467462	0.0169161	0.0100113	Sec22b/Atp2a2/Pip4k2a/Ppt1/Coro1a/Man2a1/Rab7/Hspa8/Sting1/Irgm1/Pik3c2a/Pip4k2b/Washc5/Arfip2/Vps4a/Rab14/Pip4k2c/Rab1b/Vps35/Ap3b1	20
PUB	GO:0007034	vacuolar transport		3.07497e-07	3.32241e-06	1.84902e-06	Bin1/Scarb2/Ap3d1/Ap1g2/Lamp1/Ap1g1/Vps4b/Nedd4/Rab7/Hspa8/Stam/Vcp/Clu/Snx27/Dtx3l/Sort1/Ankfy1/Vps53/Scyl2/Vps39/Vps4a/Lrp1/Als2/Gak/Chmp4b/Vps35/Cacng3/Ehd3/Ap3b1/Mtm1	30
RBR	GO:0007034	vacuolar transport		8.18391e-07	6.12322e-06	3.32605e-06	Bin1/Ap3d1/Cacng2/Ap1g1/M6pr/Nedd4/Rab7/Atp6v0d1/Hspa8/Stam/Vcp/Clu/Snx27/Dtx3l/Gprasp1/Tsg101/Sort1/Hook3/Vps18/Vps4a/Lrp1/Als2/Gak/Ubxn6/Vta1/Vps33a/Chmp4b/Chmp2a/Vps35/Ehd3/Ap3b1	31
UBA	GO:0007034	vacuolar transport		1.20661e-06	9.4651e-06	5.10683e-06	Ap3d1/Ap1g2/Cacng2/Lamp1/Ap1g1/Vps4b/Nedd4/Rab7/Atp6v0d1/Hspa8/Stam/Vcp/Clu/Snx27/Dtx3l/Gprasp1/Sort1/Ankfy1/Hook3/Vps52/Scyl2/Vps39/Lrp1/Als2/Gak/Vps33a/Chmp4b/Chmp2a/Vps35/Cacng3/Ehd3/Ap3b1	32
NZF	GO:0007034	vacuolar transport		0.00558631	0.0196596	0.0116349	Ap3d1/Ap1g1/Vps4b/Nedd4/Rab7/Hspa8/Vcp/Dtx3l/Tsg101/Sort1/Ankfy1/Vps39/Vps4a/Lrp1/Vps35/Ehd3/Ap3b1	17
PUB	GO:0009650	UV protection		0.00382007	0.0126664	0.00704924	Gpx1/Cat/Sdf4/Mfap4	4
UBA	GO:0009650	UV protection		0.00708028	0.0198248	0.0106963	Gpx1/Cat/Sdf4/Mfap4	4
NZF	GO:0009650	UV protection		0.00161911	0.00689166	0.00407862	Gpx1/Cat/Sdf4/Mfap4	4
PUB	GO:0006063	uronic acid metabolic process		0.000144674	0.000757606	0.00042163	Prkce/Ugt1a2/Ugt1a1/Ugt1a6a/Ugt1a7c/Akr1a1	6
RBR	GO:0006063	uronic acid metabolic process		0.0154838	0.0382552	0.0207797	Prkce/Ugt1a6a/Ugt1a7c/Akr1a1	4
UBA	GO:0006063	uronic acid metabolic process		0.00311584	0.00975899	0.0052654	Prkce/Ugt1a2/Ugt1a1/Ugt1a6a/Ugt1a7c	5
PUB	GO:0001655	urogenital system development		0.00738847	0.0220841	0.0122904	Myo1e/Ube3a/Ap1b1/Ilk/Col4a1/Enpp1/Cfh/Ace/Anxa1/Nid1/Cd44/Enpep/Cat/Gsta3/Fkbp4/Ctnnd1/Akr1b3/Crkl/Sec61a1/Anxa4/Aqp1/Ctnnb1/Epha4/Lama5/Lamb2/Itga3/Dlg1/Tacstd2/Nup107/Snx17/Kank2/Sfrp1/Tns2/Sgpl1/Basp1/Vangl2/Epcam/Ap2b1/Ampd2/Arl3/Bag6	41
UBA	GO:0001655	urogenital system development		0.018574	0.045315	0.0244494	Lrp2/Myo1e/Ube3a/Ap1b1/Cyp4a14/Ilk/Col4a1/Enpp1/Cfh/Ace/Anxa1/Nid1/Cd44/Enpep/Cat/Gsta3/Fkbp4/Ctnnd1/Akr1b3/Crkl/Pcnt/Sec61a1/Anxa4/Aqp1/Ctnnb1/Epha4/Gcnt1/Lama5/Lamb2/Itga3/Dlg1/Nup107/Snx17/Kank2/Sfrp1/Sgpl1/Basp1/Vangl2/Epcam/Ap2b1/Ampd2/Maged1/Col4a4/Arl3/Bag6	45
PUB	GO:0019627	urea metabolic process		0.000589074	0.00258233	0.00143714	Otc/Ass1/Fh1/Cps1/Nags	5
RBR	GO:0019627	urea metabolic process		0.00811596	0.0219821	0.0119404	Ass1/Fh1/Cps1/Nags	4
UBA	GO:0019627	urea metabolic process		0.0103882	0.0276045	0.0148938	Ass1/Fh1/Cps1/Nags	4
NZF	GO:0019627	urea metabolic process		0.000198393	0.00119805	0.000709032	Arg2/Ass1/Fh1/Cps1/Nags	5
PUB	GO:0000050	urea cycle		0.000341372	0.00161368	0.000898063	Otc/Ass1/Fh1/Cps1/Nags	5
RBR	GO:0000050	urea cycle		0.00550561	0.0158609	0.00861542	Ass1/Fh1/Cps1/Nags	4
UBA	GO:0000050	urea cycle		0.00708028	0.0198248	0.0106963	Ass1/Fh1/Cps1/Nags	4
NZF	GO:0000050	urea cycle		0.000113506	0.000736382	0.000435805	Arg2/Ass1/Fh1/Cps1/Nags	5
PUB	GO:0046415	urate metabolic process		0.00550032	0.0173951	0.00968091	Pnp/Abcg2/Slc22a12/Gckr/Prps1	5
RBR	GO:0046415	urate metabolic process		0.00841986	0.0226524	0.0123045	Pnp/Uox/Abcg2/Gckr/Prps1	5
UBA	GO:0046415	urate metabolic process		0.011262	0.0293463	0.0158336	Pnp/Abcg2/Slc22a12/Gckr/Prps1	5
NZF	GO:0046415	urate metabolic process		0.000232319	0.0013657	0.000808251	Pnp/G6pc/Abcg2/Slc22a12/Gckr/Prps1	6
PUB	GO:0033559	unsaturated fatty acid metabolic process		6.46677e-05	0.000371529	0.000206767	Ptgis/Mgll/Cyp2j5/Gpx4/Anxa1/Gpx1/Gstp1/Plaa/Cyp2f2/Ephx2/Alox12/Abcd1/Gstm7/Ces2e/Ptges2/Cyp2d26/Akr1c18/Ces2c/Cyp2c55/Cyp2s1/Cyp4f14/Acox1/Decr2	23
UBA	GO:0033559	unsaturated fatty acid metabolic process		4.51509e-05	0.000246455	0.000132973	Ptgis/Mgll/Cyp4a14/Cyp2j5/Anxa1/Gpx1/Gstp1/Cyp2d11/Plaa/Cyp2f2/Ephx2/Tbxas1/Alox12/Abcd1/Sco1/Dagla/Gstm7/Ces2e/Ptges2/Cyp2d26/Daglb/Cyp2c55/Cyp2s1/Cyp4f14/Acox1/Decr2	26
NZF	GO:0033559	unsaturated fatty acid metabolic process		5.40721e-06	5.25446e-05	3.10969e-05	Ptgis/Mgll/Cyp2j5/Gpx4/Gpx1/Gstp1/Cyp2d11/Plaa/Cyp2f2/Alox12/Abcd1/Cyp2c37/Gstm7/Ptges2/Akr1c18/Akr1c21/Cyp2c55/Prxl2b/Cyp2s1/Acox1/Mapk9/Decr2	22
UBA	GO:0006636	unsaturated fatty acid biosynthetic process		0.00637811	0.0181957	0.00981735	Ptgis/Anxa1/Tbxas1/Alox12/Abcd1/Sco1/Ptges2/Daglb/Decr2	9
NZF	GO:0006636	unsaturated fatty acid biosynthetic process		0.00752308	0.0252862	0.0149648	Ptgis/Alox12/Abcd1/Ptges2/Prxl2b/Mapk9/Decr2	7
PUB	GO:0046049	UMP metabolic process		0.00213013	0.00777015	0.00432432	Umps/Upp2/Dpyd/Nt5c3/Dpys	5
RBR	GO:0046049	UMP metabolic process		0.0203476	0.0485007	0.0263449	Upp2/Dpyd/Nt5c3/Dpys	4
UBA	GO:0046049	UMP metabolic process		0.000602946	0.00239506	0.00129224	Umps/Upp1/Upp2/Dpyd/Nt5c3/Dpys	6
PUB	GO:0006047	UDP-N-acetylglucosamine metabolic process		0.000341372	0.00161368	0.000898063	Gfpt1/B4galnt2/Uap1l1/Gne/Pgm3	5
RBR	GO:0006047	UDP-N-acetylglucosamine metabolic process		0.00550561	0.0158609	0.00861542	Gfpt1/Uap1l1/Gne/Pgm3	4
UBA	GO:0006047	UDP-N-acetylglucosamine metabolic process		0.000757121	0.00290919	0.00156963	Gfpt1/B4galnt2/Uap1l1/Gne/Pgm3	5
NZF	GO:0006047	UDP-N-acetylglucosamine metabolic process		0.0160094	0.0462769	0.0273876	Gfpt1/Gne/Pgm3	3
PUB	GO:0043162	ubiquitin-dependent protein catabolic process via the multivesicular body sorting pathway		0.0176016	0.0458054	0.0254921	Plaa/Vps4b/Nedd4/Stam/Vps4a/Chmp4b	6
RBR	GO:0043162	ubiquitin-dependent protein catabolic process via the multivesicular body sorting pathway		0.00761836	0.0209453	0.0113772	Plaa/Nedd4/Stam/Tsg101/Vps4a/Chmp4b/Chmp2a	7
NZF	GO:0043162	ubiquitin-dependent protein catabolic process via the multivesicular body sorting pathway		0.00593312	0.0206655	0.0122302	Plaa/Vps4b/Nedd4/Tsg101/Vps4a/Rnf115	6
PUB	GO:0030433	ubiquitin-dependent ERAD pathway		0.00236737	0.00850575	0.0047337	Hsp90b1/Calr/Hspa5/Canx/Psmc6/Vcp/Faf2/Trim25/Os9/Selenos/Ccdc47/Dnajc10/Usp14/Bag6	14
RBR	GO:0030433	ubiquitin-dependent ERAD pathway		0.00222503	0.0072494	0.00393778	Nccrp1/Hsp90b1/Calr/Hspa5/Canx/Cav1/Psmc6/Vcp/Faf2/Fbxo2/Sgta/Os9/Sgtb/Dnajc10/Dnajb2	15
UBA	GO:0030433	ubiquitin-dependent ERAD pathway		0.00019474	0.000889568	0.00047996	Nccrp1/Hsp90b1/Calr/Hspa5/Canx/Psmc6/Vcp/Faf2/Stt3b/Trim25/Ecpas/Os9/Derl1/Selenos/Dnajc10/Ube4b/Dnajb2/Bag6	18
NZF	GO:0030433	ubiquitin-dependent ERAD pathway		0.00262722	0.0103232	0.00610949	Nccrp1/Hspa5/Canx/Cav1/Psmc6/Vcp/Trim25/Os9/Dnajc10/Herpud1/Dnajb2/Bag6	12
UBA	GO:0006743	ubiquinone metabolic process		0.0183695	0.0449064	0.024229	Coq8a/Coq3/Aifm2/Coq5/Ndufa9	5
PUB	GO:0032606	type I interferon production		0.00147892	0.00570836	0.00317687	Ptprs/Ap3d1/Dhx9/Hsp90aa1/Gapdh/Ptpn11/Nploc4/Hspd1/Sirpa/Sting1/Zc3hav1/Isg15/Ddx58/Plcg2/Zbtb20/Tomm70a/Ap3b1	17
RBR	GO:0032606	type I interferon production		0.020802	0.0494859	0.0268801	Flot1/Nmi/Ap3d1/Dhx9/Hsp90aa1/Gapdh/Hspd1/Sirpa/Traf3/Isg15/Ddx58/Plcg2/Zbtb20/Tbk1/Ap3b1	15
UBA	GO:0032606	type I interferon production		0.00153126	0.00532244	0.00287169	Ptprs/Ap3d1/Dhx9/Hsp90aa1/Gapdh/Myd88/Ptpn11/Hspd1/Sting1/Nlrx1/Zc3hav1/Traf3/Isg15/Polr3g/Ddx58/Zbtb20/Tomm70a/Tbk1/Ap3b1	19
NZF	GO:0032606	type I interferon production		0.00732986	0.0246943	0.0146146	Nmi/Ap3d1/Dhx9/Hsp90aa1/Gapdh/Sting1/Zc3hav1/Isg15/Polr3g/Plcg2/Pycard/Tbk1/Ap3b1	13
PUB	GO:0071706	tumor necrosis factor superfamily cytokine production		0.00595926	0.0184777	0.0102834	Lgals9/Dhx9/Ltf/Ncl/Lpl/Gstp1/Pik3r1/Ptpn6/Ptpn11/Stat3/Hspd1/Sirpa/Acp5/Clu/Cd36/Jak2/Ddx58/Plcg2/Zbtb20/Lrrfip2/Arrb2/Selenos/Sphk2/Akap12	24
RBR	GO:0071706	tumor necrosis factor superfamily cytokine production		0.00552245	0.0159018	0.00863765	Lgals9/Dhx9/Ltf/Ncl/App/Hspb1/Gstp1/Pik3r1/Ptpn6/Stat3/Mapk14/Hspd1/Sirpa/Acp5/Clu/Cd36/Arhgef2/Cd47/Ddx58/Plcg2/Zbtb20/Arrb2/Akap8/Sphk2/Akap12/Rasgrp1	26
PUB	GO:0032640	tumor necrosis factor production		0.00490806	0.0157919	0.00878868	Lgals9/Dhx9/Ltf/Ncl/Lpl/Gstp1/Pik3r1/Ptpn6/Ptpn11/Stat3/Hspd1/Sirpa/Acp5/Clu/Cd36/Jak2/Ddx58/Plcg2/Zbtb20/Lrrfip2/Arrb2/Selenos/Sphk2/Akap12	24
RBR	GO:0032640	tumor necrosis factor production		0.0044933	0.0133931	0.00727497	Lgals9/Dhx9/Ltf/Ncl/App/Hspb1/Gstp1/Pik3r1/Ptpn6/Stat3/Mapk14/Hspd1/Sirpa/Acp5/Clu/Cd36/Arhgef2/Cd47/Ddx58/Plcg2/Zbtb20/Arrb2/Akap8/Sphk2/Akap12/Rasgrp1	26
PUB	GO:0035148	tube formation		0.00122622	0.0048553	0.00270212	Plxnb2/Sdc4/Cdh1/Cfl1/Tgm2/Nckap1/St14/Opa1/Rps7/Ywhaz/Prkacb/Rock2/Vasp/Casp3/Nfib/Ctnnb1/Specc1l/Mthfd1l/Cobl/Scrib/Sfrp1/Bcas3/Luzp1/Vangl2/Mthfd1	25
RBR	GO:0035148	tube formation		0.00906451	0.02416	0.0131234	Plxnb2/Prkaca/Cdh1/Cfl1/Tgm2/Nckap1/Opa1/Rps7/Ywhaz/Prkacb/Rock2/Ctnnb1/Enah/Specc1l/Prickle1/Mthfd1l/Cobl/Scrib/Sfrp1/Bcas3/Luzp1/Vangl2/Mthfd1/Tmed2	24
UBA	GO:0035148	tube formation		0.00146667	0.00511855	0.00276168	Lrp2/Plxnb2/Sdc4/Prkaca/Cdh1/Cfl1/Tgm2/Nckap1/St14/Opa1/Rps7/Ywhaz/Prkacb/Vasp/Nfib/Ctnnb1/Enah/Specc1l/Prickle1/Dab2ip/Mthfd1l/Shank3/Cobl/Scrib/Sfrp1/Luzp1/Vangl2/Mthfd1	28
NZF	GO:0035148	tube formation		0.00152106	0.00659355	0.00390219	Prkaca/Cdh1/Cfl1/Tgm2/Nckap1/Opa1/Rps7/Pfn1/Ywhaz/Prkacb/Rock2/Vasp/Nfib/Ctnnb1/Specc1l/Scrib/Sfrp1/Bcas3/Luzp1/Vangl2/Mthfd1	21
PUB	GO:0060606	tube closure		0.0026915	0.0095212	0.00529883	Plxnb2/Sdc4/Nckap1/St14/Opa1/Rps7/Prkacb/Rock2/Vasp/Casp3/Specc1l/Mthfd1l/Cobl/Scrib/Sfrp1/Vangl2/Mthfd1	17
RBR	GO:0060606	tube closure		0.00736594	0.0204003	0.0110812	Plxnb2/Prkaca/Nckap1/Opa1/Rps7/Prkacb/Rock2/Enah/Specc1l/Prickle1/Mthfd1l/Cobl/Scrib/Sfrp1/Vangl2/Mthfd1/Tmed2	17
UBA	GO:0060606	tube closure		0.00292407	0.00933934	0.00503898	Lrp2/Plxnb2/Sdc4/Prkaca/Nckap1/St14/Opa1/Rps7/Prkacb/Vasp/Enah/Specc1l/Prickle1/Mthfd1l/Cobl/Scrib/Sfrp1/Vangl2/Mthfd1	19
NZF	GO:0060606	tube closure		0.0114029	0.0353372	0.0209133	Prkaca/Nckap1/Opa1/Rps7/Pfn1/Prkacb/Rock2/Vasp/Specc1l/Scrib/Sfrp1/Vangl2/Mthfd1	13
PUB	GO:0006399	tRNA metabolic process		1.05009e-06	9.95916e-06	5.54256e-06	Pusl1/Sars/Ssb/Wars/Thumpd3/Rars2/Ctu2/Mars2/Mars1/Aars/Iars2/Lars/Qars/Nars/Iars/Osgep/Farsa/Eprs/Nat10/Lars2/Ddx1/Dars/Hars2/Rtcb/Gars/Trmt5/Rars/Tars/Cars/Farsb/Vars	31
RBR	GO:0006399	tRNA metabolic process		2.99017e-06	1.96763e-05	1.06879e-05	Mocs3/Sars/Ssb/Wars/Trmt10c/Hars/Mars1/Elp1/Aars/Iars2/Tarsl2/Lars/Qars/Nars/Iars/Osgep/Farsa/Eprs/Nat10/Ddx1/Yars/Dars/Rtcb/Kars/Rtraf/Rpusd4/Gars/Rars/Cars/Elp4/Farsb/Vars	32
UBA	GO:0006399	tRNA metabolic process		1.6967e-06	1.27791e-05	6.8949e-06	Pusl1/Mocs3/Sars/Wars/Rars2/Ctu2/Mars1/Elp1/Aars/Iars2/Dars2/Tarsl2/Lars/Qars/Nars/Iars/Osgep/Yars2/Farsa/Eprs/Nat10/Lars2/Ddx1/Yars/Dars/Rtcb/Kars/Gars/Rars/Tars/Cars/Sars2/Farsb/Vars	34
NZF	GO:0006399	tRNA metabolic process		9.93722e-06	9.0297e-05	5.34396e-05	Pusl1/Mocs3/Rpp30/Ssb/Rars2/Mars1/Aars/Iars2/Dars2/Lars/Mettl2/Qars/Iars/Osgep/Yars2/Eprs/Nat10/Ddx1/Rtraf/Rpusd4/Gars/Cars/Elp4/Farsb/Vars	25
PUB	GO:0043039	tRNA aminoacylation		1.28845e-14	4.66575e-13	2.59663e-13	Sars/Wars/Rars2/Mars2/Mars1/Aars/Iars2/Lars/Qars/Nars/Iars/Farsa/Eprs/Lars2/Dars/Hars2/Gars/Rars/Tars/Cars/Farsb/Vars	22
RBR	GO:0043039	tRNA aminoacylation		1.20688e-12	2.35165e-11	1.27739e-11	Sars/Wars/Hars/Mars1/Aars/Iars2/Tarsl2/Lars/Qars/Nars/Iars/Farsa/Eprs/Yars/Dars/Kars/Gars/Rars/Cars/Farsb/Vars	21
UBA	GO:0043039	tRNA aminoacylation		1.15834e-17	4.57886e-16	2.47049e-16	Sars/Wars/Rars2/Mars1/Aars/Iars2/Dars2/Tarsl2/Lars/Qars/Nars/Iars/Yars2/Farsa/Eprs/Lars2/Yars/Dars/Kars/Gars/Rars/Tars/Cars/Sars2/Farsb/Vars	26
NZF	GO:0043039	tRNA aminoacylation		5.3155e-08	8.18786e-07	4.84574e-07	Rars2/Mars1/Aars/Iars2/Dars2/Lars/Qars/Iars/Yars2/Eprs/Gars/Cars/Farsb/Vars	14
PUB	GO:0006641	triglyceride metabolic process		3.90987e-05	0.000239359	0.00013321	C3/Lpl/Gpx1/Cat/Ptpn11/Ldlr/Acsl1/Cpt1a/Cd36/Slc27a5/Slc27a1/Gpam/Gk/Pck2/Cps1/Acsl5/Acsl6/Lpgat1/Acsl4/Mecp2/Sel1l	21
RBR	GO:0006641	triglyceride metabolic process		0.00118045	0.00412746	0.00224198	C3/Apoe/Gpx1/Cat/Ldlr/Acsl1/Cav1/Cpt1a/Cd36/Slc27a5/Slc27a1/Gpam/Gk/Cps1/Acsl5/Lpgat1/Abhd5/Mecp2/Sel1l	19
UBA	GO:0006641	triglyceride metabolic process		5.47859e-05	0.000295054	0.000159194	C3/Gpx1/Cat/Ptpn11/Ldlr/Acsl1/Lipe/Cpt1a/Apoa1/Cd36/Slc27a5/Slc27a1/Gpam/Gk/Pck2/Cps1/Acsl5/Acsl6/Daglb/Lpgat1/Acsl4/Mecp2/Sel1l	23
NZF	GO:0006641	triglyceride metabolic process		0.000558062	0.00286541	0.00169581	Gpx1/Cat/G6pc/Acsl1/Cav1/Cpt1a/Apoa1/Cd36/Slc27a1/Gpam/Pck2/Cps1/Acsl5/Lpgat1/Acsl4/Sel1l	16
PUB	GO:0019432	triglyceride biosynthetic process		6.11632e-05	0.000354806	0.00019746	C3/Lpl/Ldlr/Acsl1/Slc27a1/Gpam/Pck2/Acsl5/Acsl6/Lpgat1/Acsl4	11
UBA	GO:0019432	triglyceride biosynthetic process		0.00119379	0.00432336	0.00233264	C3/Ldlr/Acsl1/Slc27a1/Gpam/Pck2/Acsl5/Acsl6/Lpgat1/Acsl4	10
NZF	GO:0019432	triglyceride biosynthetic process		0.00567621	0.0199151	0.0117862	Acsl1/Slc27a1/Gpam/Pck2/Acsl5/Lpgat1/Acsl4	7
PUB	GO:0072350	tricarboxylic acid metabolic process		1.79123e-08	2.49478e-07	1.38842e-07	Idh1/Ass1/Glud1/Aco1/Idh3g/Sirt4/Acly/Aco2/Cs/Idh3a	10
RBR	GO:0072350	tricarboxylic acid metabolic process		2.16512e-09	2.68234e-08	1.45701e-08	Idh1/Ass1/Glud1/Aco1/Idh2/Idh3g/Sirt4/Acly/Aco2/Cs/Idh3a	11
UBA	GO:0072350	tricarboxylic acid metabolic process		9.18528e-08	9.12193e-07	4.92168e-07	Idh1/Ass1/Aco1/Idh2/Idh3g/Sirt4/Acly/Aco2/Cs/Idh3a	10
NZF	GO:0072350	tricarboxylic acid metabolic process		4.5735e-08	7.17927e-07	4.24883e-07	Idh1/Ass1/Aco1/Idh3g/Sirt4/Acly/Aco2/Cs/Idh3a	9
PUB	GO:0006099	tricarboxylic acid cycle		1.16092e-11	2.78575e-10	1.55035e-10	Idh1/Mdh2/Mdh1/Aco1/Pdha1/Idh3g/Fh1/Ogdh/Dlat/Sdha/Aco2/Sdhb/Cs/Pdhb/Dlst/Idh3a/Suclg1	17
RBR	GO:0006099	tricarboxylic acid cycle		1.68987e-14	4.44309e-13	2.41343e-13	Idh1/Mdh2/Mdh1/Aco1/Pdha1/Idh2/Idh3g/Fh1/Ogdh/Dlat/Sdha/Aco2/Sdhb/Cs/Pdhb/Dlst/Idh3a/Suclg1/Suclg2/Sucla2	20
UBA	GO:0006099	tricarboxylic acid cycle		6.39286e-14	1.59769e-12	8.62022e-13	Idh1/Mdh2/Mdh1/Aco1/Pdha1/Idh2/Idh3g/Fh1/Ogdh/Dlat/Sdha/Aco2/Sdhb/Cs/Pdhb/Dlst/Idh3a/Suclg1/Suclg2/Sucla2	20
NZF	GO:0006099	tricarboxylic acid cycle		1.4451e-14	7.50018e-13	4.43875e-13	Idh1/Mdh2/Aco1/Pdha1/Idh3g/Fh1/Ogdh/Dlat/Sdha/Aco2/Sdhb/Cs/Pdhb/Dlst/Idh3a/Suclg1/Suclg2/Sucla2	18
PUB	GO:0099550	trans-synaptic signaling, modulating synaptic transmission		0.0186374	0.0479579	0.02669	Gucy1b1/Plg/Nptn/Gucy1a1	4
RBR	GO:0099550	trans-synaptic signaling, modulating synaptic transmission		0.00466548	0.0137565	0.00747236	Gucy1b1/Plg/Nptn/Grm5/Cspg5	5
UBA	GO:0099550	trans-synaptic signaling, modulating synaptic transmission		0.000933171	0.00346246	0.00186815	Gucy1b1/Plg/Nptn/Grm5/Cspg5/Gucy1a1	6
RBR	GO:0099545	trans-synaptic signaling by trans-synaptic complex		0.000937488	0.00336992	0.00183049	Farp1/Nptn/Dag1/Ptprd/Nlgn1	5
UBA	GO:0099545	trans-synaptic signaling by trans-synaptic complex		0.0103882	0.0276045	0.0148938	Farp1/Nptn/Ptprd/Nlgn1	4
UBA	GO:0099541	trans-synaptic signaling by lipid		0.000757121	0.00290919	0.00156963	Grm5/Dagla/Abhd6/Daglb/Plcb1	5
UBA	GO:0099542	trans-synaptic signaling by endocannabinoid		0.000757121	0.00290919	0.00156963	Grm5/Dagla/Abhd6/Daglb/Plcb1	5
PUB	GO:0010970	transport along microtubule		7.81561e-08	9.62851e-07	5.35855e-07	Ap3d1/Dync1i2/Nefm/Mapt/Lamp1/Map1b/Map2/Kif5c/Pura/Cdc42/Rab1a/Pafah1b1/Hspa8/Spg7/Flot2/Kif5b/Agtpbp1/Arhgap21/Map6/Madd/Rhot1/Rhot2/Wasf1/Hnrnpu/Sfpq/Dst/Dync1h1/Copg2/Map1a/Copg1/Arl3/Ap3b1/Mecp2	33
RBR	GO:0010970	transport along microtubule		6.33459e-15	1.75763e-13	9.54721e-14	Hap1/Ap3d1/Dync1i2/Bsn/Sod1/Nefl/Nefm/Mapt/App/Hspb1/Map1b/Nefh/Map2/Kif5c/Map2k1/Kif5a/Pura/Cdc42/Pafah1b1/Hspa8/Flot2/Kif5b/Agtpbp1/Arhgap21/Trim46/Map6/Madd/Camsap3/Rhot1/Ap3m2/Wasf1/Hnrnpu/Sfpq/Dlg2/Dst/Ndel1/Mapk8ip3/Dync1h1/Ap3b2/Copg2/Map1a/Actr10/Copg1/Stau1/Rasgrp1/Ap3b1/Mecp2	47
UBA	GO:0010970	transport along microtubule		3.744e-17	1.38919e-15	7.49526e-16	Hap1/Ap3d1/Dync1i1/Dync1i2/Bsn/Sod1/Nefl/Nefm/Mapt/Lamp1/Hspb1/Map1b/Nefh/Map2/Kif5c/Map2k1/Kif5a/Rab21/Pura/Cdc42/Hspa8/Spg7/Flot2/Kif5b/Agtpbp1/Arhgap21/Trim46/Map6/Madd/Camsap3/Rhot1/Rhot2/Ap3m2/Wasf1/Hnrnpu/Sfpq/Dlg2/Dst/Myo5a/Ndel1/Mapk8ip3/Dync1h1/Ap3b2/Copg2/Map1a/Copg1/Uchl1/Arl3/Stau1/Rasgrp1/Ap3b1/Mecp2	52
NZF	GO:0010970	transport along microtubule		2.5729e-10	6.02541e-09	3.56596e-09	Ap3d1/Dync1i2/Sod1/Mapt/Hspb1/Map1b/Map2/Kif5c/Map2k1/Rab21/Pura/Cdc42/Pafah1b1/Hspa8/Flot2/Kif5b/Agtpbp1/Trim46/Map6/Madd/Rhot1/Rhot2/Ap3m2/Wasf1/Hnrnpu/Sfpq/Dst/Ndel1/Dync1h1/Copg2/Map1a/Copg1/Ap3b1	33
PUB	GO:0150104	transport across blood-brain barrier		9.93428e-06	7.30102e-05	4.06323e-05	Slc22a1/Slc22a2/Slc2a1/Cd36/Slc27a1/Abcg2/Abcc2/Slc27a4/Lrp1	9
RBR	GO:0150104	transport across blood-brain barrier		0.000173049	0.000752837	0.000408931	Apoe/Slc2a1/Cd36/Slc27a1/Abcg2/Abcc2/Slc27a4/Lrp1	8
UBA	GO:0150104	transport across blood-brain barrier		0.000281265	0.00122292	0.000659821	Slc22a2/Slc2a1/Cd36/Slc27a1/Abcg2/Abcc2/Slc27a4/Lrp1	8
NZF	GO:0150104	transport across blood-brain barrier		0.00109766	0.00501079	0.00296549	Cd36/Slc27a1/Abcg2/Abcc2/Slc27a4/Lrp1	6
RBR	GO:0019226	transmission of nerve impulse		4.31853e-05	0.000219425	0.000119189	Ank3/Cntnap1/Cacng2/Sod1/Mag/Gria1/Pafah1b1/Cacna1a/Scn1b/Kcnma1/Myh14/Ntrk3/Nfasc/Nrcam/Tnr/Cacnb4/Cntnap2/Rapgef4/Plec/Dpp6	20
UBA	GO:0019226	transmission of nerve impulse		3.65166e-05	0.000203176	0.000109622	Ank3/Cntnap1/Prx/Cacng2/Sod1/Mag/Gria1/Kcna2/Cacna1a/Scn1b/Kcnma1/Myh14/Ntrk3/Nfasc/Tnr/Cacnb4/Cntnap2/Rapgef4/Cacng3/Plec/Dpp6	21
PUB	GO:0007178	transmembrane receptor protein serine/threonine kinase signaling pathway		0.00106207	0.00429938	0.00239273	Numa1/Lgals9/Sdcbp/Fkbp8/Pakap/Ilk/Got1/Src/Hsp90ab1/Hspa5/Vim/Dnm2/Stat3/Cdh5/Fermt1/Usp9x/Dab2/Col1a2/Glg1/Pdcd4/Jak2/Tgfb1i1/Sptbn1/Itga3/Zyx/Ube2o/Pelo/Nup93/Nceh1/Rbm14/Sfrp1/Fermt2/Appl2/Appl1/Pxn/Arrb2/Lrp1/Trf/Slc33a1/Emilin1/Aspn/Pals1/Htra1/Snx1/Strap	45
NZF	GO:0007178	transmembrane receptor protein serine/threonine kinase signaling pathway		0.00868223	0.0281635	0.0166677	Numa1/Lgals9/Sdcbp/Fkbp8/Pakap/Ilk/Hsp90ab1/Hspa5/Vim/Dnm2/Stat3/Cav1/Fermt1/Dab2/Pdcd4/Tgfb1i1/Sptbn1/Itga3/Mapk3/Snx6/Ube2o/Pelo/Rbm14/Sfrp1/Fermt2/Appl1/Arrb2/Lrp1/Trf/Emilin1/Aspn/Snw1/Pals1/Htra1	34
PUB	GO:0006415	translational termination		0.00213013	0.00777015	0.00432432	Abce1/Eif5a/Etf1/Gspt1/Upf1	5
RBR	GO:0006415	translational termination		0.0203476	0.0485007	0.0263449	Abce1/Etf1/Shfl/Upf1	4
NZF	GO:0006415	translational termination		0.00643523	0.0220806	0.0130678	Abce1/Etf1/Shfl/Upf1	4
PUB	GO:0006413	translational initiation		1.19886e-06	1.1175e-05	6.21921e-06	Eif3d/Hbb-b1/Rpl13a/Eif3a/Rps2/Eif5/Eif4a1/Abce1/Khdrbs1/Eif2d/Npm1/Eif4g1/Abcf1/Larp1/Eif4b/Ago2/Eif3b/Eif3l/Eif3c/Dnajc3/Eif2s2/Eif2b1/Eif3f/Eif3i/Eif2s3x	25
RBR	GO:0006413	translational initiation		6.49666e-07	5.0085e-06	2.72055e-06	Tpr/Impact/Eif6/Eif3d/Eif4a2/Rpl13a/Eif3a/Rps2/Eif5/Eif3e/Eif4a1/Abce1/Khdrbs1/Npm1/Eif4g1/Abcf1/Larp1/Eif4b/Eif3b/Eif3c/Eif3h/Dnajc3/Eif3m/Eif2s2/Eif3f/Eif3i/Tmed2	27
UBA	GO:0006413	translational initiation		0.00120739	0.00437	0.0023578	Tpr/Eif3d/Hbb-b1/Rpl13a/Eif3a/Rps2/Eif5/Eif4a1/Abce1/Khdrbs1/Npm1/Abcf1/Larp1/Ago2/Eif3b/Eif3l/Eif3c/Dnajc3/Eif2s2/Eif2b1/Eif3f	21
NZF	GO:0006413	translational initiation		0.000154769	0.000966006	0.000571701	Hbb-b1/Eif4a2/Eif3a/Rps2/Eif3e/Eif4a1/Abce1/Khdrbs1/Npm1/Abcf1/Larp1/Eif2s1/Ago2/Eif3b/Eif3c/Eif2s2/Eif3f/Eif3i	18
PUB	GO:0006414	translational elongation		1.0518e-05	7.63665e-05	4.25002e-05	Gtpbp1/Eef1b2/Eef1a1/Eef1d/Eef2/Eef1a2/Eif5a/Rack1/Tufm/Aars/Efl1/Nemf/Gfm1/Eif4a3/Mrpl44/Tsfm/Eef1g/Eefsec	18
RBR	GO:0006414	translational elongation		0.000139884	0.000624808	0.000339387	Gtpbp1/Eef1b2/Eef1a1/Rplp1/Eef1d/Eef2/Eef1a2/Rack1/Grm5/Tufm/Aars/Efl1/Shfl/Eif4a3/Mrpl44/Tsfm/Eef1g	17
UBA	GO:0006414	translational elongation		0.000960868	0.00354999	0.00191537	Gtpbp1/Eef1b2/Eef1a1/Eef1d/Eef2/Eef1a2/Rack1/Grm5/Tufm/Aars/Shfl/Nemf/Eif4a3/Mrpl44/Tsfm/Eef1g	16
NZF	GO:0006414	translational elongation		8.66824e-06	7.9816e-05	4.72367e-05	Eef1b2/Eef1a1/Eef1d/Eef2/Eef1a2/Rack1/Tufm/Aars/Efl1/Shfl/Nemf/Gfm1/Eif4a3/Mrpl44/Tsfm/Eef1g	16
PUB	GO:0000041	transition metal ion transport		2.56132e-05	0.000166347	9.25769e-05	Ap3d1/Ltf/Slc6a9/Dnm2/Myo1b/Cblif/Tmem165/Slc39a7/Arhgap1/Abcb7/Pik3c2a/Tfrc/Cltc/Slc39a14/Abcc2/Trf/Sfxn1/Inhca/Hrg/Tfr2/Ap3b1	21
RBR	GO:0000041	transition metal ion transport		9.69346e-07	7.10893e-06	3.86147e-06	Ap3d1/Ltf/Fth1/Slc6a9/Dnm2/Myo1b/Cblif/Slc30a3/Slc39a7/Arhgap1/Slc30a9/Abcb7/Cp/Pik3c2a/Cltc/Slc39a14/Scara5/Abcc2/Hpx/Steap4/Sfxn1/Hrg/Tfr2/Nos1/Ap3b1	25
UBA	GO:0000041	transition metal ion transport		3.49599e-05	0.000195957	0.000105727	Ap3d1/Slc6a9/Dnm2/Myo1b/Tmem165/Slc30a3/Slc39a7/Arhgap1/Abcb7/Pik3c2a/Tfrc/Cltc/Slc39a14/Steap3/Abcc2/Steap4/Sfxn1/Abcb6/Hrg/Slc30a7/Tfr2/Nos1/Ap3b1	23
NZF	GO:0000041	transition metal ion transport		0.00121168	0.00547919	0.00324269	Ap3d1/Dnm2/Myo1b/Slc39a7/Arhgap1/Slc30a9/Abcb7/Pik3c2a/Tfrc/Cltc/Abcc2/Trf/Sfxn1/Hrg/Ap3b1	15
PUB	GO:0055076	transition metal ion homeostasis		0.00189752	0.00711721	0.00396093	Hyal2/Ap3d1/Hmox2/Prnp/Ltf/Aco1/Slc6a9/Epb42/Atp6v1a/Ank1/Slc39a7/Abcb7/Tfrc/Slc39a14/Picalm/Btbd9/Trf/Glrx3/Tfr2/Ap3b1	20
RBR	GO:0055076	transition metal ion homeostasis		2.36455e-08	2.42538e-07	1.31743e-07	Hyal2/Ap3d1/Hmox2/Prnp/Ltf/Sod1/Fth1/Sod2/App/Aco1/Slc6a9/Epb42/Atp6v1a/Atp6v0d1/Slc30a3/Ank1/Slc39a7/Slc30a9/Abcb7/Cp/Slc39a14/Picalm/Btbd9/Bdh2/Scara5/Hpx/Egln1/Steap4/Glrx3/Ccdc22/Tfr2/Ap3b1	32
UBA	GO:0055076	transition metal ion homeostasis		1.13971e-05	7.21023e-05	3.89023e-05	Hyal2/Ap3d1/Hmox2/Prnp/Sod1/Sod2/Aco1/Slc6a9/Epb42/Atp6v1a/Atp6v0d1/Slc30a3/Ank1/Slc39a7/Sco1/Abcb7/Tfrc/Slc39a14/Picalm/Btbd9/Steap3/Bdh2/Steap4/Glrx3/Abcb6/Slc30a7/Tfr2/Ap3b1	28
NZF	GO:0055076	transition metal ion homeostasis		0.00204871	0.00845462	0.00500361	Ap3d1/Sod1/Sod2/Aco1/Epb42/Atp6v1a/Ank1/Slc39a7/Slc30a9/Abcb7/Tfrc/Picalm/Egln1/Trf/Glrx3/Ccdc22/Ap3b1	17
PUB	GO:0014883	transition between fast and slow fiber		0.00382007	0.0126664	0.00704924	Atp2a2/Actn3/Ppp3ca/Myh7	4
RBR	GO:0014883	transition between fast and slow fiber		0.00550561	0.0158609	0.00861542	Atp2a2/Actn3/Ppp3ca/Myh7	4
UBA	GO:0014883	transition between fast and slow fiber		0.00708028	0.0198248	0.0106963	Atp2a2/Actn3/Ppp3ca/Myh7	4
NZF	GO:0014883	transition between fast and slow fiber		0.00161911	0.00689166	0.00407862	Atp2a2/Actn3/Ppp3ca/Myh7	4
PUB	GO:0007179	transforming growth factor beta receptor signaling pathway		0.000140769	0.000744332	0.000414242	Sdcbp/Got1/Src/Hsp90ab1/Hspa5/Dnm2/Stat3/Cdh5/Fermt1/Usp9x/Dab2/Col1a2/Glg1/Tgfb1i1/Itga3/Zyx/Fermt2/Appl2/Appl1/Pxn/Arrb2/Lrp1/Emilin1/Aspn/Pals1/Htra1/Snx1/Strap	28
RBR	GO:0007179	transforming growth factor beta receptor signaling pathway		0.000713737	0.00267086	0.00145077	Sdcbp/Got1/Src/Hsp90ab1/Hspa5/Dnm2/Stat3/Ppm1a/Cav1/Cdh5/Usp9x/Dab2/Col1a2/Glg1/Tgfb1i1/Itga3/Snx6/Fermt2/Appl2/Appl1/Arrb2/Lrp1/Emilin1/Aspn/Snw1/Pals1/Htra1/Strap	28
UBA	GO:0007179	transforming growth factor beta receptor signaling pathway		0.00774709	0.0215242	0.0116132	Sdcbp/Got1/Src/Hsp90ab1/Hspa5/Dnm2/Stat3/Cdh5/Fermt1/Dab2/Col1a2/Glg1/Tgfb1i1/Itga3/Fermt2/Appl2/Appl1/Pxn/Arrb2/Lrp1/Emilin1/Aspn/Pals1/Htra1/Snx1/Strap	26
NZF	GO:0007179	transforming growth factor beta receptor signaling pathway		0.00440219	0.0159905	0.00946352	Sdcbp/Hsp90ab1/Hspa5/Dnm2/Stat3/Cav1/Fermt1/Dab2/Tgfb1i1/Itga3/Snx6/Fermt2/Appl1/Arrb2/Lrp1/Emilin1/Aspn/Snw1/Pals1/Htra1	20
PUB	GO:0033572	transferrin transport		2.13538e-05	0.000141608	7.8809e-05	Dnm2/Myo1b/Arhgap1/Tfrc/Cltc/Tfr2	6
RBR	GO:0033572	transferrin transport		0.000546869	0.002108	0.00114504	Dnm2/Myo1b/Arhgap1/Cltc/Tfr2	5
UBA	GO:0033572	transferrin transport		5.67801e-05	0.000302827	0.000163388	Dnm2/Myo1b/Arhgap1/Tfrc/Cltc/Tfr2	6
NZF	GO:0033572	transferrin transport		0.000113506	0.000736382	0.000435805	Dnm2/Myo1b/Arhgap1/Tfrc/Cltc	5
RBR	GO:0070633	transepithelial transport		0.00279733	0.00877683	0.00476746	Itpr1/Slc12a2/Actg1/Aqp1/Abcg2/Ahcyl1/Abcc2/Cldn3	8
PUB	GO:0045056	transcytosis		0.000822661	0.00344216	0.00191566	Pigr/Src/Cltc/Picalm/Lrp1/Vps35/Uso1	7
RBR	GO:0045056	transcytosis		0.00149234	0.00509873	0.00276956	Pigr/Src/Cltc/Picalm/Lrp1/Vps35/Uso1	7
UBA	GO:0045056	transcytosis		5.97248e-05	0.0003141	0.000169471	Lrp2/Pigr/Src/Cltc/Picalm/Lrp1/Rab5a/Vps35/Uso1	9
NZF	GO:0045056	transcytosis		0.00141467	0.00624513	0.00369599	Pigr/Cltc/Picalm/Lrp1/Vps35/Uso1	6
PUB	GO:0006360	transcription by RNA polymerase I		0.0105776	0.0299247	0.016654	Cavin1/Ncl/Lyar/Smarca4/Mars1/Flna/Macroh2a2/Pwp1/Macroh2a1	9
UBA	GO:0006360	transcription by RNA polymerase I		0.00364554	0.0113068	0.0061005	Tcof1/Cavin1/Ncl/Lipe/Lyar/Smarca4/Mars1/Flna/Macroh2a2/Pwp1/Macroh2a1	11
RBR	GO:0060439	trachea morphogenesis		0.0114224	0.029436	0.0159892	Map2k1/Mapk1/Ctnnb1/Mapk3	4
UBA	GO:0060439	trachea morphogenesis		0.0145522	0.0365345	0.019712	Map2k1/Mapk1/Ctnnb1/Mapk3	4
NZF	GO:0060439	trachea morphogenesis		0.00348428	0.0129838	0.00768407	Map2k1/Mapk1/Ctnnb1/Mapk3	4
PUB	GO:1901998	toxin transport		3.62077e-10	6.9563e-09	3.87139e-09	Slc22a1/Copb2/Slc22a2/Tcp1/Hspa5/Casp1/Cct8/Copz1/Dnaja1/Cct7/Cct2/Cct4/Cct5/Cct6a/Cct3/Mep1b/Scfd1/Atp6v0a1	18
RBR	GO:1901998	toxin transport		0.000109425	0.000502168	0.000272771	Tcp1/Hspa5/Dnm1/Cct8/Dnaja1/Cct7/Cct2/Cct4/Cct5/Cct6a/Cct3/Atp6v0a1	12
UBA	GO:1901998	toxin transport		4.11032e-08	4.29417e-07	2.31689e-07	Copb2/Slc22a2/Tcp1/Hspa5/Casp1/Dnm1/Cct8/Dnaja1/Cct7/Cct2/Cct4/Cct5/Cct6a/Cct3/Mep1b/Scfd1/Atp6v0a1	17
PUB	GO:0009404	toxin metabolic process		0.0109442	0.0305996	0.0170296	Cyp1a1/Gsta3/Fmo1/Fmo2	4
UBA	GO:0009404	toxin metabolic process		0.019635	0.0471802	0.0254558	Cyp1a1/Gsta3/Fmo1/Fmo2	4
RBR	GO:0038203	TORC2 signaling		0.00811596	0.0219821	0.0119404	Deptor/Sik3/Rictor/Mapkap1	4
UBA	GO:0038203	TORC2 signaling		0.0103882	0.0276045	0.0148938	Deptor/Sik3/Rictor/Mapkap1	4
PUB	GO:0002224	toll-like receptor signaling pathway		0.00048705	0.00220799	0.00122881	Ptprs/Rab11fip2/Lgals9/Ltf/Prkce/Rps6ka3/Lyn/Hspd1/Cd36/Plcg2/Appl2/Appl1/Unc93b1/Lrrfip2/Nlrp6/Arrb2/Rtn4/Ifi35/Pik3ap1/Ap3b1	20
RBR	GO:0002224	toll-like receptor signaling pathway		0.0016819	0.0056322	0.00305934	Rab11fip2/Lgals9/Flot1/Nmi/Ltf/App/Prkce/Lyn/Cav1/Hspd1/Cd36/Traf3/Plcg2/Appl2/Appl1/Arrb2/Rtn4/Ifi35/Pik3ap1/Ap3b1	20
UBA	GO:0002224	toll-like receptor signaling pathway		0.00165836	0.00573785	0.00309582	Ptprs/Rab11fip2/Lgals9/Prkce/Rps6ka3/Myd88/Lyn/Hspd1/Cd36/Dab2ip/Traf3/Rftn1/Appl2/Appl1/Unc93b1/Lrrfip2/Arrb2/Rtn4/Ifi35/Pik3ap1/Ap3b1	21
NZF	GO:0002224	toll-like receptor signaling pathway		0.0103846	0.0330163	0.0195397	Lgals9/Nmi/Prkce/Rps6ka3/Mapkapk2/Cav1/Cd36/Plcg2/Appl1/Unc93b1/Arrb2/Ifi35/Pik3ap1/Ap3b1	14
PUB	GO:0034142	toll-like receptor 4 signaling pathway		0.00464653	0.0149908	0.00834283	Rab11fip2/Ltf/Prkce/Lyn/Appl2/Appl1/Lrrfip2/Ifi35/Pik3ap1	9
RBR	GO:0034142	toll-like receptor 4 signaling pathway		0.00888248	0.0237063	0.0128769	Rab11fip2/Nmi/Ltf/Prkce/Lyn/Appl2/Appl1/Ifi35/Pik3ap1	9
UBA	GO:0034142	toll-like receptor 4 signaling pathway		0.0137054	0.035108	0.0189423	Rab11fip2/Prkce/Lyn/Dab2ip/Appl2/Appl1/Lrrfip2/Ifi35/Pik3ap1	9
PUB	GO:0048771	tissue remodeling		0.0102788	0.0291761	0.0162374	Capn1/Tpp1/Car2/Src/Enpp1/Prkca/Plg/Ahsg/Csk/Rab7/Ppp3ca/Rock2/Ctnnb1/Acp5/Abr/Tfrc/Flna/Sfrp1/Cbs/Lrp1/Trf/Hrg/Gsk3b/Ncdn	24
RBR	GO:0048771	tissue remodeling		0.00527067	0.0153234	0.00832344	S1pr1/Capn1/Car2/Src/Enpp1/Plg/Gja1/Ahsg/Csk/Cav1/Rab7/Ppp3ca/Rock2/Ctnnb1/Acp5/Abr/Ubash3b/Flna/Sfrp1/Cbs/Cela1/Lrp1/Hrg/Ptk2b/Syt7/Gsk3b/Ncdn	27
UBA	GO:0048771	tissue remodeling		0.00376264	0.0115625	0.00623847	S1pr1/Capn1/Tpp1/Car2/Src/Enpp1/Prkca/Plg/Gja1/Ahsg/Itgav/Rab7/Rac1/Ppp3ca/Ctnnb1/Acp5/Abr/Tfrc/Bcr/Ubash3b/Flna/Sfrp1/Cbs/Lrp1/Hrg/Ptk2b/Syt7/Gsk3b/Ncdn	29
NZF	GO:0048771	tissue remodeling		0.0112804	0.0349954	0.020711	Capn1/Car2/Enpp1/Plg/Cav1/Rab7/Rac1/Ppp3ca/Rock2/Ctnnb1/Acp5/Tfrc/Flna/Sfrp1/Cbs/Cela1/Lrp1/Trf/Hrg/Gsk3b	20
PUB	GO:0090130	tissue migration		6.26813e-07	6.33707e-06	3.52677e-06	Map2k3/Fgfbp1/Lgmn/Src/Prss2/Itgb1/Anxa1/Rras/Gpx1/Calr/Prkce/Bsg/Prkca/Dcn/Dpp4/Ptpn11/Alox12/Cdh5/Atp5b/Fermt1/Rock2/Aqp1/Jup/Atp5a1/Pik3c2a/Vil1/Itga3/Atp2b4/Epb41l5/Tacstd2/Clasp2/Pik3cb/Kank2/Prkd2/Bcas3/Ppm1f/Plcg2/Mapre2/Iqsec1/Eppk1/Myh9/Pxn/Rtn4/Hrg/Epb41l4b/Coro1b/Coro1c/Mecp2	48
RBR	GO:0090130	tissue migration		2.02033e-06	1.39022e-05	7.55147e-06	Anxa3/Fgfbp1/Src/Gpi1/Apoe/Itgb1/Anxa1/Gpx1/Itgb2/Calr/Hspb1/Glul/Prkce/Bsg/Dcn/Dpp4/Alox12/Cdh5/Atp5b/Rock2/Aqp1/Jup/Atp5a1/Pecam1/Adgrb1/Pik3c2a/Vil1/Itga3/Atp2b4/Epb41l5/Tacstd2/Clasp2/Kank2/Prkd2/Bcas3/Ppm1f/Plcg2/Mapre2/Iqsec1/Eppk1/Myh9/Amot/Rtn4/Amotl1/Hrg/Epb41l4b/Ptk2b/Cdh13/Coro1c/Mecp2	50
UBA	GO:0090130	tissue migration		5.91222e-07	4.95938e-06	2.6758e-06	Src/Prss2/Itgb1/Anxa1/Rras/Gpx1/Calr/Hspb1/Prkce/Bsg/Prkca/Dcn/Dpp4/Ptpn11/Alox12/Itgav/Cdh5/Atp5b/Fermt1/Rac1/Pkn1/Apoa1/Aqp1/Jup/Atp5a1/Pecam1/Dab2ip/Adgrb1/Jcad/Pik3c2a/Vil1/Itga3/Atp2b4/Clasp1/Epb41l5/Clasp2/Kank2/Prkd2/Ppm1f/Mapre2/Iqsec1/Eppk1/Myh9/Amot/Pxn/Rtn4/Amotl1/Hrg/Epb41l4b/Ptk2b/Cdh13/Coro1b/Coro1c/Mecp2	54
NZF	GO:0090130	tissue migration		2.50354e-05	0.000201437	0.000119215	Map2k3/Fgfbp1/Lgmn/Prss2/Itgb1/Gpx1/Hspb1/Glul/Prkce/Bsg/Dcn/Dpp4/Alox12/Atp5b/Fermt1/Pfn1/Rac1/Rock2/Apoa1/Atp5a1/Pecam1/Pik3c2a/Vil1/Itga2/Itga3/Atp2b4/Epb41l5/Tacstd2/Kank2/Bcas3/Plcg2/Mapre2/Eppk1/Myh9/Hrg/Epb41l4b/Coro1c	37
PUB	GO:0001894	tissue homeostasis		3.46647e-05	0.000217702	0.000121158	Tpp1/Coro1a/Car2/Mbp/Src/Enpp1/Itgb1/Bsg/Prkca/Aldh1a1/Ahsg/Ptpn11/Tjp1/Csk/Akr1b3/Rab7/Slc12a2/Fh1/Prdx5/Ctnnb1/Acp5/Lpcat1/Cracd/Acaca/Ocln/Tfrc/Gigyf2/Spata7/Col14a1/Trim32/Crocc/Trf/Lsr/Chmp4b/Add1/Map1a/Ncdn/Tjp2/Stk39/Strap	40
RBR	GO:0001894	tissue homeostasis		0.000579292	0.00222284	0.00120742	S1pr1/Coro1a/Car2/Mbp/Src/Enpp1/Sod1/Itgb1/Atp1b2/Bsg/Aldh1a1/Ahsg/Tjp1/Csk/Akr1b3/Rab7/Slc12a2/Fh1/Prdx5/Ctnnb1/Acp5/Lpcat1/Acaca/Ocln/Sh3gl2/Gigyf2/Col14a1/Ubash3b/Trim32/Crocc/Lsr/Chmp4b/Ptk2b/Add1/Map1a/Ncdn/Tjp2/Stk39/Strap	39
UBA	GO:0001894	tissue homeostasis		0.000321561	0.00138915	0.000749504	Ildr2/S1pr1/Tpp1/Coro1a/Car2/Mbp/Src/Enpp1/Sod1/Itgb1/Bsg/Prkca/Ahsg/Ptpn11/Tjp1/Itgav/Akr1b3/Rab7/Slc12a2/Rac1/Fh1/Ctnnb1/Acp5/Lpcat1/Cracd/Acaca/Ocln/Tfrc/Gigyf2/Col14a1/Ubash3b/Trim32/Crocc/Lsr/Chmp4b/Ptk2b/Add1/Map1a/Ncdn/Tjp2/Stk39/Strap	42
PUB	GO:0120193	tight junction organization		3.05311e-05	0.000195314	0.000108698	Cldn2/Itgb1/Cdh1/Tjp1/Cdh5/Actn4/Rock2/Micall2/Cldn11/Ocln/Dlg1/Tbcd/Lsr/Plec/Afdn/Myo1c/Pdcd6ip/Cldn3/Cldn7	19
RBR	GO:0120193	tight junction organization		2.98142e-06	1.96402e-05	1.06683e-05	Cldn2/Prkaca/Itgb1/Cdh1/Gja1/Tjp1/Cdh5/Actn4/Actg1/Rock2/Pecam1/Micall2/Cldn11/Ocln/Dlg1/Pak2/Lsr/Plec/Afdn/Myo1c/Pdcd6ip/Cldn3	22
UBA	GO:0120193	tight junction organization		3.08819e-05	0.000176534	9.5248e-05	Cldn2/Prkaca/Itgb1/Cdh1/Gja1/Tjp1/Cdh5/Actn4/Pecam1/Micall2/Cldn11/Ocln/Dlg1/Tbcd/Pak2/Lsr/Plec/Afdn/Myo1c/Pdcd6ip/Cldn3	21
NZF	GO:0120193	tight junction organization		0.000794627	0.00385341	0.00228052	Prkaca/Itgb1/Cdh1/Tjp1/Actn4/Rock2/Pecam1/Ocln/Dlg1/Plec/Afdn/Myo1c/Pdcd6ip/Cldn3	14
PUB	GO:0120192	tight junction assembly		4.14539e-05	0.000252742	0.000140658	Cldn2/Itgb1/Cdh1/Tjp1/Cdh5/Actn4/Rock2/Micall2/Cldn11/Ocln/Dlg1/Tbcd/Lsr/Afdn/Myo1c/Pdcd6ip/Cldn3/Cldn7	18
RBR	GO:0120192	tight junction assembly		3.56942e-06	2.32592e-05	1.26341e-05	Cldn2/Prkaca/Itgb1/Cdh1/Gja1/Tjp1/Cdh5/Actn4/Actg1/Rock2/Pecam1/Micall2/Cldn11/Ocln/Dlg1/Pak2/Lsr/Afdn/Myo1c/Pdcd6ip/Cldn3	21
UBA	GO:0120192	tight junction assembly		3.63879e-05	0.000202646	0.000109337	Cldn2/Prkaca/Itgb1/Cdh1/Gja1/Tjp1/Cdh5/Actn4/Pecam1/Micall2/Cldn11/Ocln/Dlg1/Tbcd/Pak2/Lsr/Afdn/Myo1c/Pdcd6ip/Cldn3	20
NZF	GO:0120192	tight junction assembly		0.00130188	0.00583671	0.00345428	Prkaca/Itgb1/Cdh1/Tjp1/Actn4/Rock2/Pecam1/Ocln/Dlg1/Afdn/Myo1c/Pdcd6ip/Cldn3	13
NZF	GO:0035383	thioester metabolic process		4.3834e-29	1.20251e-26	7.11671e-27	Acnat1/Dld/Slc27a3/Nudt19/Fasn/Pdha1/Hmgcl/Acsl1/Abcd1/Hsd17b4/Hmgcs2/Acaca/Ogdh/Gcdh/Gpam/Pdk1/Pdhx/Dlat/Acaa2/Acsl5/Acat1/Ppcs/Acot7/Acly/Pdk3/Far1/Mlycd/Cs/Pdhb/Oxsm/Pipox/Acadsb/Ehhadh/Keg1/Pdk2/Acsl4/Acss2/Acot2/Acot9/Suclg1/Suclg2/Sucla2	42
PUB	GO:0035383	thioester metabolic process		3.43144e-26	5.54131e-24	3.0839e-24	Acacb/Dld/Fasn/Scp2/Pdha1/Hmgcl/Acsl1/Abcd1/Hsd17b4/Hmgcs2/Acsm3/Acaca/Ogdh/Gcdh/Gpam/Acsm5/Pdhx/Dlat/Acaa2/Acsl5/Ces1d/Ppcs/Acot11/Acot7/Acly/Acsm1/Acsl6/Pdk3/Far1/Mlycd/Acss1/Nudt7/Cs/Acsl3/Pdhb/Oxsm/Acot12/Ehhadh/Keg1/Acsl4/Acss2/Acot2/Suclg1	43
RBR	GO:0035383	thioester metabolic process		2.26998e-22	1.4237e-20	7.73336e-21	Acacb/Dld/Slc27a3/Fasn/Scp2/Pdha1/Hmgcl/Acsl1/Hsd17b4/Hmgcs2/Acaca/Ogdh/Gcdh/Gpam/Pdk1/Pdhx/Dlat/Acaa2/Dip2a/Acsl5/Acat1/Acot7/Acly/Acsm1/Pdk3/Far1/Mlycd/Kynu/Cs/Pdhb/Oxsm/Acot12/Acadsb/Ehhadh/Keg1/Pdk2/Acss2/Acot2/Suclg1/Suclg2/Sucla2	41
UBA	GO:0035383	thioester metabolic process		2.62927e-19	1.26205e-17	6.8093e-18	Acacb/Dld/Slc27a3/Fasn/Scp2/Pdha1/Hmgcl/Acsl1/Abcd1/Hmgcs2/Acaca/Ogdh/Gcdh/Gpam/Pdhx/Dlat/Acaa2/Acsl5/Ppcs/Acot11/Acot7/Acly/Acsm1/Acsl6/Pdk3/Far1/Mlycd/Nudt7/Cs/Acsl3/Pdhb/Acot12/Ehhadh/Acsl4/Acss2/Acot2/Suclg1/Suclg2/Sucla2	39
PUB	GO:0035384	thioester biosynthetic process		5.03944e-14	1.67281e-12	9.3097e-13	Acacb/Dld/Pdha1/Acsl1/Gcdh/Pdhx/Dlat/Acsl5/Ppcs/Acly/Acsl6/Pdk3/Mlycd/Acss1/Pdhb/Acsl4/Acss2	17
RBR	GO:0035384	thioester biosynthetic process		2.62747e-13	5.55088e-12	3.01516e-12	Acacb/Dld/Pdha1/Acsl1/Gcdh/Pdk1/Pdhx/Dlat/Dip2a/Acsl5/Acat1/Acly/Pdk3/Mlycd/Pdhb/Pdk2/Acss2	17
UBA	GO:0035384	thioester biosynthetic process		1.53754e-11	2.77583e-10	1.49768e-10	Acacb/Dld/Pdha1/Acsl1/Gcdh/Pdhx/Dlat/Acsl5/Ppcs/Acly/Acsl6/Pdk3/Mlycd/Pdhb/Acsl4/Acss2	16
NZF	GO:0035384	thioester biosynthetic process		1.07957e-15	6.41177e-14	3.79461e-14	Dld/Pdha1/Acsl1/Gcdh/Pdk1/Pdhx/Dlat/Acsl5/Acat1/Ppcs/Acly/Pdk3/Mlycd/Pdhb/Pdk2/Acsl4/Acss2	17
PUB	GO:0033013	tetrapyrrole metabolic process		0.000149529	0.000780975	0.000434635	Hmox2/Cyp1a1/Spta1/Alad/Slc6a9/Ppox/Cblif/Ank1/Abcb7/Cox15/Mmaa/Iba57/Tmem14c	13
RBR	GO:0033013	tetrapyrrole metabolic process		0.000401989	0.00162006	0.000879997	Hmox2/Cyp1a1/Spta1/Alad/Slc6a9/Ppox/Cblif/Urod/Ank1/Abcb7/Iba57/Hpx/Blvrb	13
UBA	GO:0033013	tetrapyrrole metabolic process		0.000219285	0.000983857	0.000530833	Hmox2/Cyp1a1/Spta1/Alad/Slc6a9/Ppox/Ank1/Abcb7/Cox15/Mmaa/Lmbrd1/Clybl/Abcb6/Abcb10	14
NZF	GO:0033013	tetrapyrrole metabolic process		0.00122042	0.00551008	0.00326098	Cyp1a1/Spta1/Alad/Ppox/Ank1/Abcb7/Cox15/Mmaa/Iba57/Clybl	10
PUB	GO:0033014	tetrapyrrole biosynthetic process		0.000223852	0.00112286	0.000624904	Spta1/Alad/Slc6a9/Ppox/Ank1/Abcb7/Cox15/Iba57/Tmem14c	9
RBR	GO:0033014	tetrapyrrole biosynthetic process		0.00225159	0.00730039	0.00396547	Spta1/Alad/Slc6a9/Ppox/Urod/Ank1/Abcb7/Iba57	8
UBA	GO:0033014	tetrapyrrole biosynthetic process		0.000791667	0.00301512	0.00162679	Spta1/Alad/Slc6a9/Ppox/Ank1/Abcb7/Cox15/Abcb6/Abcb10	9
NZF	GO:0033014	tetrapyrrole biosynthetic process		0.00143861	0.00631696	0.0037385	Spta1/Alad/Ppox/Ank1/Abcb7/Cox15/Iba57	7
PUB	GO:0046653	tetrahydrofolate metabolic process		5.78434e-05	0.000337514	0.000187837	Shmt1/Mthfd1l/Gart/Aldh1l2/Aldh1l1/Mthfd1/Aasdhppt/Dmgdh	8
UBA	GO:0046653	tetrahydrofolate metabolic process		0.00123539	0.00445006	0.002401	Mthfd1l/Gart/Aldh1l2/Aldh1l1/Mthfd1/Aasdhppt/Dmgdh	7
NZF	GO:0046653	tetrahydrofolate metabolic process		0.000104535	0.000692211	0.000409664	Gart/Aldh1l2/Aldh1l1/Mthfd1/Sardh/Aasdhppt/Pipox	7
PUB	GO:0035999	tetrahydrofolate interconversion		0.0109442	0.0305996	0.0170296	Shmt1/Mthfd1l/Mthfd1/Dmgdh	4
PUB	GO:1902644	tertiary alcohol metabolic process		0.0142568	0.0386832	0.0215283	Akr1b3/Hsd11b2/H6pd/Akr1c18/Akr1a1	5
NZF	GO:1902644	tertiary alcohol metabolic process		0.00544323	0.0191912	0.0113577	Akr1b3/Hsd11b2/Akr1c18/Cbr4/Akr1c21	5
PUB	GO:0006721	terpenoid metabolic process		5.97218e-05	0.000347795	0.000193558	Rdh16/Cyp1a1/Adh1/Aldh1a1/Akr1b3/Aldh3a2/Hmgcs2/Aldh8a1/Rdh13/Pecr/Dhrs7/Cyp2c55/Cyp2s1/Rdh14/Rdh11	15
RBR	GO:0006721	terpenoid metabolic process		0.000631775	0.0023924	0.00129952	Rdh16/Cyp1a1/Adh1/Ttr/Aldh1a1/Adh5/Akr1b3/Aldh3a2/Hmgcs2/Aldh8a1/Fdps/Cyp2s1/Rdh14/Rdh11	14
UBA	GO:0006721	terpenoid metabolic process		0.000114392	0.000561107	0.000302741	Rdh16/Cyp1a1/Adh1/Akr1b3/Aldh3a2/Hmgcs2/Dhrs13/Retsat/Aldh8a1/Rdh13/Fdps/Dhrs7/Cyp2c55/Cyp2s1/Rdh14/Rdh11	16
NZF	GO:0006721	terpenoid metabolic process		7.24411e-07	8.73082e-06	5.16707e-06	Rdh16/Cyp1a1/Adh1/Ttr/Akr1b3/Aldh3a2/Hmgcs2/Dhrs13/Retsat/Rdh13/Fdps/Pecr/Cyp2c55/Cyp2s1/Rdh14/Rdh11	16
PUB	GO:0016114	terpenoid biosynthetic process		0.00917381	0.0262768	0.0146238	Rdh16/Cyp1a1/Aldh1a1/Hmgcs2/Aldh8a1	5
RBR	GO:0016114	terpenoid biosynthetic process		0.00264452	0.00834083	0.00453063	Rdh16/Cyp1a1/Aldh1a1/Hmgcs2/Aldh8a1/Fdps	6
UBA	GO:0016114	terpenoid biosynthetic process		0.0183695	0.0449064	0.024229	Rdh16/Cyp1a1/Hmgcs2/Aldh8a1/Fdps	5
PUB	GO:0001659	temperature homeostasis		0.015146	0.0401675	0.0223544	Actn3/Gpx1/Aldh1a1/Acsl1/Stat3/Acadvl/Cpt2/Abat/Fh1/Lama4/Cd36/Slc27a1/Hadh/Jak2/Mfn2/Appl2/Ces1d/Acot11/Dhrs7b/Decr1/Dync1h1/Prkab1	22
NZF	GO:0001659	temperature homeostasis		0.00496082	0.0176962	0.0104729	Actn3/Gpx1/Acsl1/Stat3/Cav1/Acadvl/Acadl/Cpt2/Abat/Fh1/Lama4/Cd36/Slc27a1/Hadh/Sqstm1/Ogt/Dhrs7b/Decr1/Acot13/Dync1h1	20
PUB	GO:0032200	telomere organization		3.34735e-05	0.000211356	0.000117626	Hnrnpa2b1/Src/Hsp90aa1/Hsp90ab1/Tcp1/Pcna/Cct8/Lmna/Ruvbl1/Cct7/Cct2/Cct4/Cct5/Cct6a/Cct3/Ctnnb1/Parp3/Hnrnpd/Nat10/Hnrnpu/Upf1/Nek7/Dkc1/Ruvbl2/Actl6a	25
RBR	GO:0032200	telomere organization		2.3467e-05	0.000126017	6.84509e-05	Hnrnpa2b1/Src/Hsp90aa1/Hsp90ab1/Tcp1/Pcna/Cct8/Lmna/Ruvbl1/Mapk1/Cct7/Cct2/Cct4/Cct5/Cct6a/Cct3/Prkcq/Ctnnb1/Parp3/Hnrnpd/Mapk3/Nat10/Hnrnpu/Upf1/Dkc1/Ruvbl2/Actl6a	27
UBA	GO:0032200	telomere organization		0.000199254	0.000908673	0.000490269	Hnrnpa2b1/Src/Hsp90aa1/Hsp90ab1/Tcp1/Pcna/Cct8/Lmna/Ruvbl1/Mapk1/Cct7/Cct2/Cct4/Cct5/Cct6a/Cct3/Prkcq/Ctnnb1/Parp3/Hnrnpd/Mapk3/Nat10/Hnrnpu/Upf1/Dkc1/Ruvbl2	26
NZF	GO:0032200	telomere organization		0.000197077	0.00119805	0.000709032	Hnrnpa2b1/Hsp90aa1/Hsp90ab1/Pcna/Ruvbl1/Mapk1/Cct7/Cct5/Ctnnb1/Parp3/Hnrnpd/Mapk3/Rif1/Nat10/Hnrnpu/Upf1/Nek7/Dkc1/Ruvbl2/Actl6a	20
PUB	GO:0010833	telomere maintenance via telomere lengthening		1.37082e-05	9.65882e-05	5.37542e-05	Hnrnpa2b1/Src/Hsp90aa1/Hsp90ab1/Tcp1/Cct8/Cct7/Cct2/Cct4/Cct5/Cct6a/Cct3/Ctnnb1/Nat10/Hnrnpu/Nek7/Dkc1	17
RBR	GO:0010833	telomere maintenance via telomere lengthening		3.22063e-06	2.11006e-05	1.14615e-05	Hnrnpa2b1/Src/Hsp90aa1/Hsp90ab1/Tcp1/Cct8/Mapk1/Cct7/Cct2/Cct4/Cct5/Cct6a/Cct3/Prkcq/Ctnnb1/Mapk3/Nat10/Hnrnpu/Dkc1	19
UBA	GO:0010833	telomere maintenance via telomere lengthening		8.90253e-06	5.76472e-05	3.11032e-05	Hnrnpa2b1/Src/Hsp90aa1/Hsp90ab1/Tcp1/Cct8/Mapk1/Cct7/Cct2/Cct4/Cct5/Cct6a/Cct3/Prkcq/Ctnnb1/Mapk3/Nat10/Hnrnpu/Dkc1	19
NZF	GO:0010833	telomere maintenance via telomere lengthening		0.000856483	0.00410106	0.00242709	Hnrnpa2b1/Hsp90aa1/Hsp90ab1/Mapk1/Cct7/Cct5/Ctnnb1/Mapk3/Nat10/Hnrnpu/Nek7/Dkc1	12
PUB	GO:0007004	telomere maintenance via telomerase		3.10446e-06	2.59067e-05	1.44178e-05	Src/Hsp90aa1/Hsp90ab1/Tcp1/Cct8/Cct7/Cct2/Cct4/Cct5/Cct6a/Cct3/Ctnnb1/Nat10/Hnrnpu/Nek7/Dkc1	16
RBR	GO:0007004	telomere maintenance via telomerase		4.84668e-07	3.84985e-06	2.09119e-06	Src/Hsp90aa1/Hsp90ab1/Tcp1/Cct8/Mapk1/Cct7/Cct2/Cct4/Cct5/Cct6a/Cct3/Prkcq/Ctnnb1/Mapk3/Nat10/Hnrnpu/Dkc1	18
UBA	GO:0007004	telomere maintenance via telomerase		1.34648e-06	1.03871e-05	5.60431e-06	Src/Hsp90aa1/Hsp90ab1/Tcp1/Cct8/Mapk1/Cct7/Cct2/Cct4/Cct5/Cct6a/Cct3/Prkcq/Ctnnb1/Mapk3/Nat10/Hnrnpu/Dkc1	18
NZF	GO:0007004	telomere maintenance via telomerase		0.000478878	0.00250801	0.00148429	Hsp90aa1/Hsp90ab1/Mapk1/Cct7/Cct5/Ctnnb1/Mapk3/Nat10/Hnrnpu/Nek7/Dkc1	11
PUB	GO:0000723	telomere maintenance		1.80993e-05	0.00012331	6.86258e-05	Hnrnpa2b1/Src/Hsp90aa1/Hsp90ab1/Tcp1/Pcna/Cct8/Lmna/Ruvbl1/Cct7/Cct2/Cct4/Cct5/Cct6a/Cct3/Ctnnb1/Parp3/Hnrnpd/Nat10/Hnrnpu/Upf1/Nek7/Dkc1/Ruvbl2/Actl6a	25
RBR	GO:0000723	telomere maintenance		1.2121e-05	7.03088e-05	3.81908e-05	Hnrnpa2b1/Src/Hsp90aa1/Hsp90ab1/Tcp1/Pcna/Cct8/Lmna/Ruvbl1/Mapk1/Cct7/Cct2/Cct4/Cct5/Cct6a/Cct3/Prkcq/Ctnnb1/Parp3/Hnrnpd/Mapk3/Nat10/Hnrnpu/Upf1/Dkc1/Ruvbl2/Actl6a	27
UBA	GO:0000723	telomere maintenance		0.000110419	0.000545155	0.000294135	Hnrnpa2b1/Src/Hsp90aa1/Hsp90ab1/Tcp1/Pcna/Cct8/Lmna/Ruvbl1/Mapk1/Cct7/Cct2/Cct4/Cct5/Cct6a/Cct3/Prkcq/Ctnnb1/Parp3/Hnrnpd/Mapk3/Nat10/Hnrnpu/Upf1/Dkc1/Ruvbl2	26
NZF	GO:0000723	telomere maintenance		0.000121334	0.000781011	0.000462218	Hnrnpa2b1/Hsp90aa1/Hsp90ab1/Pcna/Ruvbl1/Mapk1/Cct7/Cct5/Ctnnb1/Parp3/Hnrnpd/Mapk3/Rif1/Nat10/Hnrnpu/Upf1/Nek7/Dkc1/Ruvbl2/Actl6a	20
PUB	GO:0021537	telencephalon development		0.0008182	0.00343311	0.00191063	Ptprs/Pex5/Hdac1/Cdh2/Slc1a2/Nf2/Crkl/Cdk5/Hnrnpk/Ywhae/Pafah1b1/Usp9x/Nfib/Egfr/Aqp1/Ctnnb1/Trappc9/Ogdh/Myh10/Agtpbp1/Dclk2/Atp1a2/Nars/Tnr/Atat1/Srgap2/Rtn4/Cul5/Atg7/Pals1/Afdn/Numb/Gsk3b	33
RBR	GO:0021537	telencephalon development		0.00014356	0.000639292	0.000347255	Pex5/Atp1b2/Cdh2/Grin1/Slc1a2/Nf2/Crkl/Pcnt/Cdk5/Hnrnpk/Ywhae/Tra2b/Pafah1b1/Usp9x/Egfr/Aqp1/Ctnnb1/Trappc9/Ogdh/Cntn2/Bcan/Myh10/Crk/Agtpbp1/Atp1a2/Nars/Tnr/Srgap2/Rtn4/Cul5/Atg7/Ndel1/Pals1/Sema7a/Afdn/Numb/Gsk3b/Plcb1	38
UBA	GO:0021537	telencephalon development		1.38728e-05	8.6054e-05	4.64299e-05	Ptprs/Numbl/Pex5/Cdh2/Celf1/Grin1/Slc1a2/Nf2/Crkl/Pcnt/Cdk5/Hnrnpk/Ywhae/Tra2b/Rac1/Alk/Nfib/Egfr/Aqp1/Ctnnb1/Phactr1/Dab2ip/Shank3/Ogdh/Cntn2/Myh10/Agtpbp1/Dclk2/Atp1a2/Nars/Tnr/Atat1/Srgap2/Rtn4/Cul5/Atg7/Ndel1/Pals1/Sema7a/Afdn/Numb/Gsk3b/Plcb1	43
NZF	GO:0021537	telencephalon development		0.00157051	0.00677222	0.00400793	Atp1b2/Cdh2/Nf2/Crkl/Cdk5/Hnrnpk/Ywhae/Tra2b/Rac1/Pafah1b1/Alk/Nfib/Egfr/Ctnnb1/Ogdh/Hsd3b4/Myh10/Agtpbp1/Atp1a2/Atat1/Srgap2/Cul5/Ndel1/Pals1/Afdn/Numb/Gsk3b	27
RBR	GO:0022029	telencephalon cell migration		0.0064968	0.0182365	0.0099058	Pex5/Cdk5/Pafah1b1/Egfr/Ctnnb1/Ogdh/Cntn2/Tnr/Srgap2/Rtn4/Cul5/Ndel1	12
UBA	GO:0022029	telencephalon cell migration		0.00419476	0.0127744	0.00689233	Pex5/Cdk5/Rac1/Egfr/Ctnnb1/Dab2ip/Ogdh/Cntn2/Tnr/Srgap2/Rtn4/Cul5/Ndel1	13
NZF	GO:0022029	telencephalon cell migration		0.0139864	0.0418575	0.0247721	Cdk5/Rac1/Pafah1b1/Egfr/Ctnnb1/Ogdh/Srgap2/Cul5/Ndel1	9
PUB	GO:0050852	T cell receptor signaling pathway		0.0168762	0.0444324	0.0247279	Prnp/Ezr/Ptpn6/Fyn/Crkl/Rps3/Usp9x/Rc3h1/Khdrbs1/Dgkz/Prkd2/Plcg2/Cacnb4/Rnf31/Stoml2/Eif2b1/Dusp3	17
RBR	GO:0050852	T cell receptor signaling pathway		0.000399282	0.00161131	0.000875243	Ada/Prnp/Ezr/Ptpn6/Fyn/Crkl/Cacnb3/Ube2n/Usp46/Rps3/Mapk1/Usp9x/Pde4d/Rc3h1/Khdrbs1/Dgkz/Prkd2/Plcg2/Cacnb4/Rnf31/Stoml2/Dusp3/Rbck1	23
UBA	GO:0050852	T cell receptor signaling pathway		0.001046	0.00383405	0.00206864	Prnp/Ezr/Ptpn6/Fyn/Crkl/Cacnb3/Usp46/Rps3/Mapk1/Pde4d/Rc3h1/Khdrbs1/Mog/Rftn1/Cyld/Dgkz/Prkd2/Cacnb4/Rnf31/Stoml2/Eif2b1/Dusp3/Rbck1	23
PUB	GO:0042098	T cell proliferation		0.000754484	0.00320857	0.00178566	Lgals9/Sdc4/Coro1a/Slc4a1/Prnp/Spta1/Anxa1/Cd44/Pnp/Msn/Ptpn6/Fyn/Adk/Ncstn/Rps6/Rps3/Casp3/Ctps/Ctnnb1/Rc3h1/Prdx2/Gpam/Jak2/Tfrc/Scrib/Dlg1/Itch/Pde5a/Dnaja3/Prkar1a	30
RBR	GO:0042098	T cell proliferation		0.0035116	0.0107186	0.00582221	Lgals9/Coro1a/Slc4a1/Prnp/Spta1/Anxa1/Itgb2/Cd44/Gja1/Pnp/Ptpn6/Fyn/Efnb1/Adk/Ncstn/Rps6/Rps3/Ctps/Prkcq/Ctnnb1/Rc3h1/Prdx2/Gpam/Scrib/Dlg1/Itch/Pde5a/Dnaja3/Prkar1a/Rasgrp1	30
UBA	GO:0042098	T cell proliferation		0.0027966	0.00898237	0.00484638	Lgals9/Sdc4/Coro1a/Slc4a1/Prnp/Cd4/Spta1/Anxa1/Cd44/Gja1/Pnp/Msn/Ptpn6/Fyn/Efnb1/Adk/Ncstn/Rps6/Rps3/Ctps/Prkcq/Ctnnb1/Rc3h1/Prdx2/Gpam/Tfrc/Scrib/Dlg1/Itch/Dnaja3/Prkar1a/Rasgrp1	32
NZF	GO:0042098	T cell proliferation		0.00472178	0.0170653	0.0100996	Lgals9/Arg2/Coro1a/Slc4a1/Spta1/Pnp/Adk/Ncstn/Rps6/Rps3/Ctps/Ctnnb1/Rc3h1/Prdx2/Gpam/Tfrc/Scrib/Dlg1/Itch/Pde5a/Dnaja3/Prkar1a/Pycard	23
RBR	GO:0000768	syncytium formation by plasma membrane fusion		0.0168744	0.0414191	0.0224983	Capn2/Flot1/Cd44/Mapk14/Adgrb1/Myof/Adgrb3/Myh9/Camk1/Gsk3b/Ehd1	11
NZF	GO:0000768	syncytium formation by plasma membrane fusion		0.0139864	0.0418575	0.0247721	Capn2/Casp1/Myof/Ehd2/Rapgef3/Myh9/Camk1/Gsk3b/Ehd1	9
RBR	GO:0006949	syncytium formation		0.0206415	0.0491624	0.0267043	Capn2/Flot1/Cd44/Mapk14/Adgrb1/Myof/Adgrb3/Myh9/Camk1/Gsk3b/Ehd1	11
NZF	GO:0006949	syncytium formation		0.0167068	0.0476474	0.0281987	Capn2/Casp1/Myof/Ehd2/Rapgef3/Myh9/Camk1/Gsk3b/Ehd1	9
RBR	GO:0099517	synaptic vesicle transport along microtubule		0.000582198	0.00222284	0.00120742	Ap3d1/Map2/Trim46/Madd/Ap3m2/Ap3b2/Ap3b1	7
UBA	GO:0099517	synaptic vesicle transport along microtubule		0.00088802	0.00333587	0.00179985	Ap3d1/Map2/Trim46/Madd/Ap3m2/Ap3b2/Ap3b1	7
NZF	GO:0099517	synaptic vesicle transport along microtubule		0.000628494	0.00316499	0.00187311	Ap3d1/Map2/Trim46/Madd/Ap3m2/Ap3b1	6
PUB	GO:0048489	synaptic vesicle transport		1.67965e-05	0.000115091	6.40514e-05	Dpysl2/Ap3d1/Map2/Kif5c/Cdk5/Rab3a/Ctnnb1/Snap91/Kif5b/Picalm/Madd/Dnm3/Ap3b1	13
RBR	GO:0048489	synaptic vesicle transport		8.29652e-10	1.08831e-08	5.91154e-09	Dpysl2/Ap3d1/Map2/Kif5c/Kif5a/Dnm1/Cdk5/Rab3a/Ctnnb1/Snap91/Kif5b/Picalm/Trim46/Madd/Dnm3/Ap3m2/Nlgn1/Ap3b2/Ap3b1	19
UBA	GO:0048489	synaptic vesicle transport		2.67975e-09	3.34858e-08	1.8067e-08	Dpysl2/Ap3d1/Map2/Kif5c/Kif5a/Dnm1/Cdk5/Rab3a/Ctnnb1/Snap91/Kif5b/Picalm/Trim46/Madd/Dnm3/Ap3m2/Nlgn1/Ap3b2/Ap3b1	19
NZF	GO:0048489	synaptic vesicle transport		1.87192e-07	2.49155e-06	1.47455e-06	Dpysl2/Ap3d1/Map2/Kif5c/Cdk5/Ctnnb1/Snap91/Kif5b/Picalm/Trim46/Madd/Dnm3/Ap3m2/Ap3b1	14
PUB	GO:0036465	synaptic vesicle recycling		9.63793e-14	3.0795e-12	1.71383e-12	Bin1/Ap3d1/Pip5k1c/Plaa/Canx/Dnm2/Syt1/Syt2/Ppp3cb/Cdk5/Stx1b/Rab3a/Ap2m1/Fcho2/Snap91/Cltc/Picalm/Cyfip1/Amph/Dnajc6/Scrib/Nlgn3/Ston2/Dnm3/Btbd9/Dnm1l/Dennd1a/Ap2b1/Ap3b1	29
RBR	GO:0036465	synaptic vesicle recycling		2.36962e-26	2.41822e-24	1.31354e-24	Bin1/Stx1a/Ap3d1/Pip5k1c/Plaa/Napb/Canx/Dnm1/Dnm2/Syt1/Syt2/Ppp3cb/Cdk5/Stx1b/Rab3a/Actg1/Ap2m1/Slc17a7/Fcho2/Snap91/Pacsin1/Sh3gl1/Sh3gl2/Sh3gl3/Cltc/Nlgn2/Picalm/Cyfip1/Amph/Dnajc6/Scrib/Nlgn3/Ston2/Dnm3/Btbd9/Dnm1l/Dennd1a/Nlgn1/Ap2b1/Pclo/Syt7/Itsn1/Ap3b1	43
UBA	GO:0036465	synaptic vesicle recycling		6.12477e-22	3.77986e-20	2.0394e-20	Stx1a/Ap3d1/Pip5k1c/Plaa/Canx/Dnm1/Dnm2/Syt1/Syt2/Ppp3cb/Cdk5/Stx1b/Rab3a/Ap2m1/Fcho2/Tbc1d24/Abca13/Snap91/Sh3gl1/Cltc/Nlgn2/Picalm/Cyfip1/Amph/Dnajc6/Scrib/Nlgn3/Ston2/Dnm3/Btbd9/Dnm1l/Dennd1a/Gripap1/Nlgn1/Rab5a/Ap2b1/Pclo/Syt7/Itsn1/Ap3b1	40
NZF	GO:0036465	synaptic vesicle recycling		2.83266e-09	5.45785e-08	3.23006e-08	Ap3d1/Pip5k1c/Plaa/Canx/Dnm2/Ppp3cb/Cdk5/Ap2m1/Snap91/Sh3gl1/Sh3gl2/Cltc/Picalm/Cyfip1/Amph/Dnajc6/Scrib/Dnm3/Dnm1l/Ap2b1/Ap3b1	21
PUB	GO:0016082	synaptic vesicle priming		0.00870415	0.02532	0.0140913	Stx1b/Rab3a/Cadps/Erc1/Rims2/Sv2a	6
RBR	GO:0016082	synaptic vesicle priming		5.29186e-12	9.34377e-11	5.07541e-11	Stx1a/Napb/Snap25/Stx1b/Rab3a/Unc13a/Erc2/Cadps/Unc13c/Stxbp5/Snap47/Erc1/Rims1/Napa/Rims2/Sv2a	16
UBA	GO:0016082	synaptic vesicle priming		3.62465e-06	2.56396e-05	1.38337e-05	Stx1a/Stx1b/Rab3a/Unc13a/Erc2/Cadps/Stxbp5/Erc1/Rims1/Rims2/Sv2a	11
PUB	GO:0048499	synaptic vesicle membrane organization		0.0126094	0.0346714	0.0192956	Ap3d1/Syngr1/Syt1/Syt2/Stx1b/Rab3a	6
RBR	GO:0048499	synaptic vesicle membrane organization		4.36566e-06	2.78449e-05	1.5125e-05	Stx1a/Ap3d1/Syngr1/Syt1/Syt2/Snap25/Stx1b/Rab3a/Grik5/Snap47/Syt7	11
UBA	GO:0048499	synaptic vesicle membrane organization		8.59162e-06	5.57538e-05	3.00816e-05	Stx1a/Ap3d1/Syngr1/Syt1/Syt2/Stx1b/Rab3a/Stx4a/Grik5/Syt7/Syt9	11
RBR	GO:0016188	synaptic vesicle maturation		0.000145795	0.000643571	0.000349579	Rab3a/Slc17a7/Unc13a/Dlg4/Picalm/Unc13c	6
UBA	GO:0016188	synaptic vesicle maturation		0.0145522	0.0365345	0.019712	Rab3a/Unc13a/Dlg4/Picalm	4
PUB	GO:0097479	synaptic vesicle localization		6.0229e-07	6.13064e-06	3.41188e-06	Dpysl2/Ap3d1/Syn1/Cdh2/Map2/Kif5c/Cdk5/Rab3a/Ctnnb1/Snap91/Kif5b/Syn2/Picalm/Madd/Nlgn3/Dnm3/Ap3b1	17
RBR	GO:0097479	synaptic vesicle localization		7.99455e-13	1.59917e-11	8.6865e-12	Dpysl2/Ap3d1/Syn1/Cdh2/Map2/Kif5c/Kif5a/Dnm1/Cdk5/Rab3a/Ctnnb1/Snap91/Kif5b/Syn2/Nlgn2/Picalm/Trim46/Madd/Nlgn3/Dnm3/Ap3m2/Nlgn1/Ap3b2/Pclo/Ap3b1	25
UBA	GO:0097479	synaptic vesicle localization		4.61591e-13	1.04168e-11	5.62031e-12	Dpysl2/Ap3d1/Syn1/Cdh2/Map2/Kif5c/Kif5a/Dnm1/Cdk5/Rab3a/Ctnnb1/Snap91/Kif5b/Syn2/Nlgn2/Picalm/Trim46/Madd/Nlgn3/Dnm3/Ap3m2/Nlgn1/Ap3b2/Pclo/Magi2/Ap3b1	26
NZF	GO:0097479	synaptic vesicle localization		8.52875e-07	1.01099e-05	5.98324e-06	Dpysl2/Ap3d1/Cdh2/Map2/Kif5c/Cdk5/Ctnnb1/Snap91/Kif5b/Picalm/Trim46/Madd/Dnm3/Ap3m2/Ap3b1	15
RBR	GO:0031629	synaptic vesicle fusion to presynaptic active zone membrane		5.10308e-05	0.000252886	0.000137364	Stx1a/Syt1/Syt2/Snap25/Stx1b/Rab3a/Grik5/Snap47/Syt7	9
UBA	GO:0031629	synaptic vesicle fusion to presynaptic active zone membrane		8.83955e-05	0.000445885	0.000240574	Stx1a/Syt1/Syt2/Stx1b/Rab3a/Stx4a/Grik5/Syt7/Syt9	9
PUB	GO:0016079	synaptic vesicle exocytosis		3.6499e-05	0.000226461	0.000126032	Apba1/Dgki/Atp2a2/Cask/Camk2a/Prkce/Prkca/Syt1/Syt2/Stx1b/Rab3a/Prkcg/Prkcb/Git1/Cadps/Scrib/Ppfia2/Trim9/Dnm1l/Cacnb4/Erc1/Rims2/Sv2a/Gsk3b	24
RBR	GO:0016079	synaptic vesicle exocytosis		1.58206e-19	7.10862e-18	3.86131e-18	Apba1/Dgki/Stx1a/Atp2a2/Cask/Prkaca/Camk2a/Prkce/Napb/Syt1/Syt2/Ctbp2/Rims4/Ppfia3/Snap25/Stx1b/Rab3a/Prkcb/Cacna1a/Apba2/Unc13a/Stxbp5l/Grik5/Git1/Nrxn3/Erc2/Cspg5/Cadps/Scrib/Ppfia2/Prepl/Unc13c/Dnm1l/Stxbp5/Cacnb4/Vps18/Snap47/Syt12/Nlgn1/Erc1/Rims1/Napa/Rims2/Sv2a/Pclo/Syt7/Gsk3b/Septin5	48
UBA	GO:0016079	synaptic vesicle exocytosis		2.74715e-15	8.22513e-14	4.43782e-14	Dgki/Stx1a/Atp2a2/Cask/Prkaca/Camk2a/Prkce/Prkca/Syt1/Syt2/Ctbp2/Rims4/Ppfia3/Stx1b/Rab3a/Prkcg/Prkcb/Stx4a/Cacna1a/Apba2/Unc13a/Grik5/Git1/Nrxn3/Erc2/Cspg5/Cadps/Scrib/Ppfia2/Prepl/Trim9/Dnm1l/Stxbp5/Cacnb4/Nlgn1/Erc1/Rims1/Rab5a/Rims2/Sv2a/Pclo/Syt7/Syt9/Gsk3b	44
NZF	GO:0016079	synaptic vesicle exocytosis		0.0107135	0.0334711	0.0198088	Atp2a2/Cask/Prkaca/Prkce/Ctbp2/Prkcb/Stxbp5l/Git1/Cadps/Scrib/Dnm1l/Snap47/Sv2a/Gsk3b/Septin5	15
RBR	GO:0099532	synaptic vesicle endosomal processing		0.000252666	0.00106385	0.000577868	Ap3d1/Dnm1l/Stx12/Stx6/Itsn1/Ap3b1	6
UBA	GO:0099532	synaptic vesicle endosomal processing		0.000371079	0.00157053	0.000847368	Ap3d1/Dnm1l/Gripap1/Stx6/Itsn1/Ap3b1	6
PUB	GO:0048488	synaptic vesicle endocytosis		2.51903e-10	4.96739e-09	2.7645e-09	Bin1/Pip5k1c/Canx/Dnm2/Syt1/Syt2/Ppp3cb/Cdk5/Ap2m1/Fcho2/Snap91/Cltc/Picalm/Amph/Dnajc6/Scrib/Nlgn3/Ston2/Dnm3/Btbd9/Dnm1l/Dennd1a/Ap2b1	23
RBR	GO:0048488	synaptic vesicle endocytosis		1.14118e-21	6.54385e-20	3.55453e-20	Bin1/Stx1a/Pip5k1c/Napb/Canx/Dnm1/Dnm2/Syt1/Syt2/Ppp3cb/Cdk5/Actg1/Ap2m1/Slc17a7/Fcho2/Snap91/Pacsin1/Sh3gl1/Sh3gl2/Sh3gl3/Cltc/Nlgn2/Picalm/Amph/Dnajc6/Scrib/Nlgn3/Ston2/Dnm3/Btbd9/Dnm1l/Dennd1a/Nlgn1/Ap2b1/Syt7/Itsn1	36
UBA	GO:0048488	synaptic vesicle endocytosis		1.25515e-15	3.89291e-14	2.10039e-14	Stx1a/Pip5k1c/Canx/Dnm1/Dnm2/Syt1/Syt2/Ppp3cb/Cdk5/Ap2m1/Fcho2/Tbc1d24/Abca13/Snap91/Sh3gl1/Cltc/Nlgn2/Picalm/Amph/Dnajc6/Scrib/Nlgn3/Ston2/Dnm3/Btbd9/Dnm1l/Dennd1a/Nlgn1/Ap2b1/Syt7/Itsn1	31
NZF	GO:0048488	synaptic vesicle endocytosis		2.5277e-07	3.25773e-06	1.92799e-06	Pip5k1c/Canx/Dnm2/Ppp3cb/Cdk5/Ap2m1/Snap91/Sh3gl1/Sh3gl2/Cltc/Picalm/Amph/Dnajc6/Scrib/Dnm3/Dnm1l/Ap2b1	17
RBR	GO:0016081	synaptic vesicle docking		1.61816e-07	1.42441e-06	7.73718e-07	Camk2a/Ctbp2/Ppfia3/Stx1b/Unc13a/Unc13c/Rims1/Rims2/Septin5	9
UBA	GO:0016081	synaptic vesicle docking		4.89608e-06	3.34971e-05	1.80732e-05	Camk2a/Ctbp2/Ppfia3/Stx1b/Stx4a/Unc13a/Rims1/Rims2	8
RBR	GO:0099514	synaptic vesicle cytoskeletal transport		0.000582198	0.00222284	0.00120742	Ap3d1/Map2/Trim46/Madd/Ap3m2/Ap3b2/Ap3b1	7
UBA	GO:0099514	synaptic vesicle cytoskeletal transport		0.00088802	0.00333587	0.00179985	Ap3d1/Map2/Trim46/Madd/Ap3m2/Ap3b2/Ap3b1	7
NZF	GO:0099514	synaptic vesicle cytoskeletal transport		0.000628494	0.00316499	0.00187311	Ap3d1/Map2/Trim46/Madd/Ap3m2/Ap3b1	6
PUB	GO:0099504	synaptic vesicle cycle		5.26933e-16	2.49875e-14	1.39063e-14	Apba1/Dgki/Bin1/Ap3d1/Atp2a2/Pip5k1c/Cask/Syn1/Camk2a/Prkar1b/Cdh2/Prkce/Prkca/Plaa/Canx/Dnm2/Syt1/Syt2/Ppp3cb/Cdk5/Dnajc5/Stx1b/Rab3a/Prkcg/Prkcb/Ap2m1/Ctnnb1/Fcho2/Snap91/Syn2/Cltc/Git1/Picalm/Cyfip1/Amph/Cadps/Dnajc6/Scrib/Ppfia2/Nlgn3/Ston2/Dnm3/Btbd9/Trim9/Dnm1l/Dennd1a/Cacnb4/Pls3/Erc1/Ap2b1/Rapgef4/Rims2/Sv2a/Gsk3b/Ap3b1	55
RBR	GO:0099504	synaptic vesicle cycle		3.57527e-43	1.43512e-40	7.79535e-41	Apba1/Dgki/Bin1/Stx1a/Slc32a1/Ap3d1/Atp2a2/Pip5k1c/Cask/Ddc/Bsn/Syn1/Prkaca/Camk2a/Prkar1b/Cdh2/Prkce/Plaa/Napb/Canx/Dnm1/Dnm2/Syt1/Syt2/Ppp3cb/Cdk5/Ctbp2/Rims4/Ppfia3/Snap25/Dnajc5/Stx1b/Rab3a/Actg1/Prkcb/Ap2m1/Cacna1a/Apba2/Ctnnb1/Slc17a7/Fcho2/Unc13a/Stxbp5l/Brsk1/Snap91/Grik5/Pacsin1/Sh3gl1/Sh3gl2/Sh3gl3/Syn2/Cltc/Git1/Nlgn2/Nrxn3/Erc2/Cspg5/Picalm/Cyfip1/Amph/Cadps/Dnajc6/Scrib/Slc17a6/Ppfia…	93
UBA	GO:0099504	synaptic vesicle cycle		9.07481e-34	1.82948e-31	9.87085e-32	Dgki/Stx1a/Ap3d1/Atp2a2/Pip5k1c/Cask/Bsn/Syn1/Prkaca/Camk2a/Prkar1b/Cdh2/Prkce/Prkca/Plaa/Canx/Dnm1/Dnm2/Syt1/Syt2/Ppp3cb/Cdk5/Ctbp2/Rims4/Ppfia3/Dnajc5/Stx1b/Rab3a/Prkcg/Prkcb/Stx4a/Ap2m1/Cacna1a/Apba2/Ctnnb1/Fcho2/Tbc1d24/Unc13a/Brsk1/Abca13/Snap91/Grik5/Sh3gl1/Syn2/Cltc/Git1/Nlgn2/Nrxn3/Erc2/Cspg5/Picalm/Cyfip1/Amph/Cadps/Dnajc6/Scrib/Slc17a6/Ppfia2/Nlgn3/Ston2/Dnm3/Prepl/Btbd9/Trim9/Dnm1l/Den…	85
NZF	GO:0099504	synaptic vesicle cycle		6.06674e-09	1.12021e-07	6.62962e-08	Ap3d1/Atp2a2/Pip5k1c/Cask/Prkaca/Cdh2/Prkce/Plaa/Canx/Dnm2/Ppp3cb/Cdk5/Ctbp2/Prkcb/Ap2m1/Ctnnb1/Stxbp5l/Snap91/Sh3gl1/Sh3gl2/Cltc/Git1/Picalm/Cyfip1/Amph/Cadps/Dnajc6/Scrib/Dnm3/Dnm1l/Snap47/Pls3/Ap2b1/Sv2a/Gsk3b/Ap3b1/Septin5	37
PUB	GO:0097091	synaptic vesicle clustering		1.50991e-05	0.000105148	5.8518e-05	Syn1/Cdh2/Rab3a/Ctnnb1/Snap91/Syn2/Picalm/Nlgn3	8
RBR	GO:0097091	synaptic vesicle clustering		1.35911e-08	1.47731e-07	8.02455e-08	Syn1/Cdh2/Rab3a/Ctnnb1/Snap91/Syn2/Nlgn2/Picalm/Nlgn3/Nlgn1/Pclo	11
UBA	GO:0097091	synaptic vesicle clustering		1.50108e-09	1.96081e-08	1.05794e-08	Syn1/Cdh2/Rab3a/Ctnnb1/Snap91/Syn2/Nlgn2/Picalm/Nlgn3/Nlgn1/Pclo/Magi2	12
NZF	GO:0097091	synaptic vesicle clustering		0.0164294	0.0470893	0.0278684	Cdh2/Ctnnb1/Snap91/Picalm	4
PUB	GO:0070142	synaptic vesicle budding		0.000341372	0.00161368	0.000898063	Ap3d1/Snap91/Picalm/Dnm3/Ap3b1	5
RBR	GO:0070142	synaptic vesicle budding		3.80644e-05	0.000195885	0.000106402	Ap3d1/Dnm1/Snap91/Picalm/Dnm3/Ap3b1	6
UBA	GO:0070142	synaptic vesicle budding		5.67801e-05	0.000302827	0.000163388	Ap3d1/Dnm1/Snap91/Picalm/Dnm3/Ap3b1	6
NZF	GO:0070142	synaptic vesicle budding		0.000113506	0.000736382	0.000435805	Ap3d1/Snap91/Picalm/Dnm3/Ap3b1	5
PUB	GO:0035249	synaptic transmission, glutamatergic		0.00895525	0.0259242	0.0144276	Kalrn/Dgki/Hcn1/Cdh2/Grin2a/Syt1/Cdk5/Pla2g6/Dgkz/Tnr/Nlgn3/Cacnb4/Als2/Atad1/Cacng3/Gria4	16
RBR	GO:0035249	synaptic transmission, glutamatergic		1.26939e-11	2.1417e-10	1.16334e-10	Dgki/Cacng2/Hcn1/Prkaca/Glul/Cdh2/Gria2/Napb/Grin2a/Grin1/Syt1/Cdk5/Cdh8/Cacna1a/Pla2g6/Slc17a7/Grm5/Unc13a/Grik5/Nlgn2/Plppr4/Dgkz/Slc17a6/Tnr/Nlgn3/Unc13c/Cacnb4/Als2/Nlgn1/Napa/Mapk8ip2/Ptk2b/Grm3/Gria4	34
UBA	GO:0035249	synaptic transmission, glutamatergic		1.41746e-13	3.36394e-12	1.81499e-12	Kalrn/Dgki/Cacng2/Hcn1/Prkaca/Cdh2/Gria2/Grin2a/Grin1/Syt1/Cdk5/Cdh8/Cacna1a/Pla2g6/Grin2b/Grm5/Shank3/Unc13a/Iqsec2/Grid2/Grik5/Nlgn2/Plppr4/Dgkz/Shank2/Slc17a6/Tnr/Nlgn3/Cacnb4/Als2/Myo5a/Nlgn1/Atad1/Mapk8ip2/Cacng3/Ptk2b/Grm3/Gria4	38
RBR	GO:0051932	synaptic transmission, GABAergic		8.317e-07	6.18995e-06	3.3623e-06	Hap1/Car2/Prkce/Gabrg2/Gabra3/Slc6a1/Dnm1/Usp46/Gabra1/Gabrb3/Gabrb2/Plcl1/Kif5b/Nlgn2/Phf24/Nisch/Nlgn1/Cntnap2	18
UBA	GO:0051932	synaptic transmission, GABAergic		2.28427e-06	1.67661e-05	9.04602e-06	Hap1/Car2/Prkce/Gabrg2/Gabra3/Slc6a1/Dnm1/Usp46/Gabra1/Rac1/Gabrb3/Gabrb2/Plcl1/Kif5b/Nlgn2/Nisch/Nlgn1/Cntnap2	18
PUB	GO:0098883	synapse pruning		2.13538e-05	0.000141608	7.8809e-05	C3/C1qb/Cdk5/C1qa/Epha4/Ngef	6
RBR	GO:0098883	synapse pruning		3.80644e-05	0.000195885	0.000106402	C3/C1qb/Cdk5/C1qa/C1qc/Epha4	6
UBA	GO:0098883	synapse pruning		2.93732e-06	2.09739e-05	1.13163e-05	C3/C1qb/Cdk5/C1qa/C1qc/Epha4/Ngef	7
NZF	GO:0098883	synapse pruning		0.00161911	0.00689166	0.00407862	C1qb/Cdk5/C1qa/C1qc	4
PUB	GO:0050808	synapse organization		9.6687e-30	2.4071e-27	1.33962e-27	Kalrn/Ptprs/Plxnb2/Cttnbp2/Farp1/Ank3/Ube3a/Dctn1/Sdcbp/Ntn1/Cntnap1/Septin7/Cask/Syn1/Lgmn/C3/Col4a1/Prnp/Cdh1/Mapt/C1qb/Cdh2/Cfl1/Prkca/Gabrg2/Pik3r1/Marcks/Grin2a/Gpm6a/Fyn/Nedd4/Rph3a/Crkl/Cdk5/Dmpk/Opa1/Arhgap39/Cdc42/Arf4/Hnrnpk/Abi2/Pafah1b1/Rab3a/Hspa8/Ywhaz/Rock2/Nptn/C1qa/Tubb5/Vcp/Ctnnb1/Epha4/Snx27/Camkv/Arhgef9/Sorbs2/Arhgap44/Cttn/Caprin1/Sdf4/Lamb2/Ctnna2/Snap91/Myh10/Dlg4/Sorbs1/D…	114
RBR	GO:0050808	synapse organization		7.71462e-61	7.74162e-58	4.20514e-58	Tanc2/Ckap5/Lzts3/Plxnb2/Farp1/Ank3/Ube3a/Dctn1/Sdcbp/Ntn1/Cntnap1/Septin7/Cask/Cacng2/Bsn/Syn1/C3/Col4a1/Prnp/Gap43/Apoe/Nefl/Cdh1/Lrrc4b/Mapt/App/C1qb/Cdh2/Cfl1/Gabrg2/Pik3r1/Camk2b/Slc6a1/Grin2a/Grin1/Gpm6a/Fyn/Nedd4/Rph3a/Mapk14/Crkl/Cdk5/Efnb1/Cacnb3/Ncan/Opa1/Arhgap39/Rims4/Ppfia3/Cdc42/Actr2/Hnrnpk/Gabra1/Pafah1b1/Rab3a/Hspa8/Gabrb3/Ywhaz/Gabrb2/Rock2/Sparcl1/Cdh8/Nptn/Cacna1a/C1qa/Tubb5/V…	165
UBA	GO:0050808	synapse organization		5.99343e-66	3.62483e-62	1.95575e-62	Tanc2/Lzts3/Kalrn/Ptprs/Plxnb2/Cttnbp2/Shank1/Syngap1/Farp1/Ank3/Ube3a/Dctn1/Sdcbp/Ntn1/Prrt1/Ctnnd2/Cntnap1/Septin7/Cask/Cacng2/Bsn/Syn1/C3/Col4a1/Prnp/Nefl/Cdh1/Lrrc4b/Mapt/C1qb/Cdh2/Cfl1/Prkca/Gabrg2/Marcks/Camk2b/Slc6a1/Grin2a/Grin1/Gpm6a/Fyn/Nedd4/Rph3a/Crkl/Cdk5/Efnb1/Cacnb3/Opa1/Arhgap39/Rims4/Ppfia3/Cdc42/Actr2/Arf4/Hnrnpk/Abi2/Gabra1/Rab3a/Hspa8/Gabrb3/Ywhaz/Gabrb2/Cdh8/Nptn/Cacna1a/C1qa…	177
NZF	GO:0050808	synapse organization		1.69117e-14	8.622e-13	5.10267e-13	Farp1/Ube3a/Dctn1/Sdcbp/Ntn1/Cntnap1/Septin7/Cask/Lgmn/Col4a1/Gap43/Cdh1/Mapt/C1qb/Cdh2/Cfl1/Gabrg2/Pik3r1/Marcks/Nedd4/Rph3a/Crkl/Cdk5/Opa1/Cdc42/Actr2/Arf4/Hnrnpk/Pfn1/Pafah1b1/Hspa8/Ywhaz/Rock2/C1qa/Tubb5/Vcp/C1qc/Ctnnb1/Sorbs2/Cttn/Caprin1/Sdf4/Lamb2/Ctnna2/Snap91/Myh10/Dag1/Ndrg1/Itga3/Chd4/Picalm/Cyfip1/Wasf2/Flna/Gphn/Dnm3/Pdlim5/Afg3l2/Dnm1l/Wasf1/Wasf3/Egln1/Camk1/Actr3/Dnaja3/Slc25a46/N…	74
RBR	GO:0060074	synapse maturation		0.00279733	0.00877683	0.00476746	Nefl/Camk2b/Hnrnpk/Ywhaz/Bcan/Sez6l/Adgrl1/Palm	8
UBA	GO:0060074	synapse maturation		0.00431454	0.0130864	0.0070607	Shank1/Nefl/Camk2b/Hnrnpk/Ywhaz/Dab2ip/Adgrl1/Palm	8
PUB	GO:0007416	synapse assembly		0.000111741	0.00060203	0.000335047	Ptprs/Plxnb2/Farp1/Sdcbp/Ntn1/Cdh1/Mapt/Cdh2/Prkca/Gabrg2/Pik3r1/Gpm6a/Crkl/Cdk5/Nptn/Arhgef9/Dbnl/Ptprd/Eif4g1/Nlgn3/Dnm3/Pdlim5/Lrrtm1/Actr3/Vps35/Add2/Numb/Gsk3b/Mecp2	29
RBR	GO:0007416	synapse assembly		3.81462e-16	1.19004e-14	6.46415e-15	Plxnb2/Farp1/Sdcbp/Ntn1/Bsn/Gap43/Cdh1/Lrrc4b/Mapt/App/Cdh2/Gabrg2/Pik3r1/Grin1/Gpm6a/Crkl/Cdk5/Efnb1/Gabra1/Gabrb3/Gabrb2/Nptn/Cacna1a/Adgrb1/Arhgef9/Dbnl/Nptx1/Ptprd/Nlgn2/Eif4g1/Nrxn3/Ntrk3/Adgrl1/Adgrl3/Lrrtm4/Negr1/Adgrb3/Nlgn3/Lrrtm3/Dnm3/Adgrb2/Pdlim5/Lrrtm1/Actr3/Nlgn1/Cntnap2/Vps35/Add2/Pclo/Numb/Gpc6/Gsk3b/Mecp2	53
UBA	GO:0007416	synapse assembly		1.78483e-17	6.87559e-16	3.70968e-16	Ptprs/Plxnb2/Farp1/Sdcbp/Ntn1/Bsn/Cdh1/Lrrc4b/Mapt/Cdh2/Prkca/Gabrg2/Grin1/Gpm6a/Crkl/Cdk5/Efnb1/Gabra1/Gabrb3/Gabrb2/Nptn/Cacna1a/Adgrb1/Arhgef9/Shank3/Grid2/Dbnl/Ptprd/Nlgn2/Nrxn3/Ntrk3/Adgrl1/Adgrl3/Lrrtm4/Negr1/Shank2/Adgrb3/Nlgn3/Lrrtm3/Dnm3/Sipa1l1/Adgrb2/Pdlim5/Lrrtm1/Actr3/Nlgn1/Cntnap2/Slc25a46/Vps35/Add2/Pclo/Numb/Gpc6/Gsk3b/Magi2/Adgre5/Mecp2	57
PUB	GO:0006801	superoxide metabolic process		0.000267627	0.00129689	0.00072176	Gnai2/Mapt/Mpo/Gstp1/Prkcd/Prdx1/Acp5/Cd36/Cybb/Prdx2/Pon3/Cbs/Gnai3/Fbln5	14
RBR	GO:0006801	superoxide metabolic process		1.53512e-05	8.72799e-05	4.74093e-05	Sod1/Gnai2/Sod2/Mapt/Mpo/Itgb2/App/Gstp1/Prdx1/Acp5/Cd36/Hvcn1/Cybb/Prdx2/Cbs/Gnai3/Fbln5	17
UBA	GO:0006801	superoxide metabolic process		0.000137957	0.000652355	0.000351974	Sod1/Gnai2/Sod2/Mapt/Mpo/Gstp1/Prkcd/Prdx1/Acp5/Cd36/Hvcn1/Cybb/Prdx2/Pon3/Cbs/Gnai3	16
NZF	GO:0006801	superoxide metabolic process		2.21261e-05	0.000180095	0.000106584	Sod1/Gnai2/Sod2/Mapt/Mpo/Gstp1/Prkcd/Prdx1/Acp5/Cd36/Hvcn1/Prdx2/Cbs/Gnai3	14
PUB	GO:0042554	superoxide anion generation		0.0132845	0.0363603	0.0202356	Gnai2/Mapt/Gstp1/Prkcd/Acp5/Cybb/Pon3/Gnai3	8
RBR	GO:0042554	superoxide anion generation		0.000590783	0.00224991	0.00122212	Sod1/Gnai2/Sod2/Mapt/Itgb2/App/Gstp1/Acp5/Hvcn1/Cybb/Gnai3	11
UBA	GO:0042554	superoxide anion generation		0.00105946	0.00387402	0.0020902	Sod1/Gnai2/Sod2/Mapt/Gstp1/Prkcd/Acp5/Hvcn1/Cybb/Pon3/Gnai3	11
NZF	GO:0042554	superoxide anion generation		0.000800696	0.00387306	0.00229215	Sod1/Gnai2/Sod2/Mapt/Gstp1/Prkcd/Acp5/Hvcn1/Gnai3	9
PUB	GO:0072348	sulfur compound transport		0.0170953	0.0448985	0.0249874	Slc26a1/Slc9a3r1/Slc27a1/Slc26a2/Abcg2/Slc25a11/Slc25a10/Slc26a3	8
UBA	GO:0072348	sulfur compound transport		0.000414748	0.00172874	0.000932728	Slc6a6/Slc22a8/Slc26a1/Slc27a1/Slc26a2/Abcg2/Mgst1/Slc3a1/Slc13a3/Slc25a11/Slc25a10/Slc26a3	12
NZF	GO:0072348	sulfur compound transport		0.00446878	0.0162018	0.00958855	Slc26a1/Slc27a1/Slc26a2/Abcg2/Mgst1/Slc3a1/Slc25a11/Slc25a10	8
NZF	GO:0006790	sulfur compound metabolic process		1.98227e-50	5.70994e-47	3.37925e-47	Acnat1/Slc35d1/Dld/Gsto1/Gclm/Bhmt/Gpx4/Ugdh/Slc27a3/Comt/Idh1/Hbb-b1/Hbb-bt/Enpp1/Sod1/Sod2/Gstm1/Gpx1/Nudt19/Gstm2/Mmut/Fasn/Gstp1/Gstm3/Gsta4/Dcn/Gsta3/Pdha1/Hmgcl/Hspa9/Acsl1/Gpx3/Abcd1/Gstm5/Ahcyl/Ahcy/Hsd17b4/Tst/Hmgcs2/Gclc/Xdh/Mat2a/Sult1d1/Acaca/Ogdh/Gcdh/Abcb7/Gpam/Phgdh/Gstt1/Gstm7/Pdk1/Pdhx/Dlat/Ptges2/Acaa2/Clic5/Cps1/Iba57/Acsl5/Oplah/B3gnt7/Acat1/Gstm4/Ppcs/Abcc2/Ciapin1/Acot7/Acly…	105
PUB	GO:0006790	sulfur compound metabolic process		2.67094e-44	1.59589e-41	8.88157e-42	Slc35d1/Acacb/Dld/Gsto1/Bhmt/Gpx4/Ugdh/Papss2/Idh1/Hbb-b1/Hbb-bt/Enpp1/Gstm1/Gpx1/Gstm2/Mmut/Fasn/Gstp1/Gstm3/Gsta4/Bgn/Dcn/Gsta3/Dpep1/Scp2/Pdha1/Hmgcl/Hspa9/Acsl1/Slc1a2/Gsr/Abcd1/Gstm5/Hsd17b4/Gss/Tst/Hmgcs2/Sult4a1/Gclc/Xdh/G6pdx/Mat2a/Acsm3/Sult1d1/Acaca/Ogdh/Gcdh/Papss1/Abcb7/Gpam/Phgdh/Ahcyl2/Ahcyl1/Gstm7/Acsm5/Sult2a8/Pdhx/Dlat/Ptges2/Acaa2/Clic5/Cps1/Iba57/Nat8f2/Acsl5/Oplah/Suox/Gstm4/C…	109
RBR	GO:0006790	sulfur compound metabolic process		1.48204e-42	5.5771e-40	3.0294e-40	Acacb/Dld/Gsto1/Gclm/Gpx4/Ugdh/Papss2/Slc27a3/Gdap1/Idh1/Enpp1/Sod1/Sod2/Gstm1/Gpx1/Gstm2/Mmut/Fasn/Gstp1/Gstm3/Gsta4/Bgn/Dcn/Gsta3/Scp2/Pdha1/Hmgcl/Hspa9/Acsl1/Slc1a2/Gsr/Gstm5/Ahcyl/Ahcy/Hsd17b4/Gss/Tst/Hmgcs2/Sult4a1/Cacna1a/Xdh/G6pdx/Mat2a/Sult1d1/Acaca/Ogdh/Gcdh/Papss1/Abcb7/Gpam/Phgdh/Ahcyl1/Gstm7/Pdk1/Pdhx/Dlat/Ptges2/Acaa2/Dip2a/Clic5/Cps1/Iba57/Nat8f2/Acsl5/Oplah/B3gnt7/Acat1/Blmh/Suox/G…	112
UBA	GO:0006790	sulfur compound metabolic process		4.03149e-38	1.6255e-35	8.77026e-36	Slc35d1/Acacb/Dld/Gsto1/Gclm/Ugdh/Papss2/Slc27a3/Comt/Idh1/Hbb-b1/Hbb-bt/Hbb-b2/Enpp1/Sod1/Sod2/Gstm1/Gpx1/Gstm2/Mmut/Fasn/Gstp1/Gstm3/Gsta4/Bgn/Dcn/Gsta3/Dpep1/Scp2/Pdha1/Hmgcl/Hspa9/Acsl1/Slc1a2/Gpx3/Gsr/Abcd1/Gstm5/Tst/Hmgcs2/Sult4a1/Cacna1a/Gclc/Xdh/G6pdx/Mat2a/Sult1d1/Acaca/Ogdh/Gcdh/Ggt1/Papss1/Abcb7/Gpam/Phgdh/Ahcyl2/Ahcyl1/Gstm7/Pdhx/Dlat/Ptges2/Acaa2/Clic5/Cps1/Acsl5/Oplah/B3gnt7/Lyrm4/S…	110
PUB	GO:0044273	sulfur compound catabolic process		0.00711722	0.0214883	0.0119589	Dpep1/Abcd1/Acot7/Cbs/Mlycd/Nudt7	6
RBR	GO:0044273	sulfur compound catabolic process		0.000472544	0.00185839	0.00100945	Ahcyl/Ahcy/Acat1/Blmh/Acot7/Cbs/Mat1a/Mlycd	8
UBA	GO:0044273	sulfur compound catabolic process		0.00378315	0.0115625	0.00623847	Dpep1/Abcd1/Ggt1/Acot7/Cbs/Mlycd/Nudt7	7
NZF	GO:0044273	sulfur compound catabolic process		4.64327e-05	0.000346501	0.000205066	Nudt19/Abcd1/Ahcyl/Ahcy/Acat1/Acot7/Cbs/Mlycd	8
NZF	GO:0044272	sulfur compound biosynthetic process		2.28906e-16	1.5334e-14	9.07499e-15	Slc35d1/Dld/Gclm/Bhmt/Ugdh/Gstp1/Pdha1/Acsl1/Gclc/Mat2a/Gcdh/Pdk1/Pdhx/Dlat/Acsl5/B3gnt7/Acat1/Ppcs/Acly/Cbs/Mthfd1/Pdk3/Mlycd/Hagh/Mat2b/Mtap/Mri1/Pdhb/Pdk2/Acsl4/Acss2	31
PUB	GO:0044272	sulfur compound biosynthetic process		2.61643e-15	1.07815e-13	6.00021e-14	Slc35d1/Acacb/Dld/Bhmt/Ugdh/Papss2/Gstp1/Pdha1/Acsl1/Slc1a2/Gss/Gclc/Mat2a/Gcdh/Papss1/Pdhx/Dlat/Acsl5/Ppcs/Acly/Acsl6/Cbs/Mthfd1/Pdk3/Mlycd/Hagh/Mat2b/Acss1/Mtap/Mri1/Pdhb/Acsl4/Acss2	33
RBR	GO:0044272	sulfur compound biosynthetic process		4.6547e-14	1.1629e-12	6.31673e-13	Acacb/Dld/Gclm/Ugdh/Papss2/Gstp1/Pdha1/Acsl1/Slc1a2/Gss/Mat2a/Gcdh/Papss1/Pdk1/Pdhx/Dlat/Dip2a/Acsl5/B3gnt7/Acat1/Acly/Cbs/Mat1a/Mthfd1/Pdk3/Mlycd/Hagh/Mat2b/Mtap/Mri1/Pdhb/Pdk2/Acss2	33
UBA	GO:0044272	sulfur compound biosynthetic process		1.9885e-12	4.07675e-11	2.19959e-11	Slc35d1/Acacb/Dld/Gclm/Ugdh/Papss2/Gstp1/Pdha1/Acsl1/Slc1a2/Gclc/Mat2a/Gcdh/Ggt1/Papss1/Pdhx/Dlat/Acsl5/B3gnt7/Ppcs/Acly/Acsl6/Cbs/Mthfd1/Pdk3/Mlycd/Hagh/Mtap/Mri1/Pdhb/Acsl4/Acss2	32
PUB	GO:0000096	sulfur amino acid metabolic process		5.00536e-05	0.000296402	0.000164957	Bhmt/Mmut/Dpep1/Tst/Gclc/Cps1/Cbs/Mthfd1/Mtap/Mri1	10
RBR	GO:0000096	sulfur amino acid metabolic process		1.95173e-05	0.00010791	5.86151e-05	Gclm/Mmut/Tst/Cacna1a/Cps1/Blmh/Cbs/Mat1a/Mthfd1/Mtap/Mri1	11
UBA	GO:0000096	sulfur amino acid metabolic process		8.23345e-07	6.70201e-06	3.61602e-06	Gclm/Comt/Mmut/Dpep1/Tst/Cacna1a/Gclc/Ggt1/Cps1/Cbs/Mthfd1/Mtap/Mri1	13
NZF	GO:0000096	sulfur amino acid metabolic process		7.75028e-07	9.24418e-06	5.47089e-06	Gclm/Bhmt/Comt/Mmut/Tst/Gclc/Cps1/Cbs/Mthfd1/Mtap/Mri1	11
PUB	GO:0000097	sulfur amino acid biosynthetic process		0.0030089	0.0103442	0.00575684	Bhmt/Cbs/Mthfd1/Mtap/Mri1	5
UBA	GO:0000097	sulfur amino acid biosynthetic process		0.00630125	0.0180019	0.0097128	Ggt1/Cbs/Mthfd1/Mtap/Mri1	5
NZF	GO:0000097	sulfur amino acid biosynthetic process		0.00106616	0.00491765	0.00291036	Bhmt/Cbs/Mthfd1/Mtap/Mri1	5
PUB	GO:0008272	sulfate transport		0.00550032	0.0173951	0.00968091	Slc26a1/Slc26a2/Slc25a11/Slc25a10/Slc26a3	5
UBA	GO:0008272	sulfate transport		0.011262	0.0293463	0.0158336	Slc26a1/Slc26a2/Slc25a11/Slc25a10/Slc26a3	5
NZF	GO:0008272	sulfate transport		0.013365	0.0403118	0.0238573	Slc26a1/Slc26a2/Slc25a11/Slc25a10	4
RBR	GO:0001967	suckling behavior		0.00138343	0.00477069	0.00259137	Gls/Cntfr/App/Grin1/Ubr3/Dach1	6
UBA	GO:0001967	suckling behavior		0.011262	0.0293463	0.0158336	Cntfr/Grin1/Grin2b/Ubr3/Dach1	5
PUB	GO:0006929	substrate-dependent cell migration		0.00440172	0.0143639	0.00799393	Ntn1/Fn1/Atp5b/Cttn/Myh10/Epb41l5/Fmnl1	7
UBA	GO:0006929	substrate-dependent cell migration		0.0110417	0.0290221	0.0156587	Ntn1/Fn1/Atp5b/Cttn/Myh10/Epb41l5/Fmnl1	7
NZF	GO:0006929	substrate-dependent cell migration		0.00117022	0.00530838	0.0031416	Ntn1/Fn1/Atp5b/Cttn/Myh10/Itga2/Epb41l5	7
PUB	GO:0034446	substrate adhesion-dependent cell spreading		4.80208e-10	8.85569e-09	4.92845e-09	Myadm/Ilk/Src/S100a10/P4hb/Fn1/Calr/Dnm2/Crkl/Actn4/Cdc42/Rab1a/Dab2/Micall2/Lama5/Lamb2/Postn/Tacstd2/Rcc2/Flna/Sfrp1/Fermt2/Fermt3/Pxn/Srgap2/Arpc2/Parva/Dbn1/Coro1c	29
RBR	GO:0034446	substrate adhesion-dependent cell spreading		8.23937e-08	7.69136e-07	4.17784e-07	Myadm/Ilk/Src/P4hb/Fn1/Calr/Dnm2/Crkl/Actn4/Cdc42/Dab2/Micall2/Lama5/Lamb2/Postn/Crk/Cspg5/Tacstd2/Flna/Sfrp1/Fermt2/Srgap2/Arpc2/Parva/Srcin1/Dbn1/Coro1c	27
UBA	GO:0034446	substrate adhesion-dependent cell spreading		1.31114e-09	1.73898e-08	9.38257e-09	Myadm/Ilk/Src/S100a10/P4hb/Fn1/Calr/Dnm2/Itgav/Crkl/Actn4/Cdc42/Rac1/Dab2/Apoa1/Micall2/Lama5/Lamb2/Postn/Cspg5/Flna/Sfrp1/Fermt2/Fermt3/Pxn/Srgap2/Arpc2/Parva/Srcin1/Dbn1/Coro1c	31
NZF	GO:0034446	substrate adhesion-dependent cell spreading		1.81925e-09	3.67744e-08	2.17638e-08	Myadm/Ilk/S100a10/P4hb/Fn1/Dnm2/Crkl/Actn4/Cdc42/Rac1/Dab2/Apoa1/Lamb2/Postn/Tacstd2/Rcc2/Flna/Sfrp1/Fermt2/Srgap2/Arpc2/Parva/Parvb/Dbn1/Coro1c	25
PUB	GO:0014706	striated muscle tissue development		0.000102101	0.000555606	0.000309211	Cavin4/Akap13/Dsp/Dsg2/Itgb1/Ncam1/Lmna/Slc25a4/Tnnt2/Tpm1/Cdc42/Slc8a1/Sgcd/G6pdx/Ctnnb1/Myh6/Hspg2/Mylk3/Sorbs2/Myh10/Camk2d/Col14a1/Pgm5/Pdlim5/Sirt2/Hnrnpu/Arrb2/Myh7/Cacybp/Luc7l/Tomm70a/Atg7/Prkar1a/Nebl/Jph2/Actn2/Plec/Gsk3b/Ddx39b	39
RBR	GO:0014706	striated muscle tissue development		4.35979e-06	2.78449e-05	1.5125e-05	Cavin4/Akap13/Dsp/S1pr1/Dsg2/Itgb1/Myl3/Ncam1/Gja1/Acadm/Map2k4/Mapk14/Lmna/Tnni3/Slc25a4/Tpm1/Mrtfb/Cdc42/Mapk1/Actc1/Slc8a1/G6pdx/Ctnnb1/Hspg2/Sorbs2/Myh10/Camk2d/Col14a1/Pgm5/Pdlim5/Sirt2/Hnrnpu/Egln1/Arrb2/Myh7/Fdps/Cacybp/Luc7l/Atg7/Prkar1a/Nebl/Actn2/Prmt1/Plec/Gsk3b/Ddx39b	46
UBA	GO:0014706	striated muscle tissue development		7.45223e-08	7.51185e-07	4.05297e-07	Cavin4/Lrp2/Akap13/Dsp/S1pr1/Dsg2/Fhl2/Itgb1/Myl3/Ncam1/Gja1/Acadm/Lmna/Tnni3/Slc25a4/Csrp3/Tpm1/Mrtfb/Cdc42/Mapk1/Actc1/Slc8a1/Sgcd/G6pdx/Ctnnb1/Myh6/Hspg2/Mylk3/Sorbs2/Myh10/Camk2d/Col14a1/Pgm5/Pdlim5/Sirt2/Hnrnpu/Arrb2/Myh7/Fdps/Cacybp/Luc7l/Tomm70a/Ndufv2/Atg7/Prkar1a/Nebl/Ube4b/Jph2/Actn2/Prmt1/Plec/Gsk3b/Ddx39b	53
NZF	GO:0014706	striated muscle tissue development		3.30633e-06	3.41358e-05	2.02022e-05	Dsg2/Fhl2/Itgb1/Myl3/Acadm/Map2k4/Tnni3/Slc25a4/Csrp3/Tnnt2/Tpm1/Cdc42/Mapk1/Actc1/Slc8a1/Ctnnb1/Hspg2/Sorbs2/Myh10/Pgm5/Pdlim5/Sirt2/Hnrnpu/Egln1/Arrb2/Myh7/Fdps/Cacybp/Luc7l/Ndufv2/Prkar1a/Nebl/Actn2/Prmt1/Myl7/Plec/Gsk3b	37
PUB	GO:0014897	striated muscle hypertrophy		2.99859e-06	2.51637e-05	1.40044e-05	Akap13/Rap1gds1/Atp2a2/Prkca/Lmna/Slc25a4/Adk/Ppp3ca/Rock2/G6pdx/Myh6/Sorbs2/Camk2d/Atp2b4/Col14a1/Pde5a/Pdlim5/Twf1/Myh7/Glrx3/Tomm70a/Gsk3b/Ddx39b	23
RBR	GO:0014897	striated muscle hypertrophy		4.87303e-05	0.000244912	0.000133033	Akap13/Rap1gds1/Atp2a2/Map2k4/Lmna/Slc25a4/Adk/Ppp3ca/Rock2/G6pdx/Sorbs2/Camk2d/Atp2b4/Col14a1/Pde5a/Pdlim5/Twf1/Myh7/Fdps/Glrx3/Gsk3b/Ddx39b	22
UBA	GO:0014897	striated muscle hypertrophy		4.72765e-05	0.000256899	0.000138608	Akap13/Atp2a2/Prkca/Lmna/Slc25a4/Csrp3/Adk/Ppp3ca/G6pdx/Myh6/Sorbs2/Mlip/Camk2d/Atp2b4/Col14a1/Pdlim5/Twf1/Myh7/Fdps/Glrx3/Tomm70a/Gsk3b/Ddx39b	23
NZF	GO:0014897	striated muscle hypertrophy		0.000162822	0.00101298	0.000599501	Atp2a2/Map2k4/Slc25a4/Csrp3/Adk/Ppp3ca/Rock2/Sorbs2/Atp2b4/Pde5a/Pdlim5/Lmcd1/Twf1/Myh7/Fdps/Glrx3/Gsk3b	17
PUB	GO:0006941	striated muscle contraction		7.02475e-12	1.74161e-10	9.69258e-11	Dsp/Cacna2d1/Bin1/Map2k3/Casq2/Casq1/Dsg2/Atp2a2/Actn3/Dmd/Gsn/Tnni2/Myh8/Atp1b1/Tnnt2/Dmpk/Dsc2/Tpm1/Slc8a1/Sgcd/Jup/Myh6/Gpd1l/Scn2b/Camk2d/Atp1a3/Atp1a2/Myh14/Akap9/Synm/Dlg1/Flna/Ank2/Pde5a/Atp2a1/Atp1a1/Myh7/Smtn/Nup155/Ehd3/Tnnt3	41
RBR	GO:0006941	striated muscle contraction		3.46512e-14	8.80316e-13	4.78176e-13	Dsp/Cacna2d1/Bin1/Casq2/Casq1/Dsg2/Atp2a2/Pgam2/Actn3/Aldoa/Myl3/Dmd/Gsn/Tnni2/Myh8/Atp1b1/Tnnc2/Tnni3/Cav1/Dsc2/Tpm1/Actc1/Slc8a1/Scn1b/Pde4d/Jup/Gpd1l/Scn2b/Ctnna3/Srsf1/Camk2d/Atp1a3/Atp1a2/Myh14/Akap9/Synm/Dlg1/Flna/Ank2/Pde5a/Atp2a1/Atp1a1/Myh7/Smtn/Ehd3/Tnnt3/Nos1	47
UBA	GO:0006941	striated muscle contraction		2.74772e-11	4.76167e-10	2.56912e-10	Dsp/Cacna2d1/Casq2/Casq1/Dsg2/Atp2a2/Actn3/Myl3/Dmd/Gsn/Myh8/Atp1b1/Tnni3/Csrp3/Dsc2/Tpm1/Actc1/Slc8a1/Sgcd/Scn1b/Pde4d/Jup/Myh6/Tmem38a/Gpd1l/Ctnna3/Camk2d/Atp1a3/Atp1a2/Myh14/Akap9/Synm/Trpm4/Dlg1/Flna/Ank2/Atp2a1/Atp1a1/Myh7/Smtn/Nup155/Ehd3/Tnnt3/Nos1	44
NZF	GO:0006941	striated muscle contraction		1.89879e-10	4.50162e-09	2.66415e-09	Cacna2d1/Arg2/Map2k3/Casq2/Casq1/Dsg2/Atp2a2/Actn3/Aldoa/Myl3/Gsn/Myh8/Atp1b1/Tnni3/Cav1/Csrp3/Tnnt2/Tpm1/Actc1/Slc8a1/Tmem38a/Gpd1l/Atp1a2/Myh14/Synm/Dlg1/Flna/Pde5a/Atp2a1/Atp1a1/Myh7/Smtn/Ehd3/Tnnt3	34
PUB	GO:0051146	striated muscle cell differentiation		4.48798e-12	1.13626e-10	6.32361e-11	Cavin4/Akap13/Capn2/Casq2/Casq1/Daxx/Cntnap1/Wdr1/Actn3/Itgb1/Gpx1/Dmd/Krt8/Cdh2/Casp1/Lmna/Slc25a4/Tmod1/Tnnt2/Dmpk/Tpm1/Ybx1/Ppp3ca/Stim1/Slc8a1/Sgcd/Csrp1/Smyd1/G6pdx/Myh6/Mylk3/Sorbs2/Myh10/Sort1/Camk2d/Mfn2/Col14a1/Ehd2/Lmod1/Pgm5/Trim32/Pdlim5/Myh9/Hnrnpu/Flnc/Arrb2/Cacybp/Tomm70a/Atg7/Prkar1a/Nebl/Actn2/Flii/Myoz2/Tmod2/Ldb3/Plec/Tnnt3/Gsk3b/Ehd1/Ddx39b	61
RBR	GO:0051146	striated muscle cell differentiation		1.31913e-12	2.53753e-11	1.37835e-11	Cavin4/Klhl41/Akap13/Capn2/Flot1/Casq2/Casq1/Pld3/Cntnap1/Actn3/Itgb1/Gpx1/Dmd/Krt8/Cdh2/Acadm/Map2k4/Mapk14/Lmna/Slc25a4/Tmod1/Tpm1/Ybx1/Actg1/Ppp3ca/Actc1/Acta1/Slc8a1/Csrp1/G6pdx/Trim72/Adgrb1/Sorbs2/Spag9/Myh10/Myof/Sort1/Camk2d/Mfn2/Col14a1/Adgrb3/Lmod1/Pgm5/Trim32/Pdlim5/Myh9/Hnrnpu/Flnc/Arrb2/Fdps/Cntnap2/Cacybp/Atg7/Prkar1a/Nebl/Kel/Tmod3/Actn2/Flii/Tmod2/Ldb3/Plec/Tnnt3/Gsk3b/Ehd1/Ddx39b	66
UBA	GO:0051146	striated muscle cell differentiation		3.51043e-12	6.89321e-11	3.71919e-11	Cavin4/Akap13/Capn2/Casq2/Casq1/Cntnap1/Fhl2/Wdr1/Actn3/Itgb1/Gpx1/Dmd/Krt8/Cdh2/Casp1/Cfl2/Acadm/Lmna/Slc25a4/Tmod1/Csrp3/Tpm1/Ybx1/Ppp3ca/Actc1/Stim1/Slc8a1/Sgcd/Csrp1/G6pdx/Myh6/Adgrb1/Mylk3/Sorbs2/Mypn/Myh10/Sort1/Camk2d/Mfn2/Col14a1/Adgrb3/Ehd2/Lmod1/Pgm5/Trim32/Pdlim5/Myh9/Hnrnpu/Flnc/Arrb2/Fdps/Cntnap2/Cacybp/Tomm70a/Atg7/Prkar1a/Nebl/Actn2/Flii/Myoz2/Myoz1/Tmod2/Ldb3/Plec/Tnnt3/Gsk3b/Ehd1…	68
NZF	GO:0051146	striated muscle cell differentiation		5.13206e-11	1.33179e-09	7.88181e-10	Capn2/Casq2/Casq1/Cntnap1/Fhl2/Actn3/Itgb1/Gpx1/Krt8/Cdh2/Casp1/Cfl2/Acadm/Map2k4/Slc25a4/Tmod1/Csrp3/Tnnt2/Tpm1/Ybx1/Ppp3ca/Actc1/Acta1/Slc8a1/Csrp1/Smyd1/Sorbs2/Myh10/Myof/Sort1/Ehd2/Lmod1/Pgm5/Pdlim5/Myh9/Hnrnpu/Flnc/Arrb2/Fdps/Cacybp/Prkar1a/Nebl/Tmod3/Actn2/Flii/Tmod2/Ldb3/Plec/Tnnt3/Gsk3b/Ehd1	51
PUB	GO:0055002	striated muscle cell development		1.84857e-13	5.6067e-12	3.12029e-12	Cavin4/Akap13/Casq2/Casq1/Wdr1/Itgb1/Krt8/Tmod1/Tnnt2/Tpm1/Csrp1/Myh6/Mylk3/Myh10/Mfn2/Lmod1/Pgm5/Flnc/Prkar1a/Nebl/Actn2/Flii/Myoz2/Tmod2/Ldb3/Plec/Tnnt3	27
RBR	GO:0055002	striated muscle cell development		2.0102e-12	3.73562e-11	2.02914e-11	Cavin4/Klhl41/Akap13/Casq2/Casq1/Itgb1/Krt8/Tmod1/Tpm1/Actg1/Actc1/Acta1/Csrp1/Myh10/Mfn2/Lmod1/Pgm5/Flnc/Prkar1a/Nebl/Tmod3/Actn2/Flii/Tmod2/Ldb3/Plec/Tnnt3	27
UBA	GO:0055002	striated muscle cell development		3.30561e-15	9.75234e-14	5.26181e-14	Cavin4/Akap13/Casq2/Casq1/Wdr1/Itgb1/Krt8/Cfl2/Tmod1/Csrp3/Tpm1/Actc1/Csrp1/Myh6/Mylk3/Mypn/Myh10/Mfn2/Lmod1/Pgm5/Flnc/Prkar1a/Nebl/Actn2/Flii/Myoz2/Myoz1/Tmod2/Ldb3/Plec/Tnnt3	31
NZF	GO:0055002	striated muscle cell development		6.12836e-14	2.94213e-12	1.74121e-12	Casq2/Casq1/Itgb1/Krt8/Cfl2/Tmod1/Csrp3/Tnnt2/Tpm1/Actc1/Acta1/Csrp1/Myh10/Lmod1/Pgm5/Flnc/Prkar1a/Nebl/Tmod3/Actn2/Flii/Tmod2/Ldb3/Plec/Tnnt3	25
PUB	GO:0010658	striated muscle cell apoptotic process		0.000113584	0.000611409	0.000340267	Capn2/Capn1/Ilk/Camk2a/Slc25a4/Gnb1/Hspa8/Eif5a/Npm1/Jak2/Camk2d/Mfn2/Sirt4/Bag3	14
RBR	GO:0010658	striated muscle cell apoptotic process		0.00110301	0.00389058	0.00211331	Capn2/Capn1/Ilk/Camk2a/Slc25a4/Gnb1/Hspa8/Npm1/Camk2d/Mfn2/Tigar/Sirt4/Bag3	13
UBA	GO:0010658	striated muscle cell apoptotic process		0.00600447	0.0174089	0.00939287	Capn2/Capn1/Ilk/Camk2a/Slc25a4/Gnb1/Hspa8/Npm1/Camk2d/Mfn2/Sirt4/Bag3	12
NZF	GO:0010658	striated muscle cell apoptotic process		0.00862427	0.028007	0.0165751	Capn2/Capn1/Ilk/Slc25a4/Gnb1/Hspa8/Npm1/Sirt4/Rapgef3	9
PUB	GO:0014888	striated muscle adaptation		0.00332349	0.0113279	0.00630433	Atp2a2/Actn3/Gsn/Lmna/Ppp3ca/Myh6/Atp2b4/Myh7/Gtf2i/Myoz2	10
RBR	GO:0014888	striated muscle adaptation		0.0194247	0.0471216	0.0255958	Atp2a2/Actn3/Gsn/Lmna/Ppp3ca/Atp2b4/Myh7/Oga/Gtf2i	9
UBA	GO:0014888	striated muscle adaptation		0.000302249	0.00130852	0.000706004	Atp2a2/Actn3/Gsn/Lmna/Ppp3ca/Myh6/Mlip/Atp2b4/Myh7/Oga/Gtf2i/Myoz2/Myoz1	13
PUB	GO:0031098	stress-activated protein kinase signaling cascade		0.0102463	0.0290977	0.0161937	Map2k3/Daxx/Lmnb1/Gstp1/Cryab/Nfkb1/Lyn/Ezr/Prdx1/Akr1b3/Cdc42/Pafah1b1/Dnaja1/Sirpa/Dab2/Xdh/Egfr/Eif2ak2/Taok1/Hsph1/Dlg1/Qars/Sfrp1/Itch/Hacd3/Dusp3/Magi3/Mink1/Stk39	29
RBR	GO:0031098	stress-activated protein kinase signaling cascade		2.41212e-06	1.63736e-05	8.8939e-06	Cops5/App/Lmnb1/Gstp1/Cryab/Lyn/Ezr/Map2k1/Prdx1/Akr1b3/Map2k4/Mapk14/Cdc42/Pafah1b1/Dnaja1/Mapk1/Tnik/Sirpa/Dab2/Xdh/Egfr/Spag9/Taok1/Traf3/Hsph1/Mapk3/Crk/Dlg1/Qars/Sfrp1/Itch/Hacd3/Dusp3/Magi3/Mapk8ip2/Mapk8ip3/Prmt1/Mink1/Ptk2b/Mapk9/Plcb1/Rasgrp1/Stk39	43
UBA	GO:0031098	stress-activated protein kinase signaling cascade		0.00056851	0.0022907	0.00123593	Lmnb1/Gstp1/Myd88/Cryab/Lyn/Ezr/Map2k1/Prdx1/Akr1b3/Cdc42/Dnaja1/Mapk1/Tnik/Dab2/Xdh/Egfr/Eif2ak2/Dab2ip/Taok1/Traf3/Hsph1/Mapk3/Cyld/Dlg1/Qars/Sfrp1/Itch/Hacd3/Dusp3/Magi3/Mapk8ip2/Mapk8ip3/Prmt1/Mink1/Ptk2b/Plcb1/Rasgrp1/Stk39	38
NZF	GO:0031098	stress-activated protein kinase signaling cascade		2.61855e-05	0.000209462	0.000123964	Map2k3/Lmnb1/Gstp1/Cryab/Map2k1/Prdx1/Traf1/Traf2/Akr1b3/Map2k4/Mapkapk2/Cdc42/Pafah1b1/Dnaja1/Mapk1/Dab2/Xdh/Egfr/Igbp1/Hsph1/Mapk3/Cyld/Dlg1/Qars/Sfrp1/Itch/Hacd3/Dusp3/Pycard/Magi3/Prmt1/Mapk9	32
PUB	GO:0051403	stress-activated MAPK cascade		0.018862	0.0484734	0.0269769	Map2k3/Daxx/Lmnb1/Gstp1/Cryab/Nfkb1/Ezr/Prdx1/Cdc42/Pafah1b1/Dnaja1/Sirpa/Dab2/Xdh/Egfr/Eif2ak2/Taok1/Hsph1/Dlg1/Qars/Sfrp1/Itch/Hacd3/Dusp3/Magi3/Mink1/Stk39	27
RBR	GO:0051403	stress-activated MAPK cascade		5.02682e-06	3.16926e-05	1.7215e-05	Cops5/App/Lmnb1/Gstp1/Cryab/Ezr/Map2k1/Prdx1/Map2k4/Mapk14/Cdc42/Pafah1b1/Dnaja1/Mapk1/Tnik/Sirpa/Dab2/Xdh/Egfr/Spag9/Taok1/Traf3/Hsph1/Mapk3/Crk/Dlg1/Qars/Sfrp1/Itch/Hacd3/Dusp3/Magi3/Mapk8ip2/Mapk8ip3/Prmt1/Mink1/Ptk2b/Mapk9/Plcb1/Rasgrp1/Stk39	41
UBA	GO:0051403	stress-activated MAPK cascade		0.00102011	0.00374599	0.00202113	Lmnb1/Gstp1/Myd88/Cryab/Ezr/Map2k1/Prdx1/Cdc42/Dnaja1/Mapk1/Tnik/Dab2/Xdh/Egfr/Eif2ak2/Dab2ip/Taok1/Traf3/Hsph1/Mapk3/Cyld/Dlg1/Qars/Sfrp1/Itch/Hacd3/Dusp3/Magi3/Mapk8ip2/Mapk8ip3/Prmt1/Mink1/Ptk2b/Plcb1/Rasgrp1/Stk39	36
NZF	GO:0051403	stress-activated MAPK cascade		2.98626e-05	0.000235347	0.000139283	Map2k3/Lmnb1/Gstp1/Cryab/Map2k1/Prdx1/Traf1/Traf2/Map2k4/Mapkapk2/Cdc42/Pafah1b1/Dnaja1/Mapk1/Dab2/Xdh/Egfr/Igbp1/Hsph1/Mapk3/Cyld/Dlg1/Qars/Sfrp1/Itch/Hacd3/Dusp3/Pycard/Magi3/Prmt1/Mapk9	31
PUB	GO:0043149	stress fiber assembly		4.03397e-10	7.62751e-09	4.24494e-09	Arhgef10l/Sdc4/Pdlim1/Src/S100a10/Pik3r1/Tjp1/Nf2/Tpm1/Cdc42/Was/Rock2/Limch1/Sorbs1/Zyx/Cgnl1/Fhod1/Tacstd2/Wasf2/Coro2b/Clasp2/Arrb1/Kank2/Ppm1f/Fermt2/Phldb2/Pxn/Cul3/Sorbs3/Kank3	30
RBR	GO:0043149	stress fiber assembly		7.01785e-08	6.66475e-07	3.6202e-07	Arhgef10l/S1pr1/Pdlim1/Src/Pik3r1/Tjp1/Nf2/Tpm1/Cdc42/Actg1/Rock2/Prkcq/Limch1/Cd47/Sorbs1/Cgnl1/Tacstd2/Coro2b/Clasp2/Arrb1/Kank2/Ppm1f/Fermt2/Pak2/Phldb2/Cul3/Ptk2b/Sorbs3	28
UBA	GO:0043149	stress fiber assembly		1.38955e-11	2.53133e-10	1.36576e-10	Arhgef10l/S1pr1/Sdc4/Pdlim1/Src/S100a10/Tjp1/Nf2/Tpm1/Cdc42/Rac1/Pdlim4/Apoa1/Prkcq/Phactr1/Limch1/Cd47/Sorbs1/Cgnl1/Fhod1/Clasp1/Wasf2/Coro2b/Clasp2/Arrb1/Kank2/Ppm1f/Fermt2/Pak2/Phldb2/Pxn/Cul3/Ptk2b/Sorbs3/Kank3	35
NZF	GO:0043149	stress fiber assembly		2.71303e-08	4.40275e-07	2.60564e-07	Arhgef10l/Pdlim1/S100a10/Pik3r1/Tjp1/Nf2/Tpm1/Cdc42/Pfn1/Rac1/Rock2/Apoa1/Cgnl1/Fhod1/Tacstd2/Wasf2/Coro2b/Arrb1/Kank2/Fermt2/Phldb2/Rapgef3/Cul3/Sorbs3	24
PUB	GO:0015918	sterol transport		0.000167459	0.000862911	0.000480235	Pip4k2a/Anxa2/Abcb4/Scp2/Ldlr/Vps4b/Cd36/Sec24a/Osbpl6/Ces1d/Vps4a/Lpcat3/Ces1f/Lrp1/Lima1/Vapa	16
RBR	GO:0015918	sterol transport		0.000519341	0.00202392	0.00109936	Pip4k2a/Anxa2/Apoe/Abcb4/Scp2/Ldlr/Cd36/Relch/Sec24a/Osbpl6/Acat2/Vps4a/Lrp1/Lima1/Syt7/Vapa	16
UBA	GO:0015918	sterol transport		0.00110485	0.00402054	0.00216926	Pip4k2a/Anxa2/Abcb4/Scp2/Ldlr/Vps4b/Apoa1/Cd36/Relch/Abca13/Osbpl6/Lpcat3/Lrp1/Lima1/Syt7/Vapa	16
NZF	GO:0015918	sterol transport		0.00192035	0.00800515	0.00473761	Pip4k2a/Anxa2/Abcb4/Vps4b/Apoa1/Cd36/Osbpl6/Acat2/Vps4a/Lrp1/Lima1/Vapa	12
PUB	GO:0016125	sterol metabolic process		0.000594848	0.00260001	0.00144698	Hsd17b7/Cat/Scp2/Ephx2/Ldlr/Por/Acadvl/Pon1/Hmgcs2/Ebp/Fmo5/G6pdx/Lbr/Sult2a8/Dhcr24/Ces1d/Hdlbp/Lpcat3/Ces1f/Lrp1/Msmo1/Lima1/Cyp46a1	23
RBR	GO:0016125	sterol metabolic process		0.0188152	0.0457167	0.0248327	Apoe/Sod1/App/Cat/Scp2/Ephx2/Ldlr/Por/Acadvl/Acadl/Hmgcs2/Fmo5/G6pdx/Hdlbp/Lrp1/Fdps/Sec14l2/Cyb5r3/Lima1/Cyp46a1	20
UBA	GO:0016125	sterol metabolic process		0.00258494	0.00843244	0.00454967	Sod1/Cat/Scp2/Ephx2/Ldlr/Por/Acadvl/Lipe/Hmgcs2/Ebp/Fmo5/G6pdx/Apoa1/Lbr/Soat1/Ttc39b/Dhcr24/Hdlbp/Lpcat3/Lrp1/Fdps/Cyb5r3/Lima1/Cyp46a1	24
NZF	GO:0055092	sterol homeostasis		0.00993437	0.0316373	0.0187236	G6pc/Abcd1/Cav1/Apoa1/Raly/Washc5/Ampd2/Lima1/Ccdc22/Abcb11/Acox1/Ehd1	12
PUB	GO:0016126	sterol biosynthetic process		0.00147718	0.00570532	0.00317518	Hsd17b7/Scp2/Por/Hmgcs2/Ebp/G6pdx/Lbr/Dhcr24/Ces1d/Lpcat3/Ces1f/Msmo1	12
UBA	GO:0016126	sterol biosynthetic process		0.00600447	0.0174089	0.00939287	Sod1/Scp2/Por/Hmgcs2/Ebp/G6pdx/Apoa1/Lbr/Dhcr24/Lpcat3/Fdps/Cyb5r3	12
PUB	GO:0008202	steroid metabolic process		2.06383e-08	2.84789e-07	1.58494e-07	Slc27a2/Rdh16/Hsd17b12/Hsd17b7/Cyp1a1/Enpp1/Gc/Cat/Nfkb1/Scp2/Ephx2/Ldlr/Por/Cbr1/H2-Ke6/Hsd11b1/Acadvl/Hsd17b2/Hsd17b4/Hsd11b2/Pon1/Hmgcs2/Abcd3/Sult4a1/Ywhah/Ebp/Fmo5/Dab2/G6pdx/Lbr/Slc27a5/Ugt1a1/Cyp3a13/Ugt1a7c/Sult2a8/Acbd3/H6pd/Akr1c18/Sgpl1/Akr1c13/Dhcr24/Ces1d/Hdlbp/Atp1a1/Lpcat3/Ces1f/Lrp1/Msmo1/Tecr/Hsd17b11/Lima1/Abcb11/Cyp46a1/Mecp2	54
RBR	GO:0008202	steroid metabolic process		5.34717e-05	0.000264112	0.000143462	Slc27a2/Rdh16/Hsd17b12/Cyp1a1/Enpp1/Apoe/Sod1/App/Cat/Scp2/Ephx2/Ldlr/Por/Cbr1/H2-Ke6/Hsd11b1/Acadvl/Acadl/Hsd17b4/Hsd11b2/Hmgcs2/Abcd3/Sult4a1/Ywhah/Fmo5/Dab2/G6pdx/Kcnma1/Slc27a5/Ugt1a7c/Acbd3/Sgpl1/Akr1c13/Acaa1b/Hdlbp/Atp1a1/Lrp1/Fdps/Acaa1a/Sec14l2/Tecr/Cyb5r3/Hsd17b11/Lima1/Abcb11/Asah1/Cyp46a1/Mecp2	48
UBA	GO:0008202	steroid metabolic process		9.27216e-06	5.97847e-05	3.22564e-05	Slc27a2/Rdh16/Hsd17b12/Comt/Cyp1a1/Enpp1/Sod1/Cat/Scp2/Ephx2/Ldlr/Por/Cbr1/H2-Ke6/Hsd11b1/Acadvl/Hsd17b2/Hsd11b2/Lipe/Hmgcs2/Abcd3/Sult4a1/Ywhah/Ebp/Fmo5/Dab2/G6pdx/Apoa1/Kcnma1/Atp8b1/Lbr/Slc27a5/Soat1/Ugt1a1/Cyp3a13/Ugt1a7c/Acbd3/Ttc39b/Sgpl1/Akr1c13/Dhcr24/Hdlbp/Atp1a1/Lpcat3/Lrp1/Fdps/Tecr/Cyb5r3/Hsd17b11/Lima1/Abcb11/Cyp46a1/Mecp2	53
NZF	GO:0008202	steroid metabolic process		1.49043e-06	1.67384e-05	9.90609e-06	Slc27a2/Rdh16/Hsd17b12/Comt/Cyp1a1/Enpp1/Sod1/Gc/Cat/G6pc/Por/Cbr1/H2-Ke6/Hsd11b1/Acadvl/Acadl/Hsd17b2/Hsd17b4/Hsd11b2/Pon1/Hmgcs2/Abcd3/Ywhah/Fmo5/Dab2/Apoa1/Hsd3b4/Ugt1a7c/Acbd3/Akr1c18/Akr1c13/Hdlbp/Atp1a1/Akr1c21/Lrp1/Fdps/Acaa1a/Tecr/Cyb5r3/Hsd17b11/Lima1/Abcb11	42
PUB	GO:0043401	steroid hormone mediated signaling pathway		2.60604e-06	2.22127e-05	1.2362e-05	Safb/Akap13/Ube3a/Hdac1/Phb2/Daxx/Src/Calr/Fkbp4/Nedd4/Dnaja1/Phb/Ywhah/Dab2/Padi2/Smarca4/Ddx17/Ppp5c/Jak2/Safb2/Kank2/Sfrp1/Ufl1/Park7	24
RBR	GO:0043401	steroid hormone mediated signaling pathway		4.37074e-05	0.000221891	0.000120528	Safb/Akap13/Ube3a/Phb2/Src/Calr/Fkbp4/Nedd4/Dnaja1/Phb/Ywhah/Dab2/Padi2/Ddx17/Ppp5c/Safb2/Kank2/Sfrp1/Vps18/Uba5/Park7/Strn3/Rnf14	23
UBA	GO:0043401	steroid hormone mediated signaling pathway		0.000865787	0.00327713	0.00176815	Safb/Akap13/Ube3a/Phb2/Src/Calr/Fkbp4/Nedd4/Dnaja1/Phb/Ywhah/Dab2/Padi2/Smarca4/Ddx17/Ppp5c/Safb2/Kank2/Sfrp1/Ufl1/Strn3	21
PUB	GO:0006706	steroid catabolic process		0.00231689	0.00834947	0.00464673	Cbr1/Hsd11b1/Ywhah/Ugt1a7c/Akr1c18/Hsd17b11/Cyp46a1	7
RBR	GO:0006706	steroid catabolic process		0.00409101	0.0122791	0.00666986	Apoe/Cbr1/Hsd11b1/Ywhah/Ugt1a7c/Hsd17b11/Cyp46a1	7
NZF	GO:0006706	steroid catabolic process		0.00341791	0.0128781	0.00762151	Cbr1/Hsd11b1/Ywhah/Ugt1a7c/Akr1c18/Hsd17b11	6
PUB	GO:0006694	steroid biosynthetic process		2.48795e-05	0.000162465	9.04163e-05	Slc27a2/Hsd17b12/Hsd17b7/Cyp1a1/Nfkb1/Scp2/Por/H2-Ke6/Hsd11b1/Hsd17b2/Hmgcs2/Abcd3/Ebp/Dab2/G6pdx/Lbr/Slc27a5/Acbd3/H6pd/Akr1c18/Dhcr24/Ces1d/Atp1a1/Lpcat3/Ces1f/Msmo1/Tecr/Hsd17b11	28
RBR	GO:0006694	steroid biosynthetic process		0.0139127	0.0349756	0.0189983	Slc27a2/Hsd17b12/Cyp1a1/Apoe/Sod1/Scp2/Por/H2-Ke6/Hsd11b1/Hmgcs2/Abcd3/Dab2/G6pdx/Slc27a5/Acbd3/Atp1a1/Fdps/Sec14l2/Tecr/Cyb5r3/Hsd17b11/Asah1	22
UBA	GO:0006694	steroid biosynthetic process		0.00432386	0.0130933	0.00706442	Slc27a2/Hsd17b12/Cyp1a1/Sod1/Scp2/Por/H2-Ke6/Hsd11b1/Hsd17b2/Hmgcs2/Abcd3/Ebp/Dab2/G6pdx/Apoa1/Lbr/Slc27a5/Acbd3/Dhcr24/Atp1a1/Lpcat3/Fdps/Tecr/Cyb5r3/Hsd17b11	25
NZF	GO:0006694	steroid biosynthetic process		0.0005842	0.00298103	0.00176423	Slc27a2/Hsd17b12/Cyp1a1/Sod1/Por/H2-Ke6/Hsd11b1/Hsd17b2/Hmgcs2/Abcd3/Dab2/Apoa1/Hsd3b4/Acbd3/Akr1c18/Atp1a1/Akr1c21/Fdps/Tecr/Cyb5r3/Hsd17b11	21
UBA	GO:0001964	startle response		0.0108578	0.0286795	0.0154738	Grin2a/Grin1/Grin2b/Ctnna2/Grid2/Nlgn3/Dbn1/Mecp2	8
UBA	GO:0006614	SRP-dependent cotranslational protein targeting to membrane		0.0145267	0.0365345	0.019712	Srp54a/Sec61a1/Srp68/Sec63/Srpr	5
NZF	GO:0006614	SRP-dependent cotranslational protein targeting to membrane		0.0164294	0.0470893	0.0278684	Srp54a/Sec61a1/Srp68/Sec63	4
PUB	GO:0098814	spontaneous synaptic transmission		0.000813784	0.00341938	0.00190299	Itgb1/Syt1/Rph3a/Slc12a2/Stx1b/Rims2	6
RBR	GO:0098814	spontaneous synaptic transmission		1.88241e-05	0.000104906	5.69833e-05	Itgb1/App/Syt1/Rph3a/Slc12a2/Stx1b/Rims1/Rims2	8
UBA	GO:0098814	spontaneous synaptic transmission		0.000279456	0.00122292	0.000659821	Itgb1/Syt1/Rph3a/Slc12a2/Stx1b/Rims1/Rims2	7
PUB	GO:0061669	spontaneous neurotransmitter secretion		0.00566635	0.0176981	0.00984951	Syt1/Rph3a/Stx1b/Rims2	4
RBR	GO:0061669	spontaneous neurotransmitter secretion		0.000937488	0.00336992	0.00183049	Syt1/Rph3a/Stx1b/Rims1/Rims2	5
UBA	GO:0061669	spontaneous neurotransmitter secretion		0.00129144	0.0045972	0.00248039	Syt1/Rph3a/Stx1b/Rims1/Rims2	5
UBA	GO:0000387	spliceosomal snRNP assembly		0.0157442	0.0392503	0.0211772	Usp4/Prpf31/Prpf6/Prpf3/Prpf19/Sart3/Strap	7
NZF	GO:0000387	spliceosomal snRNP assembly		0.00822545	0.0271869	0.0160898	Usp4/Snrpd3/Prpf6/Prpf3/Prpf19/Sart3	6
RBR	GO:0000245	spliceosomal complex assembly		0.0203396	0.0485007	0.0263449	Srpk2/Puf60/Luc7l3/Srsf1/Luc7l2/Prpf19/Luc7l/Ddx39b	8
UBA	GO:0000245	spliceosomal complex assembly		0.00315967	0.00988604	0.00533395	Srpk2/Srpk1/Celf1/Puf60/Luc7l3/Luc7l2/Prpf19/Luc7l/Mbnl1/Ddx39b	10
PUB	GO:0007051	spindle organization		2.66639e-06	2.25981e-05	1.25765e-05	Gnai1/Numa1/Dctn1/Ezr/Map4/Kif2a/Vps4b/Rps3/Kpnb1/Tubb5/Vcp/Cep126/Parp3/Mapre1/Ralbp1/Cltc/Mapre3/Ppp2r1a/Dlg1/Clasp2/Flna/Tbce/Mapre2/Myh9/Hnrnpu/Golga2/Dctn2/Smc1a/Smc3/Chmp4b/Dync1h1/Mecp2	32
RBR	GO:0007051	spindle organization		3.90176e-09	4.67978e-08	2.542e-08	Ckap5/Tubb1/Gnai1/Numa1/Tpr/Dctn1/Nudc/Ezr/Map4/Kif2a/Pcnt/Ptpa/Rps3/Kpnb1/Rgs14/Tubb5/Vcp/Map9/Parp3/Mapre1/Ralbp1/Cltc/Mapre3/Ppp2r1a/Fsd1/Dlg1/Clasp2/Flna/Washc5/Tbce/Ccsap/Mapre2/Myh9/Hnrnpu/Dctn2/Smc1a/Chmp4b/Chmp2a/Dync1h1/Mecp2	40
UBA	GO:0007051	spindle organization		2.75234e-08	2.99931e-07	1.61826e-07	Gnai1/Numa1/Tpr/Dctn1/Ezr/Map4/Kif2a/Vps4b/Pcnt/Rps3/Kpnb1/Rgs14/Tubb5/Vcp/Abraxas2/Map9/Parp3/Mapre1/Ralbp1/Cltc/Mapre3/Ppp2r1a/Fsd1/Clasp1/Dlg1/Clasp2/Flna/Washc5/Tbce/Ccsap/Mapre2/Myh9/Hnrnpu/Golga2/Dctn2/Smc3/Chmp4b/Chmp2a/Dync1h1/Mecp2	40
NZF	GO:0007051	spindle organization		0.000798459	0.00386873	0.00228959	Gnai1/Numa1/Dctn1/Map4/Kif2a/Vps4b/Rps3/Kpnb1/Tubb5/Vcp/Abraxas2/Parp3/Mapre1/Cltc/Dlg1/Flna/Washc5/Mapre2/Myh9/Hnrnpu/Dctn2/Dync1h1	22
PUB	GO:0051653	spindle localization		0.000491065	0.00222113	0.00123613	Numa1/Dctn1/Itgb1/Cfl1/Map4/Pafah1b1/Kpnb1/Llgl2/Clasp2/Myh9/Actr3/Dync1h1	12
RBR	GO:0051653	spindle localization		4.2331e-06	2.72012e-05	1.47753e-05	Numa1/Dctn1/Itgb1/Cfl1/Map4/Actr2/Pafah1b1/Kpnb1/Llgl2/Arhgef2/Clasp2/Myh9/Actr3/Nsfl1c/Ndel1/Dync1h1	16
UBA	GO:0051653	spindle localization		4.49632e-05	0.000245875	0.00013266	Numa1/Dctn1/Itgb1/Cfl1/Map4/Actr2/Kpnb1/Llgl2/Arhgef2/Clasp1/Clasp2/Myh9/Actr3/Ndel1/Dync1h1	15
NZF	GO:0051653	spindle localization		1.09843e-05	9.85674e-05	5.83341e-05	Numa1/Dctn1/Itgb1/Cfl1/Map4/Actr2/Pafah1b1/Kpnb1/Llgl2/Myh9/Actr3/Ndel1/Dync1h1	13
PUB	GO:0051225	spindle assembly		0.00158829	0.00605619	0.00337045	Numa1/Kif2a/Vps4b/Rps3/Kpnb1/Tubb5/Mapre1/Cltc/Mapre3/Clasp2/Flna/Mapre2/Hnrnpu/Golga2/Smc1a/Smc3/Chmp4b/Dync1h1	18
RBR	GO:0051225	spindle assembly		0.000307015	0.00126525	0.000687269	Tubb1/Numa1/Tpr/Kif2a/Rps3/Kpnb1/Tubb5/Map9/Mapre1/Cltc/Mapre3/Clasp2/Flna/Washc5/Ccsap/Mapre2/Hnrnpu/Smc1a/Chmp4b/Chmp2a/Dync1h1	21
UBA	GO:0051225	spindle assembly		3.88502e-05	0.000215565	0.000116307	Numa1/Tpr/Kif2a/Vps4b/Rps3/Kpnb1/Tubb5/Abraxas2/Map9/Mapre1/Cltc/Mapre3/Clasp1/Clasp2/Flna/Washc5/Ccsap/Mapre2/Hnrnpu/Golga2/Smc3/Chmp4b/Chmp2a/Dync1h1	24
NZF	GO:0051225	spindle assembly		0.00631068	0.0218748	0.0129459	Numa1/Kif2a/Vps4b/Rps3/Kpnb1/Tubb5/Abraxas2/Mapre1/Cltc/Flna/Washc5/Mapre2/Hnrnpu/Dync1h1	14
RBR	GO:0046512	sphingosine biosynthetic process		0.0203476	0.0485007	0.0263449	Sptlc1/Sptlc2/Sphk2/Asah1	4
NZF	GO:0006684	sphingomyelin metabolic process		0.00672134	0.0228581	0.0135279	Sptlc1/Prkcd/Sptlc2/Smpd4/Vapa	5
PUB	GO:0006665	sphingolipid metabolic process		0.0142421	0.0386832	0.0215283	Neu1/Sptlc1/Map7/Prkcd/Tm9sf2/Sptlc2/Pla2g6/B4galnt1/Elovl5/Hacd3/Sgpl1/Tecr/Atg7/Agk/Sphk2/Elovl1/St6galnac6/Vapa	18
UBA	GO:0006665	sphingolipid metabolic process		0.00484962	0.0143706	0.00775358	Sptlc1/Map7/Prkcd/Galc/Tm9sf2/Sptlc2/Pla2g6/B4galnt1/Fut4/Smpd4/Elovl5/Hacd3/Sgpl1/Degs2/Tecr/Atg7/Agk/Sphk2/Elovl1/St6galnac6/Naga/Vapa	22
PUB	GO:0030148	sphingolipid biosynthetic process		0.00962911	0.0274494	0.0152764	Sptlc1/Prkcd/Tm9sf2/Sptlc2/Pla2g6/B4galnt1/Elovl5/Hacd3/Atg7/Agk/Sphk2/Elovl1/St6galnac6/Vapa	14
UBA	GO:0030148	sphingolipid biosynthetic process		0.00339745	0.0105971	0.0057176	Sptlc1/Prkcd/Tm9sf2/Sptlc2/Pla2g6/B4galnt1/Fut4/Smpd4/Elovl5/Hacd3/Degs2/Atg7/Agk/Sphk2/Elovl1/St6galnac6/Vapa	17
RBR	GO:0046520	sphingoid biosynthetic process		0.0203476	0.0485007	0.0263449	Sptlc1/Sptlc2/Sphk2/Asah1	4
PUB	GO:0035036	sperm-egg recognition		0.00945006	0.0269647	0.0150067	Tcp1/Cct8/Cct7/Cct2/Cct4/Cct5/Cct6a/Cct3/Vdac2/Ubap2l	10
RBR	GO:0035036	sperm-egg recognition		0.0182141	0.0443458	0.024088	Aldoa/Tcp1/Cct8/Cct7/Cct2/Cct4/Cct5/Cct6a/Cct3/Vdac2	10
PUB	GO:0006814	sodium ion transport		8.63194e-05	0.000475979	0.000264896	Ptpn3/Ank3/Slc4a4/Hcn1/Dmd/Atp1b1/Slc6a9/Slc6a11/Dnm2/Nedd4/Atp4b/Stom/Dmpk/Slc12a2/Ywhah/Slc8a1/Slc9a3r1/Gpd1l/Scn2b/Kif5b/Pon3/Hecw2/Camk2d/Atp1a3/Atp1a2/Atp2b4/Ahcyl1/Slc8a2/Slc38a4/Atp1a1/Slc38a3/Slc6a14/Atp1a4/Atp12a/Stk39	35
RBR	GO:0006814	sodium ion transport		3.18745e-07	2.64713e-06	1.43789e-06	Ptpn3/Ank3/Slc4a4/Hcn1/Dmd/Cntn1/Atp1b1/Atp1b2/Slc6a9/Slc6a1/Slc6a11/Dnm2/Nedd4/Atp4b/Stom/Slc12a2/Ywhah/Slc8a1/Slc9a3r1/Atp1b3/Scn1b/Slc17a7/Gpd1l/Scn2b/Slc4a10/Kif5b/Hecw2/Camk2d/Atp1a3/Atp1a2/Atp2b4/Ahcyl1/Slc6a17/Slc17a6/Hecw1/Slc8a2/Slc38a4/Neto1/Atp1a1/Slc38a3/Nos1/Plcb1/Atp12a/Stk39	44
UBA	GO:0006814	sodium ion transport		5.01123e-06	3.42076e-05	1.84565e-05	Ptpn3/Ank3/Slc6a6/Slc4a4/Hcn1/Dmd/Cntn1/Atp1b1/Slc6a9/Slc6a1/Slc6a11/Dnm2/Nedd4/Atp4b/Stom/Slc12a2/Ywhah/Slc8a1/Scn1b/Gpd1l/Slc4a10/Kif5b/Pon3/Hecw2/Camk2d/Atp1a3/Atp1a2/Atp2b4/Trpm4/Ahcyl1/Slc17a6/Hecw1/Slc8a2/Slc38a4/Neto1/Atp1a1/Slc13a3/Slc5a2/Slc38a3/Nos1/Plcb1/Atp12a/Stk39	43
PUB	GO:0035725	sodium ion transmembrane transport		2.27449e-07	2.54495e-06	1.41634e-06	Ptpn3/Ank3/Slc4a4/Hcn1/Dmd/Atp1b1/Slc6a9/Slc6a11/Dnm2/Nedd4/Atp4b/Stom/Slc12a2/Ywhah/Slc8a1/Slc9a3r1/Gpd1l/Scn2b/Kif5b/Hecw2/Camk2d/Atp1a3/Atp1a2/Atp2b4/Slc8a2/Atp1a1/Slc6a14/Atp1a4/Atp12a/Stk39	30
RBR	GO:0035725	sodium ion transmembrane transport		3.07076e-10	4.26014e-09	2.31405e-09	Ptpn3/Ank3/Slc4a4/Hcn1/Dmd/Atp1b1/Atp1b2/Slc6a9/Slc6a1/Slc6a11/Dnm2/Nedd4/Atp4b/Stom/Slc12a2/Ywhah/Slc8a1/Slc9a3r1/Atp1b3/Scn1b/Gpd1l/Scn2b/Kif5b/Hecw2/Camk2d/Atp1a3/Atp1a2/Atp2b4/Slc6a17/Hecw1/Slc8a2/Neto1/Atp1a1/Nos1/Plcb1/Atp12a/Stk39	37
UBA	GO:0035725	sodium ion transmembrane transport		2.64839e-08	2.90172e-07	1.5656e-07	Ptpn3/Ank3/Slc6a6/Slc4a4/Hcn1/Dmd/Atp1b1/Slc6a9/Slc6a1/Slc6a11/Dnm2/Nedd4/Atp4b/Stom/Slc12a2/Ywhah/Slc8a1/Scn1b/Gpd1l/Kif5b/Hecw2/Camk2d/Atp1a3/Atp1a2/Atp2b4/Trpm4/Hecw1/Slc8a2/Neto1/Atp1a1/Slc5a2/Nos1/Plcb1/Atp12a/Stk39	35
NZF	GO:0035725	sodium ion transmembrane transport		0.000825188	0.00397484	0.00235239	Ptpn3/Slc4a4/Hcn1/Atp1b1/Atp1b2/Dnm2/Nedd4/Atp4b/Stom/Slc12a2/Ywhah/Slc8a1/Gpd1l/Kif5b/Atp1a2/Atp2b4/Atp1a1/Atp1a4/Atp12a	19
PUB	GO:0055078	sodium ion homeostasis		6.44806e-05	0.000371167	0.000206565	Gnai2/Ace/Atp1b1/Atp4b/Slc12a2/Slc1a3/Slc8a1/Anpep/Atp1a3/Atp1a2/Atp1a1/Snx5/Atp1a4/Atp12a	14
RBR	GO:0055078	sodium ion homeostasis		4.79894e-05	0.000241997	0.000131449	Gnai2/Ace/Atp1b1/Atp1b2/Atp4b/Slc12a2/Slc1a3/Slc8a1/Atp1b3/Anpep/Atp1a3/Atp1a2/Atp1a1/Snx5/Atp12a	15
UBA	GO:0055078	sodium ion homeostasis		0.000388665	0.0016358	0.000882586	Comt/Gnai2/Ace/Atp1b1/Atp4b/Slc12a2/Slc1a3/Slc8a1/Anpep/Atp1a3/Atp1a2/Atp1a1/Snx5/Atp12a	14
NZF	GO:0055078	sodium ion homeostasis		8.52875e-07	1.01099e-05	5.98324e-06	Comt/Gnai2/Ace/Atp1b1/Atp1b2/Atp4b/Slc12a2/Slc1a3/Slc8a1/Anpep/Atp1a2/Atp1a1/Snx5/Atp1a4/Atp12a	15
PUB	GO:0036376	sodium ion export across plasma membrane		1.58256e-07	1.82192e-06	1.01395e-06	Slc4a4/Atp1b1/Atp4b/Slc8a1/Atp1a3/Atp1a2/Atp1a1/Atp1a4/Atp12a	9
RBR	GO:0036376	sodium ion export across plasma membrane		1.90054e-08	1.99012e-07	1.081e-07	Slc4a4/Atp1b1/Atp1b2/Atp4b/Slc8a1/Atp1b3/Atp1a3/Atp1a2/Atp1a1/Atp12a	10
UBA	GO:0036376	sodium ion export across plasma membrane		9.70968e-06	6.21419e-05	3.35283e-05	Slc4a4/Atp1b1/Atp4b/Slc8a1/Atp1a3/Atp1a2/Atp1a1/Atp12a	8
NZF	GO:0036376	sodium ion export across plasma membrane		2.10717e-08	3.50849e-07	2.07639e-07	Slc4a4/Atp1b1/Atp1b2/Atp4b/Slc8a1/Atp1a2/Atp1a1/Atp1a4/Atp12a	9
RBR	GO:0035176	social behavior		0.00860963	0.0230599	0.0125258	Grin1/Gad1/Gabrb3/Dlg4/Nlgn2/Nrxn3/Nlgn3/Cntnap2/Mapk8ip2/Mecp2/Septin5	11
UBA	GO:0035176	social behavior		0.000555179	0.00224597	0.0012118	Kalrn/Shank1/Grin1/Gad1/Gabrb3/Shank3/Dlg4/Nlgn2/Nrxn3/Shank2/Nlgn3/Cntnap2/Mapk8ip2/Mecp2	14
NZF	GO:0043144	sno(s)RNA processing		0.00838762	0.0273929	0.0162117	Fbl/Larp7/Fbll1/Dkc1	4
NZF	GO:0016074	sno(s)RNA metabolic process		0.0164294	0.0470893	0.0278684	Fbl/Larp7/Fbll1/Dkc1	4
NZF	GO:0031126	sno(s)RNA 3'-end processing		0.00480954	0.0172419	0.0102041	Fbl/Larp7/Fbll1/Dkc1	4
RBR	GO:0006939	smooth muscle contraction		0.0103506	0.0272383	0.0147955	Atp2b1/Ada/Sod1/Map2k1/Tnni3/Cav1/Abat/Acta2/Rock2/Slc8a1/Pla2g6/Pde4d/Kcnma1/Cttn/Atp1a2/Atp2b4/Dlg1	17
NZF	GO:0006939	smooth muscle contraction		0.000906215	0.00430041	0.00254507	Atp2b1/Sod1/Map2k1/Tnni3/Cav1/Dock4/Abat/Acta2/Rock2/Slc8a1/Cttn/Itga2/Atp1a2/Atp2b4/Dlg1/Gucy1a1	16
PUB	GO:0048659	smooth muscle cell proliferation		0.000895739	0.00371669	0.00206845	Kalrn/Ilk/Src/Enpp1/Gnai2/Gstp1/Prkca/Gnaq/Pik3r1/Alox12/Akr1b3/Tpm1/Phb/Ctnnb1/Cnn1/Pdcd4/Ogn/Jak2/Ralbp1/Camk2d/Mfn2/Nampt/Gnai3/Ndrg2/Gsk3b/Ddx39b	26
RBR	GO:0048659	smooth muscle cell proliferation		7.12816e-05	0.000340624	0.000185023	S1pr1/Ilk/Src/Enpp1/Apoe/Gnai2/Sod2/Gstp1/Gnaq/Pik3r1/Gna13/Alox12/Akr1b3/Cav1/Tpm1/Phb/Pde4d/Ctnnb1/Cnn1/Elane/Ogn/Ralbp1/Camk2d/Mfn2/Ndrg4/Nampt/Gnai3/Ndrg2/Cdh13/Gsk3b/Ddx39b	31
UBA	GO:0048659	smooth muscle cell proliferation		0.0011704	0.00425138	0.0022938	Kalrn/S1pr1/Ilk/Comt/Src/Enpp1/Gnai2/Sod2/Gstp1/Prkca/Gnaq/Myd88/Alox12/Akr1b3/Tpm1/Phb/Pde4d/Ctnnb1/Cnn1/Pdcd4/Ogn/Ralbp1/Camk2d/Mfn2/Nampt/Gnai3/Cdh13/Gsk3b/Ddx39b	29
NZF	GO:0048659	smooth muscle cell proliferation		0.000411303	0.0022145	0.00131059	Ilk/Comt/Enpp1/Gnai2/Sod2/Gstp1/Gnaq/Pik3r1/Gna13/Alox12/Akr1b3/Cav1/Tpm1/Phb/Ctnnb1/Cnn1/Pdcd4/Ogn/Itga2/Nampt/Gnai3/Ndrg2/Gsk3b	23
PUB	GO:0014909	smooth muscle cell migration		0.000485978	0.0022048	0.00122704	Kalrn/Fga/Ilk/Src/Enpp1/Ace/Gstp1/Vtn/Tpm1/Plxna1/Postn/Camk2d/Lrp1/Arpc2/Parva/Rapgef4/Iqgap1/Coro1b	18
RBR	GO:0014909	smooth muscle cell migration		2.31378e-05	0.000124713	6.77425e-05	Fga/Ilk/Src/Enpp1/Ace/Gstp1/F3/Gna13/Vtn/Tpm1/Plxna1/Pde4d/Postn/Crk/Camk2d/Ndrg4/Lrp1/Arpc5/Arpc2/Parva/Rapgef4/Iqgap1	22
UBA	GO:0014909	smooth muscle cell migration		0.00136567	0.00481311	0.00259688	Kalrn/Fga/Ilk/Src/Enpp1/Ace/Gstp1/Vtn/Tpm1/Pde4d/Postn/Camk2d/Lrp1/Myo5a/Arpc2/Parva/Rapgef4/Iqgap1/Coro1b	19
NZF	GO:0014909	smooth muscle cell migration		0.000297154	0.00167999	0.000994249	Fga/Ilk/Enpp1/Ace/Gstp1/Gna13/Vtn/Tpm1/Dock4/Postn/Itga2/Rapgef3/Lrp1/Arpc2/Parva/Iqgap1	16
PUB	GO:0034390	smooth muscle cell apoptotic process		0.00290142	0.0100908	0.00561582	Gapdh/Pdcd4/Mfn2/Arrb1/Arrb2/Gsk3b/Gria4	7
RBR	GO:0034390	smooth muscle cell apoptotic process		0.00109714	0.00387896	0.002107	Sod2/Gapdh/Map2k4/Mfn2/Arrb1/Arrb2/Gsk3b/Gria4	8
UBA	GO:0034390	smooth muscle cell apoptotic process		0.00172771	0.00590017	0.0031834	Sod2/Gapdh/Pdcd4/Mfn2/Arrb1/Arrb2/Gsk3b/Gria4	8
NZF	GO:0034390	smooth muscle cell apoptotic process		0.00075147	0.00368444	0.00218053	Sod2/Gapdh/Map2k4/Pdcd4/Arrb1/Arrb2/Gsk3b	7
NZF	GO:0044282	small molecule catabolic process		3.26704e-54	1.88214e-50	1.11389e-50	Arg2/Dld/Hgd/Slc27a2/Bcat2/Gcat/Actn3/Cyp1a1/Adh1/Ldha/Nudt19/Pfkl/Hk1/Tpi1/Dao/Pnp/Fah/Hmgcl/Eci1/Acadm/Pfkm/Abcd1/Cbr1/Ahcyl/Ahcy/Acadvl/Acadl/Hsd17b4/Pon1/Cpt2/Dbt/Abcd3/Abat/Cpt1a/Xdh/Acads/Echdc2/Gcdh/Hadh/Bckdhb/Atp2b4/Ldhd/Pck2/Echs1/Hadha/Ilvbl/Aldh5a1/Acaa2/Asrgl1/Acat2/Dpyd/Acsl5/Amdhd2/Aldh1l2/Akr1c18/Inpp5b/Cbr3/Acat1/Gale/Adhfe1/Aldh1l1/Acmsd/Impa2/Acot7/Slc27a4/Gldc/Cbs/Dera/Acaa1a/…	110
PUB	GO:0044282	small molecule catabolic process		8.85293e-47	1.05793e-43	5.88767e-44	Acacb/Dld/Faah/Pex5/Slc27a2/Bcat2/Actn3/Cyp1a1/Adh1/Got1/Got2/Ldha/Otc/Pfkl/Eno1/Eno1b/Hk1/Tpi1/Pnp/Glud1/Oat/Scp2/Hal/Hmgcl/Eci1/Pfkm/Crat/Gad2/Abcd1/Cbr1/Shmt1/Acadvl/Hsd17b4/Pon1/Cpt2/Dbt/Abcd3/Abat/Cpt1a/Xdh/Mccc2/Gls2/Gcdh/Hadh/Pon3/Bckdhb/Atp2b4/Ldhd/Thnsl2/Acad11/Sult2a8/Pck2/Echs1/Hadha/Ilvbl/Acaa2/Asrgl1/Upp2/Dpyd/Aldh4a1/Acsl5/Aldh1l2/Akr1c18/Inpp5b/Cbr3/Gale/Aldh1l1/Sdsl/Uroc1/Tkfc/Ces…	113
RBR	GO:0044282	small molecule catabolic process		2.06519e-61	2.4869e-58	1.35085e-58	Gls/Acacb/Dld/Faah/Pex5/Hgd/Slc27a2/Bcat2/Gcat/Actn3/Cyp1a1/Adh1/Ada/Got1/Got2/Ldha/Gpi1/Apoe/Pfkl/Eno1/Eno1b/Eno2/Hk1/Tpi1/Pnp/Bcat1/Uox/Glud1/Adh5/Oat/Scp2/Hal/Fah/Hmgcl/Eci1/Acadm/Pfkm/Gad2/Cbr1/Inpp1/Ahcyl/Ahcy/Acadvl/Acadl/Hsd17b4/Dbt/Abcd3/Abat/Cpt1a/Xdh/Acads/Echdc2/Agxt2/Mccc2/Gcdh/Hadh/Bckdhb/Atp2b4/Ldhd/Acad11/Echs1/Hadha/Ilvbl/Aldh5a1/Acaa2/Tigar/Asrgl1/Acat2/Upp2/Dpyd/Acsl5/Bdh2/Aldh1…	135
UBA	GO:0044282	small molecule catabolic process		2.73231e-37	8.69738e-35	4.69261e-35	Acacb/Dld/Faah/Pex5/Hgd/Slc27a2/Slc25a17/Actn3/Cyp1a1/Adh1/Got1/Ldha/Pfkl/Eno1/Eno1b/Hk1/Tpi1/Pnp/Scp2/Hal/Hmgcl/Eci1/Acadm/Pfkm/Crat/Gad2/Abcd1/Cbr1/Acadvl/Upp1/Cpt2/Dbt/Lipe/Abcd3/Abat/Cpt1a/Xdh/Acads/Echdc2/Mccc2/Acsf3/Gcdh/Hadh/Pon3/Atp2b4/Ldhd/Thnsl2/Acad11/Pck2/Echs1/Hadha/Ilvbl/Acaa2/Upp2/Dpyd/Aldh4a1/Acsl5/Bdh2/Aldh1l2/Galm/Inpp5b/Cbr3/Gale/Aldh1l1/Uroc1/Tkfc/Prodh2/Impa2/Acot7/Slc27a4/Gl…	110
PUB	GO:0007264	small GTPase mediated signal transduction		6.48635e-14	2.12945e-12	1.1851e-12	Rap1gap/Cavin4/Kalrn/Dennd4c/Dgki/Akap13/Sdcbp/Ntn1/Src/Itgb1/Rras/Cdh2/Nckap1/Dnm2/Cdc42/Rras2/Abi2/Ywhaq/Kpnb1/Was/Rock2/Rhog/Col1a2/Nucb1/Psd3/Rasip1/Arhgef9/Psd/Arhgap1/Arhgap44/Rap1gap2/Rasa3/Gdi2/Arhgdib/Ralbp1/Trim28/Dbnl/Itga3/Arhgap30/Git1/Cgnl1/Camk2d/Arhgap26/Cyfip1/Erbin/Nisch/Madd/Mfn2/Dgkz/Rhot1/Wasf2/Mapkap1/Elmo1/Pik3cb/Arrb1/Kank2/Rhot2/Hacd3/Dennd1a/Mapre2/Iqsec1/Wasf1/Dhcr24/Fa…	77
RBR	GO:0007264	small GTPase mediated signal transduction		9.06961e-19	3.59264e-17	1.95147e-17	Rap1gap/Cavin4/Arhgap31/Dgki/Akap13/Flot1/Sdcbp/Ntn1/Src/Apoe/Itgb1/Cdh2/Gna13/Rasgrf1/Nckap1/Map2k1/Dnm2/Gdi1/Cdc42/Rras2/Ywhaq/Kpnb1/Rock2/Rasgrf2/G3bp2/Col1a2/Pecam1/Eps8/Psd3/Rasip1/Arhgef9/Cdc42bpa/Psd/Arhgap1/Arhgap44/Rap1gap2/Rasa3/Arhgef2/Ksr1/Gdi2/Arhgdib/Ralbp1/Trim28/Dbnl/Itga3/Crk/Git1/Cgnl1/Psd2/Camk2d/Tiam2/Cyfip1/Sipa1l2/Nisch/Madd/Mfn2/Dgkz/Rhot1/Mapkap1/Baiap2/Elmo1/Arrb1/Kank2/D…	92
UBA	GO:0007264	small GTPase mediated signal transduction		6.89449e-26	6.22357e-24	3.35788e-24	Rap1gap/Cavin4/Kalrn/Arhgap31/Dgki/Akap13/Syngap1/Sipa1l3/Sdcbp/Ntn1/Ctnnal1/Src/Itgb1/Rras/Cdh2/Rasgrf1/Nckap1/Map2k1/Rab21/Dnm2/Itgav/Cdc42/Rras2/Abi2/Rac1/Ywhaq/Kpnb1/Rasgrf2/G3bp2/Apoa1/Col1a2/Pecam1/Eps8/Psd3/Iqsec3/Rasip1/Dab2ip/Arhgef9/Cdc42bpa/Rgl3/Psd/Iqsec2/Arhgap1/Arhgap44/Rap1gap2/Rasa3/Arhgef2/Ksr1/Gdi2/Arhgdib/Ralbp1/Trim28/Dbnl/Itga3/Git1/Cgnl1/Psd2/Bcr/Camk2d/Tiam2/Arhgap26/Cyfip1…	109
NZF	GO:0007264	small GTPase mediated signal transduction		5.88664e-09	1.09045e-07	6.45349e-08	Arfgef2/Sdcbp/Ntn1/Itgb1/Cdh2/Gna13/Nckap1/Map2k1/Rab21/Dnm2/Dock4/Cdc42/Rras2/Rac1/Ywhaq/Kpnb1/Rock2/Rhog/Apoa1/Pecam1/Dennd4b/Rgl3/Psd/Arhgap1/Rasa3/Gdi2/Arhgdib/Trim28/Itga3/Git1/Cgnl1/Cyfip1/Nisch/Madd/Rhot1/Wasf2/Elmo1/Arrb1/Kank2/Ogt/Rhot2/Hacd3/Mapre2/Wasf1/Rapgef3/Farp2/Vangl2/Cyrib/Kctd10/Dnaja3/Arhgdia/Arfgap1/Cul3/Fbp1/Uso1/Rasal1	56
PUB	GO:0043588	skin development		5.48092e-05	0.000322011	0.000179208	Dsp/Numa1/Hdac1/Sprr3/Sfn/Krt1/Cela2a/Enpp1/Anxa1/Krt8/Alox12/St14/Fermt1/Rock2/Casp3/Col1a2/Egfr/Ctnnb1/Jup/Tgm3/Smarca4/Tradd/Krt76/Lama5/Itga3/Flnb/Wdr48/Macroh2a2/Dhcr24/Slc27a4/Vangl2/Lsr/Gak/Dnase1l2/Scel/Palld/Tgm1/Elovl1/Plec/Clic4/Macroh2a1/Ppl/Ap3b1	43
RBR	GO:0043588	skin development		0.0137241	0.0347927	0.0188989	Dsp/Numa1/Sprr3/Sfn/Krt1/Cela2a/Enpp1/Anxa1/Krt8/Map2k1/Alox12/Rock2/Col1a2/Egfr/Ctnnb1/Jup/Asprv1/Lama5/Tsg101/Itga3/Kazn/Flnb/Wdr48/Slc27a4/Vangl2/Lsr/Gak/Scel/Palld/Tgm1/Elovl1/Plec/Clic4/Macroh2a1/Ppl/Asah1/Ap3b1	37
UBA	GO:0043588	skin development		0.000324456	0.00139965	0.000755171	Dsp/Numa1/Sprr3/Sfn/Krt1/Cela2a/Enpp1/Anxa1/Krt8/Map2k1/Alox12/Ltb/St14/Fermt1/Col1a2/Egfr/Ctnnb1/Jup/Asprv1/Smarca4/Tradd/Lama5/Itga3/Kazn/Bcr/Flnb/Wdr48/Gpr89/Macroh2a2/Dhcr24/Slc27a4/Vangl2/Myo5a/Lsr/Gak/Dnase1l2/Abcb6/Scel/Palld/Tgm1/Elovl1/Plec/Clic4/Macroh2a1/Ppl/Ap3b1	46
NZF	GO:0043588	skin development		0.0160615	0.0464043	0.027463	Numa1/Sfn/Krt1/Cela2a/Enpp1/Krt8/Map2k1/Alox12/Fermt1/Rock2/Egfr/Ctnnb1/Tsg101/Itga2/Itga3/Flnb/Slc27a4/Vangl2/Dnase1l2/Scel/Palld/Tgm1/Elovl1/Plec/Clic4/Macroh2a1/Ppl/Ap3b1	28
RBR	GO:0007519	skeletal muscle tissue development		0.0208404	0.0495577	0.0269191	Klhl41/Emd/Flot1/Cntnap1/Actn3/Gpx1/Dmd/Mapk14/Cdk5/Cav1/Cops2/Ppp3ca/Acta1/Mylpf/Ctnnb1/Ddx17/Myl6/Myh14/Flnb/Svil/Cntnap2/Snw1/Kel/Plec/Gpc1	25
RBR	GO:0060538	skeletal muscle organ development		0.00393188	0.0118547	0.00643932	Klhl41/Emd/Flot1/Cntnap1/Cntfr/Actn3/Gpx1/Dmd/Des/Mapk14/Cdk5/Cav1/Cops2/Ppp3ca/Acta1/Mylpf/Ctnnb1/Ddx17/Myl6/Fxr1/Dag1/Myh14/Flnb/Svil/Cntnap2/Snw1/Kel/Plec/Gpc1	29
NZF	GO:0060538	skeletal muscle organ development		0.0121844	0.0374571	0.0221678	Cntnap1/Actn3/Gpx1/Des/Cfl2/Cdk5/Cav1/Ppp3ca/Acta1/Smyd1/Ctnnb1/Ddx17/Fxr1/Dag1/Myh14/Flnb/Svil/Snw1/Mbnl1/Psma6/Plec	21
RBR	GO:0048741	skeletal muscle fiber development		0.0102355	0.0269472	0.0146374	Klhl41/Cntnap1/Actn3/Gpx1/Ppp3ca/Acta1/Cntnap2/Kel/Plec	9
PUB	GO:0003009	skeletal muscle contraction		0.000161081	0.000835468	0.000464962	Casq1/Actn3/Dmd/Tnni2/Myh8/Dmpk/Myh14/Synm/Atp2a1/Myh7/Tnnt3	11
RBR	GO:0003009	skeletal muscle contraction		8.56931e-05	0.000399968	0.000217257	Casq1/Actn3/Dmd/Tnni2/Myh8/Tnnc2/Tnni3/Myh14/Synm/Atp2a1/Myh7/Tnnt3	12
UBA	GO:0003009	skeletal muscle contraction		0.00263836	0.00857892	0.0046287	Casq1/Actn3/Dmd/Myh8/Tnni3/Myh14/Synm/Atp2a1/Myh7/Tnnt3	10
NZF	GO:0003009	skeletal muscle contraction		0.000564059	0.00288592	0.00170794	Casq1/Actn3/Myh8/Tnni3/Myh14/Synm/Atp2a1/Myh7/Tnnt3	9
PUB	GO:0043501	skeletal muscle adaptation		0.00575039	0.0179137	0.00996953	Atp2a2/Actn3/Ppp3ca/Myh7/Gtf2i/Myoz2	6
UBA	GO:0043501	skeletal muscle adaptation		0.00293553	0.00933934	0.00503898	Atp2a2/Actn3/Ppp3ca/Myh7/Gtf2i/Myoz2/Myoz1	7
NZF	GO:0043501	skeletal muscle adaptation		0.00987923	0.0314965	0.0186403	Atp2a2/Actn3/Ppp3ca/Myh7/Gtf2i	5
PUB	GO:0071340	skeletal muscle acetylcholine-gated channel clustering		0.00213013	0.00777015	0.00432432	Crkl/Sorbs2/Sorbs1/Dnaja3/Rer1	5
RBR	GO:0071340	skeletal muscle acetylcholine-gated channel clustering		0.0203476	0.0485007	0.0263449	Crkl/Sorbs2/Sorbs1/Dnaja3	4
UBA	GO:0071340	skeletal muscle acetylcholine-gated channel clustering		0.00451189	0.0135089	0.00728862	Crkl/Sorbs2/Sorbs1/Dnaja3/Rer1	5
PUB	GO:0000819	sister chromatid segregation		0.0169412	0.0445331	0.024784	Numa1/Phb2/Vps4b/Cit/Ran/Kpnb1/Ctnnb1/Hecw2/Ppp2r1a/Dync1li1/Seh1l/Vps4a/Hnrnpu/Sfpq/Dctn2/Smc1a/Smc3/Chmp4b/Cul3/Macroh2a1/Bub3/Baz1b	22
RBR	GO:0007338	single fertilization		0.00242173	0.00775185	0.0042107	Ube3a/Aldoa/Tcp1/Mfge8/Camk2b/Cct8/Crkl/Cast/Rab3a/Cct7/Cct2/Cct4/Cct5/Cct6a/Cct3/Ccdc136/Vdac2/Wdr48/Myh9/Park7/Rims1/Lyzl6/Plcb1/Ap3b1	24
NZF	GO:0072331	signal transduction by p53 class mediator		0.000311545	0.00175274	0.00103731	Casp6/Cops3/Rpl5/Usp10/Rps20/Rpl26/Hnrnpk/Rps7/Rpl23/Rps15/Npm1/Trim24/Mybbp1a/Snw1/Rpl11/Armc10/Pak1ip1/Pycard/Pdk2/Bag6	20
PUB	GO:0099643	signal release from synapse		7.42888e-06	5.64727e-05	3.14287e-05	Apba1/Dgki/Atp2a2/Cask/Ppt1/Syn1/Camk2a/Prkce/Prkca/Slc6a9/Syt1/Syt2/Rph3a/Stx1b/Rab3a/Prkcg/Prkcb/Stxbp3/Snap91/Syn2/Git1/Cadps/Scrib/Ppfia2/Trim9/Dnm1l/Cacnb4/Erc1/Rims2/Sv2a/Gsk3b	31
RBR	GO:0099643	signal release from synapse		4.08119e-19	1.74276e-17	9.46641e-18	Apba1/Dgki/Stx1a/Atp2a2/Cask/Ppt1/Syn1/Prkaca/Camk2a/Prkce/Slc6a9/Napb/Syt1/Syt2/Rph3a/Ctbp2/Rims4/Ppfia3/Snap25/Stx1b/Rab3a/Prkcb/Cacna1a/Apba2/Unc13a/Stxbp5l/Brsk1/Stxbp3/Snap91/Grik5/Syn2/Git1/Nrxn3/Erc2/Cspg5/Cadps/Scrib/Ppfia2/Prepl/Unc13c/Dnm1l/Stxbp5/Cacnb4/Vps18/Snap47/Syt12/Nlgn1/Erc1/Rims1/Napa/Rims2/Sv2a/Pclo/Syt7/Gsk3b/Septin5	56
UBA	GO:0099643	signal release from synapse		4.38448e-15	1.27487e-13	6.87849e-14	Dgki/Stx1a/Atp2a2/Cask/Ppt1/Syn1/Prkaca/Camk2a/Prkce/Prkca/Slc6a9/Syt1/Syt2/Rph3a/Ctbp2/Rims4/Ppfia3/Stx1b/Rab3a/Prkcg/Prkcb/Stx4a/Cacna1a/Apba2/Unc13a/Brsk1/Stxbp3/Snap91/Grik5/Syn2/Git1/Nrxn3/Erc2/Cspg5/Cadps/Scrib/Ppfia2/Prepl/Trim9/Dnm1l/Stxbp5/Cacnb4/Nlgn1/Erc1/Rims1/Rab5a/Rims2/Sv2a/Pclo/Syt7/Syt9/Gsk3b	52
NZF	GO:0099643	signal release from synapse		0.00875422	0.0283491	0.0167776	Atp2a2/Cask/Ppt1/Prkaca/Prkce/Rph3a/Ctbp2/Prkcb/Stxbp5l/Stxbp3/Snap91/Git1/Cadps/Scrib/Dnm1l/Snap47/Sv2a/Gsk3b/Septin5	19
PUB	GO:0046459	short-chain fatty acid metabolic process		1.34294e-06	1.23447e-05	6.87021e-06	Crat/Thnsl2/Pck2/Ces1d/Ces1f/Acss1/Oxsm/Acss2	8
UBA	GO:0046459	short-chain fatty acid metabolic process		0.00451189	0.0135089	0.00728862	Crat/Acads/Thnsl2/Pck2/Acss2	5
NZF	GO:0046459	short-chain fatty acid metabolic process		0.000745312	0.00367412	0.00217442	Acads/Pck2/Oxsm/Acss2/Acot9	5
PUB	GO:0060008	Sertoli cell differentiation		0.0105291	0.0298158	0.0165933	Map7/Hsd17b4/Akap9/Safb2/Flna/Adrm1	6
RBR	GO:0060008	Sertoli cell differentiation		0.0167633	0.04118	0.0223684	Map7/Hsd17b4/Akap9/Safb2/Flna/Adrm1	6
NZF	GO:0060008	Sertoli cell differentiation		0.0163164	0.046958	0.0277907	Map7/Icam1/Hsd17b4/Flna/Adrm1	5
PUB	GO:0060009	Sertoli cell development		0.0173901	0.0453934	0.0252628	Map7/Hsd17b4/Akap9/Flna/Adrm1	5
NZF	GO:0060009	Sertoli cell development		0.00672134	0.0228581	0.0135279	Map7/Icam1/Hsd17b4/Flna/Adrm1	5
PUB	GO:0042428	serotonin metabolic process		0.00412192	0.0135025	0.00751452	Grin2a/Aldh2/Maoa/Btbd9/Atp2b2	5
RBR	GO:0042428	serotonin metabolic process		0.000113848	0.000518908	0.000281864	Ddc/Grin2a/Aldh2/Pde1b/Maoa/Btbd9/Atp2b2	7
UBA	GO:0042428	serotonin metabolic process		0.00138668	0.00485618	0.00262012	Grin2a/Aldh2/Pde1b/Maoa/Btbd9/Atp2b2	6
PUB	GO:0009069	serine family amino acid metabolic process		8.34156e-07	8.1174e-06	4.51757e-06	Shmt1/Tst/Sephs2/Gclc/Phgdh/Gart/Thnsl2/Gldc/Cbs/Mthfd1/Keg1/Txnrd1/Srr	13
RBR	GO:0009069	serine family amino acid metabolic process		1.61484e-05	9.09539e-05	4.9405e-05	Gclm/Tst/Sephs2/Agxt2/Phgdh/Gldc/Cbs/Mthfd1/Psat1/Keg1/Txnrd1/Srr	12
UBA	GO:0009069	serine family amino acid metabolic process		3.25815e-05	0.000183647	9.90853e-05	Gclm/Tst/Gclc/Ggt1/Phgdh/Gart/Thnsl2/Gldc/Cbs/Mthfd1/Txnrd1/Srr	12
NZF	GO:0009069	serine family amino acid metabolic process		5.0179e-07	6.16377e-06	3.64784e-06	Gclm/Dao/Tst/Gclc/Phgdh/Gart/Gldc/Cbs/Mthfd1/Keg1/Scly/Srr	12
PUB	GO:0009071	serine family amino acid catabolic process		0.0109442	0.0305996	0.0170296	Shmt1/Thnsl2/Gldc/Cbs	4
NZF	GO:0009071	serine family amino acid catabolic process		0.00480954	0.0172419	0.0102041	Dao/Gldc/Cbs/Scly	4
PUB	GO:0009070	serine family amino acid biosynthetic process		0.000560244	0.00249252	0.00138716	Shmt1/Sephs2/Phgdh/Cbs/Mthfd1/Srr	6
RBR	GO:0009070	serine family amino acid biosynthetic process		0.000113848	0.000518908	0.000281864	Sephs2/Agxt2/Phgdh/Cbs/Mthfd1/Psat1/Srr	7
UBA	GO:0009070	serine family amino acid biosynthetic process		0.00853515	0.023284	0.0125627	Ggt1/Phgdh/Cbs/Mthfd1/Srr	5
NZF	GO:0009070	serine family amino acid biosynthetic process		0.0106905	0.0334353	0.0197877	Phgdh/Cbs/Mthfd1/Srr	4
PUB	GO:0051208	sequestering of calcium ion		0.00305914	0.0105108	0.00584959	Gsto1/Casq2/Casq1/Coro1a/Dmd/Anxa6/Prkce/Lyn/Ptpn6/Slc8a1/Camk2d/Gstm7/Asph/Ank2/Plcg2/Ero1a/Jph2/Letm1	18
RBR	GO:0051208	sequestering of calcium ion		9.72828e-05	0.000450569	0.000244743	Gsto1/Casq2/Casq1/Hap1/Coro1a/Dmd/Itpr1/Anxa6/Prkce/Lyn/Ptpn6/Slc8a1/Pde4d/Slc25a23/Camk2d/Gstm7/Ubash3b/Asph/Ank2/Plcg2/Jph3/Ptk2b/Letm1	23
UBA	GO:0051208	sequestering of calcium ion		0.000102518	0.000512421	0.000276473	Gsto1/Casq2/Casq1/Hap1/Coro1a/Dmd/Anxa6/Prkce/Lyn/Ptpn6/Itgav/Slc8a1/Pde4d/Tmem38a/Camk2d/Gstm7/Ubash3b/Asph/Ank2/Myo5a/Jph3/Jph2/Ptk2b/Letm1	24
NZF	GO:0042989	sequestering of actin monomers		0.00348428	0.0129838	0.00768407	Gsn/Pfn1/Twf1/Twf2	4
RBR	GO:0019233	sensory perception of pain		0.000259503	0.00108959	0.000591849	Mgll/Ace/Prkar1b/Ncam1/Ephx2/Grin2a/Grin1/Fyn/Cdk5/Cacnb3/Mapk1/Lxn/Cacna1a/Aqp1/Mme/Mapk3/Nlgn2/Phf24/Dlg2/Arrb2/Rtn4/Kcnj10/Grm3/Nos1/Mecp2	25
UBA	GO:0019233	sensory perception of pain		4.93629e-05	0.000267755	0.000144465	Mgll/Prx/Comt/Ace/Prkar1b/Ncam1/Ephx2/Grin2a/Grin1/Fyn/Cdk5/Cacnb3/Mapk1/Kcna2/Cacna1a/Grin2b/Aqp1/Mme/Mapk3/Nlgn2/Dlg2/Arrb2/Rtn4/Kcnj10/Grm3/Uchl1/Nos1/Mecp2	28
PUB	GO:0061912	selective autophagy		0.000998927	0.00407412	0.00226737	Phb2/Sptlc1/Slc25a4/Rab7/Slc25a5/Sptlc2/Sting1/Vdac1/Cdc37/Mfn2/Ufl1/Rnf31/Retreg3/Bag3	14
RBR	GO:0061912	selective autophagy		2.3483e-05	0.000126017	6.84509e-05	Phb2/Sptlc1/Slc25a4/Rab7/Slc25a5/Sptlc2/Vdac1/Cdc37/Mapk3/Mfn2/Atg4b/Rimoc1/Tigar/Arfip2/Uba5/Rnf31/Bag3/Tbk1	18
UBA	GO:0061912	selective autophagy		5.92229e-05	0.000313918	0.000169372	Phb2/Sptlc1/Slc25a4/Rab7/Slc25a5/Sptlc2/Sting1/Vdac1/Cdc37/Mapk3/Sqstm1/Mfn2/Ufl1/Rnf31/Retreg3/Htra2/Bag3/Tbk1	18
NZF	GO:0061912	selective autophagy		9.37063e-05	0.000627723	0.000371499	Phb2/Sptlc1/Slc25a4/Rab7/Slc25a5/Sptlc2/Sting1/Vdac1/Cdc37/Mapk3/Sqstm1/Arfip2/Rnf31/Tbk1	14
PUB	GO:0032252	secretory granule localization		0.011526	0.0320166	0.0178182	Map2/Kif5b/Ppfia2/Uso1/Mecp2	5
RBR	GO:0032252	secretory granule localization		8.76467e-06	5.26667e-05	2.86079e-05	Tanc2/Map2/Kif5a/Kif5b/Trim46/Ppfia2/Rasgrp1/Uso1/Mecp2	9
UBA	GO:0032252	secretory granule localization		1.54316e-06	1.16955e-05	6.31025e-06	Tanc2/Map2/Kif5a/Kif5b/Trim46/Ppfia2/Myo5a/Rasgrp1/Uso1/Mecp2	10
RBR	GO:0032941	secretion by tissue		0.00211024	0.00689031	0.00374272	Ada/Enpp1/Prkce/Gja1/Aqp4/Aqp1/Kcnma1/Madd/Copa/Atg7/Stk39	11
UBA	GO:0032941	secretion by tissue		0.0108686	0.0286795	0.0154738	Enpp1/Prkce/Gja1/Aqp4/Aqp1/Kcnma1/Madd/Copa/Atg7/Stk39	10
PUB	GO:0019932	second-messenger-mediated signaling		0.00140517	0.0055091	0.00306598	Gnai1/Akap5/Casq2/Casq1/Gucy1b1/Atp2a2/Actn3/Prnp/Mapt/Dmd/Ncam1/Atp1b1/Gapdh/Cap1/Ppp3cb/Dmpk/Ppp3ca/Pebp1/Slc8a1/Sgcd/Egfr/Aqp1/Cd36/Mcu/Atp2b4/Ppp1r9b/Camkk2/Pex5l/Ank2/Pde5a/Plcg2/Slc8a2/Cbs/Cap2/Gucy1a1/Myoz2/Gsk3b	37
RBR	GO:0019932	second-messenger-mediated signaling		3.98048e-07	3.2398e-06	1.75982e-06	Gnai1/Akap5/Casq2/Casq1/Exoc4/Gucy1b1/Atp2a2/Actn3/Ada/Prnp/Apoe/Mapt/Dmd/Itpr1/App/Ncam1/Atp1b1/Gapdh/Cap1/Ppp3cb/Tnni3/Gck/Ppp3ca/Pebp1/Slc8a1/Pde4d/Egfr/Aqp1/Cd36/Grm5/Ksr1/Atp2b4/Ppp1r9b/Adgrl1/Camkk2/Pex5l/Ank2/Pde10a/Pde5a/Adgrb2/Plcg2/Slc8a2/Cbs/Egln1/Homer3/Cap2/Pdk2/Ptk2b/Cdh13/Gsk3b/Nos1	51
UBA	GO:0019932	second-messenger-mediated signaling		6.80287e-06	4.51138e-05	2.43408e-05	Gnai1/Akap5/Casq2/Casq1/Exoc4/Gucy1b1/Atp2a2/Fhl2/Actn3/Prnp/Cd4/Mapt/Dmd/Ncam1/Atp1b1/Gapdh/Cd22/Cap1/Ppp3cb/Tnni3/Ppp3ca/Slc8a1/Sgcd/Pde4d/Egfr/Aqp1/Cd36/Tmem38a/Mcu/Grm5/Ksr1/Atp2b4/Ppp1r9b/Trpm4/Adgrl1/Camkk2/Pex5l/Ank2/Pde10a/Adgrb2/Slc8a2/Cbs/Cap2/Gucy1a1/Myoz2/Myoz1/Ptk2b/Cdh13/Gsk3b/Nos1	50
NZF	GO:0019932	second-messenger-mediated signaling		0.000355543	0.00193966	0.00114793	Gnai1/Casq2/Casq1/Gucy1b1/Atp2a2/Fhl2/Actn3/Mapt/Atp1b1/Gapdh/Cap1/Ppp3cb/Tnni3/Ppp3ca/Pebp1/Slc8a1/Egfr/Cd36/Tmem38a/Irgm1/Atp2b4/Ppp1r9b/Camkk2/Pde10a/Pde5a/Plcg2/Lmcd1/Cbs/Egln1/Homer3/Gucy1a1/Pdk2/Gsk3b	33
PUB	GO:0019748	secondary metabolic process		0.0020571	0.00762954	0.00424606	Cyp1a1/Gsta3/Akr1b3/Fmo1/Pon3/Ugt1a7c/Akr1c18/Fmo2/Appl1/Abcc2/Akr1a1	11
RBR	GO:0019748	secondary metabolic process		0.0129139	0.0329328	0.0178887	Ddt/Cyp1a1/Gsta3/Akr1b3/Ugt1a7c/Bdh2/Appl1/Abcc2/Cbr4/Akr1a1	10
UBA	GO:0019748	secondary metabolic process		0.00254846	0.0083359	0.00449758	Cyp1a1/Gsta3/Akr1b3/Fmo1/Pon3/Ugt1a7c/Bdh2/Fmo2/Appl1/Abcc2/Cbr4/Myo5a	12
NZF	GO:0019748	secondary metabolic process		0.000301142	0.00170086	0.0010066	Cyp1a1/Gsta3/Akr1b3/Ugt1a7c/Akr1c18/Appl1/Acmsd/Abcc2/Cbr4/Akr1c21/As3mt	11
PUB	GO:1902652	secondary alcohol metabolic process		6.81019e-06	5.2101e-05	2.89957e-05	Hsd17b7/Idh1/Enpp1/Cat/Scp2/Ephx2/Ldlr/Por/Acadvl/Pon1/Hmgcs2/Ebp/Idh3g/Fmo5/G6pdx/Lbr/Sult2a8/Dhcr24/Ces1d/Hdlbp/Lpcat3/Ces1f/Lrp1/Aco2/Msmo1/Idh3a/Lima1/Cyp46a1	28
RBR	GO:1902652	secondary alcohol metabolic process		0.000271356	0.00113225	0.000615023	Idh1/Enpp1/Apoe/Sod1/App/Cat/Scp2/Ephx2/Ldlr/Por/Acadvl/Acadl/Idh2/Hmgcs2/Idh3g/Fmo5/G6pdx/Hdlbp/Lrp1/Fdps/Sec14l2/Aco2/Idh3a/Cyb5r3/Lima1/Cyp46a1	26
UBA	GO:1902652	secondary alcohol metabolic process		2.20291e-05	0.000129729	6.99944e-05	Idh1/Enpp1/Sod1/Cat/Scp2/Ephx2/Ldlr/Por/Acadvl/Idh2/Lipe/Hmgcs2/Ebp/Idh3g/Fmo5/G6pdx/Apoa1/Lbr/Soat1/Ttc39b/Dhcr24/Hdlbp/Lpcat3/Lrp1/Fdps/Aco2/Idh3a/Cyb5r3/Lima1/Cyp46a1	30
NZF	GO:1902652	secondary alcohol metabolic process		0.00154022	0.00666498	0.00394447	Idh1/Enpp1/Sod1/Cat/Por/Acadvl/Acadl/Pon1/Hmgcs2/Idh3g/Fmo5/Apoa1/Hdlbp/Lrp1/Fdps/Aco2/Idh3a/Cyb5r3/Lima1	19
PUB	GO:1902653	secondary alcohol biosynthetic process		0.000582142	0.00257337	0.00143216	Hsd17b7/Scp2/Por/Hmgcs2/Ebp/G6pdx/Lbr/Dhcr24/Ces1d/Lpcat3/Ces1f/Msmo1	12
UBA	GO:1902653	secondary alcohol biosynthetic process		0.00254846	0.0083359	0.00449758	Sod1/Scp2/Por/Hmgcs2/Ebp/G6pdx/Apoa1/Lbr/Dhcr24/Lpcat3/Fdps/Cyb5r3	12
PUB	GO:0014037	Schwann cell differentiation		0.00243112	0.00869819	0.0048408	Cntnap1/Prx/Ilk/Cdk5/Lamb2/Sirt2/Pals1/Plec/Adam22	9
RBR	GO:0014037	Schwann cell differentiation		1.27891e-05	7.36166e-05	3.99876e-05	Cntnap1/Ilk/Sod1/Cdk5/Lamb2/Dag1/Ndrg1/Ntrk3/Sirt2/Pals1/Plec/Gpc1/Adam22	13
UBA	GO:0014037	Schwann cell differentiation		2.70419e-05	0.000156357	8.43614e-05	Cntnap1/Prx/Ilk/Sod1/Cdk5/Lamb2/Ntrk3/Sirt2/Slc25a46/Pals1/Plec/Gpc1/Adam22	13
NZF	GO:0014037	Schwann cell differentiation		2.30147e-06	2.4569e-05	1.45404e-05	Cntnap1/Ilk/Sod1/Cdk5/Lamb2/Dag1/Ndrg1/Sirt2/Slc25a46/Pals1/Plec/Adam22	12
PUB	GO:0014044	Schwann cell development		0.000604831	0.00263978	0.00146912	Cntnap1/Prx/Ilk/Cdk5/Lamb2/Sirt2/Pals1/Plec/Adam22	9
RBR	GO:0014044	Schwann cell development		8.43989e-06	5.11233e-05	2.77695e-05	Cntnap1/Ilk/Sod1/Cdk5/Lamb2/Dag1/Ndrg1/Ntrk3/Sirt2/Pals1/Plec/Adam22	12
UBA	GO:0014044	Schwann cell development		1.72188e-05	0.000103931	5.60755e-05	Cntnap1/Prx/Ilk/Sod1/Cdk5/Lamb2/Ntrk3/Sirt2/Slc25a46/Pals1/Plec/Adam22	12
NZF	GO:0014044	Schwann cell development		2.51191e-07	3.25194e-06	1.92456e-06	Cntnap1/Ilk/Sod1/Cdk5/Lamb2/Dag1/Ndrg1/Sirt2/Slc25a46/Pals1/Plec/Adam22	12
PUB	GO:0070296	sarcoplasmic reticulum calcium ion transport		5.00536e-05	0.000296402	0.000164957	Gsto1/Casq2/Casq1/Atp2a2/Dmd/Slc8a1/Camk2d/Gstm7/Ank2/Atp2a1	10
RBR	GO:0070296	sarcoplasmic reticulum calcium ion transport		1.95173e-05	0.00010791	5.86151e-05	Gsto1/Casq2/Casq1/Atp2a2/Dmd/Slc8a1/Pde4d/Camk2d/Gstm7/Ank2/Atp2a1	11
UBA	GO:0070296	sarcoplasmic reticulum calcium ion transport		5.92315e-06	3.95837e-05	2.13571e-05	Gsto1/Casq2/Casq1/Atp2a2/Dmd/Slc8a1/Pde4d/Tmem38a/Camk2d/Gstm7/Ank2/Atp2a1	12
NZF	GO:0070296	sarcoplasmic reticulum calcium ion transport		0.000316954	0.00177624	0.00105121	Gsto1/Casq2/Casq1/Atp2a2/Slc8a1/Tmem38a/Gstm7/Atp2a1	8
PUB	GO:0045214	sarcomere organization		5.32624e-10	9.70252e-09	5.39974e-09	Akap13/Casq2/Casq1/Wdr1/Itgb1/Krt8/Tnnt2/Tpm1/Csrp1/Myh6/Mylk3/Mfn2/Flnc/Prkar1a/Actn2/Myoz2/Ldb3/Plec/Tnnt3	19
RBR	GO:0045214	sarcomere organization		7.8855e-07	5.97967e-06	3.24808e-06	Klhl41/Akap13/Casq2/Casq1/Itgb1/Krt8/Tpm1/Actg1/Csrp1/Mfn2/Flnc/Prkar1a/Actn2/Ldb3/Plec/Tnnt3	16
UBA	GO:0045214	sarcomere organization		1.98818e-11	3.52624e-10	1.90256e-10	Akap13/Casq2/Casq1/Wdr1/Itgb1/Krt8/Cfl2/Csrp3/Tpm1/Csrp1/Myh6/Mylk3/Mypn/Mfn2/Flnc/Prkar1a/Actn2/Myoz2/Myoz1/Ldb3/Plec/Tnnt3	22
NZF	GO:0045214	sarcomere organization		6.16019e-08	9.36381e-07	5.54169e-07	Casq2/Casq1/Itgb1/Krt8/Cfl2/Csrp3/Tnnt2/Tpm1/Csrp1/Flnc/Prkar1a/Actn2/Ldb3/Plec/Tnnt3	15
PUB	GO:0007435	salivary gland morphogenesis		0.0144047	0.0386832	0.0215283	Cdh1/Tgm2/Ctnnd1/Plxna1/Nfib/Egfr/Lama5	7
NZF	GO:0007435	salivary gland morphogenesis		0.0166159	0.0474586	0.0280869	Cdh1/Tgm2/Ctnnd1/Nfib/Egfr/Dag1	6
RBR	GO:0046500	S-adenosylmethionine metabolic process		0.00635032	0.017867	0.00970509	Ahcy/Mat2a/Ahcyl1/Mat1a/Mat2b	5
PUB	GO:0031529	ruffle organization		7.49878e-06	5.67155e-05	3.15638e-05	Rdx/Tpm1/Pip5k1a/Rhog/Fam98a/Cobl/Dbnl/Cyfip1/Tacstd2/Rcc2/Eps8l2/Lima1/Plek/Coro1b/Coro1c	15
RBR	GO:0031529	ruffle organization		5.45604e-06	3.40776e-05	1.85105e-05	Rdx/Cav1/Tpm1/Pip5k1a/Eps8/Fam98a/Cobl/Dbnl/Cyfip1/Tacstd2/Nlgn1/Eps8l2/Lima1/Ndel1/Plek/Coro1c	16
UBA	GO:0031529	ruffle organization		1.32701e-05	8.26547e-05	4.45958e-05	Rdx/Tpm1/Rac1/Pip5k1a/Eps8/Fam98a/Cobl/Dbnl/Cyfip1/Nlgn1/Eps8l2/Lima1/Ndel1/Plek/Coro1b/Coro1c	16
NZF	GO:0031529	ruffle organization		1.3498e-05	0.000117643	6.96234e-05	Icam1/Cav1/Tpm1/Pfn1/Rac1/Rhog/Cyfip1/Tacstd2/Rcc2/Lima1/Ndel1/Plek/Coro1c	13
PUB	GO:0097178	ruffle assembly		0.00024908	0.00121689	0.000677234	Rdx/Pip5k1a/Rhog/Fam98a/Cobl/Dbnl/Cyfip1/Tacstd2/Rcc2/Eps8l2/Coro1c	11
RBR	GO:0097178	ruffle assembly		2.92477e-05	0.000155018	8.42037e-05	Rdx/Cav1/Pip5k1a/Eps8/Fam98a/Cobl/Dbnl/Cyfip1/Tacstd2/Nlgn1/Eps8l2/Ndel1/Coro1c	13
UBA	GO:0097178	ruffle assembly		0.00026754	0.00118108	0.000637245	Rdx/Rac1/Pip5k1a/Eps8/Fam98a/Cobl/Dbnl/Cyfip1/Nlgn1/Eps8l2/Ndel1/Coro1c	12
NZF	GO:0097178	ruffle assembly		0.00016695	0.00103518	0.000612642	Icam1/Cav1/Pfn1/Rac1/Rhog/Cyfip1/Tacstd2/Rcc2/Ndel1/Coro1c	10
PUB	GO:0009303	rRNA transcription		6.72426e-05	0.000383007	0.000213155	Cavin1/Ncl/Top1/Smarca4/Npm1/Mars1/Macroh2a2/Gtf3c1/Pwp1/Macroh2a1	10
RBR	GO:0009303	rRNA transcription		0.0129994	0.0330949	0.0179767	Tcof1/Cavin1/Ncl/Top1/Npm1/Mars1/Macroh2a1	7
UBA	GO:0009303	rRNA transcription		5.20586e-05	0.000281619	0.000151946	Tcof1/Cavin1/Ncl/Top1/Smarca4/Npm1/Mars1/Macroh2a2/Gtf3c1/Pwp1/Macroh2a1	11
NZF	GO:0009303	rRNA transcription		0.00211745	0.00870708	0.00515302	Cavin1/Ncl/Npm1/Mars1/Gtf3c1/Pwp1/Macroh2a1	7
PUB	GO:0006364	rRNA processing		1.29346e-06	1.1945e-05	6.64773e-06	Ncl/Rpl7a/Rps16/Rpl7/Fbl/Rpl5/Rrp1/Rpl26/Rpl27/Rps7/Rps8/Rps14/Rps6/Rps24/Rps25/Rps17/Rnasel/Lyar/Ddx17/Tsr1/Npm1/Rrp12/Rpl35/Rsl1d1/Nat10/Ddx18/Rrp1b/Pwp1/Mrpl1/Rpl11/Rps19/Brix1/Pes1/Dkc1/Ddx21/Wdr12	36
RBR	GO:0006364	rRNA processing		0.00152149	0.00516106	0.00280342	Eif6/Ncl/Rpl7a/Rps16/Rpl7/Fbl/Rpl5/Pa2g4/Rpl26/Rps7/Rps8/Rps14/Rps6/Rps15/Rps24/Lyar/Ddx17/Tsr1/Npm1/Rpl35/Rsl1d1/Nat10/Rpl14/Rpusd4/Rpl11/Rps19/Brix1/Dkc1/Ddx21/Wdr12	30
UBA	GO:0006364	rRNA processing		5.47517e-05	0.000295054	0.000159194	Ncl/Rpl7a/Rps16/Rpl7/Fbl/Rpl5/Rrp1/Rpl26/Rps7/Rps8/Rps14/Rps6/Rps24/Rps25/Rps17/Rnasel/Lyar/Ddx17/Tsr1/Npm1/Rpl35/Rsl1d1/Nat10/Ddx18/Rrp1b/Pwp1/Mrpl1/Rpl14/Rpl11/Rps19/Rpl7l1/Pelp1/Brix1/Dkc1/Ddx21/Wdr12	36
NZF	GO:0006364	rRNA processing		1.43058e-06	1.61283e-05	9.54507e-06	Rpp30/Ncl/Rpl7a/Rps16/Rpl7/Fbl/Rpl5/Rrp1/Rpl26/Rps7/Rps8/Rps14/Rps6/Rps15/Rps25/Lyar/Ddx17/Npm1/Rpl35/Fbll1/Rsl1d1/Nat10/Rrp1b/Pwp1/Mrpl1/Rpusd4/Rpl11/Rps19/Brix1/Dkc1/Wdr12	31
PUB	GO:0016072	rRNA metabolic process		6.14243e-09	9.38646e-08	5.22384e-08	Cavin1/Ncl/Rpl7a/Rps16/Rpl7/Fbl/Rpl5/Rrp1/Rpl26/Rpl27/Rps7/Rps8/Rps14/Rps6/Rps24/Rps25/Rps17/Top1/Rnasel/Lyar/Smarca4/Ddx17/Tsr1/Npm1/Mars1/Rrp12/Rpl35/Pelo/Rsl1d1/Macroh2a2/Nat10/Gtf3c1/Ddx18/Rrp1b/Pwp1/Mrpl1/Rpl11/Rps19/Brix1/Pes1/Dkc1/Ddx21/Wdr12/Macroh2a1/Ern2	45
RBR	GO:0016072	rRNA metabolic process		0.000281973	0.00116605	0.00063338	Tcof1/Cavin1/Eif6/Ncl/Rpl7a/Rps16/Rpl7/Fbl/Rpl5/Pa2g4/Rpl26/Rps7/Rps8/Rps14/Rps6/Rps15/Rps24/Top1/Lyar/Ddx17/Tsr1/Npm1/Mars1/Rpl35/Pelo/Rsl1d1/Nat10/Rpl14/Rpusd4/Rpl11/Rps19/Brix1/Dkc1/Ddx21/Wdr12/Macroh2a1	36
UBA	GO:0016072	rRNA metabolic process		3.38908e-07	3.01873e-06	1.62873e-06	Tcof1/Cavin1/Ncl/Rpl7a/Rps16/Rpl7/Fbl/Rpl5/Rrp1/Rpl26/Rps7/Rps8/Rps14/Rps6/Rps24/Rps25/Rps17/Top1/Rnasel/Lyar/Smarca4/Ddx17/Tsr1/Npm1/Mars1/Rpl35/Pelo/Rsl1d1/Macroh2a2/Nat10/Gtf3c1/Ddx18/Rrp1b/Pwp1/Mrpl1/Rpl14/Rpl11/Rps19/Rpl7l1/Pelp1/Brix1/Dkc1/Ddx21/Wdr12/Macroh2a1/Ern2	46
NZF	GO:0016072	rRNA metabolic process		1.99594e-07	2.64336e-06	1.56439e-06	Cavin1/Rpp30/Ncl/Rpl7a/Rps16/Rpl7/Fbl/Rpl5/Rrp1/Rpl26/Rps7/Rps8/Rps14/Rps6/Rps15/Rps25/Lyar/Ddx17/Npm1/Mars1/Rpl35/Fbll1/Pelo/Rsl1d1/Nat10/Gtf3c1/Rrp1b/Pwp1/Mrpl1/Rpusd4/Rpl11/Rps19/Brix1/Dkc1/Wdr12/Macroh2a1	36
PUB	GO:0006278	RNA-templated DNA biosynthetic process		3.10446e-06	2.59067e-05	1.44178e-05	Src/Hsp90aa1/Hsp90ab1/Tcp1/Cct8/Cct7/Cct2/Cct4/Cct5/Cct6a/Cct3/Ctnnb1/Nat10/Hnrnpu/Nek7/Dkc1	16
RBR	GO:0006278	RNA-templated DNA biosynthetic process		4.84668e-07	3.84985e-06	2.09119e-06	Src/Hsp90aa1/Hsp90ab1/Tcp1/Cct8/Mapk1/Cct7/Cct2/Cct4/Cct5/Cct6a/Cct3/Prkcq/Ctnnb1/Mapk3/Nat10/Hnrnpu/Dkc1	18
UBA	GO:0006278	RNA-templated DNA biosynthetic process		1.34648e-06	1.03871e-05	5.60431e-06	Src/Hsp90aa1/Hsp90ab1/Tcp1/Cct8/Mapk1/Cct7/Cct2/Cct4/Cct5/Cct6a/Cct3/Prkcq/Ctnnb1/Mapk3/Nat10/Hnrnpu/Dkc1	18
NZF	GO:0006278	RNA-templated DNA biosynthetic process		0.000478878	0.00250801	0.00148429	Hsp90aa1/Hsp90ab1/Mapk1/Cct7/Cct5/Ctnnb1/Mapk3/Nat10/Hnrnpu/Nek7/Dkc1	11
PUB	GO:0050658	RNA transport		4.1117e-09	6.39777e-08	3.56055e-08	Thoc2/Dhx9/Hnrnpa2b1/Mapt/Kif5c/Ssb/Tst/Ran/Ybx1/Eif5a/Kpnb1/Khsrp/Igf2bp2/Khdrbs1/Ddx19a/Npm1/Xpo1/Lrpprc/Nup214/Hnrnpa3/Poldip3/Nup107/Nup93/Rftn2/Seh1l/Ddx39a/Nxf1/Nup155/Igf2bp3/Chtop/Ranbp2/Myo1c/Ddx39b	33
RBR	GO:0050658	RNA transport		1.40111e-05	8.01147e-05	4.35172e-05	Thoc2/Tpr/Flot1/Dhx9/Hnrnpa2b1/Mapt/Kif5c/Ssb/Hnrnpa1/Tst/Ybx1/Kpnb1/G3bp2/Khdrbs1/Npm1/Xpo1/Lrpprc/Srsf1/Nup214/Hnrnpa3/Poldip3/Nup107/Rftn2/Nxf1/Chtop/Ranbp2/Myo1c/Ddx39b	28
UBA	GO:0050658	RNA transport		7.59141e-07	6.21283e-06	3.35209e-06	Thoc2/Tpr/Dhx9/Hnrnpa2b1/Mapt/Kif5c/Tst/Ran/Ybx1/Kpnb1/G3bp2/Khsrp/Igf2bp2/Khdrbs1/Ddx19a/Npm1/Rftn1/Xpo1/Lrpprc/Hnrnpa3/Poldip3/Nup107/Nup93/Nup35/Ddx39a/Nxf1/Nup155/Igf2bp3/Chtop/Ranbp2/Myo1c/Ddx39b	32
NZF	GO:0050658	RNA transport		0.000760126	0.00371109	0.0021963	Dhx9/Hnrnpa2b1/Mapt/Kif5c/Ssb/Tst/Ran/Ybx1/Kpnb1/Khsrp/Igf2bp2/Khdrbs1/Npm1/Lrpprc/Pcid2/Hnrnpa3/Poldip3/Chtop/Myo1c	19
PUB	GO:0000377	RNA splicing, via transesterification reactions with bulged adenosine as nucleophile		1.77578e-06	1.5719e-05	8.74806e-06	Rbm25/Prdx6/Eftud2/Dhx9/Srpk1/Hnrnpa2b1/Ncl/U2af2/Hnrnpk/Hspa8/Larp7/Puf60/Smu1/Ddx17/Thrap3/Luc7l3/Khdrbs1/Fxr1/Npm1/Snrnp70/Snrnp200/Luc7l2/Ptbp3/Rbm14/Hnrnpl/Ddx39a/Hnrnpu/Rbm39/Sfpq/Eif4a3/Prpf6/Sf3b3/Prpf3/Plrg1/Prpf19/Raver1/Luc7l/Hnrnpm/Prpf4/Acin1/Sart3/Ddx39b/Strap	43
RBR	GO:0000377	RNA splicing, via transesterification reactions with bulged adenosine as nucleophile		3.07082e-07	2.55731e-06	1.3891e-06	Rbm25/Prdx6/Eftud2/Srpk2/Dhx9/Hnrnpa2b1/Ncl/U2af2/Hnrnpa1/Hnrnpk/Snrpd3/Tra2b/Hspa8/Larp7/Puf60/Ddx17/Thrap3/Luc7l3/Khdrbs1/Fxr1/Npm1/Snrnp70/Cdc5l/Snrnp200/Srsf1/Luc7l2/Rbm14/Prpf31/Hnrnpl/Hnrnpu/Rbm39/Sfpq/Eif4a3/Rbmxl1/Sf3b3/Prpf3/Prpf19/Snw1/Raver1/Luc7l/Hnrnpm/Dcps/Wtap/Dazap1/Acin1/Sart3/Ddx39b/Strap	48
UBA	GO:0000377	RNA splicing, via transesterification reactions with bulged adenosine as nucleophile		9.60818e-07	7.62602e-06	4.11457e-06	Rbm25/Prdx6/Eftud2/Srpk2/Dhx9/Srpk1/Hnrnpa2b1/Ncl/U2af2/Celf1/Usp4/Hnrnpk/Tra2b/Hspa8/Larp7/Puf60/Smu1/Esrp1/Ddx17/Thrap3/Luc7l3/Khdrbs1/Fxr1/Npm1/Snrnp70/Cdc5l/Luc7l2/Ptbp3/Rbm14/Prpf31/Hnrnpl/Ddx39a/Hnrnpu/Rbm39/Sfpq/Eif4a3/Prpf6/Sf3b3/Prpf3/Prpf19/Raver1/Luc7l/Hnrnpm/Prpf4/Acin1/Mbnl1/Sart3/Ddx39b/Strap	49
NZF	GO:0000377	RNA splicing, via transesterification reactions with bulged adenosine as nucleophile		2.70404e-09	5.28067e-08	3.12521e-08	Rbm25/Prdx6/Eftud2/Dhx9/Srpk1/Hnrnpa2b1/Ncl/U2af2/Usp4/Hnrnpk/Snrpd3/Tra2b/Hspa8/Larp7/Smu1/Ddx17/Thrap3/Luc7l3/Khdrbs1/Fxr1/Npm1/Snrnp70/Luc7l2/Ptbp3/Mbnl2/Rbm14/Hnrnpl/Hnrnpu/Rbm39/Sfpq/Eif4a3/Prpf6/Sf3b3/Prpf3/Prpf19/Snw1/Raver1/Luc7l/Hnrnpm/Prpf4/Acin1/Mbnl1/Sart3	43
PUB	GO:0000375	RNA splicing, via transesterification reactions		1.77578e-06	1.5719e-05	8.74806e-06	Rbm25/Prdx6/Eftud2/Dhx9/Srpk1/Hnrnpa2b1/Ncl/U2af2/Hnrnpk/Hspa8/Larp7/Puf60/Smu1/Ddx17/Thrap3/Luc7l3/Khdrbs1/Fxr1/Npm1/Snrnp70/Snrnp200/Luc7l2/Ptbp3/Rbm14/Hnrnpl/Ddx39a/Hnrnpu/Rbm39/Sfpq/Eif4a3/Prpf6/Sf3b3/Prpf3/Plrg1/Prpf19/Raver1/Luc7l/Hnrnpm/Prpf4/Acin1/Sart3/Ddx39b/Strap	43
RBR	GO:0000375	RNA splicing, via transesterification reactions		3.07082e-07	2.55731e-06	1.3891e-06	Rbm25/Prdx6/Eftud2/Srpk2/Dhx9/Hnrnpa2b1/Ncl/U2af2/Hnrnpa1/Hnrnpk/Snrpd3/Tra2b/Hspa8/Larp7/Puf60/Ddx17/Thrap3/Luc7l3/Khdrbs1/Fxr1/Npm1/Snrnp70/Cdc5l/Snrnp200/Srsf1/Luc7l2/Rbm14/Prpf31/Hnrnpl/Hnrnpu/Rbm39/Sfpq/Eif4a3/Rbmxl1/Sf3b3/Prpf3/Prpf19/Snw1/Raver1/Luc7l/Hnrnpm/Dcps/Wtap/Dazap1/Acin1/Sart3/Ddx39b/Strap	48
UBA	GO:0000375	RNA splicing, via transesterification reactions		9.60818e-07	7.62602e-06	4.11457e-06	Rbm25/Prdx6/Eftud2/Srpk2/Dhx9/Srpk1/Hnrnpa2b1/Ncl/U2af2/Celf1/Usp4/Hnrnpk/Tra2b/Hspa8/Larp7/Puf60/Smu1/Esrp1/Ddx17/Thrap3/Luc7l3/Khdrbs1/Fxr1/Npm1/Snrnp70/Cdc5l/Luc7l2/Ptbp3/Rbm14/Prpf31/Hnrnpl/Ddx39a/Hnrnpu/Rbm39/Sfpq/Eif4a3/Prpf6/Sf3b3/Prpf3/Prpf19/Raver1/Luc7l/Hnrnpm/Prpf4/Acin1/Mbnl1/Sart3/Ddx39b/Strap	49
NZF	GO:0000375	RNA splicing, via transesterification reactions		2.70404e-09	5.28067e-08	3.12521e-08	Rbm25/Prdx6/Eftud2/Dhx9/Srpk1/Hnrnpa2b1/Ncl/U2af2/Usp4/Hnrnpk/Snrpd3/Tra2b/Hspa8/Larp7/Smu1/Ddx17/Thrap3/Luc7l3/Khdrbs1/Fxr1/Npm1/Snrnp70/Luc7l2/Ptbp3/Mbnl2/Rbm14/Hnrnpl/Hnrnpu/Rbm39/Sfpq/Eif4a3/Prpf6/Sf3b3/Prpf3/Prpf19/Snw1/Raver1/Luc7l/Hnrnpm/Prpf4/Acin1/Mbnl1/Sart3	43
PUB	GO:0006405	RNA export from nucleus		0.000167459	0.000862911	0.000480235	Thoc2/Dhx9/Hnrnpa2b1/Ssb/Khdrbs1/Ddx19a/Npm1/Nup214/Poldip3/Nup107/Nup93/Ddx39a/Nxf1/Nup155/Chtop/Ddx39b	16
RBR	GO:0006405	RNA export from nucleus		0.0105663	0.0277815	0.0150905	Thoc2/Tpr/Dhx9/Hnrnpa2b1/Ssb/Khdrbs1/Npm1/Nup214/Poldip3/Nup107/Nxf1/Chtop/Ddx39b	13
UBA	GO:0006405	RNA export from nucleus		0.00302368	0.0095996	0.0051794	Thoc2/Tpr/Dhx9/Hnrnpa2b1/Khdrbs1/Ddx19a/Npm1/Poldip3/Nup107/Nup93/Ddx39a/Nxf1/Nup155/Chtop/Ddx39b	15
PUB	GO:0050779	RNA destabilization		0.004344	0.0141988	0.00790205	Dhx9/Pabpc1/Ybx1/Rock2/Khsrp/Rc3h1/Hnrnpd/Pan3/Gigyf2/Syncrip/Ago2/Hnrnpu/Csde1/Tardbp/Upf1	15
NZF	GO:0050779	RNA destabilization		0.00133326	0.00595421	0.00352382	Dhx9/Pabpc1/Ybx1/Rock2/Pde12/Khsrp/Rc3h1/Hnrnpd/Syncrip/Ago2/Hnrnpu/Csde1/Tardbp/Upf1	14
PUB	GO:0006401	RNA catabolic process		6.99704e-05	0.000397408	0.000221169	Gtpbp1/Dhx9/Vim/Pabpc1/Ssb/Ybx1/Rock2/Elavl1/Rnasel/Khsrp/Zc3hav1/Rc3h1/Thrap3/A1cf/Hnrnpd/Fxr1/Npm1/Pan3/Lrpprc/Gigyf2/Larp1/Snd1/Syncrip/Pelo/Etf1/Myef2/Ago2/Gspt1/Hnrnpu/Eif4a3/Csde1/Tardbp/Hnrnpab/Hnrnpa0/Hnrnpm/Upf1/Dkc1/Pkp3/Ern2	39
RBR	GO:0006401	RNA catabolic process		0.00610727	0.0173698	0.00943505	Gtpbp1/Dhx9/Vim/Pabpc1/Ssb/Fus/Eif3e/Ybx1/Rock2/Elavl1/Rc3h1/Thrap3/A1cf/Hnrnpd/Fxr1/Elavl4/Npm1/Lrpprc/Srsf1/Gigyf2/Larp1/Snd1/Syncrip/Pelo/Etf1/Hnrnpu/Eif4a3/Csde1/Tardbp/Hnrnpab/Hnrnpa0/Hnrnpm/Dcps/Upf1/Dkc1	35
UBA	GO:0006401	RNA catabolic process		0.0019759	0.00669107	0.00361012	Gtpbp1/Dhx9/Vim/Myd88/Celf1/Pabpc1/Fus/Ybx1/Elavl1/Rnasel/Khsrp/Zc3hav1/Rc3h1/Thrap3/A1cf/Hnrnpd/Fxr1/Npm1/Lrpprc/Gigyf2/Larp1/Snd1/Syncrip/Pelo/Etf1/Myef2/Ago2/Hnrnpu/Eif4a3/Csde1/Tbrg4/Tardbp/Hnrnpab/Hnrnpa0/Hnrnpm/Upf1/Dkc1/Pkp3/Ern2	39
NZF	GO:0006401	RNA catabolic process		1.39294e-05	0.000121037	7.16319e-05	Dhx9/Vim/Pabpc1/Ssb/Traf2/Mapkapk2/Eif3e/Ybx1/Rock2/Elavl1/Pde12/Khsrp/Zc3hav1/Rc3h1/Thrap3/Hnrnpd/Fxr1/Npm1/Lrpprc/Larp1/Snd1/Syncrip/Pelo/Pcid2/Etf1/Ago2/Hnrnpu/Eif4a3/Csde1/Tardbp/Hnrnpab/Hnrnpa0/Hnrnpm/Upf1/Dkc1	35
PUB	GO:0039529	RIG-I signaling pathway		0.00870415	0.02532	0.0140913	Phb2/Nploc4/Phb/Zc3hav1/Ddx58/Oasl1	6
UBA	GO:0039529	RIG-I signaling pathway		0.0191905	0.0465866	0.0251355	Phb2/Phb/Nlrx1/Zc3hav1/Ddx58/Oasl1	6
RBR	GO:0033750	ribosome localization		0.00635032	0.017867	0.00970509	Eif6/Abce1/Rps15/Npm1/Xpo1	5
UBA	GO:0033750	ribosome localization		0.00853515	0.023284	0.0125627	Abce1/Ran/Npm1/Xpo1/Nmd3	5
NZF	GO:0033750	ribosome localization		0.0106905	0.0334353	0.0197877	Abce1/Ran/Rps15/Npm1	4
PUB	GO:0042255	ribosome assembly		7.71952e-06	5.79449e-05	3.2248e-05	Rpsa/Rplp0/Rps2/Rpl3/Rpl6/Rpl5/Rps14/Rpl23a/Rps25/Rps5/Rpl24/Efl1/Mrps2/Rpl11/Rps19/Brix1	16
RBR	GO:0042255	ribosome assembly		6.37988e-06	3.93176e-05	2.13568e-05	Eif6/Rpsa/Rplp0/Rps2/Rpl3/Rpl6/Rpl5/Rps14/Rpl23a/Rps15/Rps5/Efl1/Mrps2/Dhx30/Rpl11/Rps19/Brix1	17
UBA	GO:0042255	ribosome assembly		6.34128e-05	0.000328638	0.000177315	Rpsa/Rplp0/Rps2/Rpl3/Rpl6/Rpl5/Rps14/Rpl23a/Rps25/Rps5/Rpl24/Mrps2/Dhx30/Rpl11/Rps19/Brix1	16
NZF	GO:0042255	ribosome assembly		3.69854e-07	4.63201e-06	2.74132e-06	Rpsa/Rplp0/Rps2/Rpl3/Rpl6/Rpl5/Rps14/Rpl23a/Rps15/Rps25/Rps5/Efl1/Mrps2/Rpl11/Rps19/Brix1	16
RBR	GO:0000054	ribosomal subunit export from nucleus		0.00635032	0.017867	0.00970509	Eif6/Abce1/Rps15/Npm1/Xpo1	5
UBA	GO:0000054	ribosomal subunit export from nucleus		0.00853515	0.023284	0.0125627	Abce1/Ran/Npm1/Xpo1/Nmd3	5
NZF	GO:0000054	ribosomal subunit export from nucleus		0.0106905	0.0334353	0.0197877	Abce1/Ran/Rps15/Npm1	4
NZF	GO:0000056	ribosomal small subunit export from nucleus		0.0160094	0.0462769	0.0273876	Ran/Rps15/Npm1	3
PUB	GO:0042274	ribosomal small subunit biogenesis		0.000167527	0.000862911	0.000480235	Rps16/Rpsa/Rps2/Rps7/Rps8/Rps14/Rps6/Rps24/Rps25/Rps17/Rps5/Tsr1/Npm1/Nat10/Rps19	15
RBR	GO:0042274	ribosomal small subunit biogenesis		0.00152956	0.00517968	0.00281353	Rps16/Rpsa/Rps2/Rps7/Rps8/Rps14/Rps6/Rps15/Rps24/Rps5/Tsr1/Npm1/Nat10/Rps19	14
UBA	GO:0042274	ribosomal small subunit biogenesis		0.00102357	0.0037564	0.00202674	Rps16/Rpsa/Rps2/Rps7/Rps8/Rps14/Rps6/Rps24/Rps25/Rps17/Rps5/Tsr1/Npm1/Nat10/Rps19	15
NZF	GO:0042274	ribosomal small subunit biogenesis		0.000204951	0.00122609	0.000725621	Rps16/Rpsa/Rps2/Rps7/Rps8/Rps14/Rps6/Rps15/Rps25/Rps5/Npm1/Nat10/Rps19	13
PUB	GO:0000028	ribosomal small subunit assembly		0.00211736	0.00777015	0.00432432	Rpsa/Rps2/Rps14/Rps25/Rps5/Rps19	6
RBR	GO:0000028	ribosomal small subunit assembly		0.00352837	0.0107186	0.00582221	Rpsa/Rps2/Rps14/Rps15/Rps5/Rps19	6
UBA	GO:0000028	ribosomal small subunit assembly		0.00500077	0.0146961	0.0079292	Rpsa/Rps2/Rps14/Rps25/Rps5/Rps19	6
NZF	GO:0000028	ribosomal small subunit assembly		7.32575e-05	0.000509706	0.000301654	Rpsa/Rps2/Rps14/Rps15/Rps25/Rps5/Rps19	7
PUB	GO:0042273	ribosomal large subunit biogenesis		3.56373e-07	3.78884e-06	2.1086e-06	Rpl7a/Rpl7/Rplp0/Rpl3/Rpl6/Rpl5/Rpl26/Rpl23a/Npm1/Rpl35/Rpl24/Rsl1d1/Ddx18/Mrpl1/Rpl11/Brix1/Pak1ip1/Pes1/Wdr12	19
RBR	GO:0042273	ribosomal large subunit biogenesis		2.81836e-05	0.000149773	8.13549e-05	Eif6/Rpl7a/Rpl7/Rplp0/Rpl3/Rpl6/Rpl5/Rpl26/Rpl23a/Npm1/Rpl35/Rsl1d1/Dhx30/Rpl14/Rpl11/Brix1/Wdr12	17
UBA	GO:0042273	ribosomal large subunit biogenesis		2.36688e-07	2.17551e-06	1.17378e-06	Rpl7a/Rpl7/Rplp0/Rpl3/Rpl6/Rpl5/Rpl26/Rpl23a/Npm1/Rpl35/Rpl24/Rsl1d1/Ddx18/Mrpl1/Dhx30/Rpl14/Rpl11/Rpl7l1/Brix1/Pak1ip1/Wdr12	21
NZF	GO:0042273	ribosomal large subunit biogenesis		1.66579e-06	1.83843e-05	1.08802e-05	Rpl7a/Rpl7/Rplp0/Rpl3/Rpl6/Rpl5/Rpl26/Rpl23a/Npm1/Rpl35/Rsl1d1/Mrpl1/Rpl11/Brix1/Pak1ip1/Wdr12	16
PUB	GO:0000027	ribosomal large subunit assembly		0.000428999	0.00197327	0.00109818	Rplp0/Rpl3/Rpl6/Rpl5/Rpl23a/Rpl24/Rpl11/Brix1	8
RBR	GO:0000027	ribosomal large subunit assembly		0.000841337	0.00309261	0.00167986	Rplp0/Rpl3/Rpl6/Rpl5/Rpl23a/Dhx30/Rpl11/Brix1	8
UBA	GO:0000027	ribosomal large subunit assembly		0.000250921	0.00111015	0.000598973	Rplp0/Rpl3/Rpl6/Rpl5/Rpl23a/Rpl24/Dhx30/Rpl11/Brix1	9
NZF	GO:0000027	ribosomal large subunit assembly		0.000592259	0.00300882	0.00178068	Rplp0/Rpl3/Rpl6/Rpl5/Rpl23a/Rpl11/Brix1	7
NZF	GO:0019693	ribose phosphate metabolic process		2.62761e-49	2.52294e-46	1.49313e-46	Acnat1/Gimap9/Hk2/Ampd3/Dld/Gucy1b1/Slc4a4/Slc27a3/Actn3/COX2/Slc4a1/Aldoa/Enpp1/Nudt19/Pfkl/Gapdh/Hk1/Tpi1/Fasn/Pnp/Map2k1/Pdha1/Hmgcl/Tkt/Acsl1/Stat3/Pfkm/Abcd1/Hsd17b4/Adsl/Hmgcs2/Adk/Atp5b/Opa1/Ran/Ctps/Xdh/Vcp/Atp5a1/Gmps/Nudt18/Acaca/Ogdh/Gcdh/Nt5e/Gpam/Gart/Git1/Mtch2/Ldhd/Pdk1/Pdhx/Dlat/Acaa2/Efl1/Pde5a/Ogt/Dpyd/Acsl5/Acat1/Gale/Prpsap2/Ppcs/Acot7/Acly/Atp5c1/Mthfd1/Pdk3/Far1/Mpi/Mlycd/St…	111
PUB	GO:0019693	ribose phosphate metabolic process		1.50336e-51	8.98256e-48	4.99906e-48	Acacb/Hk2/Gtpbp1/Dld/Gucy1b1/Slc4a4/Papss2/Actn3/COX2/Slc4a1/Enpp1/Pfkl/Umps/Gpd1/Gapdh/Eno1/Eno1b/Hk1/Tpi1/Fasn/Pnp/Impdh2/Scp2/Pdha1/Hmgcl/Tkt/Acsl1/Stat3/Pfkm/Abcd1/Hsd17b4/Pkm/Adsl/Hmgcs2/Adk/Atp5j2/Atp5b/Opa1/Ran/Ctps2/Ctps/Xdh/G6pdx/Vcp/Atp5a1/Gmps/Mccc2/Acsm3/Nt5c2/Acaca/Ogdh/Gcdh/Papss1/Nt5e/Gpam/Gart/Git1/Mtch2/Ldhd/Mfn1/Acsm5/Sult2a8/Pdhx/Dlat/Acaa2/Efl1/Pde5a/Upp2/Dpyd/Acsl5/Zbtb20/Gal…	126
RBR	GO:0019693	ribose phosphate metabolic process		1.21085e-63	3.64526e-60	1.98005e-60	Acacb/Hk2/Gtpbp1/Dld/Gucy1b1/Eif6/Pgam2/Slc4a4/Papss2/Slc27a3/Actn3/COX2/Ada/Slc4a1/Aldoc/Aldoa/Gpi1/Enpp1/Pgk1/App/Pfkl/Gpd1/Nme1/Gapdh/Eno1/Eno1b/Eno2/Hk1/Tpi1/Fasn/Pnp/Uox/Adssl1/Map2k1/Scp2/Pdha1/Hmgcl/Tkt/Acsl1/Stat3/Adss/Pfkm/Hsd17b4/Adcy9/Pkm/Gck/Adsl/Hmgcs2/Adk/Atp5j2/Atp5b/Opa1/Ctps/Adcy5/Xdh/G6pdx/Pde4d/Nme2/Vcp/Atp5a1/Atp5k/Gmps/Mccc2/Nt5c2/Pfas/Acaca/Ogdh/Gcdh/Papss1/Nt5e/Gpam/Git1/Mt…	146
UBA	GO:0019693	ribose phosphate metabolic process		9.97052e-43	7.53771e-40	4.06692e-40	Acacb/Hk2/Gtpbp1/Ampd3/Dld/Gucy1b1/Slc4a4/Papss2/Slc27a3/Actn3/COX2/Slc4a1/Enpp1/Pfkl/Umps/Gapdh/Eno1/Eno1b/Hk1/Tpi1/Fasn/Pnp/Map2k1/Scp2/Pdha1/Hmgcl/Tkt/Acsl1/Stat3/Pfkm/Abcd1/Pkm/Upp1/Adsl/Hmgcs2/Adk/Atp5j2/Atp5b/Opa1/Ran/Ctps/Adcy5/Xdh/G6pdx/Pde4d/Vcp/Atp5a1/Gmps/Mccc2/Gucy2c/Nt5c2/Acaca/Ogdh/Gcdh/Papss1/Nt5e/Gpam/Gart/Git1/Mtch2/Ldhd/Pdhx/Dlat/Acaa2/Upp2/Ogt/Dpyd/Acsl5/Zbtb20/Gale/Cacnb4/Prps…	125
NZF	GO:0046390	ribose phosphate biosynthetic process		5.11564e-26	8.18644e-24	4.8449e-24	Ampd3/Dld/Gucy1b1/COX2/Aldoa/Pnp/Map2k1/Pdha1/Tkt/Acsl1/Stat3/Adsl/Adk/Atp5b/Ctps/Vcp/Atp5a1/Gmps/Gcdh/Gart/Ldhd/Pdk1/Pdhx/Dlat/Acsl5/Acat1/Prpsap2/Ppcs/Acot7/Acly/Atp5c1/Mthfd1/Pdk3/Mlycd/Stoml2/Atp5pb/Prps2/Pdhb/Prpsap1/Prps1/Atp5o/Ampd2/Paics/Atp5h/Gmpr/Gucy1a1/Sphk2/Pdk2/Acsl4/Acss2/Slc25a13/Ak1/Ak2/Ak3	54
PUB	GO:0046390	ribose phosphate biosynthetic process		3.26952e-26	5.54131e-24	3.0839e-24	Acacb/Dld/Gucy1b1/Papss2/COX2/Umps/Eno1/Eno1b/Pnp/Impdh2/Pdha1/Tkt/Acsl1/Stat3/Pkm/Adsl/Adk/Atp5j2/Atp5b/Ctps2/Ctps/G6pdx/Vcp/Atp5a1/Gmps/Gcdh/Papss1/Gart/Ldhd/Pdhx/Dlat/Acsl5/Ppcs/Acot7/Acly/Atp5c1/Acsl6/Mthfd1/Pdk3/Mlycd/Stoml2/Acss1/Atp5pb/Prps2/Pdhb/Prpsap1/Prps1/Atp5o/Coasy/Ampd2/Paics/Atp5h/Gucy1a1/Pygl/Sphk2/Acsl4/Acss2/Slc25a13/Ak1/Ak3	60
RBR	GO:0046390	ribose phosphate biosynthetic process		1.66362e-33	3.13021e-31	1.70029e-31	Acacb/Dld/Gucy1b1/Papss2/COX2/Ada/Aldoa/Nme1/Eno1/Eno1b/Pnp/Adssl1/Map2k1/Pdha1/Tkt/Acsl1/Stat3/Adss/Adcy9/Pkm/Adsl/Adk/Atp5j2/Atp5b/Ctps/Adcy5/G6pdx/Nme2/Vcp/Atp5a1/Atp5k/Gmps/Pfas/Gcdh/Papss1/Ldhd/Pdk1/Pdhx/Dlat/Dip2a/Acsl5/Acat1/Prpsap2/Acot7/Acly/Atp5c1/Mthfd1/Pdk3/Mlycd/Stoml2/Atp5pb/Prps2/Pdhb/Prpsap1/Atp5d/Prps1/Atp5o/Coasy/Ampd2/Paics/Atp5h/Gmpr/Pygl/Sphk2/Pdk2/Acss2/Slc25a13/Ak1/Ak2/Ak3/…	71
UBA	GO:0046390	ribose phosphate biosynthetic process		2.10018e-26	2.08228e-24	1.12348e-24	Acacb/Ampd3/Dld/Gucy1b1/Papss2/COX2/Umps/Eno1/Eno1b/Pnp/Map2k1/Pdha1/Tkt/Acsl1/Stat3/Pkm/Upp1/Adsl/Adk/Atp5j2/Atp5b/Ctps/Adcy5/G6pdx/Vcp/Atp5a1/Gmps/Gucy2c/Gcdh/Papss1/Gart/Ldhd/Pdhx/Dlat/Acsl5/Prpsap2/Ppcs/Acot7/Acly/Atp5c1/Acsl6/Mthfd1/Pdk3/Mlycd/Stoml2/Atp5pb/Prps2/Pdhb/Prpsap1/Prps1/Atp5o/Coasy/Ampd2/Paics/Atp5h/Gucy1a1/Pygl/Sphk2/Acsl4/Acss2/Slc25a13/Ak1/Ak2/Ak3/Ak4	65
NZF	GO:0009259	ribonucleotide metabolic process		1.73158e-46	1.24695e-43	7.37973e-44	Acnat1/Gimap9/Hk2/Ampd3/Dld/Gucy1b1/Slc4a4/Slc27a3/Actn3/COX2/Slc4a1/Aldoa/Enpp1/Nudt19/Pfkl/Gapdh/Hk1/Tpi1/Fasn/Pnp/Map2k1/Pdha1/Hmgcl/Acsl1/Stat3/Pfkm/Abcd1/Hsd17b4/Adsl/Hmgcs2/Adk/Atp5b/Opa1/Ran/Ctps/Xdh/Vcp/Atp5a1/Gmps/Nudt18/Acaca/Ogdh/Gcdh/Nt5e/Gpam/Gart/Git1/Mtch2/Ldhd/Pdk1/Pdhx/Dlat/Acaa2/Efl1/Pde5a/Ogt/Dpyd/Acsl5/Acat1/Gale/Ppcs/Acot7/Acly/Atp5c1/Mthfd1/Pdk3/Far1/Mpi/Mlycd/Stoml2/Atp5pb/…	106
PUB	GO:0009259	ribonucleotide metabolic process		2.85434e-48	4.26367e-45	2.37286e-45	Acacb/Hk2/Gtpbp1/Dld/Gucy1b1/Slc4a4/Papss2/Actn3/COX2/Slc4a1/Enpp1/Pfkl/Umps/Gpd1/Gapdh/Eno1/Eno1b/Hk1/Tpi1/Fasn/Pnp/Impdh2/Scp2/Pdha1/Hmgcl/Acsl1/Stat3/Pfkm/Abcd1/Hsd17b4/Pkm/Adsl/Hmgcs2/Adk/Atp5j2/Atp5b/Opa1/Ran/Ctps2/Ctps/Xdh/Vcp/Atp5a1/Gmps/Mccc2/Acsm3/Nt5c2/Acaca/Ogdh/Gcdh/Papss1/Nt5e/Gpam/Gart/Git1/Mtch2/Ldhd/Mfn1/Acsm5/Sult2a8/Pdhx/Dlat/Acaa2/Efl1/Pde5a/Upp2/Dpyd/Acsl5/Zbtb20/Gale/Cacnb4/T…	120
RBR	GO:0009259	ribonucleotide metabolic process		1.98447e-60	1.49356e-57	8.11281e-58	Acacb/Hk2/Gtpbp1/Dld/Gucy1b1/Eif6/Pgam2/Slc4a4/Papss2/Slc27a3/Actn3/COX2/Ada/Slc4a1/Aldoc/Aldoa/Gpi1/Enpp1/Pgk1/App/Pfkl/Gpd1/Nme1/Gapdh/Eno1/Eno1b/Eno2/Hk1/Tpi1/Fasn/Pnp/Uox/Adssl1/Map2k1/Scp2/Pdha1/Hmgcl/Acsl1/Stat3/Adss/Pfkm/Hsd17b4/Adcy9/Pkm/Gck/Adsl/Hmgcs2/Adk/Atp5j2/Atp5b/Opa1/Ctps/Adcy5/Xdh/Pde4d/Nme2/Vcp/Atp5a1/Atp5k/Gmps/Mccc2/Nt5c2/Pfas/Acaca/Ogdh/Gcdh/Papss1/Nt5e/Gpam/Git1/Mtch2/Ldhd/P…	140
UBA	GO:0009259	ribonucleotide metabolic process		3.71781e-39	1.6061e-36	8.66558e-37	Acacb/Hk2/Gtpbp1/Ampd3/Dld/Gucy1b1/Slc4a4/Papss2/Slc27a3/Actn3/COX2/Slc4a1/Enpp1/Pfkl/Umps/Gapdh/Eno1/Eno1b/Hk1/Tpi1/Fasn/Pnp/Map2k1/Scp2/Pdha1/Hmgcl/Acsl1/Stat3/Pfkm/Abcd1/Pkm/Upp1/Adsl/Hmgcs2/Adk/Atp5j2/Atp5b/Opa1/Ran/Ctps/Adcy5/Xdh/Pde4d/Vcp/Atp5a1/Gmps/Mccc2/Gucy2c/Nt5c2/Acaca/Ogdh/Gcdh/Papss1/Nt5e/Gpam/Gart/Git1/Mtch2/Ldhd/Pdhx/Dlat/Acaa2/Upp2/Ogt/Dpyd/Acsl5/Zbtb20/Gale/Cacnb4/Tkfc/Ppcs/Acot…	118
PUB	GO:0009261	ribonucleotide catabolic process		1.70808e-06	1.52098e-05	8.4647e-06	Pnp/Abcd1/Xdh/Nt5c2/Nt5e/Pde5a/Upp2/Dpyd/Acot7/Mlycd/Nudt7/Nt5c3/Dpys/Gda	14
RBR	GO:0009261	ribonucleotide catabolic process		1.51383e-07	1.34041e-06	7.28092e-07	Ada/Pnp/Uox/Xdh/Pde4d/Nt5c2/Nt5e/Pde5a/Upp2/Dpyd/Acat1/Acot7/Mlycd/Nt5c3/Dpys/Gda	16
UBA	GO:0009261	ribonucleotide catabolic process		2.32746e-06	1.70624e-05	9.20591e-06	Ampd3/Pnp/Abcd1/Upp1/Xdh/Pde4d/Nt5c2/Nt5e/Upp2/Dpyd/Acot7/Mlycd/Nudt7/Nt5c3/Dpys	15
NZF	GO:0009261	ribonucleotide catabolic process		1.01718e-07	1.45409e-06	8.6056e-07	Ampd3/Nudt19/Pnp/Abcd1/Xdh/Nudt18/Nt5e/Pde5a/Dpyd/Acat1/Acot7/Mlycd/Nt5c3/Gda	14
NZF	GO:0009260	ribonucleotide biosynthetic process		1.11304e-23	1.42494e-21	8.4331e-22	Ampd3/Dld/Gucy1b1/COX2/Aldoa/Pnp/Map2k1/Pdha1/Acsl1/Stat3/Adsl/Adk/Atp5b/Ctps/Vcp/Atp5a1/Gmps/Gcdh/Gart/Ldhd/Pdk1/Pdhx/Dlat/Acsl5/Acat1/Ppcs/Acot7/Acly/Atp5c1/Mthfd1/Pdk3/Mlycd/Stoml2/Atp5pb/Prps2/Pdhb/Atp5o/Ampd2/Paics/Atp5h/Gmpr/Gucy1a1/Sphk2/Pdk2/Acsl4/Acss2/Slc25a13/Ak1/Ak2/Ak3	50
PUB	GO:0009260	ribonucleotide biosynthetic process		2.44688e-23	2.9837e-21	1.66052e-21	Acacb/Dld/Gucy1b1/Papss2/COX2/Umps/Eno1/Eno1b/Pnp/Impdh2/Pdha1/Acsl1/Stat3/Pkm/Adsl/Adk/Atp5j2/Atp5b/Ctps2/Ctps/Vcp/Atp5a1/Gmps/Gcdh/Papss1/Gart/Ldhd/Pdhx/Dlat/Acsl5/Ppcs/Acot7/Acly/Atp5c1/Acsl6/Mthfd1/Pdk3/Mlycd/Stoml2/Acss1/Atp5pb/Prps2/Pdhb/Atp5o/Coasy/Ampd2/Paics/Atp5h/Gucy1a1/Sphk2/Acsl4/Acss2/Slc25a13/Ak1/Ak3	55
RBR	GO:0009260	ribonucleotide biosynthetic process		9.91529e-30	1.35682e-27	7.37005e-28	Acacb/Dld/Gucy1b1/Papss2/COX2/Ada/Aldoa/Nme1/Eno1/Eno1b/Pnp/Adssl1/Map2k1/Pdha1/Acsl1/Stat3/Adss/Adcy9/Pkm/Adsl/Adk/Atp5j2/Atp5b/Ctps/Adcy5/Nme2/Vcp/Atp5a1/Atp5k/Gmps/Pfas/Gcdh/Papss1/Ldhd/Pdk1/Pdhx/Dlat/Dip2a/Acsl5/Acat1/Acot7/Acly/Atp5c1/Mthfd1/Pdk3/Mlycd/Stoml2/Atp5pb/Prps2/Pdhb/Atp5d/Atp5o/Coasy/Ampd2/Paics/Atp5h/Gmpr/Sphk2/Pdk2/Acss2/Slc25a13/Ak1/Ak2/Ak3/Ak4	65
UBA	GO:0009260	ribonucleotide biosynthetic process		5.62439e-23	3.73806e-21	2.01684e-21	Acacb/Ampd3/Dld/Gucy1b1/Papss2/COX2/Umps/Eno1/Eno1b/Pnp/Map2k1/Pdha1/Acsl1/Stat3/Pkm/Upp1/Adsl/Adk/Atp5j2/Atp5b/Ctps/Adcy5/Vcp/Atp5a1/Gmps/Gucy2c/Gcdh/Papss1/Gart/Ldhd/Pdhx/Dlat/Acsl5/Ppcs/Acot7/Acly/Atp5c1/Acsl6/Mthfd1/Pdk3/Mlycd/Stoml2/Atp5pb/Prps2/Pdhb/Atp5o/Coasy/Ampd2/Paics/Atp5h/Gucy1a1/Sphk2/Acsl4/Acss2/Slc25a13/Ak1/Ak2/Ak3/Ak4	59
PUB	GO:0009199	ribonucleoside triphosphate metabolic process		2.8546e-12	7.44814e-11	4.14511e-11	Gtpbp1/COX2/Eno1/Eno1b/Pnp/Impdh2/Stat3/Pkm/Atp5j2/Atp5b/Opa1/Ran/Ctps2/Ctps/Vcp/Atp5a1/Ldhd/Mfn1/Efl1/Atp5c1/Stoml2/Atp5pb/Atp5o/Ampd2/Gnai3/Atp5h/Sphk2/Slc25a13/Ak3	29
RBR	GO:0009199	ribonucleoside triphosphate metabolic process		1.50085e-13	3.35935e-12	1.82475e-12	Gtpbp1/COX2/Aldoa/Nme1/Eno1/Eno1b/Pnp/Map2k1/Stat3/Pkm/Atp5j2/Atp5b/Opa1/Ctps/Nme2/Vcp/Atp5a1/Atp5k/Ldhd/Efl1/Atp5c1/Stoml2/Atp5pb/Atp5d/Atp5o/Ampd2/Gnai3/Atp5h/Sphk2/Slc25a13/Ak3/Ak4	32
UBA	GO:0009199	ribonucleoside triphosphate metabolic process		9.03411e-10	1.23059e-08	6.63958e-09	Gtpbp1/Ampd3/COX2/Eno1/Eno1b/Pnp/Map2k1/Stat3/Pkm/Atp5j2/Atp5b/Opa1/Ran/Ctps/Vcp/Atp5a1/Ldhd/Atp5c1/Stoml2/Atp5pb/Atp5o/Ampd2/Gnai3/Atp5h/Sphk2/Slc25a13/Ak3/Ak4	28
NZF	GO:0009199	ribonucleoside triphosphate metabolic process		2.26808e-11	6.40511e-10	3.79067e-10	Gimap9/Ampd3/COX2/Aldoa/Pnp/Map2k1/Stat3/Atp5b/Opa1/Ran/Ctps/Vcp/Atp5a1/Ldhd/Efl1/Atp5c1/Stoml2/Atp5pb/Atp5o/Ampd2/Gnai3/Atp5h/Sphk2/Slc25a13/Ak3	25
PUB	GO:0009201	ribonucleoside triphosphate biosynthetic process		2.91258e-09	4.60389e-08	2.5622e-08	COX2/Eno1/Eno1b/Pnp/Impdh2/Stat3/Pkm/Atp5j2/Atp5b/Ctps2/Ctps/Vcp/Atp5a1/Ldhd/Atp5c1/Stoml2/Atp5pb/Atp5o/Atp5h/Sphk2/Slc25a13/Ak3	22
RBR	GO:0009201	ribonucleoside triphosphate biosynthetic process		2.0102e-12	3.73562e-11	2.02914e-11	COX2/Aldoa/Nme1/Eno1/Eno1b/Pnp/Map2k1/Stat3/Pkm/Atp5j2/Atp5b/Ctps/Nme2/Vcp/Atp5a1/Atp5k/Ldhd/Atp5c1/Stoml2/Atp5pb/Atp5d/Atp5o/Atp5h/Sphk2/Slc25a13/Ak3/Ak4	27
UBA	GO:0009201	ribonucleoside triphosphate biosynthetic process		6.44263e-08	6.55977e-07	3.53928e-07	COX2/Eno1/Eno1b/Pnp/Map2k1/Stat3/Pkm/Atp5j2/Atp5b/Ctps/Vcp/Atp5a1/Ldhd/Atp5c1/Stoml2/Atp5pb/Atp5o/Atp5h/Sphk2/Slc25a13/Ak3/Ak4	22
NZF	GO:0009201	ribonucleoside triphosphate biosynthetic process		6.9836e-08	1.0396e-06	6.15255e-07	COX2/Aldoa/Pnp/Map2k1/Stat3/Atp5b/Ctps/Vcp/Atp5a1/Ldhd/Atp5c1/Stoml2/Atp5pb/Atp5o/Atp5h/Sphk2/Slc25a13/Ak3	18
PUB	GO:0009161	ribonucleoside monophosphate metabolic process		3.92521e-11	8.68634e-10	4.83421e-10	Umps/Pnp/Impdh2/Adsl/Adk/Xdh/Gmps/Nt5c2/Nt5e/Gart/Upp2/Dpyd/Prps2/Nt5c3/Prps1/Ampd2/Paics/Dpys/Ak1/Gda/Ak3	21
RBR	GO:0009161	ribonucleoside monophosphate metabolic process		3.88126e-15	1.09201e-13	5.93166e-14	Ada/Pnp/Uox/Adssl1/Adss/Adsl/Adk/Xdh/Gmps/Nt5c2/Pfas/Nt5e/Upp2/Dpyd/Prps2/Nt5c3/Prps1/Ampd2/Paics/Gmpr/Dpys/Ak1/Gda/Ak2/Ak3/Ak4	26
UBA	GO:0009161	ribonucleoside monophosphate metabolic process		1.58257e-11	2.84863e-10	1.53696e-10	Ampd3/Umps/Pnp/Upp1/Adsl/Adk/Xdh/Gmps/Nt5c2/Nt5e/Gart/Upp2/Dpyd/Prps2/Nt5c3/Prps1/Ampd2/Paics/Dpys/Ak1/Ak2/Ak3/Ak4	23
NZF	GO:0009161	ribonucleoside monophosphate metabolic process		4.81197e-11	1.26008e-09	7.4574e-10	Ampd3/Pnp/Adsl/Adk/Xdh/Gmps/Nt5e/Gart/Dpyd/Prps2/Nt5c3/Prps1/Ampd2/Paics/Gmpr/Ak1/Gda/Ak2/Ak3	19
PUB	GO:0009158	ribonucleoside monophosphate catabolic process		9.93428e-06	7.30102e-05	4.06323e-05	Pnp/Xdh/Nt5c2/Nt5e/Upp2/Dpyd/Nt5c3/Dpys/Gda	9
RBR	GO:0009158	ribonucleoside monophosphate catabolic process		2.23757e-07	1.91369e-06	1.03949e-06	Ada/Pnp/Uox/Xdh/Nt5c2/Nt5e/Upp2/Dpyd/Nt5c3/Dpys/Gda	11
UBA	GO:0009158	ribonucleoside monophosphate catabolic process		4.61062e-06	3.19051e-05	1.72142e-05	Ampd3/Pnp/Upp1/Xdh/Nt5c2/Nt5e/Upp2/Dpyd/Nt5c3/Dpys	10
NZF	GO:0009158	ribonucleoside monophosphate catabolic process		0.000145857	0.000917341	0.0005429	Ampd3/Pnp/Xdh/Nt5e/Dpyd/Nt5c3/Gda	7
PUB	GO:0009156	ribonucleoside monophosphate biosynthetic process		1.05188e-05	7.63665e-05	4.25002e-05	Umps/Pnp/Impdh2/Adsl/Adk/Gmps/Gart/Prps2/Prps1/Ampd2/Paics	11
RBR	GO:0009156	ribonucleoside monophosphate biosynthetic process		5.63498e-07	4.38916e-06	2.38413e-06	Ada/Pnp/Adssl1/Adss/Adsl/Adk/Gmps/Pfas/Prps2/Prps1/Ampd2/Paics/Gmpr	13
UBA	GO:0009156	ribonucleoside monophosphate biosynthetic process		8.59169e-06	5.57538e-05	3.00816e-05	Ampd3/Umps/Pnp/Upp1/Adsl/Adk/Gmps/Gart/Prps2/Prps1/Ampd2/Paics	12
NZF	GO:0009156	ribonucleoside monophosphate biosynthetic process		1.10319e-06	1.27364e-05	7.53766e-06	Ampd3/Pnp/Adsl/Adk/Gmps/Gart/Prps2/Prps1/Ampd2/Paics/Gmpr	11
PUB	GO:0009119	ribonucleoside metabolic process		1.45492e-05	0.000101793	5.6651e-05	Pnp/Adk/Xdh/Nt5c2/Nt5e/Pgm2/Upp2/Mtap/Nt5c3/Pycrl/Ak1	11
RBR	GO:0009119	ribonucleoside metabolic process		1.06508e-07	9.61442e-07	5.22243e-07	Ada/Pnp/Uox/Ahcyl/Ahcy/Adk/Xdh/Nt5c2/Nt5e/Upp2/Mtap/Nt5c3/Pycrl/Ak1	14
UBA	GO:0009119	ribonucleoside metabolic process		7.10941e-05	0.000364387	0.000196603	Pnp/Upp1/Adk/Xdh/Nt5c2/Nt5e/Upp2/Mtap/Nt5c3/Pycrl/Ak1	11
NZF	GO:0009119	ribonucleoside metabolic process		1.21164e-05	0.000107224	6.34571e-05	Pnp/Ahcyl/Ahcy/Adk/Xdh/Nt5e/Mtap/Nt5c3/Pycrl/Ak1	10
NZF	GO:0009185	ribonucleoside diphosphate metabolic process		7.95941e-13	3.05694e-11	1.80916e-11	Hk2/Ampd3/Slc4a4/Actn3/Slc4a1/Aldoa/Enpp1/Rrm1/Pfkl/Gapdh/Hk1/Tpi1/Stat3/Pfkm/Nudt18/Ogdh/Nt5e/Git1/Mtch2/Ogt/Gale/Mpi/Nudt5/Fbp1/Galk1/Ak1/Ak2/Ak3/Pfkp/Entpd5	30
PUB	GO:0009185	ribonucleoside diphosphate metabolic process		5.17539e-11	1.11635e-09	6.21283e-10	Hk2/Entpd2/Slc4a4/Actn3/Slc4a1/Enpp1/Rrm1/Pfkl/Umps/Gpd1/Gapdh/Eno1/Eno1b/Hk1/Tpi1/Stat3/Pfkm/Pkm/Ogdh/Nt5e/Git1/Mtch2/Zbtb20/Gale/Tkfc/Nudt5/Galk1/Ak1/Ak3/Pfkp/Entpd5	31
RBR	GO:0009185	ribonucleoside diphosphate metabolic process		3.3936e-18	1.27705e-16	6.93678e-17	Hk2/Eif6/Pgam2/Slc4a4/Actn3/Slc4a1/Aldoc/Aldoa/Gpi1/Enpp1/Pgk1/App/Pfkl/Gpd1/Gapdh/Eno1/Eno1b/Eno2/Hk1/Tpi1/Stat3/Pfkm/Pkm/Gck/Ogdh/Nt5e/Git1/Mtch2/Tigar/Ogt/Zbtb20/Gale/Tkfc/Aldob/Mpi/Pgam1/Galk1/Ak1/Ak2/Ak3/Pfkp/Entpd5	42
UBA	GO:0009185	ribonucleoside diphosphate metabolic process		3.8633e-11	6.54489e-10	3.53125e-10	Hk2/Ampd3/Entpd2/Slc4a4/Actn3/Slc4a1/Enpp1/Rrm1/Pfkl/Umps/Gapdh/Eno1/Eno1b/Hk1/Tpi1/Stat3/Pfkm/Pkm/Ogdh/Nt5e/Git1/Mtch2/Ogt/Zbtb20/Gale/Tkfc/Pgam1/Nudt5/Galk1/Ak1/Ak2/Ak3/Pfkp/Entpd5	34
UBA	GO:0009191	ribonucleoside diphosphate catabolic process		0.0103882	0.0276045	0.0148938	Ampd3/Entpd2/Nt5e/Nudt5	4
NZF	GO:0009191	ribonucleoside diphosphate catabolic process		0.00243094	0.00967842	0.00572788	Ampd3/Nudt18/Nt5e/Nudt5	4
RBR	GO:0042454	ribonucleoside catabolic process		1.07084e-05	6.27805e-05	3.41015e-05	Ada/Pnp/Uox/Ahcyl/Ahcy/Xdh/Upp2/Pycrl	8
UBA	GO:0042454	ribonucleoside catabolic process		0.00853515	0.023284	0.0125627	Pnp/Upp1/Xdh/Upp2/Pycrl	5
NZF	GO:0042454	ribonucleoside catabolic process		0.00147902	0.00643554	0.00380868	Pnp/Ahcyl/Ahcy/Xdh/Pycrl	5
NZF	GO:0033875	ribonucleoside bisphosphate metabolic process		2.0134e-26	3.70939e-24	2.19529e-24	Acnat1/Dld/Slc27a3/Enpp1/Nudt19/Fasn/Pdha1/Hmgcl/Acsl1/Abcd1/Hsd17b4/Hmgcs2/Acaca/Ogdh/Gcdh/Gpam/Pdk1/Pdhx/Dlat/Acaa2/Acsl5/Acat1/Ppcs/Acot7/Acly/Pdk3/Far1/Mlycd/Cs/Pdhb/Oxsm/Pipox/Acadsb/Ehhadh/Keg1/Pdk2/Acsl4/Sult1b1/Acss2/Acot2/Acot9/Suclg1/Suclg2/Sucla2	44
PUB	GO:0033875	ribonucleoside bisphosphate metabolic process		2.06776e-29	4.2603e-27	2.37098e-27	Acacb/Dld/Papss2/Enpp1/Fasn/Scp2/Pdha1/Hmgcl/Acsl1/Abcd1/Hsd17b4/Hmgcs2/Mccc2/Acsm3/Acaca/Ogdh/Gcdh/Papss1/Gpam/Acsm5/Sult2a8/Pdhx/Dlat/Acaa2/Acsl5/Ces1d/Ppcs/Acot11/Acot7/Acly/Acsm1/Acsl6/Pdk3/Far1/Mlycd/Acss1/Nudt7/Cs/Acsl3/Pdhb/Oxsm/Acot12/Coasy/Ehhadh/Crot/Keg1/Acsl4/Sult1b1/Acss2/Acot2/Suclg1	51
RBR	GO:0033875	ribonucleoside bisphosphate metabolic process		2.20511e-24	1.65962e-22	9.01483e-23	Acacb/Dld/Papss2/Slc27a3/Enpp1/Fasn/Scp2/Pdha1/Hmgcl/Acsl1/Hsd17b4/Hmgcs2/Mccc2/Acaca/Ogdh/Gcdh/Papss1/Gpam/Pdk1/Pdhx/Dlat/Acaa2/Dip2a/Acsl5/Acat1/Acot7/Acly/Acsm1/Pdk3/Far1/Mlycd/Kynu/Cs/Pdhb/Oxsm/Acot12/Acadsb/Coasy/Ehhadh/Crot/Keg1/Pdk2/Sult1b1/Acss2/Acot2/Suclg1/Suclg2/Sucla2	48
UBA	GO:0033875	ribonucleoside bisphosphate metabolic process		3.09218e-21	1.76429e-19	9.51913e-20	Acacb/Dld/Papss2/Slc27a3/Enpp1/Fasn/Scp2/Pdha1/Hmgcl/Acsl1/Abcd1/Hmgcs2/Mccc2/Acaca/Ogdh/Gcdh/Papss1/Gpam/Pdhx/Dlat/Acaa2/Acsl5/Ppcs/Acot11/Acot7/Acly/Acsm1/Acsl6/Pdk3/Far1/Mlycd/Nudt7/Cs/Acsl3/Pdhb/Acot12/Coasy/Ehhadh/Crot/Acsl4/Sult1b1/Acss2/Acot2/Suclg1/Suclg2/Sucla2	46
NZF	GO:0034030	ribonucleoside bisphosphate biosynthetic process		1.07436e-13	4.79797e-12	2.83953e-12	Dld/Pdha1/Acsl1/Gcdh/Pdk1/Pdhx/Dlat/Acsl5/Acat1/Ppcs/Acot7/Acly/Pdk3/Mlycd/Pdhb/Pdk2/Acsl4/Acss2	18
PUB	GO:0034030	ribonucleoside bisphosphate biosynthetic process		1.46999e-15	6.41107e-14	3.56795e-14	Acacb/Dld/Papss2/Pdha1/Acsl1/Gcdh/Papss1/Pdhx/Dlat/Acsl5/Ppcs/Acot7/Acly/Acsl6/Pdk3/Mlycd/Acss1/Pdhb/Coasy/Acsl4/Acss2	21
RBR	GO:0034030	ribonucleoside bisphosphate biosynthetic process		1.09792e-14	2.93802e-13	1.59589e-13	Acacb/Dld/Papss2/Pdha1/Acsl1/Gcdh/Papss1/Pdk1/Pdhx/Dlat/Dip2a/Acsl5/Acat1/Acot7/Acly/Pdk3/Mlycd/Pdhb/Coasy/Pdk2/Acss2	21
UBA	GO:0034030	ribonucleoside bisphosphate biosynthetic process		6.35153e-13	1.39181e-11	7.50943e-12	Acacb/Dld/Papss2/Pdha1/Acsl1/Gcdh/Papss1/Pdhx/Dlat/Acsl5/Ppcs/Acot7/Acly/Acsl6/Pdk3/Mlycd/Pdhb/Coasy/Acsl4/Acss2	20
PUB	GO:0042455	ribonucleoside biosynthetic process		2.13538e-05	0.000141608	7.8809e-05	Pnp/Adk/Nt5e/Pgm2/Mtap/Ak1	6
RBR	GO:0042455	ribonucleoside biosynthetic process		3.80644e-05	0.000195885	0.000106402	Ada/Pnp/Adk/Nt5e/Mtap/Ak1	6
UBA	GO:0042455	ribonucleoside biosynthetic process		0.000757121	0.00290919	0.00156963	Pnp/Adk/Nt5e/Mtap/Ak1	5
NZF	GO:0042455	ribonucleoside biosynthetic process		0.000113506	0.000736382	0.000435805	Pnp/Adk/Nt5e/Mtap/Ak1	5
PUB	GO:0071826	ribonucleoprotein complex subunit organization		3.14617e-12	8.13783e-11	4.52894e-11	Dhx9/Eif3d/Srpk1/Hsp90aa1/Hsp90ab1/Rpsa/Rplp0/Rpl13a/Eif3a/Rps2/Rpl3/Rpl6/Rpl5/Eif5/Ruvbl1/Rps14/Rpl23a/Rps25/Rps5/Vcp/Puf60/Luc7l3/Eif2d/Kif5b/Snrnp200/Luc7l2/Eif4b/Rpl24/Prpf6/Prpf3/Prpf19/Eif2s2/Rpl11/Luc7l/Rps19/Brix1/Sart3/Ruvbl2/Eif2s3x/Ddx39b/Strap	41
RBR	GO:0071826	ribonucleoprotein complex subunit organization		4.6937e-12	8.36117e-11	4.54168e-11	Ckap5/Srpk2/Eif6/Dhx9/Eif3d/Hsp90aa1/Hsp90ab1/Rpsa/Rplp0/Rpl13a/Eif3a/Rps2/Rpl3/Rpl6/Rpl5/Eif5/Ruvbl1/Rps14/Snrpd3/Rpl23a/Rps15/Rps5/Vcp/Puf60/Luc7l3/Kif5b/Snrnp200/Srsf1/Luc7l2/Eif4b/Prpf31/Prpf3/Prpf19/Eif2s2/Dhx30/Rpl11/Luc7l/Rps19/Brix1/Sart3/Ruvbl2/Ddx39b/Strap	43
UBA	GO:0071826	ribonucleoprotein complex subunit organization		4.55384e-11	7.62926e-10	4.11632e-10	Srpk2/Dhx9/Eif3d/Srpk1/Hsp90aa1/Hsp90ab1/Rpsa/Rplp0/Rpl13a/Eif3a/Rps2/Rpl3/Celf1/Usp4/Rpl6/Rpl5/Eif5/Ruvbl1/Rps14/Rpl23a/Rps25/Rps5/Vcp/Puf60/Luc7l3/Kif5b/Luc7l2/Rpl24/Prpf31/Prpf6/Prpf3/Prpf19/Eif2s2/Dhx30/Rpl11/Luc7l/Rps19/Brix1/Mbnl1/Sart3/Ruvbl2/Ddx39b/Strap	43
NZF	GO:0071826	ribonucleoprotein complex subunit organization		9.83633e-11	2.44255e-09	1.44555e-09	Dhx9/Srpk1/Hsp90aa1/Hsp90ab1/Rpsa/Rplp0/Eif3a/Rps2/Rpl3/Usp4/Rpl6/Rpl5/Ruvbl1/Rps14/Snrpd3/Rpl23a/Rps15/Rps25/Rps5/Vcp/Luc7l3/Kif5b/Luc7l2/Prpf6/Prpf3/Prpf19/Eif2s2/Rpl11/Luc7l/Rps19/Brix1/Mbnl1/Sart3/Ruvbl2	34
NZF	GO:0022613	ribonucleoprotein complex biogenesis		7.28824e-16	4.53388e-14	2.68324e-14	Dhx9/Srpk1/Rpp30/Hsp90aa1/Ncl/Hsp90ab1/Rpl7a/Rps16/Rpl7/Rpsa/Rplp0/Glul/Eif3a/Rps2/Rpl3/Usp4/Fbl/Rpl6/Rpl5/Rrp1/Ruvbl1/Abce1/Rpl26/Rps7/Rps8/Rps14/Snrpd3/Rpl23a/Rps6/Ran/Rps15/Rps25/Rps5/Lyar/Mrpl10/Cul4a/Ddx17/Luc7l3/Npm1/Nop58/Rpl35/Luc7l2/Mybbp1a/Fbll1/Rsl1d1/Efl1/Riox2/Gtpbp10/Nat10/Rrp1b/Prpf6/Prpf3/Mrps2/Prpf19/Eif2s2/Pwp1/Mrpl1/Rpusd4/Rpl11/Luc7l/Rps19/Brix1/Pak1ip1/Dkc1/Wdr12/Mbnl1/Sart3/…	68
PUB	GO:0022613	ribonucleoprotein complex biogenesis		2.07769e-17	1.22913e-15	6.84045e-16	Dhx9/Eif3d/Srpk1/Hsp90aa1/Ncl/Hsp90ab1/Rpl7a/Rps16/Rpl7/Rpsa/Rplp0/Rpl13a/Eif3a/Rps2/Rpl3/Fbl/Rpl6/Rpl5/Rrp1/Eif5/Ruvbl1/Abce1/Rpl26/Rpl27/Rps7/Rps8/Rps14/Rpl23a/Rps6/Ran/Rps24/Rps25/Rps17/Rps5/Rnasel/Lyar/Mrpl10/Puf60/Ddx17/Luc7l3/Tsr1/Eif2d/Npm1/Nop58/Snrnp200/Rrp12/Xpo1/Rpl35/Luc7l2/Mybbp1a/Eif4b/Rpl24/Rsl1d1/Efl1/Riox2/Gtpbp10/Nat10/Ddx18/Rrp1b/Prpf6/Prpf3/Mrps2/Prpf19/Eif2s2/Pwp1/Mrpl1/Rpl11…	81
RBR	GO:0022613	ribonucleoprotein complex biogenesis		3.51001e-12	6.38482e-11	3.46815e-11	Ckap5/Srpk2/Eif6/Dhx9/Eif3d/Hsp90aa1/Ncl/Hsp90ab1/Rpl7a/Rps16/Rpl7/Rpsa/Rplp0/Glul/Rpl13a/Eif3a/Rps2/Rpl3/Fbl/Rpl6/Rpl5/Pa2g4/Eif5/Ruvbl1/Abce1/Rpl26/Rps7/Rps8/Rps14/Snrpd3/Rpl23a/Rps6/Rps15/Rps24/Rps5/Lyar/Mrpl10/Puf60/Ddx17/Luc7l3/Tsr1/Npm1/Nop58/Snrnp200/Xpo1/Srsf1/Rpl35/Luc7l2/Mybbp1a/Eif4b/Rsl1d1/Efl1/Prpf31/Riox2/Gtpbp10/Nat10/Prpf3/Mrps2/Prpf19/Eif2s2/Dhx30/Rpl14/Rpusd4/Rpl11/Luc7l/Rps19/N…	75
UBA	GO:0022613	ribonucleoprotein complex biogenesis		1.16108e-14	3.22119e-13	1.73797e-13	Srpk2/Dhx9/Eif3d/Srpk1/Hsp90aa1/Ncl/Hsp90ab1/Rpl7a/Rps16/Rpl7/Rpsa/Rplp0/Rpl13a/Eif3a/Rps2/Rpl3/Celf1/Usp4/Fbl/Rpl6/Rpl5/Rrp1/Eif5/Ruvbl1/Abce1/Rpl26/Rps7/Rps8/Rps14/Rpl23a/Rps6/Ran/Rps24/Rps25/Rps17/Rps5/Rnasel/Lyar/Mrpl10/Cul4a/Puf60/Ddx17/Luc7l3/Tsr1/Npm1/Nop58/Xpo1/Rpl35/Luc7l2/Mybbp1a/Rpl24/Rsl1d1/Prpf31/Riox2/Gtpbp10/Nat10/Ddx18/Rrp1b/Prpf6/Prpf3/Mrps2/Prpf19/Eif2s2/Nmd3/Pwp1/Mrpl1/Dhx30/Rp…	84
PUB	GO:0022618	ribonucleoprotein complex assembly		1.12104e-11	2.71182e-10	1.50921e-10	Dhx9/Eif3d/Srpk1/Hsp90aa1/Hsp90ab1/Rpsa/Rplp0/Rpl13a/Eif3a/Rps2/Rpl3/Rpl6/Rpl5/Eif5/Ruvbl1/Rps14/Rpl23a/Rps25/Rps5/Puf60/Luc7l3/Eif2d/Snrnp200/Luc7l2/Eif4b/Rpl24/Prpf6/Prpf3/Prpf19/Eif2s2/Rpl11/Luc7l/Rps19/Brix1/Sart3/Ruvbl2/Eif2s3x/Ddx39b/Strap	39
RBR	GO:0022618	ribonucleoprotein complex assembly		1.43241e-11	2.40238e-10	1.30494e-10	Ckap5/Srpk2/Eif6/Dhx9/Eif3d/Hsp90aa1/Hsp90ab1/Rpsa/Rplp0/Rpl13a/Eif3a/Rps2/Rpl3/Rpl6/Rpl5/Eif5/Ruvbl1/Rps14/Snrpd3/Rpl23a/Rps15/Rps5/Puf60/Luc7l3/Snrnp200/Srsf1/Luc7l2/Eif4b/Prpf31/Prpf3/Prpf19/Eif2s2/Dhx30/Rpl11/Luc7l/Rps19/Brix1/Sart3/Ruvbl2/Ddx39b/Strap	41
UBA	GO:0022618	ribonucleoprotein complex assembly		1.25099e-10	1.98063e-09	1.06864e-09	Srpk2/Dhx9/Eif3d/Srpk1/Hsp90aa1/Hsp90ab1/Rpsa/Rplp0/Rpl13a/Eif3a/Rps2/Rpl3/Celf1/Usp4/Rpl6/Rpl5/Eif5/Ruvbl1/Rps14/Rpl23a/Rps25/Rps5/Puf60/Luc7l3/Luc7l2/Rpl24/Prpf31/Prpf6/Prpf3/Prpf19/Eif2s2/Dhx30/Rpl11/Luc7l/Rps19/Brix1/Mbnl1/Sart3/Ruvbl2/Ddx39b/Strap	41
NZF	GO:0022618	ribonucleoprotein complex assembly		4.83055e-10	1.08283e-08	6.40841e-09	Dhx9/Srpk1/Hsp90aa1/Hsp90ab1/Rpsa/Rplp0/Eif3a/Rps2/Rpl3/Usp4/Rpl6/Rpl5/Ruvbl1/Rps14/Snrpd3/Rpl23a/Rps15/Rps25/Rps5/Luc7l3/Luc7l2/Prpf6/Prpf3/Prpf19/Eif2s2/Rpl11/Luc7l/Rps19/Brix1/Mbnl1/Sart3/Ruvbl2	32
PUB	GO:0048511	rhythmic process		1.43157e-06	1.30989e-05	7.28995e-06	Ube3a/Hdac1/Dhx9/Src/Alb/Anxa1/Gas2/Ass1/Impdh2/Casp1/Grin2a/Gfpt1/Cdk5/Ppp1ca/Ppp1cb/Ppp1cc/Prkcg/Rack1/Rock2/Usp9x/Top1/Mat2a/Ddb1/Thrap3/Hnrnpd/Csnk2a1/Usp7/Mybbp1a/Mfn2/Arrb1/Nlgn3/Btbd9/Dpyd/Dnm1l/Sgpl1/Ces1d/Hnrnpu/Sfpq/Arrb2/Tardbp/Nono/Nampt/Atg7/Ndufa9/Adrm1/Gsk3b	46
RBR	GO:0048511	rhythmic process		1.32947e-07	1.18238e-06	6.42255e-07	Ube3a/Dhx9/Ada/Src/Alb/Anxa1/Ass1/Grin2a/Grin1/Gfpt1/Cdk5/Ahcyl/Ahcy/Ppp1ca/Ppp1cb/Gabrb3/Ppp1cc/Rack1/Rock2/Usp9x/Top1/Kcnma1/Mat2a/Ddb1/Thrap3/Hnrnpd/Csnk2a1/Usp7/Ntrk3/Mybbp1a/Mfn2/Arrb1/Nlgn3/Btbd9/Ogt/Dpyd/Dnm1l/Sgpl1/Hnrnpu/Sfpq/Arrb2/Tardbp/Nlgn1/Nono/Nampt/Cntnap2/Atg7/Ndufa9/Adrm1/Maged1/Mapk9/Gsk3b	52
UBA	GO:0048511	rhythmic process		1.13045e-06	8.92555e-06	4.81572e-06	Ube3a/Dhx9/Src/Alb/Anxa1/Gas2/Ass1/Casp1/Grin2a/Grin1/Gfpt1/Cdk5/Ppp1ca/Ppp1cb/Gabrb3/Ppp1cc/Kcna2/Prkcg/Rack1/Grin2b/Top1/Kcnma1/Cul4a/Mat2a/Ddb1/Thrap3/Hnrnpd/Csnk2a1/Usp7/Ntrk3/Mybbp1a/Mfn2/Arrb1/Nlgn3/Btbd9/Ogt/Dpyd/Dnm1l/Sgpl1/Hnrnpu/Sfpq/Arrb2/Tardbp/Nlgn1/Nono/Nampt/Cntnap2/Atg7/Ndufa9/Adrm1/Maged1/Gsk3b	52
NZF	GO:0048511	rhythmic process		1.22884e-05	0.000108579	6.42592e-05	Ube3a/Dhx9/Alb/Gas2/Ass1/Casp1/Gfpt1/Cdk5/Ahcyl/Ahcy/Ppp1ca/Ppp1cb/Kcna2/Rack1/Rock2/Cul4a/Mat2a/Ddb1/Thrap3/Hnrnpd/Csnk2a1/Usp7/Mybbp1a/Arrb1/Ogt/Dpyd/Dnm1l/Hnrnpu/Sfpq/Arrb2/Tardbp/Nono/Nampt/Ndufa9/Adrm1/Mapk9/Gsk3b	37
PUB	GO:0007266	Rho protein signal transduction		0.000115751	0.000622516	0.000346448	Cavin4/Kalrn/Akap13/Ntn1/Itgb1/Cdh2/Cdc42/Was/Rock2/Rhog/Col1a2/Rasip1/Arhgdib/Ralbp1/Itga3/Arrb1/Kank2/Hacd3/Vangl2/Kctd10/Eps8l2/Arhgdia/Cul3	23
RBR	GO:0007266	Rho protein signal transduction		8.46346e-08	7.88831e-07	4.28483e-07	Cavin4/Akap13/Flot1/Ntn1/Apoe/Itgb1/Cdh2/Gna13/Rasgrf1/Cdc42/Rock2/Rasgrf2/Col1a2/Pecam1/Eps8/Rasip1/Arhgef2/Arhgdib/Ralbp1/Itga3/Baiap2/Arrb1/Kank2/Scai/Hacd3/Vangl2/Eps8l2/Arhgdia/Cul3/Cdc42ep4/Cdh13	31
UBA	GO:0007266	Rho protein signal transduction		3.47648e-08	3.72797e-07	2.0114e-07	Cavin4/Kalrn/Akap13/Ntn1/Ctnnal1/Itgb1/Cdh2/Rasgrf1/Cdc42/Rasgrf2/Apoa1/Col1a2/Pecam1/Eps8/Rasip1/Arhgef2/Arhgdib/Ralbp1/Itga3/Bcr/Arhgap32/Baiap2/Arrb1/Kank2/Scai/Hacd3/Vangl2/Kctd10/Eps8l2/Arhgdia/Cul3/Cdc42ep4/Cdh13	33
NZF	GO:0007266	Rho protein signal transduction		0.000791267	0.00384358	0.00227471	Ntn1/Itgb1/Cdh2/Gna13/Cdc42/Rock2/Rhog/Apoa1/Pecam1/Arhgdib/Itga3/Arrb1/Kank2/Hacd3/Vangl2/Kctd10/Arhgdia/Cul3	18
PUB	GO:0006890	retrograde vesicle-mediated transport, Golgi to endoplasmic reticulum		9.97128e-06	7.31023e-05	4.06836e-05	Sec22b/Copb2/Arf4/Copz1/Arf5/Arcn1/Scfd1/Copa/Golph3l/Rer1/Golph3/Lman2/Ergic1	13
UBA	GO:0006890	retrograde vesicle-mediated transport, Golgi to endoplasmic reticulum		6.08188e-05	0.000318746	0.000171977	Sec22b/Copb2/Cope/Arf4/Arf5/Arcn1/Scfd1/Copa/Golph3l/Rer1/Golph3/Lman2/Ergic1	13
RBR	GO:0098917	retrograde trans-synaptic signaling		0.000641954	0.00241424	0.00131138	Farp1/Dag1/Dagla/Nlgn1/Nos1/Plcb1	6
UBA	GO:0098917	retrograde trans-synaptic signaling		9.70968e-06	6.21419e-05	3.35283e-05	Farp1/Dagla/Abhd6/Daglb/Nlgn1/Gucy1a1/Nos1/Plcb1	8
PUB	GO:0042147	retrograde transport, endosome to Golgi		0.000259933	0.00126268	0.000702721	Dctn1/Vps26a/Rab7/Cltc/Usp7/Dennd5a/Ube2o/Ankfy1/Tbc1d10b/Vps53/Erc1/Snx2/Snx5/Vps35/Ehd3/Snx1	16
RBR	GO:0042147	retrograde transport, endosome to Golgi		8.03201e-05	0.000378114	0.000205386	Dctn1/Vps26a/Rab7/Spag9/Cltc/Usp7/Snx6/Dennd5a/Ube2o/Tbc1d10b/Vps26b/Prepl/Erc1/Snx2/Snx5/Vps35/Stx6/Ehd3	18
UBA	GO:0042147	retrograde transport, endosome to Golgi		1.76474e-05	0.000106306	5.73567e-05	Arfip1/Dctn1/Rab7/Cltc/Usp7/Dennd5a/Ube2o/Ankfy1/Tbc1d10b/Stx16/Prepl/Vps52/Stx5a/Erc1/Snx2/Snx5/Vps35/Stx6/Ehd3/Snx1	20
NZF	GO:0042147	retrograde transport, endosome to Golgi		6.61918e-05	0.000469042	0.000277588	Arfip1/Dctn1/Vps26a/Rab7/Cltc/Usp7/Snx6/Dennd5a/Ube2o/Ankfy1/Vps26b/Snx2/Snx5/Vps35/Ehd3	15
PUB	GO:0030970	retrograde protein transport, ER to cytosol		0.00182744	0.00687891	0.00382832	Nploc4/Vcp/Faf2/Os9/Selenos/H13/Sel1l	7
UBA	GO:0030970	retrograde protein transport, ER to cytosol		0.00480425	0.0142502	0.00768859	Vcp/Faf2/Os9/Derl1/Selenos/H13/Sel1l	7
PUB	GO:0008090	retrograde axonal transport		0.00109045	0.00437571	0.00243521	Pafah1b1/Kif5b/Agtpbp1/Dst/Dync1h1/Map1a/Mecp2	7
RBR	GO:0008090	retrograde axonal transport		1.79804e-11	2.94987e-10	1.60233e-10	Hap1/Bsn/Sod1/Nefl/Kif5a/Pafah1b1/Kif5b/Agtpbp1/Dlg2/Dst/Ndel1/Dync1h1/Map1a/Actr10/Mecp2	15
UBA	GO:0008090	retrograde axonal transport		1.12992e-08	1.30167e-07	7.02305e-08	Hap1/Bsn/Sod1/Nefl/Kif5a/Kif5b/Agtpbp1/Dlg2/Dst/Ndel1/Dync1h1/Map1a/Mecp2	13
NZF	GO:0008090	retrograde axonal transport		3.32169e-05	0.000258055	0.000152722	Sod1/Pafah1b1/Kif5b/Agtpbp1/Dst/Ndel1/Dync1h1/Map1a	8
PUB	GO:0042572	retinol metabolic process		0.00359243	0.0121039	0.00673617	Rdh16/Cyp1a1/Adh1/Aldh1a1/Dhrs7/Rdh14/Rdh11	7
RBR	GO:0042572	retinol metabolic process		0.00625911	0.0177513	0.00964229	Rdh16/Cyp1a1/Adh1/Ttr/Aldh1a1/Rdh14/Rdh11	7
UBA	GO:0042572	retinol metabolic process		0.00911726	0.0247492	0.0133533	Rdh16/Cyp1a1/Adh1/Retsat/Dhrs7/Rdh14/Rdh11	7
NZF	GO:0042572	retinol metabolic process		0.000942692	0.00445882	0.00263882	Rdh16/Cyp1a1/Adh1/Ttr/Retsat/Rdh14/Rdh11	7
PUB	GO:0001523	retinoid metabolic process		0.000686979	0.00294033	0.00163638	Rdh16/Cyp1a1/Adh1/Aldh1a1/Akr1b3/Aldh8a1/Rdh13/Dhrs7/Cyp2c55/Cyp2s1/Rdh14/Rdh11	12
RBR	GO:0001523	retinoid metabolic process		0.00514813	0.0149816	0.00813779	Rdh16/Cyp1a1/Adh1/Ttr/Aldh1a1/Adh5/Akr1b3/Aldh8a1/Cyp2s1/Rdh14/Rdh11	11
UBA	GO:0001523	retinoid metabolic process		0.000931464	0.00346246	0.00186815	Rdh16/Cyp1a1/Adh1/Akr1b3/Dhrs13/Retsat/Aldh8a1/Rdh13/Dhrs7/Cyp2c55/Cyp2s1/Rdh14/Rdh11	13
NZF	GO:0001523	retinoid metabolic process		8.01441e-05	0.000553609	0.000327637	Rdh16/Cyp1a1/Adh1/Ttr/Akr1b3/Dhrs13/Retsat/Rdh13/Cyp2c55/Cyp2s1/Rdh14/Rdh11	12
PUB	GO:0042573	retinoic acid metabolic process		0.00290142	0.0100908	0.00561582	Rdh16/Cyp1a1/Adh1/Aldh1a1/Aldh8a1/Cyp2c55/Cyp2s1	7
RBR	GO:0042573	retinoic acid metabolic process		0.0199473	0.0481566	0.026158	Rdh16/Cyp1a1/Adh1/Aldh1a1/Aldh8a1/Cyp2s1	6
PUB	GO:0002138	retinoic acid biosynthetic process		0.0144698	0.0386832	0.0215283	Rdh16/Cyp1a1/Aldh1a1/Aldh8a1	4
RBR	GO:0002138	retinoic acid biosynthetic process		0.0203476	0.0485007	0.0263449	Rdh16/Cyp1a1/Aldh1a1/Aldh8a1	4
RBR	GO:0010043	response to zinc ion		0.00607203	0.0172777	0.00938504	Alad/Ass1/Grin2a/Gabrb3/Slc30a3/Hvcn1/Aldob/Gsk3b	8
UBA	GO:0010043	response to zinc ion		0.00917541	0.0248402	0.0134023	Alad/Ass1/Grin2a/Gabrb3/Slc30a3/Hvcn1/Haao/Gsk3b	8
NZF	GO:0009410	response to xenobiotic stimulus		5.67669e-15	3.20622e-13	1.8975e-13	Gsto1/Gclm/Cyp2j5/Cyp1a1/Sod1/Sod2/Alad/Gstm1/Gpx1/Gstm2/Pcna/Gstp1/Gstm3/Pnp/Cyp2d11/Gsta4/Casp1/Gsta3/Cyp2f2/Acsl1/Crkl/Cbr1/Gstm5/Slc1a3/Cyp2c37/Abat/Ywhaz/Prkcb/Gclc/Fmo3/Fmo5/Mat2a/Hadh/Tfrc/Ugt1a6a/Gstt1/Ugt1a7c/Gstm7/Srp68/Hadha/Sfrp1/Slc22a12/Dpyd/Gstm4/Akr1c13/Atp1a1/Fmo4/Abcc2/Mgst1/As3mt/Acaa1a/Cyp2c55/Ppp1r12a/Cyp2s1/Sult1b1/Fbp1/Abcb11/Mapk9	58
PUB	GO:0009410	response to xenobiotic stimulus		2.2786e-15	9.45459e-14	5.26176e-14	Gsto1/Cyp2j5/Cyp1a1/Prnp/Alad/Gstm1/Gpx1/Ncam1/Gstm2/Pcna/Gstp1/Gstm3/Pnp/Gsta4/Aldh1a1/Casp1/Gsta3/Dpep1/Cyp2f2/Grin2a/Acsl1/Slc1a2/Crkl/Cbr1/Gstm5/Fmo1/Slc1a3/Abat/Ywhaz/Prkcb/Ugt1a2/Gclc/Fmo3/Fmo5/Mat2a/Hadh/Mcm7/Pon3/Tfrc/Ugt1a1/Ugt1a6a/Atp1a3/Ugt1a7c/Gstm7/Sult2a8/Nceh1/Srp68/Hadha/Sfrp1/Slc22a12/Ppm1f/Dpyd/Cyp2d26/Fmo2/Gstm4/Akr1c13/Atp1a1/Abcc2/Aacs/Cyp2c55/Ppp1r12a/Cyp2s1/Crot/Sult1b1/Abc…	67
RBR	GO:0009410	response to xenobiotic stimulus		8.63153e-14	2.0301e-12	1.10272e-12	Gsto1/Gclm/Cyp2j5/Pde4a/Cyp1a1/Prnp/Sod1/Sod2/Alad/Gstm1/Gpx1/Ncam1/Gstm2/Pcna/Gstp1/Gstm3/Pnp/Cyp2d11/Gsta4/Aldh1a1/Gsta3/Grin2a/Grin1/Acsl1/Slc1a2/Cryz/Crkl/Cbr1/Gstm5/Slc1a3/Abat/Gabrb3/Ywhaz/Prkcb/Fmo3/Fmo5/Mat2a/Hadh/Ugt1a6a/Atp1a3/Ugt1a7c/Gstm7/Nceh1/Srp68/Hadha/Tigar/Sfrp1/Ppm1f/Dpyd/Blmh/Gstm4/Akr1c13/Acaa1b/Atp1a1/Abcc2/Slc12a5/Mgst1/Acaa1a/Cntnap2/Ppp1r12a/Cyp2s1/Crot/Sult1b1/Abcb11/Add…	68
UBA	GO:0009410	response to xenobiotic stimulus		1.37512e-18	6.11526e-17	3.29945e-17	Gsto1/Gclm/Cyp2j5/Pde4a/Cyp1a1/Prnp/Sod1/Sod2/Alad/Gstm1/Gpx1/Ncam1/Gstm2/Pcna/Gstp1/Gstm3/Pnp/Cyp2d11/Gsta4/Casp1/Gsta3/Dpep1/Cyp2f2/Grin2a/Grin1/Acsl1/Slc1a2/Crkl/Cbr1/Gstm5/Fmo1/Slc1a3/Abat/Gabrb3/Ywhaz/Prkcb/Ugt1a2/Gclc/Fmo3/Fmo5/Mat2a/Ei24/Hadh/Mcm7/Pon3/Tfrc/Ugt1a1/Ugt1a6a/Atp1a3/Ugt1a7c/Gstm7/Shank2/Nceh1/Srp68/Hadha/Sfrp1/Slc22a12/Ppm1f/Dpyd/Cyp2d26/Fmo2/Gstm4/Akr1c13/Atp1a1/Fmo4/Abcc2/Sl…	80
PUB	GO:0009415	response to water		0.00566635	0.0176981	0.00984951	Krt8/Akr1b3/Atp2b4/Plec	4
RBR	GO:0009415	response to water		0.00811596	0.0219821	0.0119404	Krt8/Akr1b3/Atp2b4/Plec	4
UBA	GO:0009415	response to water		0.0103882	0.0276045	0.0148938	Krt8/Akr1b3/Atp2b4/Plec	4
NZF	GO:0009415	response to water		0.00243094	0.00967842	0.00572788	Krt8/Akr1b3/Atp2b4/Plec	4
NZF	GO:0033280	response to vitamin D		0.00838762	0.0273929	0.0162117	Pdia3/Trim24/Kank2/Snw1	4
RBR	GO:0033273	response to vitamin		0.00154742	0.00521979	0.00283532	Ada/Enpp1/Pdia3/Postn/Kank2/Cbs/Snw1/Kynu/Dcps	9
NZF	GO:0033273	response to vitamin		0.00356934	0.0132323	0.00783113	Enpp1/Pdia3/Postn/Trim24/Kank2/Cbs/Snw1	7
PUB	GO:0009615	response to virus		0.00606569	0.0187591	0.01044	Lgals9/Phb2/Hyal2/Dhx9/Hsp90aa1/Nfkb1/Nploc4/Rps15a/Phb/Eif2ak2/Rnasel/Sting1/Dtx3l/Zc3hav1/Ddx17/Samhd1/Trim25/Gpam/Pcbp2/Trim28/Isg15/Ddx58/Itch/Parp9/Trim32/Tkfc/Unc93b1/Hnrnpul1/Oasl1/Ddx1/Rrp1b/Tomm70a/Nt5c3/Atg7/Ddx21/Plscr1/Htra1	37
UBA	GO:0009615	response to virus		0.00452778	0.0135297	0.00729983	Lgals9/Phb2/Hyal2/Dhx9/Hsp90aa1/Myd88/Rps15a/Phb/Fv1/Eif2ak2/Rnasel/Sting1/Nlrx1/Dtx3l/Zc3hav1/Ddx17/Samhd1/Traf3/Trim25/Gpam/Trim28/Isg15/Polr3g/Ddx58/Itch/Shfl/Parp9/Trim32/Abcf3/Tkfc/Unc93b1/Hnrnpul1/Oasl1/Ddx1/Rrp1b/Ivns1abp/Tomm70a/Nt5c3/Atg7/Ddx21/Plscr1/Htra1/Tbk1	43
NZF	GO:0009615	response to virus		0.000812355	0.00392286	0.00232163	Lgals9/Phb2/Nmi/Dhx9/Hsp90aa1/Rps15a/Phb/Pou2f2/Sting1/Dtx3l/Zc3hav1/Ddx17/Samhd1/Irgm1/Trim25/Gpam/Pcbp2/Trim28/Isg15/Polr3g/Itch/Shfl/Unc93b1/Hnrnpul1/Ddx1/Rrp1b/Ivns1abp/Trim12a/Ifitm3/Nt5c3/Pycard/Plscr1/Htra1/Tbk1	34
RBR	GO:0009411	response to UV		0.0134884	0.0342963	0.0186293	Hyal2/Impact/Gpx1/Pcna/Cat/Pik3r1/Nedd4/Rpl26/Egfr/Aqp1/Ddb1/Elane/Brsk1/Mme/Npm1/Trim32/Ppid/Mfap4/Ruvbl2/Mapk9	20
NZF	GO:0009411	response to UV		0.00457128	0.016563	0.00980229	Gpx1/Pcna/Cat/Pik3r1/Prkcd/Nedd4/Rpl26/Egfr/Ddb1/Sdf4/Mme/Npm1/Eif2s1/Ppid/Mfap4/Ruvbl2/Mapk9	17
PUB	GO:0006986	response to unfolded protein		8.81664e-06	6.59317e-05	3.66929e-05	Daxx/Hsp90aa1/Hspa2/Hspa5/Pik3r1/Hspa9/Hspa4l/Hspa8/Hspd1/Eif2ak2/Faf2/Ermp1/Hsph1/Mfn2/Ufl1/Ero1a/Dnajc3/Pdia6/Selenos/Erp44/Dnajc10/Bag3/Ern2	23
RBR	GO:0006986	response to unfolded protein		0.00512996	0.0149649	0.00812871	Cops5/Hsp90aa1/Hspb1/Hspa5/Pik3r1/Hspa9/Hspa4l/Hspa8/Hspd1/Faf2/Hsph1/Mfn2/Dnajc3/Pdia6/Erp44/Dnajc10/Bag3/Tmed2	18
UBA	GO:0006986	response to unfolded protein		1.51438e-05	9.32688e-05	5.03225e-05	Hsp90aa1/Hspb1/Hspa2/Hspa5/Hspa9/Hspa4l/Hspa8/Hspd1/Eif2ak2/Faf2/Stt3b/Dab2ip/Ermp1/Hsph1/Mfn2/Ufl1/Dnajc3/Pdia6/Derl1/Selenos/Dnajc10/Abcb10/Bag3/Tbl2/Ern2	25
NZF	GO:0006986	response to unfolded protein		0.00269125	0.0104759	0.00619983	Agr2/Hsp90aa1/Hspb1/Hspa2/Hspa5/Pik3r1/Hspa9/Hspa4l/Hspa8/Hsph1/Eif2s1/Pdia6/Erp44/Dnajc10/Herpud1	15
NZF	GO:0034612	response to tumor necrosis factor		0.00591614	0.0206655	0.0122302	Endog/Ilk/Dhx9/Krt8/Cfl1/Casp1/Traf1/Traf2/Actn4/Rps3/Mapk1/Apoa1/Igbp1/Birc2/Mapk3/Smpd4/Cyld/Sfrp1/Actr3/Pycard/Dbn1	21
PUB	GO:0071559	response to transforming growth factor beta		1.0529e-06	9.97004e-06	5.54862e-06	Sdcbp/Hyal2/Got1/Src/Col4a2/Hsp90ab1/Hspa5/Dnm2/Fyn/Stat3/Crkl/Cdh5/Fermt1/Rock2/Usp9x/Dab2/Col1a2/Yes1/Glg1/Tgfb1i1/Itga3/Zyx/Epb41l5/Fermt2/Akr1c18/Appl2/Appl1/Pxn/Arrb2/Lrp1/Actr3/Emilin1/Aspn/Pals1/Dbn1/Htra1/Snx1/Strap	38
RBR	GO:0071559	response to transforming growth factor beta		1.11144e-05	6.48449e-05	3.52229e-05	Sdcbp/Hyal2/Got1/Src/Col4a2/Hsp90ab1/Hspa5/Dnm2/Fyn/Stat3/Crkl/Ppm1a/Cav1/Cdh5/Rock2/Usp9x/Dab2/Col1a2/Yes1/Glg1/Tgfb1i1/Itga3/Crk/Snx6/Epb41l5/Fermt2/Appl2/Appl1/Arrb2/Lrp1/Actr3/Emilin1/Aspn/Snw1/Pals1/Dbn1/Htra1/Strap	38
UBA	GO:0071559	response to transforming growth factor beta		0.00100735	0.00370814	0.0020007	Sdcbp/Hyal2/Got1/Src/Col4a2/Hsp90ab1/Hspa5/Dnm2/Fyn/Stat3/Crkl/Cdh5/Fermt1/Dab2/Col1a2/Yes1/Glg1/Tgfb1i1/Itga3/Epb41l5/Fermt2/Appl2/Appl1/Pxn/Arrb2/Lrp1/Actr3/Emilin1/Aspn/Pals1/Dbn1/Htra1/Snx1/Strap	34
NZF	GO:0071559	response to transforming growth factor beta		0.000616424	0.00312883	0.0018517	Sdcbp/Hsp90ab1/Hspa5/Dnm2/Stat3/Crkl/Cav1/Fermt1/Rock2/Dab2/Tgfb1i1/Itga3/Snx6/Epb41l5/Fermt2/Akr1c18/Appl1/Arrb2/Lrp1/Actr3/Emilin1/Aspn/Snw1/Pals1/Dbn1/Htra1	26
PUB	GO:0009636	response to toxic substance		1.71796e-14	6.10999e-13	3.40039e-13	Prdx6/Aldh1a7/Cyp1a1/Mbp/Mpo/Gpx1/Ass1/Cat/Aldh1a1/Gsta3/Cyp2f2/Ephx2/Prdx1/Inmt/Aldh2/Gstm5/Pon1/Eif2ak2/Cd36/Scn2b/Prdx2/Pon2/Pon3/Ralbp1/Slc22a18/Abcg2/Gstm7/Gjc2/Ces1d/Abcc2/Mtarc2/Park7/Akr1a1/Slc6a14/Rdh11/Esd/Fbln5	37
RBR	GO:0009636	response to toxic substance		3.71875e-16	1.16618e-14	6.33452e-15	Prdx6/Ddc/Cyp1a1/Mbp/Sod1/Sod2/Mpo/Gpx1/Cnp/Ass1/Gria1/Cat/Aldh1a1/Adh5/Gsta3/Slc6a1/Ephx2/Prdx1/Aldh2/Gstm5/Mapk1/Slc30a3/Scn1b/Cd36/Scn2b/Prdx2/Pon2/Ralbp1/Mapk3/Slc22a18/Abcg2/Gstm7/Gjc2/Blmh/Abcc2/Mtarc2/Park7/Akr1a1/Rdh11/Esd/Fbln5	41
UBA	GO:0009636	response to toxic substance		1.21562e-13	2.92911e-12	1.58038e-12	Prdx6/Slc22a8/Cyp1a1/Mbp/Sod1/Sod2/Mpo/Gpx1/Ass1/Gria1/Cat/Gsta3/Slc6a1/Cyp2f2/Ephx2/Prdx1/Inmt/Aldh2/Gstm5/Mapk1/Slc30a3/Scn1b/Eif2ak2/Cd36/Gucy2c/Prdx2/Pon2/Pon3/Ralbp1/Mapk3/Slc22a18/Abcg2/Gstm7/Gjc2/Abcc2/Mtarc2/Abcb6/Rdh11/Esd	39
NZF	GO:0009636	response to toxic substance		1.54349e-10	3.6744e-09	2.17458e-09	Prdx6/Cyp1a1/Mbp/Sod1/Sod2/Mpo/Gpx1/Cnp/Ass1/Cat/Gsta3/Cyp2f2/Prdx1/Inmt/Aldh2/Gstm5/Pon1/Mapk1/Cd36/Prdx2/Pon2/Mapk3/Abcg2/Gstm7/Abcc2/Mtarc2/Rdh11/Esd	28
PUB	GO:0035966	response to topologically incorrect protein		5.67648e-07	5.8077e-06	3.23216e-06	Daxx/Hsp90aa1/Hspa2/Hspa5/Pik3r1/Hspa9/Hspa4l/Hspa8/Hspd1/Vcp/Eif2ak2/Clu/Faf2/Ermp1/Hsph1/Uggt1/Mfn2/Ufl1/Ero1a/Dnajc3/Pdia6/Selenos/Erp44/Dnajc10/Bag3/Cul3/Bag6/Ern2	28
RBR	GO:0035966	response to topologically incorrect protein		0.00144064	0.00494531	0.00268623	Cops5/Hsp90aa1/Hspb1/Hspa5/Pik3r1/Hspa9/Hspa4l/Hspa8/Hspd1/Vcp/Clu/Faf2/Hsph1/Uggt1/Mfn2/Dnajc3/Pdia6/Erp44/Dnajc10/Bag3/Cul3/Tmed2	22
UBA	GO:0035966	response to topologically incorrect protein		1.74336e-06	1.3098e-05	7.06692e-06	Hsp90aa1/Hspb1/Hspa2/Hspa5/Hspa9/Hspa4l/Hspa8/Hspd1/Vcp/Eif2ak2/Clu/Faf2/Stt3b/Dab2ip/Ermp1/Hsph1/Uggt1/Mfn2/Ufl1/Dnajc3/Pdia6/Derl1/Selenos/Dnajc10/Abcb10/Bag3/Cul3/Tbl2/Bag6/Ern2	30
NZF	GO:0035966	response to topologically incorrect protein		0.000347021	0.00190762	0.00112897	Agr2/Hsp90aa1/Hspb1/Hspa2/Hspa5/Pik3r1/Hspa9/Hspa4l/Hspa8/Vcp/Hsph1/Uggt1/Eif2s1/Pdia6/Erp44/Dnajc10/Herpud1/Cul3/Bag6	19
PUB	GO:0009266	response to temperature stimulus		1.01345e-05	7.41168e-05	4.12482e-05	Casq1/Daxx/Dhx9/Hsp90aa1/Mapt/Hsp90ab1/Acadvl/Ucp3/Ywhae/Dnaja1/Lxn/Gclc/Vcp/Scn2b/Slc27a1/Rasa3/Tgfb1i1/Plin1/Appl2/Ces1d/Acot11/Arrb2/Dnajc3/Eif2b1/Dnaja3/Chordc1/Bag3/Dnaja2/Aldh18a1	29
RBR	GO:0009266	response to temperature stimulus		3.9872e-07	3.2398e-06	1.75982e-06	Tpr/Casq1/Dhx9/Prkaca/Hsp90aa1/Sod1/Mapt/Hsp90ab1/Hspb1/Acadm/Acadvl/Acadl/Ywhae/Dnaja1/Lxn/Cdh8/Vcp/Scn2b/Slc27a1/Rasa3/Tgfb1i1/Myof/Plin1/Scara5/Appl2/Slc12a5/Arrb2/Dnajc3/Dnaja3/Cntnap2/Chordc1/Bag3/Dnaja2/Nos1	34
UBA	GO:0009266	response to temperature stimulus		7.50977e-08	7.55726e-07	4.07747e-07	Tpr/Casq1/Dhx9/Prkaca/Hsp90aa1/Sod1/Mapt/Hsp90ab1/Hspb1/Acadm/Acadvl/Lipe/Ucp3/Ywhae/Dnaja1/Cdh8/Gclc/Vcp/Abraxas2/Slc27a1/Rasa3/Rbbp7/Tgfb1i1/Plin1/Appl2/Acot11/Slc12a5/Arrb2/Dnajc3/Eif2b1/Dnaja3/Cntnap2/Chordc1/Htra2/Bag3/Dnaja2/Nos1	37
NZF	GO:0009266	response to temperature stimulus		1.10866e-06	1.2774e-05	7.55989e-06	Casq1/Dhx9/Prkaca/Hsp90aa1/Sod1/Mapt/Hsp90ab1/Hspb1/Acadm/Acadvl/Acadl/Ucp3/Ywhae/Dnaja1/Gclc/Vcp/Abraxas2/Slc27a1/Rasa3/Tgfb1i1/Myof/Eif2s1/Plin1/Arrb2/Dnaja3/Chordc1/Dnaja2	27
PUB	GO:0000303	response to superoxide		0.00360382	0.0121039	0.00673617	Mpo/Prdx1/Ucp3/Cd36/Prdx2/Fbln5	6
RBR	GO:0000303	response to superoxide		0.00111334	0.00390414	0.00212068	Sod1/Sod2/Mpo/Prdx1/Cd36/Prdx2/Fbln5	7
UBA	GO:0000303	response to superoxide		0.00168065	0.00577533	0.00311604	Sod1/Sod2/Mpo/Prdx1/Ucp3/Cd36/Prdx2	7
NZF	GO:0000303	response to superoxide		0.000145857	0.000917341	0.0005429	Sod1/Sod2/Mpo/Prdx1/Ucp3/Cd36/Prdx2	7
PUB	GO:0048545	response to steroid hormone		7.54132e-07	7.38678e-06	4.11096e-06	Safb/Akap13/Ube3a/Hdac1/Phb2/Daxx/Idh1/Adh1/Mbp/Src/Anxa1/Calr/Ass1/Pik3r1/Fkbp4/Por/Nedd4/Cbr1/Dnaja1/Phb/Ywhah/Dab2/Aqp1/Padi2/Smarca4/Ddx17/Ppp5c/Jak2/Atp1a2/Safb2/Pck2/Kank2/Sfrp1/Ufl1/Atp1a1/Hnrnpu/Park7/Acsbg1	38
RBR	GO:0048545	response to steroid hormone		8.14638e-06	4.94948e-05	2.68849e-05	Safb/Akap13/Ube3a/Phb2/Idh1/Adh1/Mbp/Src/Anxa1/Calr/Ass1/Pik3r1/Fkbp4/Map2k1/Por/Nedd4/Cbr1/Cav1/Dnaja1/Phb/Ywhah/Dab2/Aqp1/Kcnma1/Padi2/Ddx17/Ppp5c/Atp1a2/Safb2/Kank2/Sfrp1/Vps18/Atp1a1/Uba5/Hnrnpu/Park7/Strn3/Rnf14	38
UBA	GO:0048545	response to steroid hormone		0.000186723	0.000856827	0.000462295	Safb/Akap13/Ube3a/Phb2/Idh1/Adh1/Mbp/Src/Anxa1/Calr/Ass1/Fkbp4/Map2k1/Por/Nedd4/Cbr1/Dnaja1/Phb/Ywhah/Dab2/Aqp1/Kcnma1/Padi2/Smarca4/Ddx17/Ppp5c/Atp1a2/Safb2/Pck2/Kank2/Sfrp1/Ufl1/Atp1a1/Hnrnpu/Acsbg1/Strn3	36
NZF	GO:0048545	response to steroid hormone		8.95047e-05	0.00060379	0.000357335	Ube3a/Phb2/Idh1/Adh1/Mbp/Ass1/Pik3r1/Map2k1/Por/Nedd4/Cbr1/Cav1/Dnaja1/Phb/Ube2l3/Ywhah/Wbp2/Dab2/Padi2/Ddx17/Hsd3b4/Atp1a2/Pck2/Kank2/Sfrp1/Atp1a1/Hnrnpu/Acsbg1	28
RBR	GO:0042594	response to starvation		0.0124559	0.0318054	0.0172763	Impact/Alb/Glul/Slc2a1/Hspa5/Acadm/Gck/Dsc2/Mapk1/Brsk1/Asns/Pik3c2a/Mapk3/Mars1/Brsk2/Larp1/Mybbp1a/Atg4b/Lars/Bcas3/Gas2l1/Hnrnpl/Atg7/Slc38a3	24
UBA	GO:0042594	response to starvation		0.00436383	0.0131896	0.00711637	Gcn1/Prkag1/Comt/Alb/Slc2a1/Hspa5/Acadm/Dsc2/Mapk1/Eif2ak2/Brsk1/Asns/Pik3c2a/Mapk3/Mars1/Brsk2/Larp1/Mybbp1a/Pck2/Lars/Gas2l1/Hnrnpl/Eif2b1/Atg7/Slc38a3/Higd1a/Tbl2	27
NZF	GO:0042594	response to starvation		0.00976674	0.0312938	0.0185203	Prkag1/Comt/Alb/Glul/Hspa5/Acadm/Mapk1/Asns/Pik3c2a/Mapk3/Mars1/Brsk2/Larp1/Eif2s1/Mybbp1a/Pck2/Lars/Bcas3/Hnrnpl	19
UBA	GO:1904383	response to sodium phosphate		0.0145522	0.0365345	0.019712	Enpp1/Hnrnpd/Ank/Abcc6	4
PUB	GO:1902074	response to salt		0.011526	0.0320166	0.0178182	Daxx/Enpp1/Lmnb1/Hnrnpd/Abcc6	5
RBR	GO:1902074	response to salt		0.00352837	0.0107186	0.00582221	Enpp1/Nefl/Lmnb1/Nefh/Hnrnpd/Abcc6	6
UBA	GO:1902074	response to salt		0.00088802	0.00333587	0.00179985	Enpp1/Nefl/Lmnb1/Nefh/Hnrnpd/Ank/Abcc6	7
PUB	GO:0000302	response to reactive oxygen species		7.24842e-08	9.00401e-07	5.011e-07	Prdx6/Casp6/Capn1/Hyal2/Slc4a1/Src/Anxa1/Mpo/Gpx1/Cfl1/Gstp1/Prkca/Cryab/Cat/Prkcd/Prdx1/Fyn/Akr1b3/Aldh3a2/Ucp3/Rps3/Rack1/Slc8a1/Casp3/Sirpa/Prdx5/Egfr/Aqp1/Cd36/Prdx2/Hsph1/Pycr1/Park7/Trap1/Atg7/Fbln5	36
RBR	GO:0000302	response to reactive oxygen species		1.42104e-12	2.71622e-11	1.47541e-11	Endog/Prdx6/Casp6/Kpna4/Capn1/Hyal2/Impact/Mb/Slc4a1/Src/Sod1/Sod2/Anxa1/Txn1/Mpo/Gpx1/Cfl1/Gstp1/Prdx3/Cryab/Cat/Prdx1/Fyn/Akr1b3/Aldh3a2/Rps3/Mapk1/Rack1/Slc8a1/Sirpa/Prdx5/Egfr/Aqp1/Cd36/Prdx2/Hsph1/Mapk3/Crk/Pycr1/Glrx2/Park7/Trap1/Atg7/Pdk2/Ptk2b/Mapk9/Fbln5	47
UBA	GO:0000302	response to reactive oxygen species		5.74793e-07	4.84171e-06	2.61231e-06	Endog/Prdx6/Casp6/Capn1/Hyal2/Slc4a1/Src/Sod1/Sod2/Anxa1/Mpo/Gpx1/Cfl1/Gstp1/Prdx3/Prkca/Cryab/Cat/Prkcd/Prdx1/Fyn/Akr1b3/Aldh3a2/Ucp3/Rps3/Mapk1/Rack1/Slc8a1/Egfr/Aqp1/Cd36/Prdx2/Hsph1/Mapk3/Pycr1/Trap1/Atg7/Ptk2b	38
NZF	GO:0000302	response to reactive oxygen species		2.45835e-09	4.86685e-08	2.8803e-08	Endog/Prdx6/Casp6/Capn1/Mb/Slc4a1/Sod1/Sod2/Mpo/Gpx1/Cfl1/Gstp1/Prdx3/Cryab/Cat/Prkcd/Prdx1/Akr1b3/Aldh3a2/Ucp3/Rps3/Mapk1/Rack1/Slc8a1/Prdx5/Egfr/Cd36/Prdx2/Hsph1/Mapk3/Pycr1/Trap1/Pdk2/Mapk9	34
PUB	GO:0009314	response to radiation		0.00251559	0.00896283	0.00498808	Hyal2/Itgb1/Anxa1/Gpx1/Pcna/Pnp/Cryab/Cat/Pik3r1/Prkcd/Grin2a/Slc1a2/Nedd4/Cdk5/Slc1a3/Eef1d/Tnks1bp1/Rpl26/Ppp1ca/Ppp1cb/Gnb1/Gnb5/Ppp1cc/Casp3/Nptn/Egfr/Aqp1/Ddb1/Cep250/Sdf4/Mme/Npm1/Atp1a3/Atp1a2/Mtch2/Arrb1/Nlgn3/Sfrp1/Rdh13/Trim32/Cacnb4/Cpt1b/Cds2/Mfap4/Rdh11/Ruvbl2/Mecp2	47
RBR	GO:0009314	response to radiation		7.25444e-07	5.53599e-06	3.00708e-06	Ckap5/Hyal2/Rgs9/Impact/Itgb1/Sod2/Anxa1/Txn1/Gpx1/App/Pcna/Pnp/Cryab/Cat/Pik3r1/Grin2a/Grin1/Slc1a2/Nedd4/Mapk14/Cdk5/Slc1a3/Eef1d/Tnks1bp1/Rpl26/Ppp1ca/Ppp1cb/Gnb1/Gnb5/Ppp1cc/Nptn/Rgs14/Pde1b/Egfr/Aqp1/Ddb1/Elane/Slc4a10/Brsk1/Cep250/Mme/Npm1/Atp1a3/Atp1a2/Mtch2/Ndrg4/Arrb1/Nlgn3/Tigar/Sfrp1/Trim32/Babam2/Cacnb4/Neto1/Cpt1b/Cds2/Kars/Cntnap2/Ppid/Mfap4/Rdh11/Ruvbl2/Mapk9/Mecp2	64
UBA	GO:0009314	response to radiation		2.71288e-05	0.00015671	8.45518e-05	Lrp2/Syngap1/Hyal2/Rgs9/Itgb1/Sod2/Anxa1/Gpx1/Pcna/Pnp/Cryab/Cat/Prkcd/Grin2a/Grin1/Slc1a2/Brcc3/Nedd4/Cdk5/Slc1a3/Eef1d/Tnks1bp1/Rpl26/Ppp1ca/Ppp1cb/Gnb1/Gnb5/Ppp1cc/Nptn/Rgs14/Pde1b/Egfr/Aqp1/Ric8a/Ddb1/Slc4a10/Brsk1/Ei24/Sdf4/Mme/Npm1/Atp1a3/Atp1a2/Mtch2/Arrb1/Nlgn3/Sfrp1/Rdh13/Trim32/Babam2/Cacnb4/Neto1/Cpt1b/Cds2/Kars/Cntnap2/Ppid/Mfap4/Ube4b/Rdh11/Ruvbl2/Mecp2	62
NZF	GO:0009314	response to radiation		0.00150567	0.00654655	0.00387438	Itgb1/Sod2/Gpx1/Pcna/Pnp/Cryab/Cat/Pik3r1/Prkcd/Brcc3/Nedd4/Cdk5/Slc1a3/Eef1d/Tnks1bp1/Rpl26/Ppp1ca/Ppp1cb/Gnb1/Gnb5/Egfr/Ddb1/Cep250/Sdf4/Mme/Npm1/Atp1a2/Eif2s1/Mtch2/Arrb1/Sfrp1/Rdh13/Babam2/Cpt1b/Cds2/Ppid/Mfap4/Rdh11/Ruvbl2/Mapk9	40
PUB	GO:0014074	response to purine-containing compound		0.000274354	0.00132734	0.000738704	Casq2/Hcn1/Enpp1/Prss2/Hsp90b1/Gpd1/Ezr/Pik3r1/Casp1/Slc8a1/Aqp1/Mat2a/Nt5e/Akap9/Gstm7/Asph/Plcg2/Pygm/Slc26a3	19
RBR	GO:0014074	response to purine-containing compound		0.000125698	0.000564798	0.000306791	Casq2/Hcn1/Ada/Enpp1/Hsp90b1/Itpr1/Gpd1/Ezr/Pik3r1/Slc6a1/Slc8a1/Pde4d/Aqp1/Mat2a/Nt5e/Akap9/Gstm7/Asph/Gnal/Plcg2/Pygm	21
UBA	GO:0014074	response to purine-containing compound		0.000861475	0.00327069	0.00176468	Casq2/Hcn1/Enpp1/Prss2/Hsp90b1/Ezr/Casp1/Slc6a1/Slc8a1/Pde4d/Aqp1/Mat2a/Tmem38a/Nt5e/Akap9/Trpm4/Gstm7/Asph/Pygm/Slc26a3	20
NZF	GO:0014074	response to purine-containing compound		0.00133114	0.00594933	0.00352093	Casq2/Hcn1/Enpp1/Prss2/Pik3r1/Casp1/Slc8a1/Mat2a/Tmem38a/Nt5e/Gstm7/Gnal/Plcg2/Rapgef3/Pygm	15
RBR	GO:0032570	response to progesterone		0.0138661	0.0349756	0.0189983	Ube3a/Mbp/Src/Cbr1/Cav1	5
NZF	GO:0032570	response to progesterone		0.0034172	0.0128781	0.00762151	Ube3a/Mbp/Cbr1/Cav1/Wbp2	5
PUB	GO:0035864	response to potassium ion		0.00382007	0.0126664	0.00704924	Slc12a2/Dlg4/Nek7/Mecp2	4
RBR	GO:0035864	response to potassium ion		3.80644e-05	0.000195885	0.000106402	Hnrnpa1/Slc12a2/Dlg4/Nptx1/Dlg2/Mecp2	6
UBA	GO:0035864	response to potassium ion		0.00708028	0.0198248	0.0106963	Slc12a2/Dlg4/Dlg2/Mecp2	4
PUB	GO:0036119	response to platelet-derived growth factor		1.52868e-05	0.000105839	5.89023e-05	Src/Enpp1/Prkce/Fyn/Yes1/Mars1/Arpc2/Iqgap1/Coro1b	9
RBR	GO:0036119	response to platelet-derived growth factor		0.000247052	0.00104606	0.000568206	Src/Enpp1/Prkce/Fyn/Yes1/Mars1/Arpc2/Iqgap1	8
UBA	GO:0036119	response to platelet-derived growth factor		5.97248e-05	0.0003141	0.000169471	Src/Enpp1/Prkce/Fyn/Yes1/Mars1/Arpc2/Iqgap1/Coro1b	9
NZF	GO:0036119	response to platelet-derived growth factor		0.00819541	0.0271869	0.0160898	Enpp1/Prkce/Mars1/Arpc2/Iqgap1	5
NZF	GO:0043434	response to peptide hormone		5.14202e-12	1.61875e-10	9.58011e-11	Osbpl8/Atp2b1/Capn1/Socs3/Atp2a2/Pip4k2a/Car2/Enpp1/Serpina3k/Gnai2/Cfl1/Serpina1b/Pik3r1/Marcks/Prkcd/Stat3/Cav1/Csrp3/Opa1/Rab10/Hnrnpk/Ywhag/Ybx1/Rac1/Prkcb/Rock2/Serpina1e/Ctnnb1/Slc27a1/Stxbp3/Gpam/Prkci/Mars1/Sort1/Cyfip1/Pip4k2b/Pck2/Hadha/Eprs/Ogt/Appl1/Plcd1/Atp2a1/Slc27a4/Pip4k2c/Cacybp/Cyc1/Snx5/Ndel1/Actn2/Pdk2/Adrm1/Scly/Myo1c/Gsk3b/Uso1	56
PUB	GO:0043434	response to peptide hormone		2.2438e-17	1.30162e-15	7.24392e-16	Dennd4c/Osbpl8/Rap1gds1/Atp2b1/Capn1/Atp2a2/Pip4k2a/Car2/Src/Enpp1/Serpina3k/Gnai2/Anxa1/Lpl/Camk2a/Slc2a1/Cfl1/Prkca/Serpina1b/Nfkb1/Pik3r1/Marcks/Prkcd/Ahsg/Ptpn11/Csk/Stat3/Rangap1/Anxa5/Pkm/Opa1/Rab10/Hnrnpk/Ywhag/Ybx1/Prkcb/Rock2/Serpina1d/Serpina1e/Ctnnb1/Serpina3m/Slc27a1/Stxbp3/Gpam/Prkci/Jak2/Sorbs1/Mars1/Sort1/Slc39a14/Cyfip1/Ahcyl1/Mfn2/Pip4k2b/Pck2/Hadha/Tns2/Eprs/Appl2/Appl1/Plcd1/At…	75
RBR	GO:0043434	response to peptide hormone		4.52816e-13	9.33701e-12	5.07174e-12	Osbpl8/Rap1gds1/Atp2b1/Capn1/Eif6/Atp2a2/Pip4k2a/Car2/Src/Enpp1/Serpina3k/Gnai2/Anxa1/Camk2a/Slc2a1/Cfl1/Serpina1b/Pik3r1/Ahsg/Csk/Stat3/Mapk14/Anxa5/Cav1/Pkm/Gck/Opa1/Hnrnpk/Ywhag/Ybx1/Prkcb/Rock2/Serpina1d/Serpina1e/Prkcq/Ctnnb1/Trim72/Slc27a1/Stxbp3/Gpam/Sorbs1/Crk/Mars1/Sort1/Slc39a14/Cyfip1/Ahcyl1/Mfn2/Pip4k2b/Hadha/Eprs/Ogt/Appl2/Appl1/Atp2a1/Epm2aip1/Slc27a4/Pip4k2c/Aldob/Cacybp/Cyc1/Snx5/…	71
UBA	GO:0043434	response to peptide hormone		6.11397e-14	1.54067e-12	8.3126e-13	Osbpl8/Atp2b1/Capn1/Atp2a2/Pip4k2a/Car2/Src/Enpp1/Serpina3k/Gnai2/Anxa1/Camk2a/Slc2a1/Cfl1/Prkca/Serpina1b/Marcks/Prkcd/Ahsg/Ptpn11/Stat3/Rangap1/Csrp3/Pkm/Opa1/Rab10/Hnrnpk/Ywhag/Ybx1/Rac1/Prkcb/Serpina1d/Serpina1e/Prkcq/Ctnnb1/Serpina3m/Sco1/Slc27a1/Stxbp3/Gpam/Prkci/Sorbs1/Mars1/Sort1/Slc39a14/Cyfip1/Ahcyl1/Mfn2/Pip4k2b/Pck2/Hadha/Eprs/Ogt/Lmbrd1/Appl2/Appl1/Plcd1/Atp2a1/Epm2aip1/Pxn/Slc27a4/P…	76
NZF	GO:1901652	response to peptide		1.46255e-13	6.24129e-12	3.69372e-12	Osbpl8/Atp2b1/Cacna2d1/Capn1/Socs3/Atp2a2/Pip4k2a/Lgmn/Car2/Enpp1/Serpina3k/Gnai2/Icam1/Cfl1/Vim/Serpina1b/Pik3r1/Marcks/Prkcd/Stat3/Cdk5/Cav1/Csrp3/Opa1/Rab10/Hnrnpk/Ywhag/Rpl23/Ybx1/Rac1/Prkcb/Rock2/Serpina1e/Ctnnb1/Cd36/Slc27a1/Stxbp3/Gpam/Prkci/Mars1/Snx6/Sort1/Cyfip1/Pip4k2b/Pck2/Hadha/Eprs/Ogt/Appl1/Plcd1/Atp2a1/Slc27a4/Pip4k2c/Lrp1/Cacybp/Cyc1/Snx5/Ndel1/Actn2/Pdk2/Adrm1/Scly/Myo1c/Gsk3b/U…	65
PUB	GO:1901652	response to peptide		1.08387e-19	8.75155e-18	4.87049e-18	Dennd4c/Osbpl8/Rap1gds1/Atp2b1/Cacna2d1/Capn1/Atp2a2/Pip4k2a/Lgmn/Car2/Prnp/Src/Enpp1/Serpina3k/Gnai2/Anxa1/Lpl/Camk2a/Slc2a1/Cfl1/Vim/Prkca/Serpina1b/Nfkb1/Pik3r1/Marcks/Prkcd/Ahsg/Ptpn11/Fyn/Csk/Stat3/Rangap1/Anxa5/Cdk5/Pkm/Opa1/Rab10/Hnrnpk/Ywhag/Rpl23/Ybx1/Prkcb/Rock2/Serpina1d/Serpina1e/Ctnnb1/Epha4/Serpina3m/Cd36/Slc27a1/Stxbp3/Gpam/Prkci/Jak2/Sorbs1/Mars1/Sort1/Atp1a3/Slc39a14/Cyfip1/Ahcyl…	87
RBR	GO:1901652	response to peptide		5.65668e-17	1.95741e-15	1.06324e-15	Osbpl8/Rap1gds1/Atp2b1/Cacna2d1/Capn1/Eif6/Atp2a2/Pip4k2a/Car2/Prnp/Src/Enpp1/Serpina3k/Gnai2/Anxa1/Camk2a/App/Slc2a1/Cfl1/Vim/Serpina1b/Gja1/Pik3r1/Ahsg/Fyn/Csk/Stat3/Mapk14/Anxa5/Cdk5/Cav1/Pkm/Gck/Opa1/Hnrnpk/Ywhag/Ybx1/Prkcb/Rock2/Cacna1a/Serpina1d/Serpina1e/Prkcq/Ctnnb1/Epha4/Cd36/Trim72/Grm5/Slc27a1/Stxbp3/Arhgef2/Gpam/Sorbs1/Crk/Mars1/Snx6/Sort1/Atp1a3/Slc39a14/Cyfip1/Ahcyl1/Mfn2/Pip4k2b/Ha…	87
UBA	GO:1901652	response to peptide		4.38793e-17	1.60838e-15	8.67789e-16	Osbpl8/Atp2b1/Cacna2d1/Capn1/Atp2a2/Pip4k2a/Car2/Prnp/Src/Enpp1/Serpina3k/Gnai2/Anxa1/Camk2a/Slc2a1/Cfl1/Vim/Prkca/Serpina1b/Gja1/Marcks/Prkcd/Ahsg/Ptpn11/Fyn/Stat3/Rangap1/Cdk5/Csrp3/Pkm/Opa1/Rab10/Hnrnpk/Ywhag/Ybx1/Rac1/Prkcb/Cacna1a/Serpina1d/Serpina1e/Prkcq/Ctnnb1/Epha4/Serpina3m/Cd36/Grm5/Sco1/Slc27a1/Stxbp3/Arhgef2/Gpam/Prkci/Sorbs1/Mars1/Sort1/Atp1a3/Slc39a14/Cyfip1/Ahcyl1/Erbin/Mfn2/Pip4k…	91
UBA	GO:0048265	response to pain		0.0172686	0.0425073	0.0229345	Kalrn/Capn2/Comt/Prkcg/Cacna1a/Grin2b/Vwa1/Cntnap2	8
PUB	GO:0000305	response to oxygen radical		0.0045854	0.0148337	0.00825537	Mpo/Prdx1/Ucp3/Cd36/Prdx2/Fbln5	6
RBR	GO:0000305	response to oxygen radical		0.00149234	0.00509873	0.00276956	Sod1/Sod2/Mpo/Prdx1/Cd36/Prdx2/Fbln5	7
UBA	GO:0000305	response to oxygen radical		0.00224119	0.0073707	0.00397681	Sod1/Sod2/Mpo/Prdx1/Ucp3/Cd36/Prdx2	7
NZF	GO:0000305	response to oxygen radical		0.000199477	0.00119957	0.000709929	Sod1/Sod2/Mpo/Prdx1/Ucp3/Cd36/Prdx2	7
PUB	GO:0070482	response to oxygen levels		2.56442e-05	0.000166367	9.25881e-05	Ptgis/Gucy1b1/Hmox2/P4hb/Atp1b1/Prkce/Eno1/Eno1b/Cryab/Cat/Dpp4/Casp1/Atp6v1a/Ucp3/Abat/Gnb1/Prkcb/Rock2/Slc8a1/Aqp1/Epha4/Npepps/Birc2/Cr1l/Camk2d/Tm9sf4/Pik3cb/Acaa2/Aqp3/Sirt2/Ndufs2/Cbs/Pdk3/Camk2g/Rtn4/Atg7/Gucy1a1/Hyou1/Limd1/Acot2/Pygm/Mecp2	42
RBR	GO:0070482	response to oxygen levels		1.92403e-07	1.67034e-06	9.07307e-07	Gucy1b1/Hmox2/Ada/Mb/P4hb/Pgk1/Sod2/Itpr1/Atp1b1/Prkce/Eno1/Eno1b/Cryab/Cat/Dpp4/Map2k1/Cav1/Atp6v1a/Atp6v0d1/Abat/Gnb1/Prkcb/Rock2/Slc8a1/Aqp1/Epha4/Kcnma1/Npepps/Cr1l/Camk2d/Pdk1/Acaa2/Tigar/Ogt/Aqp3/Sirt2/Ndufs2/Cbs/Egln1/Pdk3/Camk2g/Rtn4/Ddah1/Fam162a/Atg7/Hyou1/Limd1/Acot2/Pygm/Ak4/Mecp2	51
UBA	GO:0070482	response to oxygen levels		3.52121e-06	2.49663e-05	1.34704e-05	Ptgis/Gucy1b1/Hmox2/P4hb/Sod2/Atp1b1/Prkce/Eno1/Eno1b/Cryab/Cat/Dpp4/Casp1/Map2k1/Atp6v1a/Atp6v0d1/Ucp3/Abat/Gnb1/Prkcb/Slc8a1/Grin2b/Aqp1/Epha4/Kcnma1/Npepps/Birc2/Cr1l/Camk2d/Tm9sf4/Acaa2/Ogt/Aqp3/Sirt2/Ndufs2/Cbs/Pdk3/Camk2g/Rtn4/Fam162a/Atg7/Gucy1a1/Hyou1/Higd1a/Limd1/Acot2/Tbl2/Pygm/Ak4/Mecp2	50
NZF	GO:0070482	response to oxygen levels		4.73818e-05	0.000352215	0.000208448	Ptgis/Gucy1b1/Mb/P4hb/Sod2/Atp1b1/Prkce/Cryab/Cat/Dpp4/Casp1/Map2k1/Cav1/Atp6v1a/Ucp3/Abat/Gnb1/Prkcb/Rock2/Slc8a1/Npepps/Birc2/Pdk1/Acaa2/Ogt/Sirt2/Ndufs2/Cbs/Egln1/Pdk3/Fam162a/Gucy1a1/Limd1/Acot2/Pygm	35
UBA	GO:0006970	response to osmotic stress		0.0122922	0.0318933	0.0172078	Map7/Prkca/Akr1b3/Slc12a2/Rac1/Pkn1/Aqp1/Kcnma1/Oxsr1/Micu1/Mlc1/Slc12a5/Efhd1/Stk39/Letm1	15
PUB	GO:0046683	response to organophosphorus		0.00066096	0.00284118	0.0015812	Hcn1/Enpp1/Hsp90b1/Gpd1/Ezr/Pik3r1/Casp1/Slc8a1/Aqp1/Mat2a/Nt5e/Akap9/Asph/Plcg2/Pygm/Slc26a3	16
RBR	GO:0046683	response to organophosphorus		0.00190703	0.00630544	0.00342503	Hcn1/Enpp1/Hsp90b1/Itpr1/Gpd1/Ezr/Pik3r1/Slc8a1/Pde4d/Aqp1/Mat2a/Nt5e/Akap9/Asph/Plcg2/Pygm	16
UBA	GO:0046683	response to organophosphorus		0.00919473	0.0248591	0.0134125	Hcn1/Enpp1/Hsp90b1/Ezr/Casp1/Slc8a1/Pde4d/Aqp1/Mat2a/Nt5e/Akap9/Trpm4/Asph/Pygm/Slc26a3	15
PUB	GO:0031667	response to nutrient levels		5.40222e-05	0.0003177	0.000176809	Acacb/Prkag1/Enpp1/Cfh/Alb/Alad/Mapt/Lpl/Slc2a1/Hspa5/Pdia3/Serpinc1/Ldlr/Slc16a1/Adsl/Dsc2/Prkcg/Eif2ak2/Asns/Pik3c2a/Postn/Mars1/Brsk2/Eif4g1/Bckdhb/Pik3c3/Larp1/Mybbp1a/Pck2/Lars/Kank2/Clic5/Bcas3/Dpyd/Appl2/Hnrnpl/Suox/Aqp3/Seh1l/Sirt2/Slc27a4/Cbs/Eif2b1/Aacs/Atg7/Slc38a3/Plec/Prkab1	48
RBR	GO:0031667	response to nutrient levels		1.79039e-08	1.88791e-07	1.02549e-07	Slc25a25/Acacb/Impact/Ada/Enpp1/Cfh/Alb/Apoe/Sod1/Sod2/Alad/Mapt/Glul/Slc2a1/Hspa5/Pdia3/Serpinc1/Ldlr/Acadm/Mapk14/Ahcyl/Ahcy/Gck/Slc16a1/Adsl/Dsc2/Mapk1/Brsk1/Asns/Pik3c2a/Cntn2/Postn/Mapk3/Mars1/Brsk2/Eif4g1/Bckdhb/Larp1/Mybbp1a/Atg4b/Lars/Kank2/Clic5/Bcas3/Dpyd/Gas2l1/Appl2/Hnrnpl/Suox/Aqp3/Sgip1/Sirt2/Slc27a4/Cbs/Cntnap2/Snw1/Kynu/Atg7/Dcps/Slc38a3/Pdk2/Plec	62
UBA	GO:0031667	response to nutrient levels		1.92778e-05	0.000114982	6.2038e-05	Gcn1/Acacb/Prkag1/Comt/Enpp1/Cfh/Alb/Sod1/Sod2/Alad/Mapt/Slc2a1/Hspa5/Pdia3/Serpinc1/Ldlr/Acadm/Slc16a1/Adsl/Dsc2/Mapk1/Prkcg/Eif2ak2/Brsk1/Asns/Pik3c2a/Cntn2/Postn/Mapk3/Mars1/Brsk2/Larp1/Mybbp1a/Pck2/Lars/Kank2/Clic5/Dpyd/Gas2l1/Appl2/Hnrnpl/Suox/Aqp3/Sgip1/Sirt2/Slc27a4/Cbs/Eif2b1/Cntnap2/Aacs/Atg7/Slc38a3/Higd1a/Plec/Prkab1/Tbl2	56
NZF	GO:0031667	response to nutrient levels		3.85818e-05	0.000295571	0.000174925	Prkag1/Comt/Enpp1/Alb/Sod1/Sod2/Alad/Mapt/Glul/Hspa5/Pdia3/Acadm/Ahcyl/Ahcy/Slc16a1/Adsl/Mapk1/Asns/Pik3c2a/Postn/Mapk3/Trim24/Mars1/Brsk2/Bckdhb/Larp1/Eif2s1/Mybbp1a/Pck2/Lars/Kank2/Clic5/Bcas3/Dpyd/Hnrnpl/Sirt2/Slc27a4/Cbs/Snw1/Pdk2/Plec	41
PUB	GO:0007584	response to nutrient		8.58319e-07	8.32542e-06	4.63334e-06	Enpp1/Alad/Mapt/Lpl/Pdia3/Serpinc1/Slc16a1/Adsl/Eif2ak2/Postn/Bckdhb/Kank2/Dpyd/Suox/Slc27a4/Cbs/Aacs/Plec	18
RBR	GO:0007584	response to nutrient		5.60252e-09	6.48707e-08	3.52369e-08	Ada/Enpp1/Alad/Mapt/Pdia3/Serpinc1/Ahcyl/Ahcy/Slc16a1/Adsl/Postn/Bckdhb/Kank2/Dpyd/Suox/Slc27a4/Cbs/Snw1/Kynu/Dcps/Pdk2/Plec	22
UBA	GO:0007584	response to nutrient		0.000137957	0.000652355	0.000351974	Enpp1/Alad/Mapt/Pdia3/Serpinc1/Slc16a1/Adsl/Eif2ak2/Postn/Kank2/Dpyd/Suox/Slc27a4/Cbs/Aacs/Plec	16
NZF	GO:0007584	response to nutrient		2.66439e-08	4.34832e-07	2.57342e-07	Enpp1/Alad/Mapt/Pdia3/Ahcyl/Ahcy/Slc16a1/Adsl/Postn/Trim24/Bckdhb/Kank2/Dpyd/Slc27a4/Cbs/Snw1/Pdk2/Plec	18
RBR	GO:0071731	response to nitric oxide		0.00841986	0.0226524	0.0123045	Txn1/Aqp1/Hnrnpd/Crk/Egln1	5
RBR	GO:1990089	response to nerve growth factor		0.000267897	0.00112015	0.000608448	Coro1a/Rps3/Sh3gl2/Crk/Cdc5l/Dync1li2/Ntrk3/Dync1li1/Wasf1/Ehd1	10
UBA	GO:1990089	response to nerve growth factor		0.00203651	0.0068503	0.00369603	Coro1a/Rps3/Cdc5l/Dync1li2/Ntrk3/Dync1li1/Wasf1/Ehd1/Magi2	9
NZF	GO:1990089	response to nerve growth factor		0.0127624	0.0388812	0.0230107	Coro1a/Rps3/Sh3gl2/Dync1li2/Wasf1/Ehd1	6
PUB	GO:0043278	response to morphine		0.00717451	0.0215091	0.0119705	Prkce/Prkcg/Ppp5c/Ppp2r2a/Ppp1r9b	5
RBR	GO:0043278	response to morphine		0.000275074	0.00114065	0.000619584	Ada/Gpi1/Prkce/Grin1/Ppp5c/Ppp2r2a/Ppp1r9b	7
UBA	GO:0043278	response to morphine		0.00277394	0.0089524	0.00483021	Prkce/Grin1/Prkcg/Ppp5c/Ppp2r2a/Ppp1r9b	6
PUB	GO:0034284	response to monosaccharide		0.000175945	0.000900832	0.00050134	Rab11fip2/Casp6/Enpp1/Gpx1/Pfkl/Prkce/Ppp3cb/Ppp3ca/Rack1/Casp3/Pla2g6/Smarca4/Gpam/Kif5b/Brsk2/Slc39a14/C2cd2l/Pck2/Arrb1/Zbtb20/Rab11fip5/Gys2/Gckr/Lrp1/Pdk3/Eif2b1/Oxct1/Aacs/Atg7	29
RBR	GO:0034284	response to monosaccharide		8.16062e-05	0.000383868	0.000208512	Rab11fip2/Casp6/Prkaca/Enpp1/Gpx1/Pfkl/Glul/Prkce/Ppp3cb/Gck/Aqp4/Tra2b/Ppp3ca/Rack1/Adcy5/Pla2g6/Gpam/Kif5b/Brsk2/Slc39a14/C2cd2l/Arrb1/Ogt/Zbtb20/Rab11fip5/Gys2/Gckr/Lrp1/Pdk3/Oxct1/Atg7/Plcb1	32
UBA	GO:0034284	response to monosaccharide		5.37153e-07	4.54364e-06	2.45149e-06	Ildr2/Rab11fip2/Casp6/Prkaca/Enpp1/Gpx1/Pfkl/Prkce/Ppp3cb/Aqp4/Tra2b/Rac1/Ppp3ca/Rack1/Stx4a/Adcy5/Pla2g6/Smarca4/Tbc1d1/Gpam/Kif5b/Brsk2/Slc39a14/Trpm4/C2cd2l/Pck2/Arrb1/Ogt/Zbtb20/Rab11fip5/Gys2/Gckr/Lrp1/Pdk3/Eif2b1/Oxct1/Aacs/Atg7/Plcb1	39
NZF	GO:0034284	response to monosaccharide		0.000143779	0.000911236	0.000539287	Casp6/Prkaca/Enpp1/Gpx1/Pfkl/Icam1/Glul/Prkce/Ppp3cb/Tra2b/Rac1/Ppp3ca/Rack1/Tbc1d1/Gpam/Kif5b/Brsk2/Pck2/Arrb1/Ogt/Gys2/Gckr/Lrp1/Pdk3/Cltrn	25
PUB	GO:0071867	response to monoamine		0.00206166	0.00763222	0.00424755	Gnao1/Gnaq/Tgm2/Dnm2/Ncstn/Gnb5/Slc9a3r1/Atp2b4/Flna/Sirt2/Gnai3/Vps35/Palm	13
RBR	GO:0071867	response to monoamine		1.08374e-09	1.39726e-08	7.58974e-09	Rgs9/Gnaz/App/Gnao1/Gna11/Gnaq/Tgm2/Gna14/Dnm2/Ncstn/Gnb5/Mapk1/Slc9a3r1/Adcy5/Pde4d/Mapk3/Atp2b4/Flna/Gnal/Sirt2/Gnai3/Vps35/Nos1/Palm	24
UBA	GO:0071867	response to monoamine		2.20395e-06	1.63352e-05	8.81354e-06	Rgs9/Gnaz/Gnao1/Gnaq/Tgm2/Dnm2/Ncstn/Gnb5/Mapk1/Adcy5/Alk/Pde4d/Mapk3/Atp2b4/Flna/Sirt2/Gnai3/Vps35/Nos1/Palm	20
NZF	GO:0071867	response to monoamine		1.09952e-07	1.54119e-06	9.12109e-07	Gnaz/Gnao1/Gna11/Gnaq/Tgm2/Gna14/Dnm2/Ncstn/Gnb5/Mapk1/Alk/Mapk3/Atp2b4/Flna/Gnal/Sirt2/Gnai3/Vps35	18
UBA	GO:0002237	response to molecule of bacterial origin		0.0184059	0.0449772	0.0242672	Lgals9/Cfh/Ncl/Ace/Prkce/Rps6ka3/Gstp1/Rpl13a/Prdx3/Vim/Prkca/Myd88/Lyn/Plaa/Casp1/Tap2/Itgav/Mapk1/Pde4d/Eif2ak2/Acp5/Cd36/Cd84/Dab2ip/Abr/Prdx2/Pdcd4/Mrc1/Mapk3/Git1/Bcr/Erbin/Mtdh/Cps1/Ogt/Sirt2/Mgst1/Cyrib/Hadhb/Selenos/Hnrnpa0/Akap8/Upf1/Plscr3/Plscr1/Gbp2/Nos1	47
NZF	GO:0002237	response to molecule of bacterial origin		0.0152001	0.0451613	0.0267274	Lgals9/Map2k3/Ncl/Ace/Prkce/Rps6ka3/Gstp1/Prdx3/Vim/Plaa/Casp1/Tap2/Mapkapk2/Mapk1/Acp5/Cd36/Cmpk2/Irgm1/Prdx2/Pdcd4/Mapk3/Git1/Cps1/Ogt/Plcg2/Sirt2/Mgst1/Cyrib/Hadhb/Trim12a/Hnrnpa0/Pycard/Upf1/Plscr1	34
UBA	GO:0051788	response to misfolded protein		0.0129696	0.033393	0.018017	Vcp/Clu/Uggt1/Derl1/Cul3/Bag6	6
NZF	GO:0010038	response to metal ion		2.38609e-13	9.81876e-12	5.81094e-12	Fga/Casp6/Hcn1/Lgmn/Enpp1/Sod1/Cdh1/Alad/Mapt/Fn1/Gsn/Ass1/Serpina1b/Aco1/Cav1/Tnnt2/Slc12a2/Ncstn/Abat/Ppp1ca/Mapk1/Ppp3ca/Xdh/Serpina1e/Egfr/Hvcn1/Sec31a/Hnrnpd/Tfrc/Mapk3/Haao/Slc25a12/Slc25a24/Cpne3/Gphn/Plcg2/Fgb/Plcd1/Abcc2/Trf/Alg2/Nek7/Hrg/Iqgap1/Fbp1/Slc25a13/Clic4/Add1/Mapk9/Gsk3b/Atp12a/Rasal1	52
PUB	GO:0010038	response to metal ion		4.4596e-20	3.80659e-18	2.11848e-18	Fga/Ank3/Casp6/Daxx/Hcn1/Lgmn/Prnp/Enpp1/Cdh1/Alad/Mapt/Fn1/Gsn/Ncam1/Ass1/Serpina1b/Glud1/Aco1/Grin2a/Syt1/Syt2/Anxa5/Tnnt2/Gss/Slc12a2/Ncstn/Abat/Ppp1ca/Ppp3ca/Stim1/Anxa11/Xdh/Serpina1d/Serpina1e/Egfr/Aqp1/Sec31a/Hnrnpd/Ppp5c/Dlg4/Tfrc/Haao/Ahcyl1/Slc25a12/Slc25a24/Asph/Cpne3/Gphn/Cpne1/Plcg2/Cpne5/Fgb/Plcd1/Fgg/Abcc2/Trf/Park7/Alg2/Nek7/Hrg/Iqgap1/Tfr2/Slc25a13/Clic4/Add1/Abcc6/Gsk3b/Cpne6/At…	71
RBR	GO:0010038	response to metal ion		4.98518e-28	5.55848e-26	3.01929e-26	Fga/Ank3/Casp6/Syt3/Pgam2/Hcn1/Prnp/Enpp1/Sod1/Cdh1/Alad/Mapt/Fn1/App/Gsn/Ncam1/Ass1/Serpina1b/Glud1/Aco1/Camk2b/Grin2a/Syt1/Syt2/Anxa5/Hnrnpa1/Cav1/Gdi1/Gss/Slc12a2/Fus/Ncstn/Cpne2/Abat/Ppp1ca/Gabrb3/Mapk1/Ppp3ca/Slc30a3/Xdh/Serpina1d/Serpina1e/Egfr/Aqp1/Anxa7/Kcnma1/Hvcn1/Sec31a/Hnrnpd/Ppp5c/Cp/Dlg4/Nptx1/Mapk3/Slc25a23/Ahcyl1/Slc25a12/Asph/Cpne3/Gphn/Tigar/Plcg2/Cpne5/Fgb/Fgg/Abcc2/Dlg2/Aldob/…	87
UBA	GO:0010038	response to metal ion		2.28077e-21	1.33923e-19	7.22575e-20	Fga/Ank3/Casp6/Syt3/Hcn1/Prnp/Enpp1/Sod1/Cdh1/Alad/Mapt/Fn1/Gsn/Ncam1/Ass1/Serpina1b/Aco1/Camk2b/Grin2a/Syt1/Syt2/Slc12a2/Fus/Ncstn/Cpne2/Abat/Ppp1ca/Gabrb3/Mapk1/Ppp3ca/Stim1/Anxa11/Slc30a3/Xdh/Serpina1d/Serpina1e/Egfr/Aqp1/Kcnma1/Hvcn1/Sec31a/Hnrnpd/Ppp5c/Dlg4/Tfrc/Mapk3/Haao/Ahcyl1/Pef1/Slc25a12/Cpne4/Slc25a24/Asph/Cpne3/Gphn/Cpne1/Cpne5/Fgb/Plcd1/Fgg/Abcc2/Dlg2/Nlgn1/Alg2/Abcb6/Hrg/Iqgap1/Tfr…	80
PUB	GO:0046689	response to mercury ion		0.00802422	0.0235832	0.0131248	Fn1/Aqp1/Abcc2/Park7	4
RBR	GO:0046689	response to mercury ion		0.00150298	0.0051098	0.00277558	Pgam2/Fn1/Aqp1/Abcc2/Park7	5
PUB	GO:0009612	response to mechanical stimulus		0.00829694	0.024313	0.0135309	Kalrn/Got1/Dmd/Gsn/Nfkb1/Ptpn11/Fyn/Slc12a2/Slc1a3/Slc8a1/Aqp1/Ctnnb1/Jup/Cnn2/Cd36/Atp1a2/Atp1a1/Arhgdia/Bag3/Plec/Atp2b2/Gsk3b	22
RBR	GO:0009612	response to mechanical stimulus		0.00168636	0.00564402	0.00306575	Got1/Dmd/Gsn/Fyn/Mapk14/Cav1/Cacnb3/Slc12a2/Slc1a3/Slc8a1/Aqp1/Ctnnb1/Jup/Cd36/Dag1/Atp1a2/Phf24/Atp1a1/Abhd12/Arhgdia/Cntnap2/Bag3/Plec/Atp2b2/Gsk3b/Nos1	26
UBA	GO:0009612	response to mechanical stimulus		0.000478492	0.00196065	0.00105785	Kalrn/Got1/Dmd/Gsn/Ptpn11/Fyn/Csrp3/Cacnb3/Slc12a2/Slc1a3/Rac1/Slc8a1/Grin2b/Aqp1/Ctnnb1/Jup/Cnn2/Cd36/Shank3/Atp1a2/Atp1a1/Abhd12/Arhgdia/Cntnap2/Bag3/Plec/Atp2b2/Gsk3b/Nos1	29
NZF	GO:0009612	response to mechanical stimulus		0.0122229	0.0375484	0.0222219	Gsn/Cav1/Csrp3/Slc12a2/Slc1a3/Rac1/Slc8a1/Ctnnb1/Cnn2/Cd36/Dag1/Itga2/Atp1a2/Atp1a1/Abhd12/Arhgdia/Plec/Gsk3b	18
PUB	GO:0032026	response to magnesium ion		0.0186374	0.0479579	0.02669	Ank3/Enpp1/Plcg2/Abcc6	4
PUB	GO:0009416	response to light stimulus		0.000420868	0.00194786	0.00108404	Hyal2/Itgb1/Gpx1/Pcna/Cat/Pik3r1/Prkcd/Grin2a/Slc1a2/Nedd4/Cdk5/Slc1a3/Rpl26/Ppp1ca/Ppp1cb/Gnb1/Gnb5/Ppp1cc/Casp3/Nptn/Egfr/Aqp1/Ddb1/Cep250/Sdf4/Mme/Npm1/Atp1a3/Atp1a2/Arrb1/Nlgn3/Rdh13/Trim32/Cacnb4/Cpt1b/Cds2/Mfap4/Rdh11/Ruvbl2/Mecp2	40
RBR	GO:0009416	response to light stimulus		1.28871e-06	9.24827e-06	5.02354e-06	Ckap5/Hyal2/Rgs9/Impact/Itgb1/Gpx1/App/Pcna/Cat/Pik3r1/Grin2a/Grin1/Slc1a2/Nedd4/Cdk5/Slc1a3/Rpl26/Ppp1ca/Ppp1cb/Gnb1/Gnb5/Ppp1cc/Nptn/Rgs14/Pde1b/Egfr/Aqp1/Ddb1/Elane/Slc4a10/Brsk1/Cep250/Mme/Npm1/Atp1a3/Atp1a2/Ndrg4/Arrb1/Nlgn3/Trim32/Cacnb4/Neto1/Cpt1b/Cds2/Cntnap2/Ppid/Mfap4/Rdh11/Ruvbl2/Mapk9/Mecp2	51
UBA	GO:0009416	response to light stimulus		1.96244e-05	0.000116934	6.3091e-05	Syngap1/Hyal2/Rgs9/Itgb1/Gpx1/Pcna/Cat/Prkcd/Grin2a/Grin1/Slc1a2/Nedd4/Cdk5/Slc1a3/Rpl26/Ppp1ca/Ppp1cb/Gnb1/Gnb5/Ppp1cc/Nptn/Rgs14/Pde1b/Egfr/Aqp1/Ric8a/Ddb1/Slc4a10/Brsk1/Ei24/Sdf4/Mme/Npm1/Atp1a3/Atp1a2/Arrb1/Nlgn3/Rdh13/Trim32/Cacnb4/Neto1/Cpt1b/Cds2/Cntnap2/Ppid/Mfap4/Ube4b/Rdh11/Ruvbl2/Mecp2	50
NZF	GO:0009416	response to light stimulus		0.00265816	0.0103697	0.00613699	Itgb1/Gpx1/Pcna/Cat/Pik3r1/Prkcd/Nedd4/Cdk5/Slc1a3/Rpl26/Ppp1ca/Ppp1cb/Gnb1/Gnb5/Egfr/Ddb1/Cep250/Sdf4/Mme/Npm1/Atp1a2/Eif2s1/Arrb1/Rdh13/Cpt1b/Cds2/Ppid/Mfap4/Rdh11/Ruvbl2/Mapk9	31
RBR	GO:0009642	response to light intensity		0.0114224	0.029436	0.0159892	Rgs9/Gnb5/Cntnap2/Rdh11	4
UBA	GO:0009642	response to light intensity		0.00206016	0.00688129	0.00371275	Rgs9/Gnb5/Rdh13/Cntnap2/Rdh11	5
PUB	GO:0010288	response to lead ion		1.08627e-05	7.80527e-05	4.34386e-05	Mapt/Ncam1/Serpina1b/Ppp1ca/Serpina1d/Serpina1e/Ppp5c	7
RBR	GO:0010288	response to lead ion		2.11118e-05	0.000115036	6.24858e-05	Mapt/Ncam1/Serpina1b/Ppp1ca/Serpina1d/Serpina1e/Ppp5c	7
UBA	GO:0010288	response to lead ion		3.34094e-05	0.00018744	0.000101132	Mapt/Ncam1/Serpina1b/Ppp1ca/Serpina1d/Serpina1e/Ppp5c	7
NZF	GO:0010288	response to lead ion		0.00480954	0.0172419	0.0102041	Mapt/Serpina1b/Ppp1ca/Serpina1e	4
PUB	GO:1901654	response to ketone		0.00179864	0.00680611	0.0037878	Gnai1/Ube3a/Adh1/Mbp/Src/Prkce/Abcb4/Msn/Por/Akr1b3/Cbr1/Hnrnpk/Rock2/Aqp1/Acaca/Hnrnpd/Postn/Jak2/Larp1/Pck2/Hnrnpu/Park7/Golph3/Arpc2/Sphk2	25
RBR	GO:1901654	response to ketone		0.00165239	0.00553956	0.00300901	Gnai1/Ube3a/Adh1/Mbp/Src/Prkce/Abcb4/Por/Akr1b3/Cbr1/Cav1/Hnrnpk/Rock2/Adcy5/Aqp1/Acaca/Hnrnpd/Postn/Cdc5l/Larp1/Hnrnpu/Park7/Golph3/Arpc2/Dcps/Akap8/Sphk2	27
UBA	GO:1901654	response to ketone		0.00829346	0.0229052	0.0123583	Gnai1/Ube3a/Adh1/Mbp/Src/Prkce/Abcb4/Msn/Por/Akr1b3/Cbr1/Hnrnpk/Adcy5/Aqp1/Ugt3a1/Acaca/Hnrnpd/Postn/Cdc5l/Larp1/Pck2/Hnrnpu/Golph3/Arpc2/Akap8/Sphk2	26
NZF	GO:1901654	response to ketone		0.000380955	0.00206461	0.00122188	Gnai1/Ube3a/Adh1/Mbp/Prkce/Abcb4/Por/Akr1b3/Cbr1/Cav1/Hnrnpk/Rock2/Wbp2/Acaca/Hnrnpd/Hsd3b4/Postn/Larp1/Pck2/Hnrnpu/Golph3/Arpc2/Sphk2	23
PUB	GO:0014072	response to isoquinoline alkaloid		0.00157648	0.00602654	0.00335394	Prkce/Prkcg/Ppp5c/Ppp2r2a/Ppp1r9b/Mecp2	6
RBR	GO:0014072	response to isoquinoline alkaloid		5.06999e-05	0.000252493	0.000137151	Ada/Gpi1/Prkce/Grin1/Ppp5c/Ppp2r2a/Ppp1r9b/Mecp2	8
UBA	GO:0014072	response to isoquinoline alkaloid		0.000622438	0.00245565	0.00132493	Prkce/Grin1/Prkcg/Ppp5c/Ppp2r2a/Ppp1r9b/Mecp2	7
PUB	GO:0002931	response to ischemia		0.00553473	0.0174604	0.00971724	Hk2/Camk2a/Hk1/Rock2/Pik3cb/Slc8a2/Mlycd/Hyou1	8
RBR	GO:0002931	response to ischemia		0.00281066	0.0088003	0.0047802	Hk2/Camk2a/Hk1/Cav1/Rock2/Tigar/Slc8a2/Mlycd/Hyou1	9
UBA	GO:0002931	response to ischemia		0.0148896	0.0372732	0.0201105	Hk2/Camk2a/Hk1/Abraxas2/Slc8a2/Mlycd/Hyou1/Uchl1	8
PUB	GO:0010039	response to iron ion		0.000609574	0.00264119	0.0014699	Casp6/Aco1/Abat/Tfrc/Trf/Hrg/Tfr2	7
UBA	GO:0010039	response to iron ion		0.00831676	0.0229052	0.0123583	Casp6/Aco1/Abat/Tfrc/Hrg/Tfr2	6
NZF	GO:0010039	response to iron ion		0.00109766	0.00501079	0.00296549	Casp6/Aco1/Abat/Tfrc/Trf/Hrg	6
PUB	GO:0098760	response to interleukin-7		4.0703e-08	5.31005e-07	2.9552e-07	Hnrnph1/P4hb/Eno1/Lsp1/Pdia3/Crkl/Atp5b/Ybx1/Hspd1/Stip1	10
RBR	GO:0098760	response to interleukin-7		1.06185e-07	9.61442e-07	5.22243e-07	Hnrnph1/P4hb/Eno1/Pdia3/Crkl/Hdgf/Rad23b/Atp5b/Ybx1/Hspd1	10
UBA	GO:0098760	response to interleukin-7		2.06047e-07	1.91424e-06	1.03282e-06	Hnrnph1/P4hb/Eno1/Lsp1/Pdia3/Crkl/Atp5b/Ybx1/Hspd1/Stip1	10
NZF	GO:0098760	response to interleukin-7		0.000232319	0.0013657	0.000808251	Hnrnph1/P4hb/Pdia3/Crkl/Atp5b/Ybx1	6
PUB	GO:0070670	response to interleukin-4		7.49492e-06	5.67155e-05	3.15638e-05	Coro1a/Tuba1b/Alad/Hsp90ab1/Rplp0/Fasn/Hspa5/Impdh2/Rps2/Rpl3/Mrc1	11
RBR	GO:0070670	response to interleukin-4		1.95173e-05	0.00010791	5.86151e-05	Coro1a/Tuba1b/Alad/Hsp90ab1/Rplp0/Fasn/Hspa5/Rps2/Rpl3/Parp14/Mrc1	11
UBA	GO:0070670	response to interleukin-4		0.000209325	0.000951876	0.000513579	Coro1a/Tuba1b/Alad/Hsp90ab1/Rplp0/Fasn/Hspa5/Rps2/Rpl3/Mrc1	10
NZF	GO:0070670	response to interleukin-4		0.000316954	0.00177624	0.00105121	Coro1a/Alad/Hsp90ab1/Rplp0/Fasn/Hspa5/Rps2/Rpl3	8
PUB	GO:0070555	response to interleukin-1		0.00881632	0.0255592	0.0142245	Hyal2/Src/Anxa1/Fn1/Cfl1/Prkca/Nfkb1/Usp10/Sirpa/Mylk3/Rc3h1/Prkci/Upf1/Tollip	14
RBR	GO:0070555	response to interleukin-1		0.0198489	0.048112	0.0261338	Hyal2/Src/Anxa1/Fn1/App/Cfl1/Usp10/Sirpa/Rc3h1/Cd47/Mapk3/Upf1/Tollip/Plcb1	14
UBA	GO:0070555	response to interleukin-1		0.00304289	0.00965044	0.00520683	Hyal2/Src/Anxa1/Fn1/Cfl1/Prkca/Myd88/Usp10/Dab2ip/Mylk3/Rc3h1/Cd47/Prkci/Mapk3/Upf1/Tollip/Plcb1	17
PUB	GO:0034341	response to interferon-gamma		5.21025e-06	4.14531e-05	2.30698e-05	Gsn/Gapdh/Rpl13a/Vim/Casp1/Cdc42/Was/Sirpa/Stxbp3/Cdc37/Kif5b/Mrc1/Jak2/Zyx/Syncrip/Flnb/Dapk1/Parp9/Gbp5/Eprs/Rab11fip5/Actr3/Dnaja3/Myo18a/Myo1c/Gbp2	26
RBR	GO:0034341	response to interferon-gamma		1.00772e-07	9.2211e-07	5.00878e-07	Nmi/Gsn/Gapdh/Rpl13a/Vim/Aqp4/Cdc42/Actr2/Actg1/Sirpa/Parp14/Stxbp3/Cdc37/Cd47/Kif5b/Mrc1/Syncrip/Flnb/Dapk1/Vps26b/Shfl/Parp9/Eprs/Rab11fip5/Hpx/Actr3/Dnaja3/Kynu/Cdc42ep4/Myo18a/Myo1c	31
UBA	GO:0034341	response to interferon-gamma		1.3133e-05	8.19695e-05	4.42261e-05	Dapk3/Gsn/Gapdh/Rpl13a/Vim/Casp1/Aqp4/Cdc42/Actr2/Stx4a/Stxbp3/Cdc37/Cd47/Kif5b/Mrc1/Syncrip/Flnb/Dapk1/Shfl/Parp9/Eprs/Rab11fip5/Actr3/Dnaja3/Cdc42ep4/Myo18a/Myo1c/Gbp2	28
NZF	GO:0034341	response to interferon-gamma		1.12187e-05	0.000100359	5.93942e-05	Nmi/Gsn/Gapdh/Vim/Casp1/Cdc42/Actr2/Pde12/Irgm1/Stxbp3/Cdc37/Kif5b/Syncrip/Flnb/Vps26b/Shfl/Eprs/Actr3/Dnaja3/Ifitm3/Myo18a/Myo1c	22
PUB	GO:0032868	response to insulin		1.54632e-09	2.58803e-08	1.44031e-08	Dennd4c/Osbpl8/Atp2b1/Pip4k2a/Src/Enpp1/Gnai2/Lpl/Slc2a1/Prkca/Pik3r1/Marcks/Prkcd/Ahsg/Ptpn11/Pkm/Opa1/Rab10/Hnrnpk/Ywhag/Ybx1/Prkcb/Slc27a1/Stxbp3/Gpam/Prkci/Sorbs1/Mars1/Sort1/Slc39a14/Cyfip1/Mfn2/Pip4k2b/Pck2/Hadha/Tns2/Eprs/Appl2/Appl1/Epm2aip1/Slc27a4/Pip4k2c/Snx5/Myo1c/Gsk3b/Uso1	46
RBR	GO:0032868	response to insulin		9.42584e-08	8.67783e-07	4.71368e-07	Osbpl8/Atp2b1/Eif6/Pip4k2a/Src/Enpp1/Gnai2/Slc2a1/Pik3r1/Ahsg/Mapk14/Pkm/Gck/Opa1/Hnrnpk/Ywhag/Ybx1/Prkcb/Prkcq/Trim72/Slc27a1/Stxbp3/Gpam/Sorbs1/Mars1/Sort1/Slc39a14/Cyfip1/Mfn2/Pip4k2b/Hadha/Eprs/Ogt/Appl2/Appl1/Epm2aip1/Slc27a4/Pip4k2c/Snx5/Ndel1/Pdk2/Myo1c/Gsk3b/Plcb1/Uso1	45
UBA	GO:0032868	response to insulin		1.69669e-09	2.2068e-08	1.19066e-08	Osbpl8/Atp2b1/Pip4k2a/Src/Enpp1/Gnai2/Slc2a1/Prkca/Marcks/Prkcd/Ahsg/Ptpn11/Csrp3/Pkm/Opa1/Rab10/Hnrnpk/Ywhag/Ybx1/Prkcb/Prkcq/Sco1/Slc27a1/Stxbp3/Gpam/Prkci/Sorbs1/Mars1/Sort1/Slc39a14/Cyfip1/Mfn2/Pip4k2b/Pck2/Hadha/Eprs/Ogt/Lmbrd1/Appl2/Appl1/Epm2aip1/Slc27a4/Pip4k2c/Myo5a/Snx5/Baiap2l1/Ndel1/Myo1c/Gsk3b/Plcb1/Uso1	51
NZF	GO:0032868	response to insulin		1.71701e-08	2.94395e-07	1.74229e-07	Osbpl8/Atp2b1/Socs3/Pip4k2a/Enpp1/Gnai2/Pik3r1/Marcks/Prkcd/Csrp3/Opa1/Rab10/Hnrnpk/Ywhag/Ybx1/Prkcb/Slc27a1/Stxbp3/Gpam/Prkci/Mars1/Sort1/Cyfip1/Pip4k2b/Pck2/Hadha/Eprs/Ogt/Appl1/Slc27a4/Pip4k2c/Snx5/Ndel1/Pdk2/Scly/Myo1c/Gsk3b/Uso1	38
RBR	GO:0036296	response to increased oxygen levels		0.0033243	0.0102225	0.00555272	Sod2/Cav1/Atp6v1a/Atp6v0d1/Atg7	5
PUB	GO:0001666	response to hypoxia		5.88348e-07	5.99894e-06	3.33859e-06	Ptgis/Hmox2/P4hb/Atp1b1/Prkce/Eno1/Eno1b/Cryab/Cat/Dpp4/Casp1/Ucp3/Abat/Gnb1/Prkcb/Rock2/Slc8a1/Aqp1/Epha4/Npepps/Birc2/Cr1l/Camk2d/Tm9sf4/Pik3cb/Acaa2/Aqp3/Sirt2/Cbs/Pdk3/Camk2g/Rtn4/Hyou1/Limd1/Acot2/Pygm/Mecp2	37
RBR	GO:0001666	response to hypoxia		1.49697e-09	1.90153e-08	1.03289e-08	Hmox2/Ada/Mb/P4hb/Pgk1/Itpr1/Atp1b1/Prkce/Eno1/Eno1b/Cryab/Cat/Dpp4/Map2k1/Cav1/Abat/Gnb1/Prkcb/Rock2/Slc8a1/Aqp1/Epha4/Kcnma1/Npepps/Cr1l/Camk2d/Pdk1/Acaa2/Tigar/Ogt/Aqp3/Sirt2/Cbs/Egln1/Pdk3/Camk2g/Rtn4/Ddah1/Fam162a/Hyou1/Limd1/Acot2/Pygm/Ak4/Mecp2	45
UBA	GO:0001666	response to hypoxia		1.05425e-07	1.0334e-06	5.57567e-07	Ptgis/Hmox2/P4hb/Atp1b1/Prkce/Eno1/Eno1b/Cryab/Cat/Dpp4/Casp1/Map2k1/Ucp3/Abat/Gnb1/Prkcb/Slc8a1/Grin2b/Aqp1/Epha4/Kcnma1/Npepps/Birc2/Cr1l/Camk2d/Tm9sf4/Acaa2/Ogt/Aqp3/Sirt2/Cbs/Pdk3/Camk2g/Rtn4/Fam162a/Hyou1/Higd1a/Limd1/Acot2/Tbl2/Pygm/Ak4/Mecp2	43
NZF	GO:0001666	response to hypoxia		5.02015e-06	4.95224e-05	2.93083e-05	Ptgis/Mb/P4hb/Atp1b1/Prkce/Cryab/Cat/Dpp4/Casp1/Map2k1/Cav1/Ucp3/Abat/Gnb1/Prkcb/Rock2/Slc8a1/Npepps/Birc2/Pdk1/Acaa2/Ogt/Sirt2/Cbs/Egln1/Pdk3/Fam162a/Limd1/Acot2/Pygm	30
PUB	GO:0033194	response to hydroperoxide		0.000813784	0.00341938	0.00190299	Gpx1/Prkcd/Cd36/Oxr1/Jak2/Dapk1	6
RBR	GO:0033194	response to hydroperoxide		0.00841986	0.0226524	0.0123045	Gpx1/Cd36/Oxr1/Dapk1/Mgst1	5
UBA	GO:0033194	response to hydroperoxide		0.00199062	0.00671833	0.00362483	Gpx1/Prkcd/Cd36/Oxr1/Dapk1/Mgst1	6
NZF	GO:0033194	response to hydroperoxide		0.013365	0.0403118	0.0238573	Gpx1/Prkcd/Cd36/Mgst1	4
PUB	GO:0042542	response to hydrogen peroxide		0.000158994	0.000827604	0.000460586	Casp6/Capn1/Slc4a1/Src/Anxa1/Gpx1/Cfl1/Cryab/Cat/Prkcd/Fyn/Akr1b3/Rps3/Rack1/Casp3/Sirpa/Aqp1/Hsph1/Pycr1/Park7/Trap1	21
RBR	GO:0042542	response to hydrogen peroxide		1.87831e-08	1.9737e-07	1.07209e-07	Endog/Casp6/Kpna4/Capn1/Impact/Mb/Slc4a1/Src/Sod1/Sod2/Anxa1/Txn1/Gpx1/Cfl1/Prdx3/Cryab/Cat/Fyn/Akr1b3/Rps3/Rack1/Sirpa/Aqp1/Hsph1/Crk/Pycr1/Glrx2/Park7/Trap1/Ptk2b	30
UBA	GO:0042542	response to hydrogen peroxide		0.000241074	0.00107207	0.000578428	Endog/Casp6/Capn1/Slc4a1/Src/Sod1/Sod2/Anxa1/Gpx1/Cfl1/Prdx3/Cryab/Cat/Prkcd/Fyn/Akr1b3/Rps3/Rack1/Aqp1/Hsph1/Pycr1/Trap1/Ptk2b	23
NZF	GO:0042542	response to hydrogen peroxide		6.1156e-05	0.000438209	0.000259341	Endog/Casp6/Capn1/Mb/Slc4a1/Sod1/Sod2/Gpx1/Cfl1/Prdx3/Cryab/Cat/Prkcd/Akr1b3/Rps3/Rack1/Hsph1/Pycr1/Trap1	19
PUB	GO:0009746	response to hexose		0.00031461	0.00150143	0.000835591	Rab11fip2/Casp6/Gpx1/Pfkl/Prkce/Ppp3cb/Ppp3ca/Rack1/Casp3/Pla2g6/Smarca4/Gpam/Kif5b/Brsk2/Slc39a14/C2cd2l/Pck2/Arrb1/Zbtb20/Rab11fip5/Gys2/Gckr/Lrp1/Pdk3/Eif2b1/Oxct1/Aacs/Atg7	28
RBR	GO:0009746	response to hexose		0.000323409	0.00132827	0.000721498	Rab11fip2/Casp6/Prkaca/Gpx1/Pfkl/Glul/Prkce/Ppp3cb/Gck/Aqp4/Tra2b/Ppp3ca/Rack1/Adcy5/Pla2g6/Gpam/Kif5b/Brsk2/Slc39a14/C2cd2l/Arrb1/Ogt/Zbtb20/Rab11fip5/Gys2/Gckr/Lrp1/Pdk3/Oxct1/Atg7	30
UBA	GO:0009746	response to hexose		2.63437e-06	1.9196e-05	1.03571e-05	Ildr2/Rab11fip2/Casp6/Prkaca/Gpx1/Pfkl/Prkce/Ppp3cb/Aqp4/Tra2b/Rac1/Ppp3ca/Rack1/Stx4a/Adcy5/Pla2g6/Smarca4/Tbc1d1/Gpam/Kif5b/Brsk2/Slc39a14/Trpm4/C2cd2l/Pck2/Arrb1/Ogt/Zbtb20/Rab11fip5/Gys2/Gckr/Lrp1/Pdk3/Eif2b1/Oxct1/Aacs/Atg7	37
NZF	GO:0009746	response to hexose		0.000284862	0.00162163	0.000959713	Casp6/Prkaca/Gpx1/Pfkl/Icam1/Glul/Prkce/Ppp3cb/Tra2b/Rac1/Ppp3ca/Rack1/Tbc1d1/Gpam/Kif5b/Brsk2/Pck2/Arrb1/Ogt/Gys2/Gckr/Lrp1/Pdk3/Cltrn	24
PUB	GO:0035728	response to hepatocyte growth factor		0.000813784	0.00341938	0.00190299	Lgmn/Vil1/Appl2/Appl1/Sirt2/Gsk3b	6
RBR	GO:0035728	response to hepatocyte growth factor		0.00138343	0.00477069	0.00259137	Vil1/Crk/Appl2/Appl1/Sirt2/Gsk3b	6
UBA	GO:0035728	response to hepatocyte growth factor		0.011262	0.0293463	0.0158336	Vil1/Appl2/Appl1/Sirt2/Gsk3b	5
NZF	GO:0035728	response to hepatocyte growth factor		0.00199848	0.00826509	0.00489144	Lgmn/Vil1/Appl1/Sirt2/Gsk3b	5
PUB	GO:0009408	response to heat		0.000203678	0.00103046	0.000573483	Casq1/Daxx/Dhx9/Hsp90aa1/Mapt/Hsp90ab1/Ywhae/Dnaja1/Gclc/Vcp/Scn2b/Rasa3/Tgfb1i1/Eif2b1/Dnaja3/Chordc1/Bag3/Dnaja2	18
RBR	GO:0009408	response to heat		2.05193e-06	1.41035e-05	7.66084e-06	Tpr/Casq1/Dhx9/Prkaca/Hsp90aa1/Sod1/Mapt/Hsp90ab1/Hspb1/Ywhae/Dnaja1/Vcp/Scn2b/Rasa3/Tgfb1i1/Myof/Scara5/Dnaja3/Cntnap2/Chordc1/Bag3/Dnaja2/Nos1	23
UBA	GO:0009408	response to heat		1.88981e-06	1.4128e-05	7.62267e-06	Tpr/Casq1/Dhx9/Prkaca/Hsp90aa1/Sod1/Mapt/Hsp90ab1/Hspb1/Ywhae/Dnaja1/Gclc/Vcp/Rasa3/Rbbp7/Tgfb1i1/Eif2b1/Dnaja3/Cntnap2/Chordc1/Htra2/Bag3/Dnaja2/Nos1	24
NZF	GO:0009408	response to heat		2.45884e-06	2.60393e-05	1.54106e-05	Casq1/Dhx9/Prkaca/Hsp90aa1/Sod1/Mapt/Hsp90ab1/Hspb1/Ywhae/Dnaja1/Gclc/Vcp/Rasa3/Tgfb1i1/Myof/Eif2s1/Dnaja3/Chordc1/Dnaja2	19
PUB	GO:0060416	response to growth hormone		0.00278721	0.0097847	0.00544547	Pik3r1/Stat3/Jak2/Pxn/Cacybp/Adrm1	6
PUB	GO:0009749	response to glucose		0.00055583	0.00248957	0.00138552	Rab11fip2/Casp6/Gpx1/Pfkl/Prkce/Ppp3cb/Ppp3ca/Rack1/Casp3/Pla2g6/Smarca4/Gpam/Kif5b/Brsk2/Slc39a14/C2cd2l/Pck2/Arrb1/Zbtb20/Rab11fip5/Gys2/Lrp1/Pdk3/Eif2b1/Oxct1/Aacs/Atg7	27
RBR	GO:0009749	response to glucose		0.000548384	0.00211249	0.00114747	Rab11fip2/Casp6/Prkaca/Gpx1/Pfkl/Glul/Prkce/Ppp3cb/Gck/Aqp4/Tra2b/Ppp3ca/Rack1/Adcy5/Pla2g6/Gpam/Kif5b/Brsk2/Slc39a14/C2cd2l/Arrb1/Ogt/Zbtb20/Rab11fip5/Gys2/Lrp1/Pdk3/Oxct1/Atg7	29
UBA	GO:0009749	response to glucose		4.74029e-06	3.27649e-05	1.76781e-05	Ildr2/Rab11fip2/Casp6/Prkaca/Gpx1/Pfkl/Prkce/Ppp3cb/Aqp4/Tra2b/Rac1/Ppp3ca/Rack1/Stx4a/Adcy5/Pla2g6/Smarca4/Tbc1d1/Gpam/Kif5b/Brsk2/Slc39a14/Trpm4/C2cd2l/Pck2/Arrb1/Ogt/Zbtb20/Rab11fip5/Gys2/Lrp1/Pdk3/Eif2b1/Oxct1/Aacs/Atg7	36
NZF	GO:0009749	response to glucose		0.000554875	0.00285669	0.00169064	Casp6/Prkaca/Gpx1/Pfkl/Icam1/Glul/Prkce/Ppp3cb/Tra2b/Rac1/Ppp3ca/Rack1/Tbc1d1/Gpam/Kif5b/Brsk2/Pck2/Arrb1/Ogt/Gys2/Lrp1/Pdk3/Cltrn	23
PUB	GO:0009991	response to extracellular stimulus		6.05938e-05	0.000352187	0.000196002	Acacb/Prkag1/Ldha/Enpp1/Cfh/Alb/Alad/Mapt/Lpl/Slc2a1/Hspa5/Pdia3/Serpinc1/Ldlr/Slc1a2/Slc16a1/Adsl/Dsc2/Prkcg/Eif2ak2/Asns/Pik3c2a/Postn/Tfrc/Mars1/Brsk2/Eif4g1/Bckdhb/Pik3c3/Larp1/Mybbp1a/Pck2/Lars/Kank2/Clic5/Bcas3/Dpyd/Appl2/Hnrnpl/Suox/Aqp3/Seh1l/Sirt2/Slc27a4/Cbs/Eif2b1/Aacs/Atg7/Slc38a3/Plec/Prkab1	51
RBR	GO:0009991	response to extracellular stimulus		8.21209e-08	7.67779e-07	4.17047e-07	Slc25a25/Acacb/Impact/Ada/Ldha/Enpp1/Cfh/Alb/Apoe/Sod1/Sod2/Alad/Mapt/Glul/Slc2a1/Hspa5/Pdia3/Serpinc1/Ldlr/Slc1a2/Acadm/Mapk14/Ahcyl/Ahcy/Gck/Slc16a1/Adsl/Dsc2/Mapk1/Brsk1/Asns/Pik3c2a/Cntn2/Postn/Mapk3/Mars1/Brsk2/Eif4g1/Bckdhb/Larp1/Mybbp1a/Atg4b/Lars/Kank2/Clic5/Bcas3/Dpyd/Gas2l1/Appl2/Hnrnpl/Suox/Aqp3/Sgip1/Sirt2/Slc27a4/Cbs/Cntnap2/Snw1/Kynu/Atg7/Dcps/Slc38a3/Pdk2/Plec	64
UBA	GO:0009991	response to extracellular stimulus		3.11463e-05	0.000177878	9.59728e-05	Gcn1/Acacb/Prkag1/Comt/Ldha/Enpp1/Cfh/Alb/Sod1/Sod2/Alad/Mapt/Slc2a1/Hspa5/Pdia3/Serpinc1/Ldlr/Slc1a2/Acadm/Slc16a1/Adsl/Dsc2/Mapk1/Prkcg/Eif2ak2/Brsk1/Asns/Pik3c2a/Cntn2/Postn/Tfrc/Mapk3/Mars1/Brsk2/Larp1/Mybbp1a/Pck2/Lars/Kank2/Clic5/Dpyd/Gas2l1/Appl2/Hnrnpl/Suox/Aqp3/Sgip1/Sirt2/Slc27a4/Cbs/Eif2b1/Cntnap2/Aacs/Atg7/Slc38a3/Higd1a/Plec/Prkab1/Tbl2	59
NZF	GO:0009991	response to extracellular stimulus		6.06101e-05	0.00043538	0.000257666	Prkag1/Comt/Ldha/Enpp1/Alb/Sod1/Sod2/Alad/Mapt/Glul/Hspa5/Pdia3/Acadm/Ahcyl/Ahcy/Slc16a1/Adsl/Mapk1/Asns/Pik3c2a/Postn/Tfrc/Mapk3/Trim24/Mars1/Brsk2/Bckdhb/Larp1/Eif2s1/Mybbp1a/Pck2/Lars/Kank2/Clic5/Bcas3/Dpyd/Hnrnpl/Sirt2/Slc27a4/Cbs/Snw1/Pdk2/Plec	43
PUB	GO:0045472	response to ether		0.000589074	0.00258233	0.00143714	Abcb4/Hnrnpd/Larp1/Golph3/Arpc2	5
RBR	GO:0045472	response to ether		7.81272e-05	0.000368944	0.000200406	Abcb4/Hnrnpd/Larp1/Golph3/Arpc2/Plcb1	6
UBA	GO:0045472	response to ether		0.000115936	0.000562746	0.000303626	Abcb4/Hnrnpd/Larp1/Golph3/Arpc2/Plcb1	6
NZF	GO:0045472	response to ether		0.000198393	0.00119805	0.000709032	Abcb4/Hnrnpd/Larp1/Golph3/Arpc2	5
PUB	GO:0045471	response to ethanol		0.000547593	0.0024619	0.00137012	Eef1b2/Adh1/Got2/Alad/Prkce/Prkca/Aldh1a1/Grin2a/Fyn/Aldh2/Abat/G6pdx/Sdf4/Gk/Aacs	15
RBR	GO:0045471	response to ethanol		0.000519341	0.00202392	0.00109936	Eef1b2/Adh1/Got2/Sod1/Alad/Prkce/Aldh1a1/Grin2a/Grin1/Fyn/Aldh2/Abat/Usp46/G6pdx/Eps8/Gk	16
UBA	GO:0045471	response to ethanol		0.000119392	0.000577914	0.00031181	Eef1b2/Adh1/Sod1/Alad/Prkce/Prkca/Grin2a/Grin1/Fyn/Aldh2/Abat/Usp46/G6pdx/Grin2b/Eps8/Sdf4/Gk/Aacs	18
RBR	GO:0071871	response to epinephrine		0.00550561	0.0158609	0.00861542	Pde4d/Atp2b4/Sirt2/Nos1	4
UBA	GO:0071871	response to epinephrine		0.00708028	0.0198248	0.0106963	Pde4d/Atp2b4/Sirt2/Nos1	4
PUB	GO:0070849	response to epidermal growth factor		7.89552e-05	0.000444216	0.000247219	Ncl/Eef1a1/Cfl1/Ptpn11/Dab2/Vil1/Git1/Mars1/Arpc2/Dusp3/Iqgap1	11
RBR	GO:0070849	response to epidermal growth factor		1.12956e-06	8.20396e-06	4.45628e-06	Tpr/Ncl/Eef1a1/Cfl1/Mapk1/Dab2/Vil1/Mapk3/Git1/Mars1/Snx6/Arpc2/Dusp3/Iqgap1	14
UBA	GO:0070849	response to epidermal growth factor		4.07756e-07	3.5586e-06	1.92002e-06	Tpr/Ncl/Eef1a1/Cfl1/Ptpn11/Mapk1/Dab2/Dab2ip/Vil1/Mapk3/Git1/Mars1/Arpc2/Dusp3/Iqgap1	15
NZF	GO:0070849	response to epidermal growth factor		1.63136e-07	2.20915e-06	1.30742e-06	Ncl/Eef1a1/Cfl1/Mapk1/Dab2/Vil1/Mapk3/Git1/Mars1/Snx6/Arpc2/Dusp3/Iqgap1	13
PUB	GO:0034976	response to endoplasmic reticulum stress		7.16411e-10	1.27397e-08	7.09004e-09	Pdia2/Sec16a/Pdia4/Hsp90b1/P4hb/Calr/Hspa5/Pik3r1/Marcks/Pdia3/Canx/Opa1/Nploc4/Psmc6/Casp3/Pla2g6/Vcp/Eif2ak2/Clu/Faf2/Ermp1/Niban1/Trim25/Atp2a3/Brsk2/Eif4g1/Uggt1/Ufl1/Os9/Ero1a/Atp2a1/Lpcat3/Dnajc3/Pdia6/Gorasp2/Park7/Selenos/Ccdc47/Erp44/H13/Dnajc10/Hyou1/Usp14/Gsk3b/Aifm1/Bag6/Ern2/Sel1l	48
RBR	GO:0034976	response to endoplasmic reticulum stress		6.45448e-09	7.38829e-08	4.01322e-08	Sec16a/Nccrp1/Flot1/Cops5/Hsp90b1/P4hb/Itpr1/App/Calr/Hspa5/Pik3r1/Rasgrf1/Pdia3/Canx/Cav1/Opa1/Ube2k/Psmc6/Rasgrf2/Pla2g6/Vcp/Clu/Faf2/Niban1/Atp2a3/Brsk2/Eif4g1/Uggt1/Fbxo2/Sgta/Os9/Atp2a1/Tmx1/Sgtb/Uba5/Dnajc3/Pdia6/Ubxn1/Park7/Ubxn6/Erp44/H13/Dnajc10/Hyou1/Dnajb2/Tmed2/Gsk3b/Aifm1/Sel1l	49
UBA	GO:0034976	response to endoplasmic reticulum stress		5.88431e-08	6.02171e-07	3.24897e-07	Sec16a/Nccrp1/Hsp90b1/P4hb/Calr/Hspa5/Marcks/Rasgrf1/Pdia3/Canx/Opa1/Psmc6/Rasgrf2/Pla2g6/Vcp/Eif2ak2/Clu/Faf2/Stt3b/Dab2ip/Ermp1/Niban1/Trim25/Atp2a3/Brsk2/Uggt1/Ecpas/Tmtc3/Ufl1/Os9/Atp2a1/Tmx1/Lpcat3/Dnajc3/Pdia6/Derl1/Gorasp2/Selenos/H13/Dnajc10/Ube4b/Hyou1/Dnajb2/Tbl2/Gsk3b/Aifm1/Bag6/Ern2/Sel1l	49
NZF	GO:0034976	response to endoplasmic reticulum stress		5.92566e-05	0.000427256	0.000252859	Nccrp1/Agr2/P4hb/Hspa5/Pik3r1/Marcks/Pdia3/Canx/Cav1/Opa1/Psmc6/Vcp/Niban1/Trim25/Atp2a3/Brsk2/Uggt1/Eif2s1/Os9/Atp2a1/Tmx1/Pdia6/Ubxn1/Erp44/Dnajc10/Herpud1/Dnajb2/Gsk3b/Aifm1/Bag6/Sel1l	31
PUB	GO:0043331	response to dsRNA		0.0162806	0.0430236	0.0239439	Dhx9/Slc3a2/Nfkb1/Sting1/Zc3hav1/Npm1/Ddx58/Rftn2/Ddx1/Ddx21	10
UBA	GO:0043331	response to dsRNA		0.0197259	0.0473047	0.0255229	Dhx9/Slc3a2/Mapk1/Sting1/Zc3hav1/Npm1/Mapk3/Rftn1/Ddx58/Ddx1/Ddx21	11
NZF	GO:0043331	response to dsRNA		0.0105389	0.0334332	0.0197864	Dhx9/Cav1/Mapk1/Sting1/Pde12/Zc3hav1/Npm1/Mapk3/Ddx1	9
PUB	GO:1903350	response to dopamine		0.0027377	0.00963923	0.00536451	Gnao1/Gnaq/Tgm2/Dnm2/Ncstn/Gnb5/Slc9a3r1/Flna/Gnai3/Vps35/Palm	11
RBR	GO:1903350	response to dopamine		6.61848e-08	6.30536e-07	3.42499e-07	Rgs9/Gnaz/Gnao1/Gna11/Gnaq/Tgm2/Gna14/Dnm2/Ncstn/Gnb5/Mapk1/Slc9a3r1/Adcy5/Mapk3/Flna/Gnal/Gnai3/Vps35/Palm	19
UBA	GO:1903350	response to dopamine		2.13708e-05	0.000126345	6.81684e-05	Rgs9/Gnaz/Gnao1/Gnaq/Tgm2/Dnm2/Ncstn/Gnb5/Mapk1/Adcy5/Alk/Mapk3/Flna/Gnai3/Vps35/Palm	16
NZF	GO:1903350	response to dopamine		1.08619e-07	1.53371e-06	9.07681e-07	Gnaz/Gnao1/Gna11/Gnaq/Tgm2/Gna14/Dnm2/Ncstn/Gnb5/Mapk1/Alk/Mapk3/Flna/Gnal/Gnai3/Vps35	16
RBR	GO:0002021	response to dietary excess		0.000860304	0.00314515	0.0017084	Slc25a25/Enpp1/Cfh/Apoe/Mapk14/Cntn2/Clic5/Appl2/Sgip1/Cntnap2	10
PUB	GO:0036293	response to decreased oxygen levels		1.01618e-05	7.42257e-05	4.13088e-05	Ptgis/Hmox2/P4hb/Atp1b1/Prkce/Eno1/Eno1b/Cryab/Cat/Dpp4/Casp1/Ucp3/Abat/Gnb1/Prkcb/Rock2/Slc8a1/Aqp1/Epha4/Npepps/Birc2/Cr1l/Camk2d/Tm9sf4/Pik3cb/Acaa2/Aqp3/Sirt2/Cbs/Pdk3/Camk2g/Rtn4/Hyou1/Limd1/Acot2/Pygm/Mecp2	37
RBR	GO:0036293	response to decreased oxygen levels		6.4869e-08	6.19962e-07	3.36755e-07	Hmox2/Ada/Mb/P4hb/Pgk1/Itpr1/Atp1b1/Prkce/Eno1/Eno1b/Cryab/Cat/Dpp4/Map2k1/Cav1/Abat/Gnb1/Prkcb/Rock2/Slc8a1/Aqp1/Epha4/Kcnma1/Npepps/Cr1l/Camk2d/Pdk1/Acaa2/Tigar/Ogt/Aqp3/Sirt2/Cbs/Egln1/Pdk3/Camk2g/Rtn4/Ddah1/Fam162a/Hyou1/Limd1/Acot2/Pygm/Ak4/Mecp2	45
UBA	GO:0036293	response to decreased oxygen levels		2.92037e-06	2.09023e-05	1.12777e-05	Ptgis/Hmox2/P4hb/Atp1b1/Prkce/Eno1/Eno1b/Cryab/Cat/Dpp4/Casp1/Map2k1/Ucp3/Abat/Gnb1/Prkcb/Slc8a1/Grin2b/Aqp1/Epha4/Kcnma1/Npepps/Birc2/Cr1l/Camk2d/Tm9sf4/Acaa2/Ogt/Aqp3/Sirt2/Cbs/Pdk3/Camk2g/Rtn4/Fam162a/Hyou1/Higd1a/Limd1/Acot2/Tbl2/Pygm/Ak4/Mecp2	43
NZF	GO:0036293	response to decreased oxygen levels		5.02884e-05	0.000370475	0.000219255	Ptgis/Mb/P4hb/Atp1b1/Prkce/Cryab/Cat/Dpp4/Casp1/Map2k1/Cav1/Ucp3/Abat/Gnb1/Prkcb/Rock2/Slc8a1/Npepps/Birc2/Pdk1/Acaa2/Ogt/Sirt2/Cbs/Egln1/Pdk3/Fam162a/Limd1/Acot2/Pygm	30
PUB	GO:0009409	response to cold		0.0192696	0.0492877	0.02743	Acadvl/Ucp3/Slc27a1/Plin1/Appl2/Ces1d/Acot11/Dnajc3	8
RBR	GO:0009409	response to cold		0.0117378	0.0300483	0.0163218	Prkaca/Acadm/Acadvl/Acadl/Cdh8/Slc27a1/Plin1/Appl2/Dnajc3	9
UBA	GO:0009409	response to cold		0.000510863	0.00208622	0.00112561	Prkaca/Acadm/Acadvl/Lipe/Ucp3/Cdh8/Abraxas2/Slc27a1/Plin1/Appl2/Acot11/Dnajc3	12
NZF	GO:0009409	response to cold		0.00510226	0.0181445	0.0107383	Prkaca/Acadm/Acadvl/Acadl/Ucp3/Abraxas2/Slc27a1/Plin1	8
PUB	GO:0042220	response to cocaine		0.0028832	0.0100861	0.00561323	Kalrn/Ncam1/Tgm2/Slc1a2/Cdk5/Slc1a3/Abat/Dlg4/Mecp2	9
RBR	GO:0042220	response to cocaine		0.00156616	0.00527101	0.00286314	Ncam1/Tgm2/Slc1a2/Cdk5/Slc1a3/Abat/Dlg4/Adgrl3/Nos1/Mecp2	10
UBA	GO:0042220	response to cocaine		0.000702515	0.00274117	0.00147898	Kalrn/Ncam1/Tgm2/Slc1a2/Cdk5/Slc1a3/Abat/Dlg4/Adgrl3/Nos1/Mecp2	11
PUB	GO:0071869	response to catecholamine		0.00206166	0.00763222	0.00424755	Gnao1/Gnaq/Tgm2/Dnm2/Ncstn/Gnb5/Slc9a3r1/Atp2b4/Flna/Sirt2/Gnai3/Vps35/Palm	13
RBR	GO:0071869	response to catecholamine		1.08374e-09	1.39726e-08	7.58974e-09	Rgs9/Gnaz/App/Gnao1/Gna11/Gnaq/Tgm2/Gna14/Dnm2/Ncstn/Gnb5/Mapk1/Slc9a3r1/Adcy5/Pde4d/Mapk3/Atp2b4/Flna/Gnal/Sirt2/Gnai3/Vps35/Nos1/Palm	24
UBA	GO:0071869	response to catecholamine		2.20395e-06	1.63352e-05	8.81354e-06	Rgs9/Gnaz/Gnao1/Gnaq/Tgm2/Dnm2/Ncstn/Gnb5/Mapk1/Adcy5/Alk/Pde4d/Mapk3/Atp2b4/Flna/Sirt2/Gnai3/Vps35/Nos1/Palm	20
NZF	GO:0071869	response to catecholamine		1.09952e-07	1.54119e-06	9.12109e-07	Gnaz/Gnao1/Gna11/Gnaq/Tgm2/Gna14/Dnm2/Ncstn/Gnb5/Mapk1/Alk/Mapk3/Atp2b4/Flna/Gnal/Sirt2/Gnai3/Vps35	18
PUB	GO:0009743	response to carbohydrate		4.64786e-05	0.000279386	0.000155486	Rab11fip2/Casp6/Enpp1/Gpx1/Pfkl/Prkce/Prkca/Nfkb1/Ppp3cb/Ppp3ca/Rack1/Prkcb/Casp3/Pla2g6/Smarca4/Gpam/Kif5b/Brsk2/Slc39a14/C2cd2l/Pck2/Arrb1/Zbtb20/Rab11fip5/Gys2/Gckr/Lrp1/Pdk3/Eif2b1/Oxct1/Aacs/Atg7	32
RBR	GO:0009743	response to carbohydrate		0.000133683	0.000599468	0.000325623	Rab11fip2/Casp6/Prkaca/Enpp1/Gpx1/Pfkl/Glul/Prkce/Ppp3cb/Gck/Aqp4/Tra2b/Ppp3ca/Rack1/Prkcb/Adcy5/Pla2g6/Gpam/Kif5b/Brsk2/Slc39a14/C2cd2l/Arrb1/Ogt/Zbtb20/Rab11fip5/Gys2/Gckr/Lrp1/Pdk3/Oxct1/Atg7/Plcb1	33
UBA	GO:0009743	response to carbohydrate		4.62933e-07	3.99404e-06	2.15496e-06	Ildr2/Rab11fip2/Casp6/Prkaca/Enpp1/Gpx1/Pfkl/Prkce/Prkca/Ppp3cb/Aqp4/Tra2b/Rac1/Ppp3ca/Rack1/Prkcb/Stx4a/Adcy5/Pla2g6/Smarca4/Tbc1d1/Gpam/Kif5b/Brsk2/Slc39a14/Trpm4/C2cd2l/Pck2/Arrb1/Ogt/Zbtb20/Rab11fip5/Gys2/Gckr/Lrp1/Pdk3/Eif2b1/Oxct1/Aacs/Atg7/Plcb1	41
NZF	GO:0009743	response to carbohydrate		0.000172243	0.00106014	0.000627413	Casp6/Prkaca/Enpp1/Gpx1/Pfkl/Icam1/Glul/Prkce/Ppp3cb/Tra2b/Rac1/Ppp3ca/Rack1/Prkcb/Tbc1d1/Gpam/Kif5b/Brsk2/Pck2/Arrb1/Ogt/Gys2/Gckr/Lrp1/Pdk3/Cltrn	26
PUB	GO:0051591	response to cAMP		0.00945006	0.0269647	0.0150067	Hcn1/Gpd1/Ezr/Pik3r1/Slc8a1/Aqp1/Mat2a/Akap9/Pygm/Slc26a3	10
RBR	GO:0051591	response to cAMP		0.0067058	0.0187532	0.0101865	Hcn1/Itpr1/Gpd1/Ezr/Pik3r1/Slc8a1/Pde4d/Aqp1/Mat2a/Akap9/Pygm	11
PUB	GO:0051592	response to calcium ion		2.20984e-09	3.55898e-08	1.98067e-08	Fga/Hcn1/Lgmn/Syt1/Syt2/Anxa5/Tnnt2/Ncstn/Ppp3ca/Stim1/Anxa11/Sec31a/Hnrnpd/Ahcyl1/Slc25a12/Slc25a24/Asph/Cpne3/Cpne1/Plcg2/Cpne5/Fgb/Plcd1/Fgg/Alg2/Iqgap1/Slc25a13/Clic4/Add1/Cpne6/Rasal1	31
RBR	GO:0051592	response to calcium ion		4.14009e-12	7.50828e-11	4.0784e-11	Fga/Syt3/Hcn1/App/Syt1/Syt2/Anxa5/Cav1/Gdi1/Fus/Ncstn/Cpne2/Ppp3ca/Anxa7/Kcnma1/Sec31a/Hnrnpd/Slc25a23/Ahcyl1/Slc25a12/Asph/Cpne3/Plcg2/Cpne5/Fgb/Fgg/Syt12/Nlgn1/Alg2/Iqgap1/Rasgrp2/Slc25a13/Clic4/Add1/Syt7/Cpne6/Rasal1	37
UBA	GO:0051592	response to calcium ion		3.2053e-11	5.49168e-10	2.963e-10	Fga/Syt3/Hcn1/Syt1/Syt2/Fus/Ncstn/Cpne2/Ppp3ca/Stim1/Anxa11/Kcnma1/Sec31a/Hnrnpd/Ahcyl1/Pef1/Slc25a12/Cpne4/Slc25a24/Asph/Cpne3/Cpne1/Cpne5/Fgb/Plcd1/Fgg/Nlgn1/Alg2/Iqgap1/Rasgrp2/Slc25a13/Clic4/Add1/Syt7/Syt9/Cpne6/Rasal1	37
NZF	GO:0051592	response to calcium ion		1.44179e-05	0.000125093	7.40323e-05	Fga/Hcn1/Lgmn/Cav1/Tnnt2/Ncstn/Ppp3ca/Sec31a/Hnrnpd/Slc25a12/Slc25a24/Cpne3/Plcg2/Fgb/Plcd1/Alg2/Iqgap1/Slc25a13/Clic4/Add1/Rasal1	21
PUB	GO:0031000	response to caffeine		0.0186374	0.0479579	0.02669	Casq2/Prss2/Slc8a1/Gstm7	4
UBA	GO:0031000	response to caffeine		0.00630125	0.0180019	0.0097128	Casq2/Prss2/Slc8a1/Tmem38a/Gstm7	5
NZF	GO:0031000	response to caffeine		0.000103616	0.000687706	0.000406998	Casq2/Prss2/Slc8a1/Tmem38a/Gstm7/Gnal	6
PUB	GO:0046686	response to cadmium ion		0.0144047	0.0386832	0.0215283	Daxx/Prnp/Alad/Gsn/Gss/Egfr/Haao	7
RBR	GO:0046686	response to cadmium ion		0.00190353	0.00629735	0.00342064	Prnp/Alad/Gsn/Camk2b/Gss/Mapk1/Egfr/Mapk3/Mapk9	9
UBA	GO:0046686	response to cadmium ion		0.00307677	0.00973747	0.00525379	Prnp/Alad/Gsn/Camk2b/Mapk1/Egfr/Mapk3/Haao/Abcb6	9
NZF	GO:0046686	response to cadmium ion		0.00419112	0.0153399	0.00907847	Alad/Gsn/Mapk1/Egfr/Mapk3/Haao/Mapk9	7
PUB	GO:0048678	response to axon injury		0.00527343	0.0168948	0.00940244	Ptprs/Enpp1/Mag/Epha4/Lamb2/Jak2/Dpysl3/Flna/Tnr/Plcg2/Lrp1/Rtn4	12
RBR	GO:0048678	response to axon injury		5.82754e-07	4.5216e-06	2.45607e-06	Enpp1/Gap43/Sod1/Nefl/Sod2/Nefh/Mag/Map2k1/Epha4/Lamb2/Dpysl3/Omg/Ntrk3/Flna/Tnr/Plcg2/Lrp1/Rtn4/Ndel1/Mapk8ip3	20
UBA	GO:0048678	response to axon injury		7.18262e-06	4.74241e-05	2.55874e-05	Ptprs/Enpp1/Sod1/Nefl/Sod2/Nefh/Mag/Map2k1/Epha4/Lamb2/Dpysl3/Omg/Ntrk3/Flna/Tnr/Lrp1/Rtn4/Ndel1/Mapk8ip3	19
NZF	GO:0048678	response to axon injury		0.00254449	0.010061	0.00595428	Enpp1/Gap43/Sod1/Sod2/Mag/Map2k1/Lamb2/Flna/Plcg2/Lrp1/Ndel1	11
PUB	GO:0046685	response to arsenic-containing substance		0.00870415	0.02532	0.0140913	Gsto1/Daxx/Slc4a1/Alad/Gclc/Vcp	6
RBR	GO:0046685	response to arsenic-containing substance		0.0139473	0.0349756	0.0189983	Gsto1/Slc4a1/Nefl/Alad/Nefh/Vcp	6
UBA	GO:0046685	response to arsenic-containing substance		0.00480425	0.0142502	0.00768859	Gsto1/Slc4a1/Nefl/Alad/Nefh/Gclc/Vcp	7
NZF	GO:0046685	response to arsenic-containing substance		0.00278999	0.0108018	0.00639274	Gsto1/Slc4a1/Alad/Gclc/Vcp/As3mt	6
PUB	GO:1990776	response to angiotensin		2.58018e-06	2.20867e-05	1.22919e-05	Rap1gds1/Capn1/Car2/Src/Camk2a/Nfkb1/Prkcd/Rock2/Ahcyl1/Actn2	10
RBR	GO:1990776	response to angiotensin		5.10308e-05	0.000252886	0.000137364	Rap1gds1/Capn1/Car2/Src/Camk2a/Cav1/Rock2/Ahcyl1/Actn2	9
UBA	GO:1990776	response to angiotensin		0.000554931	0.00224597	0.0012118	Capn1/Car2/Src/Camk2a/Prkcd/Rac1/Ahcyl1/Actn2	8
NZF	GO:1990776	response to angiotensin		0.000267937	0.00153134	0.000906275	Capn1/Car2/Prkcd/Cav1/Rac1/Rock2/Actn2	7
PUB	GO:1904645	response to amyloid-beta		0.000311513	0.00149621	0.000832686	Cacna2d1/Lgmn/Prnp/Fyn/Cdk5/Epha4/Cd36/Atp1a3/Lrp1/Gsk3b	10
RBR	GO:1904645	response to amyloid-beta		1.10629e-07	9.90486e-07	5.38019e-07	Cacna2d1/Prnp/App/Gja1/Fyn/Cdk5/Cacna1a/Epha4/Cd36/Grm5/Snx6/Atp1a3/Cacnb1/Lrp1/Gsk3b	15
UBA	GO:1904645	response to amyloid-beta		1.09533e-05	6.96342e-05	3.75707e-05	Cacna2d1/Prnp/Gja1/Fyn/Cdk5/Cacna1a/Epha4/Cd36/Grm5/Atp1a3/Cacnb1/Lrp1/Gsk3b	13
NZF	GO:1904645	response to amyloid-beta		0.00130388	0.00583671	0.00345428	Cacna2d1/Lgmn/Icam1/Cdk5/Cd36/Snx6/Lrp1/Gsk3b	8
PUB	GO:0043279	response to alkaloid		7.26323e-07	7.14956e-06	3.97894e-06	Kalrn/Casp6/Casq2/Prss2/Ncam1/Prkce/Tgm2/Slc1a2/Cdk5/Slc1a3/Abat/Prkcg/Slc8a1/Casp3/Ppp5c/Dlg4/Ppp2r2a/Ppp1r9b/Gstm7/Mecp2	20
RBR	GO:0043279	response to alkaloid		1.90716e-07	1.65939e-06	9.0136e-07	Casp6/Casq2/Ada/Gpi1/Ncam1/Prkce/Tgm2/Grin1/Slc1a2/Cdk5/Slc1a3/Abat/Slc8a1/Ppp5c/Dlg4/Ppp2r2a/Ppp1r9b/Adgrl3/Gstm7/Gnal/Nos1/Mecp2	22
UBA	GO:0043279	response to alkaloid		1.46885e-07	1.38969e-06	7.49796e-07	Kalrn/Casp6/Casq2/Prss2/Ncam1/Prkce/Tgm2/Grin1/Slc1a2/Cdk5/Slc1a3/Abat/Prkcg/Slc8a1/Tmem38a/Ppp5c/Dlg4/Ppp2r2a/Ppp1r9b/Adgrl3/Gstm7/Nos1/Mecp2	23
NZF	GO:0043279	response to alkaloid		0.000164704	0.00102248	0.000605123	Casp6/Casq2/Prss2/Prkce/Tgm2/Cdk5/Slc1a3/Abat/Slc8a1/Tmem38a/Ppp2r2a/Ppp1r9b/Gstm7/Gnal	14
PUB	GO:0097305	response to alcohol		4.62784e-05	0.000278743	0.000155129	Gnai1/Eef1b2/Adh1/Got2/Cdh1/Alad/Prkce/Prkca/Serpina1b/Aldh1a1/Ctnna1/Grin2a/Fyn/Aldh2/Abat/Hnrnpk/G6pdx/Serpina1d/Serpina1e/Ctnnb1/Jup/Acaca/Hnrnpd/Sdf4/Gk/Larp1/Ces1d/Mlc1/Ces1f/Golph3/Arpc2/Aacs/Sphk2/Lancl2	34
RBR	GO:0097305	response to alcohol		0.000147183	0.000647957	0.000351961	Gnai1/Eef1b2/Adh1/Got2/Sod1/Cdh1/Alad/Prkce/Serpina1b/Aldh1a1/Ctnna1/Grin2a/Grin1/Fyn/Aldh2/Abat/Hnrnpk/Usp46/Adcy5/G6pdx/Serpina1d/Serpina1e/Ctnnb1/Jup/Eps8/Acaca/Hnrnpd/Gk/Larp1/Mlc1/Golph3/Arpc2/Akap8/Sphk2/Lancl2	35
UBA	GO:0097305	response to alcohol		0.000124657	0.000602656	0.000325159	Gnai1/Eef1b2/Adh1/Sod1/Cdh1/Alad/Prkce/Prkca/Serpina1b/Ctnna1/Grin2a/Grin1/Fyn/Aldh2/Abat/Hnrnpk/Usp46/Adcy5/G6pdx/Serpina1d/Serpina1e/Grin2b/Ctnnb1/Jup/Eps8/Acaca/Hnrnpd/Sdf4/Gk/Larp1/Mlc1/Golph3/Arpc2/Aacs/Akap8/Sphk2/Lancl2	37
NZF	GO:0097305	response to alcohol		0.00304128	0.0116805	0.00691278	Gnai1/Eef1b2/Adh1/Sod1/Cdh1/Alad/Prkce/Serpina1b/Ctnna1/Aldh2/Abat/Hnrnpk/Usp46/Serpina1e/Ctnnb1/Acaca/Hnrnpd/Sdf4/Hsd3b4/Larp1/Golph3/Arpc2/Sphk2/Lancl2	24
PUB	GO:0014823	response to activity		0.0190194	0.0487939	0.0271553	Slc4a1/Perm1/Myh4/Hadh/Gpam/Srl/Tns2	7
NZF	GO:0030323	respiratory tube development		0.0170235	0.0484786	0.0286906	Numa1/Sp3/Agr2/Ace/Man2a1/Map2k1/Hsd11b1/Cdc42/Ppp1ca/Mapk1/Ywhaz/Nfib/Ctnnb1/Tns3/Dag1/Itga3/Mapk3/Aimp2/Vangl2/Numb/Bag6/Ap3b1	22
RBR	GO:0003016	respiratory system process		0.00316953	0.00985729	0.00535435	Gls/Adh5/Rab3a/Ywhaz/Nlgn2/Atp1a2/Nlgn3/Nlgn1/Ap3b1/Mecp2	10
RBR	GO:0007585	respiratory gaseous exchange by respiratory system		0.000738617	0.00275199	0.00149484	Gls/Man2a1/Adh5/Grin1/Rab3a/Ywhaz/Nlgn2/Atp1a2/Nlgn3/Nlgn1/Mapk8ip3/Dach1/Ap3b1/Mecp2	14
UBA	GO:0007585	respiratory gaseous exchange by respiratory system		0.0110896	0.0291356	0.0157199	Man2a1/Grin1/Rab3a/Ywhaz/Nlgn2/Atp1a2/Nlgn3/Nlgn1/Mapk8ip3/Dach1/Ap3b1/Mecp2	12
NZF	GO:0022904	respiratory electron transport chain		7.65146e-12	2.32e-10	1.37302e-10	Dld/COX2/COX3/ND5/Sod2/Slc1a3/Afg1l/Mtch2/Mybbp1a/Slc25a12/Coq9/Sdha/Ndufs2/Ndufv1/Ndufa10/Etfa/Sdhb/Uqcrc1/Cyc1/Ndufv2/Slc25a22/Ndufs7/Ndufs3/Etfb/Plec/Slc25a13	26
PUB	GO:0022904	respiratory electron transport chain		4.14715e-11	9.11001e-10	5.06999e-10	Dld/COX1/COX2/COX3/ND4/ND5/Gpd1/Slc1a3/Afg1l/Mtch2/Mybbp1a/Slc25a12/Sdha/Ndufs1/Ndufs2/Ndufv1/Ndufa10/Etfa/Park7/Sdhb/Uqcrfs1/Uqcrc1/Cyc1/Slc25a22/Etfb/Plec/Slc25a13/Slc37a2	28
RBR	GO:0022904	respiratory electron transport chain		1.47002e-11	2.4586e-10	1.33548e-10	Dld/COX1/COX2/COX3/ND5/Sod2/Gpd1/Cox4i1/Ndufs6/Slc1a3/Mtch2/Mybbp1a/Slc25a12/Coq9/Sdha/Ndufs1/Ndufs2/Ndufv1/Ndufa10/Etfa/Park7/Sdhb/Uqcrfs1/Uqcrc1/Cyc1/Slc25a22/Ndufs3/Etfb/Plec/Slc25a13	30
UBA	GO:0022904	respiratory electron transport chain		8.313e-11	1.34072e-09	7.23377e-10	Dld/COX1/COX2/COX3/ND4/ND5/Sod2/Slc1a3/Afg1l/Mtch2/Mybbp1a/Slc25a12/Sdha/Ndufs1/Ndufs2/Ndufv1/Ndufa10/Etfa/Sdhb/Uqcrfs1/Uqcrc1/Cyc1/Ndufv2/Slc25a22/Ndufs7/Ndufs3/Etfb/Plec/Slc25a13/Slc37a2	30
UBA	GO:0045730	respiratory burst		0.00480425	0.0142502	0.00768859	Mpo/Rac1/Cybb/Prdx2/Bcr/Camk1d/Rps19	7
NZF	GO:0045730	respiratory burst		0.0139278	0.0417906	0.0247325	Mpo/Rac1/Prdx2/Camk1d/Rps19	5
PUB	GO:0061458	reproductive system development		0.00642437	0.0196849	0.0109552	Ube3a/Ptgis/Sp3/Map7/Birc6/C3/Src/Cdh1/Anxa1/Ctsb/Hsp90ab1/Krt8/Gas2/Cd44/Plg/Ptpn6/Ahsg/Fkbp4/Ptpn11/Crkl/Hsd17b2/Hsd17b4/St14/Hnrnpk/Rps6/Slc8a1/Egfr/Ctnnb1/Llgl2/Ermp1/Serpinb6a/Birc2/Trim28/Akap9/Mfn2/Safb2/Dlg1/Wdr48/Nup107/Flna/Arrb1/Sfrp1/Sgpl1/Plcd1/Dhcr24/Arrb2/Eif2s2/Rtcb/Adrm1/Htra1	50
RBR	GO:0061458	reproductive system development		0.0112722	0.0293682	0.0159524	Ube3a/Prdx4/Map7/C3/Ada/Src/Sod1/Cdh1/Anxa1/Ctsb/Hsp90ab1/Krt8/Cd44/Nefh/Prdx3/Plg/Gja1/Ptpn6/Ahsg/Fkbp4/Map2k1/Mapk14/Crkl/Hsd17b4/Ndufs6/Hnrnpk/Rps6/Mapk1/Slc8a1/Egfr/Ctnnb1/Llgl2/Serpinb6a/Trim28/Mapk3/Akap9/Mfn2/Safb2/Dlg1/Wdr48/Nup107/Flna/Arrb1/Sfrp1/Sgpl1/Egln1/Arrb2/Eif2s2/Rtcb/Dazap1/Adrm1/Tmed2/Htra1	53
UBA	GO:0061458	reproductive system development		0.00352652	0.0109658	0.0059165	Lrp2/Ube3a/Ptgis/Sp3/Map7/C3/Src/Sod1/Cdh1/Anxa1/Ctsb/Hsp90ab1/Krt8/Gas2/Cd44/Nefh/Prdx3/Plg/Gja1/Ptpn6/Ahsg/Fkbp4/Map2k1/Ptpn11/Itgav/Crkl/Hsd17b2/St14/Hnrnpk/Rps6/Rac1/Mapk1/Slc8a1/Egfr/Ctnnb1/Llgl2/Ermp1/Birc2/Trim28/Mapk3/E2f7/Akap9/Mfn2/Safb2/Dlg1/Wdr48/Nup107/Flna/Arrb1/Fndc3a/Sfrp1/Sgpl1/Plcd1/Dhcr24/Arrb2/Eif2s2/Rtcb/Adrm1/Htra1	59
NZF	GO:0061458	reproductive system development		0.012184	0.0374571	0.0221678	Ube3a/Ptgis/Socs3/Sp3/Map7/Sod1/Cdh1/Ctsb/Hsp90ab1/Krt8/Gas2/Icam1/Prdx3/Plg/Map2k1/Crkl/Hsd17b2/Hsd17b4/Hnrnpk/Rps6/Rac1/Mapk1/Slc8a1/Egfr/Ctnnb1/Llgl2/Serpinb6a/Birc2/Trim28/Mapk3/Dlg1/Flna/Arrb1/Sfrp1/Plcd1/Egln1/Arrb2/Eif2s2/Adrm1/Htra1	40
PUB	GO:0048608	reproductive structure development		0.0055024	0.0173951	0.00968091	Ube3a/Ptgis/Sp3/Map7/Birc6/C3/Src/Cdh1/Anxa1/Ctsb/Hsp90ab1/Krt8/Gas2/Cd44/Plg/Ptpn6/Ahsg/Fkbp4/Ptpn11/Crkl/Hsd17b2/Hsd17b4/St14/Hnrnpk/Rps6/Slc8a1/Egfr/Ctnnb1/Llgl2/Ermp1/Serpinb6a/Birc2/Trim28/Akap9/Mfn2/Safb2/Dlg1/Wdr48/Nup107/Flna/Arrb1/Sfrp1/Sgpl1/Plcd1/Dhcr24/Arrb2/Eif2s2/Rtcb/Adrm1/Htra1	50
RBR	GO:0048608	reproductive structure development		0.0145054	0.0362846	0.0197093	Ube3a/Prdx4/Map7/C3/Ada/Src/Sod1/Cdh1/Anxa1/Ctsb/Hsp90ab1/Krt8/Cd44/Nefh/Prdx3/Plg/Gja1/Ptpn6/Ahsg/Fkbp4/Map2k1/Mapk14/Crkl/Hsd17b4/Hnrnpk/Rps6/Mapk1/Slc8a1/Egfr/Ctnnb1/Llgl2/Serpinb6a/Trim28/Mapk3/Akap9/Mfn2/Safb2/Dlg1/Wdr48/Nup107/Flna/Arrb1/Sfrp1/Sgpl1/Egln1/Arrb2/Eif2s2/Rtcb/Dazap1/Adrm1/Tmed2/Htra1	52
UBA	GO:0048608	reproductive structure development		0.00294073	0.00934606	0.0050426	Lrp2/Ube3a/Ptgis/Sp3/Map7/C3/Src/Sod1/Cdh1/Anxa1/Ctsb/Hsp90ab1/Krt8/Gas2/Cd44/Nefh/Prdx3/Plg/Gja1/Ptpn6/Ahsg/Fkbp4/Map2k1/Ptpn11/Itgav/Crkl/Hsd17b2/St14/Hnrnpk/Rps6/Rac1/Mapk1/Slc8a1/Egfr/Ctnnb1/Llgl2/Ermp1/Birc2/Trim28/Mapk3/E2f7/Akap9/Mfn2/Safb2/Dlg1/Wdr48/Nup107/Flna/Arrb1/Fndc3a/Sfrp1/Sgpl1/Plcd1/Dhcr24/Arrb2/Eif2s2/Rtcb/Adrm1/Htra1	59
NZF	GO:0048608	reproductive structure development		0.010739	0.0335326	0.0198453	Ube3a/Ptgis/Socs3/Sp3/Map7/Sod1/Cdh1/Ctsb/Hsp90ab1/Krt8/Gas2/Icam1/Prdx3/Plg/Map2k1/Crkl/Hsd17b2/Hsd17b4/Hnrnpk/Rps6/Rac1/Mapk1/Slc8a1/Egfr/Ctnnb1/Llgl2/Serpinb6a/Birc2/Trim28/Mapk3/Dlg1/Flna/Arrb1/Sfrp1/Plcd1/Egln1/Arrb2/Eif2s2/Adrm1/Htra1	40
PUB	GO:0097254	renal tubular secretion		0.0165991	0.04373	0.024337	Cyp2j5/Gnai2/Ace/Slc9a3r1/Anpep/Abcg2/Snx5	7
UBA	GO:0097254	renal tubular secretion		0.0127575	0.032917	0.0177602	Cyp2j5/Comt/Gnai2/Ace/Anpep/Abcg2/Slc5a2/Snx5	8
NZF	GO:0097254	renal tubular secretion		0.00489143	0.0174703	0.0103392	Cyp2j5/Comt/Gnai2/Ace/Anpep/Abcg2/Snx5	7
PUB	GO:0003014	renal system process		0.000437322	0.00200537	0.00111605	Myo1e/Cyp2j5/Lgmn/Slc4a1/Gnai2/Ace/Gsn/Akr1b3/Hsd11b2/Slc9a3r1/Anpep/Dab2/G6pdx/Aqp1/Pon3/Itga3/Abcg2/Coro2b/Aqp3/Snx5	20
RBR	GO:0003014	renal system process		0.000614277	0.00233086	0.00126609	Myo1e/Cyp2j5/Slc4a1/Gnai2/Ace/Gsn/Gja1/Akr1b3/Hsd11b2/Aqp4/Slc9a3r1/Anpep/Dab2/G6pdx/Aqp1/Kcnma1/Itga3/Abcg2/Coro2b/Aqp3/Snx5	21
UBA	GO:0003014	renal system process		3.18484e-05	0.000180524	9.74004e-05	Myo1e/Cyp2j5/Comt/Slc4a1/Gnai2/Ace/Gsn/Gja1/Akr1b3/Hsd11b2/Aqp4/Pkn1/Anpep/Dab2/G6pdx/Aqp1/Kcnma1/Pon3/Itga3/Bcr/Abcg2/Coro2b/Aqp3/Slc5a2/Snx5	25
NZF	GO:0003014	renal system process		0.00155243	0.00669929	0.00396477	Myo1e/Cyp2j5/Comt/Lgmn/Slc4a1/Gnai2/Ace/Gsn/Akr1b3/Hsd11b2/Anpep/Dab2/Itga3/Abcg2/Coro2b/Snx5	16
PUB	GO:0072001	renal system development		0.00873502	0.0253975	0.0141344	Myo1e/Ap1b1/Ilk/Col4a1/Enpp1/Cfh/Ace/Nid1/Cd44/Enpep/Cat/Gsta3/Ctnnd1/Akr1b3/Sec61a1/Anxa4/Aqp1/Ctnnb1/Epha4/Lama5/Lamb2/Itga3/Dlg1/Tacstd2/Nup107/Snx17/Kank2/Sfrp1/Tns2/Sgpl1/Basp1/Vangl2/Epcam/Ap2b1/Ampd2/Arl3/Bag6	37
UBA	GO:0072001	renal system development		0.0171867	0.0423574	0.0228536	Lrp2/Myo1e/Ap1b1/Cyp4a14/Ilk/Col4a1/Enpp1/Cfh/Ace/Nid1/Cd44/Enpep/Cat/Gsta3/Ctnnd1/Akr1b3/Pcnt/Sec61a1/Anxa4/Aqp1/Ctnnb1/Epha4/Gcnt1/Lama5/Lamb2/Itga3/Dlg1/Nup107/Snx17/Kank2/Sfrp1/Sgpl1/Basp1/Vangl2/Epcam/Ap2b1/Ampd2/Maged1/Col4a4/Arl3/Bag6	41
RBR	GO:0070293	renal absorption		0.0139473	0.0349756	0.0189983	Gsn/Aqp4/Slc9a3r1/Dab2/Aqp1/Aqp3	6
PUB	GO:0019430	removal of superoxide radicals		0.00550032	0.0173951	0.00968091	Mpo/Prdx1/Cd36/Prdx2/Fbln5	5
RBR	GO:0019430	removal of superoxide radicals		0.000180364	0.000781276	0.000424379	Sod1/Sod2/Mpo/Prdx1/Cd36/Prdx2/Fbln5	7
UBA	GO:0019430	removal of superoxide radicals		0.00199062	0.00671833	0.00362483	Sod1/Sod2/Mpo/Prdx1/Cd36/Prdx2	6
NZF	GO:0019430	removal of superoxide radicals		0.000232319	0.0013657	0.000808251	Sod1/Sod2/Mpo/Prdx1/Cd36/Prdx2	6
PUB	GO:0014808	release of sequestered calcium ion into cytosol by sarcoplasmic reticulum		0.000237633	0.00116892	0.00065054	Gsto1/Casq2/Casq1/Dmd/Slc8a1/Camk2d/Gstm7/Ank2	8
RBR	GO:0014808	release of sequestered calcium ion into cytosol by sarcoplasmic reticulum		7.41632e-05	0.000352714	0.00019159	Gsto1/Casq2/Casq1/Dmd/Slc8a1/Pde4d/Camk2d/Gstm7/Ank2	9
UBA	GO:0014808	release of sequestered calcium ion into cytosol by sarcoplasmic reticulum		1.83908e-05	0.000110126	5.9418e-05	Gsto1/Casq2/Casq1/Dmd/Slc8a1/Pde4d/Tmem38a/Camk2d/Gstm7/Ank2	10
NZF	GO:0014808	release of sequestered calcium ion into cytosol by sarcoplasmic reticulum		0.00225254	0.00917743	0.00543138	Gsto1/Casq2/Casq1/Slc8a1/Tmem38a/Gstm7	6
PUB	GO:1903514	release of sequestered calcium ion into cytosol by endoplasmic reticulum		0.000321894	0.0015313	0.000852215	Gsto1/Casq2/Casq1/Dmd/Slc8a1/Camk2d/Gstm7/Ank2	8
RBR	GO:1903514	release of sequestered calcium ion into cytosol by endoplasmic reticulum		0.000105506	0.000484556	0.000263204	Gsto1/Casq2/Casq1/Dmd/Slc8a1/Pde4d/Camk2d/Gstm7/Ank2	9
UBA	GO:1903514	release of sequestered calcium ion into cytosol by endoplasmic reticulum		2.76197e-05	0.000159241	8.59174e-05	Gsto1/Casq2/Casq1/Dmd/Slc8a1/Pde4d/Tmem38a/Camk2d/Gstm7/Ank2	10
NZF	GO:1903514	release of sequestered calcium ion into cytosol by endoplasmic reticulum		0.00278999	0.0108018	0.00639274	Gsto1/Casq2/Casq1/Slc8a1/Tmem38a/Gstm7	6
PUB	GO:0051209	release of sequestered calcium ion into cytosol		0.00463667	0.0149833	0.00833865	Gsto1/Casq2/Casq1/Coro1a/Dmd/Prkce/Lyn/Ptpn6/Slc8a1/Camk2d/Gstm7/Asph/Ank2/Plcg2/Ero1a/Jph2/Letm1	17
RBR	GO:0051209	release of sequestered calcium ion into cytosol		0.000389565	0.00157421	0.00085509	Gsto1/Casq2/Casq1/Hap1/Coro1a/Dmd/Itpr1/Prkce/Lyn/Ptpn6/Slc8a1/Pde4d/Camk2d/Gstm7/Ubash3b/Asph/Ank2/Plcg2/Jph3/Ptk2b/Letm1	21
UBA	GO:0051209	release of sequestered calcium ion into cytosol		0.000144673	0.000681452	0.000367673	Gsto1/Casq2/Casq1/Hap1/Coro1a/Dmd/Prkce/Lyn/Ptpn6/Itgav/Slc8a1/Pde4d/Tmem38a/Camk2d/Gstm7/Ubash3b/Asph/Ank2/Myo5a/Jph3/Jph2/Ptk2b/Letm1	23
PUB	GO:0001836	release of cytochrome c from mitochondria		0.00665776	0.0203167	0.0113068	Sfn/Gpx1/Casp1/Lmna/Opa1/Pla2g6/Mfn2/Dnm1l/Arrb2/Timm50/Plscr3	11
RBR	GO:0001836	release of cytochrome c from mitochondria		0.00172711	0.00576437	0.00313113	Sfn/Sod2/Gpx1/Lmna/Opa1/Pla2g6/Mfn2/Dnm1l/Arrb2/Fam162a/Timm50/Plscr3/Mapk9	13
UBA	GO:0001836	release of cytochrome c from mitochondria		0.000331374	0.00142543	0.00076908	Sfn/Sod2/Gpx1/Casp1/Lmna/Opa1/Pla2g6/Parl/Mfn2/Dnm1l/Arrb2/Fam162a/Timm50/Plscr3/Higd1a	15
NZF	GO:0001836	release of cytochrome c from mitochondria		0.000291333	0.00165677	0.00098051	Sfn/Sod2/Gpx1/Casp1/Opa1/Parl/Dnm1l/Arrb2/Fam162a/Timm50/Pycard/Mapk9	12
UBA	GO:0044557	relaxation of smooth muscle		0.019635	0.0471802	0.0254558	Sod1/Slc8a1/Kcnma1/Gucy1a1	4
PUB	GO:0090075	relaxation of muscle		0.000194584	0.000986123	0.000548807	Atp2a2/Actn3/Gsn/Atp1b1/Slc8a1/Camk2d/Pde5a/Atp2a1/Camk2g/Gucy1a1	10
RBR	GO:0090075	relaxation of muscle		1.61484e-05	9.09539e-05	4.9405e-05	Atp2a2/Actn3/Sod1/Gsn/Atp1b1/Slc8a1/Pde4d/Kcnma1/Camk2d/Pde5a/Atp2a1/Camk2g	12
UBA	GO:0090075	relaxation of muscle		3.25815e-05	0.000183647	9.90853e-05	Atp2a2/Actn3/Sod1/Gsn/Atp1b1/Slc8a1/Pde4d/Kcnma1/Camk2d/Atp2a1/Camk2g/Gucy1a1	12
NZF	GO:0090075	relaxation of muscle		0.000168951	0.00104319	0.000617382	Atp2a2/Actn3/Sod1/Gsn/Atp1b1/Slc8a1/Pde5a/Atp2a1/Gucy1a1	9
PUB	GO:0055119	relaxation of cardiac muscle		0.000560244	0.00249252	0.00138716	Atp2a2/Gsn/Atp1b1/Camk2d/Pde5a/Camk2g	6
RBR	GO:0055119	relaxation of cardiac muscle		0.000113848	0.000518908	0.000281864	Atp2a2/Gsn/Atp1b1/Pde4d/Camk2d/Pde5a/Camk2g	7
UBA	GO:0055119	relaxation of cardiac muscle		0.00138668	0.00485618	0.00262012	Atp2a2/Gsn/Atp1b1/Pde4d/Camk2d/Camk2g	6
NZF	GO:0055119	relaxation of cardiac muscle		0.0106905	0.0334353	0.0197877	Atp2a2/Gsn/Atp1b1/Pde5a	4
PUB	GO:0061041	regulation of wound healing		1.86609e-07	2.11573e-06	1.17746e-06	Fga/Cask/Anxa2/Itgb1/Anxa1/Prkce/Plg/Prkcd/Serpinc1/Alox12/Anxa5/Slc12a2/Fermt1/Abat/Acta2/Serping1/Cd36/Prdx2/Vil1/Clasp2/Fermt2/Fgb/Phldb2/Eppk1/Tspan8/Fgg/Hrg/Cldn3	28
RBR	GO:0061041	regulation of wound healing		5.75165e-10	7.74736e-09	4.20826e-09	Mmrn1/Fga/Cask/Anxa2/Apoe/Itgb1/Anxa1/Prkce/Plg/Gja1/Serpinc1/Alox12/Anxa5/Cav1/Slc12a2/Abat/Acta2/Actg1/Serping1/Cd36/Prdx2/Vil1/Crk/Ubash3b/Clasp2/Fermt2/Fgb/Phldb2/Eppk1/Tspan8/Cadm4/Fgg/Hrg/Cldn3	34
UBA	GO:0061041	regulation of wound healing		4.77189e-08	4.94185e-07	2.66634e-07	Fga/Cask/Anxa2/Itgb1/Anxa1/Prkce/Plg/Gja1/Klkb1/Prkcd/Serpinc1/Alox12/Slc12a2/Fermt1/Abat/Acta2/Serping1/Cd36/Prdx2/Vil1/Clasp1/Ubash3b/Clasp2/Fermt2/Fgb/Phldb2/Eppk1/Tspan8/Fgg/Hrg/Myoz1/Cldn3	32
NZF	GO:0061041	regulation of wound healing		1.03091e-07	1.47006e-06	8.70013e-07	Mmrn1/Fga/Cask/Anxa2/Itgb1/Prkce/Plg/Klkb1/Prkcd/Alox12/Cav1/Slc12a2/Fermt1/Abat/Acta2/Cd36/Prdx2/Vil1/Fermt2/Fgb/Phldb2/Eppk1/Tspan8/Hrg/Cldn3	25
PUB	GO:0033561	regulation of water loss via skin		0.00203714	0.0075649	0.00421009	Sfn/Krt1/Cela2a/Cdh1/Alox12/Lsr/Gak/Elovl1/Plec	9
RBR	GO:0033561	regulation of water loss via skin		0.00402899	0.0121172	0.00658188	Sfn/Krt1/Cela2a/Cdh1/Alox12/Lsr/Gak/Elovl1/Plec	9
UBA	GO:0033561	regulation of water loss via skin		0.00637811	0.0181957	0.00981735	Sfn/Krt1/Cela2a/Cdh1/Alox12/Lsr/Gak/Elovl1/Plec	9
NZF	GO:0033561	regulation of water loss via skin		0.00752308	0.0252862	0.0149648	Sfn/Krt1/Cela2a/Cdh1/Alox12/Elovl1/Plec	7
PUB	GO:1901385	regulation of voltage-gated calcium channel activity		0.0165991	0.04373	0.024337	Cacna2d1/Dmd/Cdk5/Gnb5/Cacnb4/Nos1ap/Ehd3	7
RBR	GO:1901385	regulation of voltage-gated calcium channel activity		0.000554689	0.00213405	0.00115919	Cacna2d1/Dmd/Cdk5/Cacnb3/Gnb5/Cacna1a/Cacnb4/Cacnb1/Nos1ap/Ehd3	10
UBA	GO:1901385	regulation of voltage-gated calcium channel activity		0.000959613	0.00354752	0.00191404	Cacna2d1/Dmd/Cdk5/Cacnb3/Gnb5/Cacna1a/Cacnb4/Cacnb1/Nos1ap/Ehd3	10
PUB	GO:0050792	regulation of viral process		0.00520556	0.0167222	0.00930637	Dhx9/Srpk1/Ltf/P4hb/Gsn/Bsg/Rab7/Stom/Eif2ak2/Rnasel/Larp7/Ddb1/Zc3hav1/Trim25/Trim28/Isg15/Larp1/Trim32/Hacd3/Vps4a/Oasl1/Plscr1	22
RBR	GO:0050792	regulation of viral process		0.015788	0.0389748	0.0211706	Srpk2/Dhx9/Ltf/P4hb/Gsn/Bsg/Rab7/Stom/Larp7/Ddb1/Tsg101/Trim28/Isg15/Larp1/Shfl/Trim32/Hacd3/Vps4a/Oasl1/Trim12a/Ppid/Stau1	22
UBA	GO:0050792	regulation of viral process		0.00504294	0.0148057	0.0079883	Srpk2/Dhx9/Srpk1/Cd4/P4hb/Gsn/Bsg/Rab7/Stom/Eif2ak2/Rnasel/Larp7/Ddb1/Zc3hav1/Trim25/Trim28/Isg15/Larp1/Shfl/Trim32/Hacd3/Oasl1/Ppid/Plscr1/Stau1	25
NZF	GO:0050792	regulation of viral process		3.58866e-05	0.000277492	0.000164225	Dhx9/Srpk1/P4hb/Gsn/Bsg/Rab7/Stom/Pfn1/Larp7/Pde12/Ddb1/Zc3hav1/Tsg101/Trim25/Trim28/Isg15/Larp1/Shfl/Hacd3/Vps4a/Trim12a/Ifitm3/Ppid/Plscr1	24
NZF	GO:1903900	regulation of viral life cycle		0.000643125	0.00322739	0.00191003	Srpk1/P4hb/Gsn/Bsg/Pde12/Ddb1/Zc3hav1/Tsg101/Trim25/Trim28/Isg15/Larp1/Shfl/Hacd3/Vps4a/Trim12a/Ifitm3/Ppid/Plscr1	19
UBA	GO:0045069	regulation of viral genome replication		0.00919473	0.0248591	0.0134125	Srpk2/Srpk1/Eif2ak2/Rnasel/Ddb1/Zc3hav1/Trim28/Isg15/Larp1/Shfl/Hacd3/Oasl1/Ppid/Plscr1/Stau1	15
NZF	GO:0045069	regulation of viral genome replication		0.00511315	0.0181608	0.0107479	Srpk1/Pde12/Ddb1/Zc3hav1/Trim28/Isg15/Larp1/Shfl/Hacd3/Ifitm3/Ppid/Plscr1	12
RBR	GO:0097494	regulation of vesicle size		0.000937488	0.00336992	0.00183049	Rin3/Ap2m1/Picalm/Washc5/Pclo	5
UBA	GO:0097494	regulation of vesicle size		0.000115936	0.000562746	0.000303626	Rin3/Ap2m1/Picalm/Washc5/Rab5a/Pclo	6
NZF	GO:0097494	regulation of vesicle size		0.00243094	0.00967842	0.00572788	Rin3/Ap2m1/Picalm/Washc5	4
PUB	GO:0031338	regulation of vesicle fusion		0.00231689	0.00834947	0.00464673	Coro1a/Anxa1/Syt1/Syt2/Rab3a/Kif5b/Trim9	7
RBR	GO:0031338	regulation of vesicle fusion		0.000147219	0.000647957	0.000351961	Syt3/Coro1a/Anxa1/Syt1/Syt2/Rab3a/Grik5/Kif5b/Syt7	9
UBA	GO:0031338	regulation of vesicle fusion		5.6484e-06	3.79573e-05	2.04796e-05	Syt3/Coro1a/Anxa1/Syt1/Syt2/Rab3a/Grik5/Kif5b/Trim9/Syt7/Syt9	11
PUB	GO:0060307	regulation of ventricular cardiac muscle cell membrane repolarization		0.0173901	0.0453934	0.0252628	Cacna2d1/Wdr1/Akap9/Ank2/Nos1ap	5
RBR	GO:0060307	regulation of ventricular cardiac muscle cell membrane repolarization		0.00592682	0.0168885	0.00917361	Cacna2d1/Gja1/Scn1b/Akap9/Ank2/Nos1ap	6
UBA	GO:0060307	regulation of ventricular cardiac muscle cell membrane repolarization		0.00168065	0.00577533	0.00311604	Cacna2d1/Wdr1/Gja1/Scn1b/Akap9/Ank2/Nos1ap	7
PUB	GO:0098911	regulation of ventricular cardiac muscle cell action potential		8.29151e-05	0.000461713	0.000256957	Dsp/Bin1/Dsg2/Dsc2/Jup/Dlg1	6
RBR	GO:0098911	regulation of ventricular cardiac muscle cell action potential		5.49477e-07	4.29663e-06	2.33387e-06	Dsp/Bin1/Dsg2/Cav1/Dsc2/Jup/Ctnna3/Dlg1	8
UBA	GO:0098911	regulation of ventricular cardiac muscle cell action potential		1.66407e-05	0.000100946	5.44645e-05	Dsp/Dsg2/Dsc2/Jup/Ctnna3/Trpm4/Dlg1	7
RBR	GO:0019229	regulation of vasoconstriction		0.00719955	0.0200132	0.0108709	Fga/Atp2b1/Faah/Mgll/Ace/Gja1/Map2k1/Cav1/Atp1a2/Pde5a/Fgb/Fgg/Add3/Nos1	14
UBA	GO:0019229	regulation of vasoconstriction		0.0129012	0.0332734	0.0179525	Fga/Atp2b1/Faah/Mgll/Ace/Gja1/Map2k1/Tbxas1/Atp1a2/Trpm4/Fgb/Fgg/Add3/Nos1	14
NZF	GO:0019229	regulation of vasoconstriction		0.00899789	0.0291055	0.0172252	Fga/Atp2b1/Mgll/Ace/Icam1/Map2k1/Cav1/Dock4/Atp1a2/Pde5a/Fgb	11
PUB	GO:1901342	regulation of vasculature development		0.000839513	0.00350285	0.00194944	Hk2/Ptgis/C3/Col4a2/Itgb1/Rras/Prkca/Plg/Sars/Dcn/Wars/Tjp1/Stat3/Pkm/Slc12a2/Cdh5/Prkcb/Stim1/Rock2/Aqp1/Ctnnb1/Jup/Cd36/Atp2b4/Epn1/Pik3cb/Prkd2/Epn2/Ago2/Pxn/Emilin1/Rtn4/Erap1/Hrg/Gtf2i/Add1/Fbln5/Mecp2	38
RBR	GO:1901342	regulation of vasculature development		2.75301e-05	0.000146738	7.97062e-05	Hk2/Anxa3/C3/Col4a2/Itgb1/Pgk1/Itgb2/Hspb1/Glul/F3/Plg/Sars/Dcn/Wars/Tjp1/Stat3/Pkm/Slc12a2/Cdh5/Prkcb/Rock2/Aqp1/Ctnnb1/Jup/Cd36/Adgrb1/Atp2b4/Epn1/Mtdh/Adgrb3/Prkd2/Adgrb2/Epn2/Amot/Rnh1/Cela1/Egln1/Emilin1/Rtn4/Ddah1/Hrg/Gtf2i/Ptk2b/Add1/Fbln5/Mecp2	46
UBA	GO:1901342	regulation of vasculature development		0.000531577	0.00216935	0.00117046	Hk2/Ptgis/C3/Col4a2/Itgb1/Rras/Hspb1/Prkca/Plg/Sars/Dcn/Wars/Tjp1/Stat3/Pkm/Slc12a2/Cdh5/Prkcb/Stim1/Aqp1/Ctnnb1/Jup/Cd36/Dab2ip/Adgrb1/Jcad/Atp2b4/Epn1/Mtdh/Adgrb3/Prkd2/Adgrb2/Epn2/Ago2/Amot/Pxn/Emilin1/Rtn4/Erap1/Hrg/Gtf2i/Ptk2b/Add1/Mecp2	44
PUB	GO:0043114	regulation of vascular permeability		0.00150505	0.005798	0.00322676	Capn1/Tjp1/Cdh5/Mylk3/Abr/Ocln/Fermt2/Plec/Akap12/Tjp2	10
RBR	GO:0043114	regulation of vascular permeability		4.85523e-05	0.00024463	0.00013288	Capn1/Apoe/Tjp1/Cdh5/Abr/Ocln/Sh3gl2/Fermt2/Amot/Ddah1/Plec/Akap12/Tjp2	13
UBA	GO:0043114	regulation of vascular permeability		0.00155399	0.00539524	0.00291097	Capn1/Tjp1/Cdh5/Mylk3/Abr/Ocln/Bcr/Fermt2/Amot/Plec/Tjp2	11
NZF	GO:0043114	regulation of vascular permeability		0.0157108	0.0462769	0.0273876	Capn1/Tjp1/Ocln/Sh3gl2/Fermt2/Plec/Akap12	7
PUB	GO:1900746	regulation of vascular endothelial growth factor signaling pathway		0.0173901	0.0453934	0.0252628	Dcn/Xdh/Pik3cb/Hrg/Myo1c	5
UBA	GO:1900746	regulation of vascular endothelial growth factor signaling pathway		0.00831676	0.0229052	0.0123583	Dcn/Xdh/Dab2ip/Jcad/Hrg/Myo1c	6
RBR	GO:0030947	regulation of vascular endothelial growth factor receptor signaling pathway		0.00761836	0.0209453	0.0113772	Nedd4/Prkcb/Myof/Prkd2/Epn2/Cadm4/Emilin1	7
NZF	GO:0003056	regulation of vascular associated smooth muscle contraction		0.0160094	0.0462769	0.0273876	Atp2b1/Map2k1/Dock4	3
PUB	GO:1904705	regulation of vascular associated smooth muscle cell proliferation		0.00524957	0.016851	0.00937809	Src/Gnai2/Gstp1/Tpm1/Cnn1/Pdcd4/Jak2/Camk2d/Mfn2/Gnai3/Ddx39b	11
RBR	GO:1904705	regulation of vascular associated smooth muscle cell proliferation		0.0109068	0.0285684	0.015518	Src/Gnai2/Sod2/Gstp1/Gna13/Tpm1/Cnn1/Camk2d/Mfn2/Gnai3/Ddx39b	11
UBA	GO:1904705	regulation of vascular associated smooth muscle cell proliferation		0.0176995	0.0434971	0.0234686	Src/Gnai2/Sod2/Gstp1/Tpm1/Cnn1/Pdcd4/Camk2d/Mfn2/Gnai3/Ddx39b	11
UBA	GO:1905459	regulation of vascular associated smooth muscle cell apoptotic process		0.0103882	0.0276045	0.0148938	Sod2/Gapdh/Pdcd4/Mfn2	4
PUB	GO:0044088	regulation of vacuole organization		0.00398483	0.0131326	0.00730866	Sec22b/Pip4k2a/Pip4k2b/Rab3gap2/Scfd1/Pip4k2c/Snx4/Chmp4b/Mtm1	9
PUB	GO:0051438	regulation of ubiquitin-protein transferase activity		0.0119558	0.0330875	0.0184141	Rps2/Rpl5/Rps7/Rpl23/Dtx3l/Dnm1l/Park7/Rpl11/Bub3	9
RBR	GO:0051438	regulation of ubiquitin-protein transferase activity		0.000712721	0.00266871	0.00144961	Bsn/Rps2/Rpl5/Ube2n/Rps7/Dtx3l/Bag5/Dnm1l/Park7/Rpl11/Pclo/Bub3	12
NZF	GO:0051438	regulation of ubiquitin-protein transferase activity		3.11518e-05	0.000244504	0.000144702	Rps2/Rpl5/Ube2n/Rps7/Rpl23/Ube2l3/Dtx3l/Bag5/Dnm1l/Bag2/Rpl11/Bub3	12
PUB	GO:2000058	regulation of ubiquitin-dependent protein catabolic process		5.56534e-06	4.34679e-05	2.41911e-05	Ube3a/Sdcbp/Csnk2a2/Araf/Hsp90ab1/Rpl5/Nub1/Usp5/Rps7/Rpl23/Rack1/Gclc/Dab2/Vcp/Clu/Csnk2a1/Agtpbp1/Usp7/Xpo1/Ufl1/Sirt2/Park7/Rpl11/Atg7/Usp14/Map1a/Gsk3b/Bag6/Mtm1	29
RBR	GO:2000058	regulation of ubiquitin-dependent protein catabolic process		1.79007e-08	1.88791e-07	1.02549e-07	Ube3a/Sdcbp/Csnk2a2/Hsp90ab1/Rpl5/Cav1/Rad23b/Nub1/Usp5/Ube2k/Rps7/Rack1/Dab2/Vcp/Clu/Prickle1/Csnk2a1/Agtpbp1/Usp7/Xpo1/Sgta/Ogt/Bag5/Sirt2/Eif3h/Ubxn1/Park7/Rpl11/Atg7/Rnf14/Ccdc22/Ptk2b/Dnajb2/Map1a/Mapk9/Gsk3b	36
UBA	GO:2000058	regulation of ubiquitin-dependent protein catabolic process		5.16045e-05	0.000279413	0.000150755	Ube3a/Sdcbp/Csnk2a2/Araf/Hsp90ab1/Rpl5/Nub1/Usp5/Rps7/Rack1/Gclc/Dab2/Vcp/Clu/Prickle1/Csnk2a1/Agtpbp1/Usp7/Xpo1/Ufl1/Ogt/Sirt2/Rpl11/Atg7/Ptk2b/Dnajb2/Map1a/Gsk3b/Arih1/Bag6	30
NZF	GO:2000058	regulation of ubiquitin-dependent protein catabolic process		1.26634e-08	2.22421e-07	1.31633e-07	Ube3a/Sdcbp/Csnk2a2/Hsp90ab1/Rpl5/Cav1/Nub1/Usp5/Rps7/Rpl23/Rack1/Gclc/Dab2/Vcp/Csnk2a1/Agtpbp1/Usp7/Ogt/Bag5/Sirt2/Ubxn1/Rpl11/Ccdc22/Herpud1/Dnajb2/Map1a/Mapk9/Gsk3b/Arih1/Bag6	30
RBR	GO:1904666	regulation of ubiquitin protein ligase activity		0.00749194	0.0206637	0.0112243	Bsn/Rpl5/Rps7/Dnm1l/Rpl11/Pclo	6
UBA	GO:1904666	regulation of ubiquitin protein ligase activity		0.0104611	0.0277129	0.0149523	Bsn/Rpl5/Rps7/Dnm1l/Rpl11/Pclo	6
NZF	GO:1904666	regulation of ubiquitin protein ligase activity		0.00141467	0.00624513	0.00369599	Rpl5/Rps7/Rpl23/Dnm1l/Bag2/Rpl11	6
PUB	GO:0032479	regulation of type I interferon production		0.0063126	0.0194622	0.0108313	Ptprs/Dhx9/Hsp90aa1/Gapdh/Ptpn11/Nploc4/Hspd1/Sirpa/Sting1/Zc3hav1/Isg15/Ddx58/Plcg2/Zbtb20/Tomm70a	15
UBA	GO:0032479	regulation of type I interferon production		0.00571983	0.0166716	0.00899504	Ptprs/Dhx9/Hsp90aa1/Gapdh/Myd88/Ptpn11/Hspd1/Sting1/Nlrx1/Zc3hav1/Traf3/Isg15/Polr3g/Ddx58/Zbtb20/Tomm70a/Tbk1	17
PUB	GO:1903555	regulation of tumor necrosis factor superfamily cytokine production		0.00401591	0.0132277	0.00736161	Lgals9/Dhx9/Ltf/Ncl/Lpl/Gstp1/Pik3r1/Ptpn6/Ptpn11/Stat3/Hspd1/Sirpa/Acp5/Clu/Cd36/Jak2/Ddx58/Plcg2/Zbtb20/Lrrfip2/Arrb2/Selenos/Sphk2/Akap12	24
RBR	GO:1903555	regulation of tumor necrosis factor superfamily cytokine production		0.00707795	0.0196842	0.0106922	Lgals9/Dhx9/Ltf/Ncl/App/Hspb1/Gstp1/Pik3r1/Ptpn6/Stat3/Hspd1/Sirpa/Acp5/Clu/Cd36/Arhgef2/Cd47/Ddx58/Plcg2/Zbtb20/Arrb2/Akap8/Sphk2/Akap12/Rasgrp1	25
PUB	GO:0032680	regulation of tumor necrosis factor production		0.00326372	0.0111688	0.00621577	Lgals9/Dhx9/Ltf/Ncl/Lpl/Gstp1/Pik3r1/Ptpn6/Ptpn11/Stat3/Hspd1/Sirpa/Acp5/Clu/Cd36/Jak2/Ddx58/Plcg2/Zbtb20/Lrrfip2/Arrb2/Selenos/Sphk2/Akap12	24
RBR	GO:0032680	regulation of tumor necrosis factor production		0.00577571	0.0165598	0.00899506	Lgals9/Dhx9/Ltf/Ncl/App/Hspb1/Gstp1/Pik3r1/Ptpn6/Stat3/Hspd1/Sirpa/Acp5/Clu/Cd36/Arhgef2/Cd47/Ddx58/Plcg2/Zbtb20/Arrb2/Akap8/Sphk2/Akap12/Rasgrp1	25
PUB	GO:0035150	regulation of tube size		0.0125785	0.0346662	0.0192928	Fga/Atp2b1/Faah/Mgll/Cyp2j5/Ace/Gpx1/Acta2/Rock2/Slc8a1/Gclc/Pla2g6/G6pdx/Atp1a2/Cps1/Pde5a/Fgb/Fgg/Cbs/Gucy1a1/Add3	21
RBR	GO:0035150	regulation of tube size		0.000237058	0.00101085	0.000549083	Fga/Atp2b1/Faah/Gclm/Mgll/Cyp2j5/Apoe/Sod1/Ace/Sod2/Gpx1/Gja1/Map2k1/Cav1/Acta2/Rock2/Slc8a1/Pla2g6/G6pdx/Kcnma1/Atp1a2/Cps1/Pde5a/Fgb/Fgg/Cbs/Add3/Nos1	28
UBA	GO:0035150	regulation of tube size		0.000324952	0.00140079	0.000755788	Fga/Atp2b1/Faah/Gclm/Mgll/Cyp2j5/Sod1/Ace/Sod2/Gpx1/Gja1/Map2k1/Tbxas1/Acta2/Slc8a1/Gclc/Pla2g6/G6pdx/Kcnma1/Itga1/Atp1a2/Trpm4/Cps1/Fgb/Fgg/Cbs/Gucy1a1/Add3/Nos1	29
NZF	GO:0035150	regulation of tube size		0.000131108	0.000837373	0.000495574	Fga/Atp2b1/Gclm/Mgll/Cyp2j5/Sod1/Ace/Sod2/Gpx1/Icam1/Map2k1/Cav1/Dock4/Acta2/Rock2/Slc8a1/Gclc/Atp1a2/Cps1/Pde5a/Fgb/Cbs/Gucy1a1	23
PUB	GO:0035296	regulation of tube diameter		0.0118313	0.0328036	0.0182562	Fga/Atp2b1/Faah/Mgll/Cyp2j5/Ace/Gpx1/Acta2/Rock2/Slc8a1/Gclc/Pla2g6/G6pdx/Atp1a2/Cps1/Pde5a/Fgb/Fgg/Cbs/Gucy1a1/Add3	21
RBR	GO:0035296	regulation of tube diameter		0.00021481	0.00091924	0.000499319	Fga/Atp2b1/Faah/Gclm/Mgll/Cyp2j5/Apoe/Sod1/Ace/Sod2/Gpx1/Gja1/Map2k1/Cav1/Acta2/Rock2/Slc8a1/Pla2g6/G6pdx/Kcnma1/Atp1a2/Cps1/Pde5a/Fgb/Fgg/Cbs/Add3/Nos1	28
UBA	GO:0035296	regulation of tube diameter		0.000294172	0.00127447	0.000687629	Fga/Atp2b1/Faah/Gclm/Mgll/Cyp2j5/Sod1/Ace/Sod2/Gpx1/Gja1/Map2k1/Tbxas1/Acta2/Slc8a1/Gclc/Pla2g6/G6pdx/Kcnma1/Itga1/Atp1a2/Trpm4/Cps1/Fgb/Fgg/Cbs/Gucy1a1/Add3/Nos1	29
NZF	GO:0035296	regulation of tube diameter		0.000120088	0.000773858	0.000457985	Fga/Atp2b1/Gclm/Mgll/Cyp2j5/Sod1/Ace/Sod2/Gpx1/Icam1/Map2k1/Cav1/Dock4/Acta2/Rock2/Slc8a1/Gclc/Atp1a2/Cps1/Pde5a/Fgb/Cbs/Gucy1a1	23
PUB	GO:0032409	regulation of transporter activity		2.24342e-17	1.30162e-15	7.24392e-16	Ptpn3/Ank3/Cacna2d1/Gsto1/Casq2/Casq1/Phb2/Grk6/Hcn1/Prnp/Itgb1/Dmd/Atp1b1/Hspa2/Hk1/Cfl1/Prkca/Slc6a9/Prkcd/Grin2a/Dnm2/Nedd4/Rph3a/Slc25a4/Cdk5/Pon1/Stom/Ywhae/Gnb5/Ywhah/Stim1/Slc9a3r1/Fhl1/Pla2g6/Snx27/Gpd1l/Scn2b/Kif5b/Dlg4/Ndufa4/Hecw2/Oxsr1/Camk2d/Atp1a2/Akap9/Ahcyl1/Gstm7/Dapk1/Dlg1/Asph/Nlgn3/Pm20d1/Ank2/Plcg2/Cacnb4/Syngr3/Park7/Nos1ap/Wwp2/Jph2/Actn2/Sphk2/Pdzk1/Cacng3/Mink1/Ehd3/Stk39	67
RBR	GO:0032409	regulation of transporter activity		2.83169e-24	2.10489e-22	1.14335e-22	Ptpn3/Ank3/Cacna2d1/Gsto1/Casq2/Casq1/Phb2/Hap1/Rgs9/Cacng2/Hcn1/Prnp/Itgb1/Dmd/App/Atp1b1/Atp1b2/Hk1/Cfl1/Gja1/Rasgrf1/Slc6a9/Grin2a/Dnm2/Nedd4/Rph3a/Slc25a4/Cdk5/Cav1/Stom/Cacnb3/Ywhae/Gnb5/Ywhah/Rasgrf2/Slc9a3r1/Atp1b3/Cacna1a/Fhl1/Pla2g6/Scn1b/Pde4d/Shisa6/Snx27/Gpd1l/Grm5/Scn2b/Kif5b/Dlg4/Nlgn2/Hecw2/Camk2d/Atp1a2/Akap9/Ahcyl1/Gstm7/Dapk1/Dlg1/Asph/Nlgn3/Ank2/Plcg2/Hecw1/Cacnb4/Syngr3/Cacnb1…	82
UBA	GO:0032409	regulation of transporter activity		3.24209e-26	3.11241e-24	1.67928e-24	Ptpn3/Shank1/Ank3/Cacna2d1/Gsto1/Casq2/Casq1/Phb2/Prrt1/Hap1/Rgs9/Cacng2/Hcn1/Prnp/Itgb1/Dmd/Atp1b1/Hspa2/Hk1/Cfl1/Prkca/Gja1/Rasgrf1/Slc6a9/Prkcd/Grin2a/Dnm2/Nedd4/Rph3a/Slc25a4/Cdk5/Stom/Cacnb3/Ywhae/Gnb5/Ywhah/Stim1/Rasgrf2/Cacna1a/Fhl1/Pla2g6/Scn1b/Pde4d/Shisa6/Snx27/Gpd1l/Grm5/Shank3/Sco1/Kif5b/Dlg4/Nlgn2/Hecw2/Oxsr1/Camk2d/Atp1a2/Akap9/Ahcyl1/Gstm7/Dapk1/Dlg1/Asph/Nlgn3/Pm20d1/Ank2/Hecw1/Ca…	88
NZF	GO:0032409	regulation of transporter activity		1.31881e-07	1.82198e-06	1.07828e-06	Ptpn3/Cacna2d1/Gsto1/Casq2/Casq1/Phb2/Hcn1/Itgb1/Atp1b1/Atp1b2/Hspa2/Hk1/Cfl1/Prkcd/Dnm2/Nedd4/Rph3a/Slc25a4/Cdk5/Cav1/Pon1/Stom/Ywhae/Gnb5/Ywhah/Fhl1/Gpd1l/Kif5b/Ndufa4/Oxsr1/Atp1a2/Gstm7/Dlg1/Plcg2/Rapgef3/Nos1ap/Wwp2/Cltrn/Actn2/Sphk2/Ehd3	41
PUB	GO:0022898	regulation of transmembrane transporter activity		1.03239e-16	5.50762e-15	3.06515e-15	Ptpn3/Ank3/Cacna2d1/Gsto1/Casq2/Casq1/Phb2/Grk6/Hcn1/Prnp/Itgb1/Dmd/Atp1b1/Hspa2/Hk1/Cfl1/Prkca/Slc6a9/Grin2a/Dnm2/Nedd4/Rph3a/Slc25a4/Cdk5/Stom/Ywhae/Gnb5/Ywhah/Stim1/Slc9a3r1/Fhl1/Pla2g6/Snx27/Gpd1l/Scn2b/Kif5b/Dlg4/Ndufa4/Hecw2/Oxsr1/Camk2d/Atp1a2/Akap9/Ahcyl1/Gstm7/Dapk1/Dlg1/Asph/Nlgn3/Pm20d1/Ank2/Plcg2/Cacnb4/Park7/Nos1ap/Wwp2/Jph2/Actn2/Sphk2/Pdzk1/Cacng3/Mink1/Ehd3/Stk39	64
RBR	GO:0022898	regulation of transmembrane transporter activity		4.0682e-25	3.65592e-23	1.98584e-23	Ptpn3/Ank3/Cacna2d1/Gsto1/Casq2/Casq1/Phb2/Hap1/Rgs9/Cacng2/Hcn1/Prnp/Itgb1/Dmd/App/Atp1b1/Atp1b2/Hk1/Cfl1/Gja1/Rasgrf1/Slc6a9/Grin2a/Dnm2/Nedd4/Rph3a/Slc25a4/Cdk5/Cav1/Stom/Cacnb3/Ywhae/Gnb5/Ywhah/Rasgrf2/Slc9a3r1/Atp1b3/Cacna1a/Fhl1/Pla2g6/Scn1b/Pde4d/Shisa6/Snx27/Gpd1l/Grm5/Scn2b/Kif5b/Dlg4/Nlgn2/Hecw2/Camk2d/Atp1a2/Akap9/Ahcyl1/Gstm7/Dapk1/Dlg1/Asph/Nlgn3/Ank2/Plcg2/Hecw1/Cacnb4/Cacnb1/Neto1/…	81
UBA	GO:0022898	regulation of transmembrane transporter activity		8.20094e-26	7.29401e-24	3.93544e-24	Ptpn3/Shank1/Ank3/Cacna2d1/Gsto1/Casq2/Casq1/Phb2/Prrt1/Hap1/Rgs9/Cacng2/Hcn1/Prnp/Itgb1/Dmd/Atp1b1/Hspa2/Hk1/Cfl1/Prkca/Gja1/Rasgrf1/Slc6a9/Grin2a/Dnm2/Nedd4/Rph3a/Slc25a4/Cdk5/Stom/Cacnb3/Ywhae/Gnb5/Ywhah/Stim1/Rasgrf2/Cacna1a/Fhl1/Pla2g6/Scn1b/Pde4d/Shisa6/Snx27/Gpd1l/Grm5/Shank3/Sco1/Kif5b/Dlg4/Nlgn2/Hecw2/Oxsr1/Camk2d/Atp1a2/Akap9/Ahcyl1/Gstm7/Dapk1/Dlg1/Asph/Nlgn3/Pm20d1/Ank2/Hecw1/Cacnb4/C…	85
NZF	GO:0022898	regulation of transmembrane transporter activity		2.7788e-07	3.54959e-06	2.10072e-06	Ptpn3/Cacna2d1/Gsto1/Casq2/Casq1/Phb2/Hcn1/Itgb1/Atp1b1/Atp1b2/Hspa2/Hk1/Cfl1/Dnm2/Nedd4/Rph3a/Slc25a4/Cdk5/Cav1/Stom/Ywhae/Gnb5/Ywhah/Fhl1/Gpd1l/Kif5b/Ndufa4/Oxsr1/Atp1a2/Gstm7/Dlg1/Plcg2/Rapgef3/Nos1ap/Wwp2/Cltrn/Actn2/Sphk2/Ehd3	39
PUB	GO:0006446	regulation of translational initiation		0.0118515	0.0328293	0.0182705	Hbb-b1/Rpl13a/Eif5/Khdrbs1/Npm1/Eif4g1/Larp1/Ago2/Eif3b/Dnajc3	10
RBR	GO:0006446	regulation of translational initiation		0.00860963	0.0230599	0.0125258	Tpr/Impact/Rpl13a/Eif5/Khdrbs1/Npm1/Eif4g1/Larp1/Eif3b/Dnajc3/Tmed2	11
NZF	GO:0006450	regulation of translational fidelity		0.0160094	0.0462769	0.0273876	Rps5/Rps9/Aars	3
PUB	GO:0017015	regulation of transforming growth factor beta receptor signaling pathway		0.00549678	0.0173951	0.00968091	Sdcbp/Got1/Hsp90ab1/Hspa5/Dnm2/Fermt1/Dab2/Glg1/Tgfb1i1/Itga3/Lrp1/Emilin1/Aspn/Pals1/Htra1/Snx1/Strap	17
RBR	GO:0017015	regulation of transforming growth factor beta receptor signaling pathway		0.00295852	0.00923923	0.00501862	Sdcbp/Got1/Hsp90ab1/Hspa5/Dnm2/Ppm1a/Cav1/Dab2/Glg1/Tgfb1i1/Itga3/Snx6/Lrp1/Emilin1/Aspn/Snw1/Pals1/Htra1/Strap	19
NZF	GO:0017015	regulation of transforming growth factor beta receptor signaling pathway		0.00130391	0.00583671	0.00345428	Sdcbp/Hsp90ab1/Hspa5/Dnm2/Cav1/Fermt1/Dab2/Tgfb1i1/Itga3/Snx6/Lrp1/Emilin1/Aspn/Snw1/Pals1/Htra1	16
PUB	GO:1901836	regulation of transcription of nucleolar large rRNA by RNA polymerase I		0.000237893	0.00116892	0.00065054	Ncl/Smarca4/Mars1/Macroh2a2/Pwp1/Macroh2a1	6
UBA	GO:1901836	regulation of transcription of nucleolar large rRNA by RNA polymerase I		0.000602946	0.00239506	0.00129224	Ncl/Smarca4/Mars1/Macroh2a2/Pwp1/Macroh2a1	6
NZF	GO:1901836	regulation of transcription of nucleolar large rRNA by RNA polymerase I		0.00643523	0.0220806	0.0130678	Ncl/Mars1/Pwp1/Macroh2a1	4
PUB	GO:0006359	regulation of transcription by RNA polymerase III		0.00711722	0.0214883	0.0119589	Prdx5/Dek/Mybbp1a/Ddx21/Myo1c/Baz1b	6
PUB	GO:0006356	regulation of transcription by RNA polymerase I		0.00224327	0.00811353	0.00451542	Ncl/Lyar/Smarca4/Mars1/Flna/Macroh2a2/Pwp1/Macroh2a1	8
UBA	GO:0006356	regulation of transcription by RNA polymerase I		0.00640176	0.0182287	0.0098352	Ncl/Lyar/Smarca4/Mars1/Flna/Macroh2a2/Pwp1/Macroh2a1	8
NZF	GO:0006356	regulation of transcription by RNA polymerase I		0.0110923	0.0344305	0.0203766	Ncl/Lyar/Mars1/Flna/Pwp1/Macroh2a1	6
PUB	GO:0034121	regulation of toll-like receptor signaling pathway		0.0114762	0.0320166	0.0178182	Ptprs/Ltf/Lyn/Cd36/Appl2/Appl1/Nlrp6/Arrb2/Rtn4/Ifi35/Pik3ap1	11
RBR	GO:0034121	regulation of toll-like receptor signaling pathway		0.00918688	0.0244105	0.0132595	Flot1/Ltf/App/Lyn/Cav1/Cd36/Appl2/Appl1/Arrb2/Rtn4/Ifi35/Pik3ap1	12
PUB	GO:0034143	regulation of toll-like receptor 4 signaling pathway		0.0173901	0.0453934	0.0252628	Ltf/Lyn/Appl2/Appl1/Ifi35	5
PUB	GO:0034103	regulation of tissue remodeling		0.00704155	0.0214005	0.01191	Car2/Src/Prkca/Ahsg/Csk/Ppp3ca/Rock2/Abr/Tfrc/Sfrp1/Lrp1/Trf/Hrg	13
RBR	GO:0034103	regulation of tissue remodeling		0.00648683	0.018234	0.00990446	S1pr1/Car2/Src/Gja1/Ahsg/Csk/Ppp3ca/Rock2/Abr/Ubash3b/Sfrp1/Lrp1/Hrg/Syt7	14
UBA	GO:0034103	regulation of tissue remodeling		0.00187664	0.00636564	0.00343454	S1pr1/Car2/Src/Prkca/Gja1/Ahsg/Itgav/Ppp3ca/Abr/Tfrc/Bcr/Ubash3b/Sfrp1/Lrp1/Hrg/Syt7	16
PUB	GO:0002026	regulation of the force of heart contraction		5.2571e-06	4.15065e-05	2.30996e-05	Atp2a2/Prkca/Pebp1/Slc8a1/Myh6/Atp1a2/Atp2b4/Pde5a/Atp1a1/Myh7/Glrx3	11
RBR	GO:0002026	regulation of the force of heart contraction		1.92249e-06	1.32593e-05	7.20225e-06	Atp2a2/Myl3/Cav1/Pebp1/Slc8a1/Atp1a2/Atp2b4/Pde5a/Atp1a1/Myh7/Glrx3/Nos1	12
UBA	GO:0002026	regulation of the force of heart contraction		4.01072e-06	2.80751e-05	1.51477e-05	Atp2a2/Myl3/Prkca/Csrp3/Slc8a1/Myh6/Atp1a2/Atp2b4/Atp1a1/Myh7/Glrx3/Nos1	12
NZF	GO:0002026	regulation of the force of heart contraction		5.24763e-08	8.10499e-07	4.79669e-07	Atp2a2/Myl3/Cav1/Csrp3/Pebp1/Slc8a1/Atp1a2/Atp2b4/Pde5a/Atp1a1/Myh7/Glrx3	12
PUB	GO:1904356	regulation of telomere maintenance via telomere lengthening		9.45128e-06	6.98903e-05	3.8896e-05	Hnrnpa2b1/Src/Tcp1/Cct8/Cct7/Cct2/Cct4/Cct5/Cct6a/Cct3/Ctnnb1/Nat10/Hnrnpu/Nek7/Dkc1	15
RBR	GO:1904356	regulation of telomere maintenance via telomere lengthening		1.44127e-06	1.01853e-05	5.53251e-06	Hnrnpa2b1/Src/Tcp1/Cct8/Mapk1/Cct7/Cct2/Cct4/Cct5/Cct6a/Cct3/Prkcq/Ctnnb1/Mapk3/Nat10/Hnrnpu/Dkc1	17
UBA	GO:1904356	regulation of telomere maintenance via telomere lengthening		3.75687e-06	2.64204e-05	1.4255e-05	Hnrnpa2b1/Src/Tcp1/Cct8/Mapk1/Cct7/Cct2/Cct4/Cct5/Cct6a/Cct3/Prkcq/Ctnnb1/Mapk3/Nat10/Hnrnpu/Dkc1	17
NZF	GO:1904356	regulation of telomere maintenance via telomere lengthening		0.00140117	0.00624294	0.00369469	Hnrnpa2b1/Mapk1/Cct7/Cct5/Ctnnb1/Mapk3/Nat10/Hnrnpu/Nek7/Dkc1	10
PUB	GO:0032210	regulation of telomere maintenance via telomerase		5.27254e-06	4.15065e-05	2.30996e-05	Src/Tcp1/Cct8/Cct7/Cct2/Cct4/Cct5/Cct6a/Cct3/Ctnnb1/Nat10/Hnrnpu/Nek7/Dkc1	14
RBR	GO:0032210	regulation of telomere maintenance via telomerase		5.78486e-07	4.49428e-06	2.44123e-06	Src/Tcp1/Cct8/Mapk1/Cct7/Cct2/Cct4/Cct5/Cct6a/Cct3/Prkcq/Ctnnb1/Mapk3/Nat10/Hnrnpu/Dkc1	16
UBA	GO:0032210	regulation of telomere maintenance via telomerase		1.47239e-06	1.11872e-05	6.03597e-06	Src/Tcp1/Cct8/Mapk1/Cct7/Cct2/Cct4/Cct5/Cct6a/Cct3/Prkcq/Ctnnb1/Mapk3/Nat10/Hnrnpu/Dkc1	16
NZF	GO:0032210	regulation of telomere maintenance via telomerase		0.00151544	0.00657412	0.0038907	Mapk1/Cct7/Cct5/Ctnnb1/Mapk3/Nat10/Hnrnpu/Nek7/Dkc1	9
PUB	GO:0032204	regulation of telomere maintenance		2.2493e-06	1.95912e-05	1.09031e-05	Hnrnpa2b1/Src/Tcp1/Cct8/Lmna/Ruvbl1/Cct7/Cct2/Cct4/Cct5/Cct6a/Cct3/Ctnnb1/Hnrnpd/Nat10/Hnrnpu/Upf1/Nek7/Dkc1/Ruvbl2/Actl6a	21
RBR	GO:0032204	regulation of telomere maintenance		7.78872e-07	5.9212e-06	3.21632e-06	Hnrnpa2b1/Src/Tcp1/Cct8/Lmna/Ruvbl1/Mapk1/Cct7/Cct2/Cct4/Cct5/Cct6a/Cct3/Prkcq/Ctnnb1/Hnrnpd/Mapk3/Nat10/Hnrnpu/Upf1/Dkc1/Ruvbl2/Actl6a	23
UBA	GO:0032204	regulation of telomere maintenance		9.20148e-06	5.95193e-05	3.21132e-05	Hnrnpa2b1/Src/Tcp1/Cct8/Lmna/Ruvbl1/Mapk1/Cct7/Cct2/Cct4/Cct5/Cct6a/Cct3/Prkcq/Ctnnb1/Hnrnpd/Mapk3/Nat10/Hnrnpu/Upf1/Dkc1/Ruvbl2	22
NZF	GO:0032204	regulation of telomere maintenance		0.000244615	0.00142728	0.000844694	Hnrnpa2b1/Ruvbl1/Mapk1/Cct7/Cct5/Ctnnb1/Hnrnpd/Mapk3/Nat10/Hnrnpu/Upf1/Nek7/Dkc1/Ruvbl2/Actl6a	15
PUB	GO:0051972	regulation of telomerase activity		0.000104243	0.000564179	0.000313982	Hnrnpa2b1/Src/Hsp90aa1/Hsp90ab1/Tcp1/Cct2/Cct4/Ctnnb1/Parp3/Hnrnpd/Nek7/Dkc1	12
RBR	GO:0051972	regulation of telomerase activity		1.28669e-05	7.3994e-05	4.01926e-05	Hnrnpa2b1/Src/Hsp90aa1/Hsp90ab1/Tcp1/Mapk1/Cct2/Cct4/Prkcq/Ctnnb1/Parp3/Hnrnpd/Mapk3/Dkc1	14
UBA	GO:0051972	regulation of telomerase activity		2.83495e-05	0.000163138	8.802e-05	Hnrnpa2b1/Src/Hsp90aa1/Hsp90ab1/Tcp1/Mapk1/Cct2/Cct4/Prkcq/Ctnnb1/Parp3/Hnrnpd/Mapk3/Dkc1	14
NZF	GO:0051972	regulation of telomerase activity		0.000293306	0.00165986	0.000982338	Hnrnpa2b1/Hsp90aa1/Hsp90ab1/Mapk1/Ctnnb1/Parp3/Hnrnpd/Mapk3/Nek7/Dkc1	10
RBR	GO:1902947	regulation of tau-protein kinase activity		0.0114224	0.029436	0.0159892	Hsp90aa1/Apoe/App/Clu	4
PUB	GO:0050856	regulation of T cell receptor signaling pathway		0.00622344	0.0191972	0.0106838	Prnp/Ezr/Ptpn6/Rps3/Usp9x/Rc3h1/Dgkz/Prkd2/Dusp3	9
RBR	GO:0050856	regulation of T cell receptor signaling pathway		0.00105633	0.00376158	0.00204324	Ada/Prnp/Ezr/Ptpn6/Usp46/Rps3/Usp9x/Rc3h1/Dgkz/Prkd2/Dusp3	11
UBA	GO:0050856	regulation of T cell receptor signaling pathway		0.00611358	0.017666	0.00953156	Prnp/Ezr/Ptpn6/Usp46/Rps3/Rc3h1/Cyld/Dgkz/Prkd2/Dusp3	10
PUB	GO:0042129	regulation of T cell proliferation		0.00375053	0.0125543	0.00698684	Lgals9/Sdc4/Coro1a/Slc4a1/Prnp/Spta1/Anxa1/Cd44/Pnp/Ptpn6/Adk/Rps3/Casp3/Ctnnb1/Rc3h1/Gpam/Jak2/Tfrc/Scrib/Dlg1/Itch/Pde5a/Dnaja3/Prkar1a	24
NZF	GO:0042129	regulation of T cell proliferation		0.00976674	0.0312938	0.0185203	Lgals9/Arg2/Coro1a/Slc4a1/Spta1/Pnp/Adk/Rps3/Ctnnb1/Rc3h1/Gpam/Tfrc/Scrib/Dlg1/Itch/Pde5a/Dnaja3/Prkar1a/Pycard	19
NZF	GO:0001914	regulation of T cell mediated cytotoxicity		0.0158001	0.0462769	0.0273876	H2-D1/H2-K1/Pnp/Tap2/Ppp3cb/Hspa8/Slc22a13/Cyrib	8
PUB	GO:0050863	regulation of T cell activation		0.00598105	0.0185261	0.0103103	Lgals9/Sdc4/Ap3d1/Coro1a/Slc4a1/Prnp/Hsp90aa1/Spta1/Anxa1/Cd44/Pnp/Dpp4/Ptpn6/Csk/Adk/Rps3/Hspd1/Casp3/Sirpa/Ctnnb1/Rc3h1/Flot2/Prdx2/Gpam/Hsph1/Jak2/Tfrc/Scrib/Dlg1/Itch/Pde5a/Clptm1/Cyrib/Dnaja3/Dusp3/Prkar1a/Adrm1/Ap3b1	38
RBR	GO:0050863	regulation of T cell activation		0.00394725	0.0118951	0.00646125	Lgals9/Ap3d1/Coro1a/Ada/Slc4a1/Prnp/Hsp90aa1/Spta1/Anxa1/Hspb1/Cd44/Pnp/Dpp4/Ptpn6/Csk/Cav1/Efnb1/Adk/Rps3/Hspd1/Sirpa/Prkcq/Ctnnb1/Rc3h1/Flot2/Prdx2/Gpam/Hsph1/Cd47/Scrib/Dlg1/Itch/Pde5a/Clptm1/Cyrib/Dnaja3/Dusp3/Prkar1a/Adrm1/Vnn1/Rasgrp1/Ap3b1	42
UBA	GO:0050863	regulation of T cell activation		0.0126029	0.0326014	0.0175899	Ildr2/Lgals9/Sdc4/Ap3d1/Coro1a/Slc4a1/Prnp/Cd4/Hsp90aa1/Spta1/Anxa1/Hspb1/Cd44/Pnp/Dpp4/Ptpn6/Efnb1/Adk/Rps3/Hspd1/Prkcq/Ctnnb1/Rc3h1/Flot2/Prdx2/Gpam/Hsph1/Cd47/Tfrc/Cyld/Scrib/Dlg1/Itch/Clptm1/Cyrib/Dnaja3/Dusp3/Prkar1a/Adrm1/Vnn1/Rasgrp1/Ap3b1	42
NZF	GO:0050863	regulation of T cell activation		0.00264709	0.0103459	0.00612292	Lgals9/Arg2/Ap3d1/Coro1a/Slc4a1/Hsp90aa1/Spta1/Hspb1/Pnp/Dpp4/Cav1/Adk/Rps3/Ctnnb1/Rc3h1/Flot2/Prdx2/Gpam/Hsph1/Tfrc/Cyld/Scrib/Dlg1/Itch/Pde5a/Clptm1/Cyrib/Dnaja3/Dusp3/Prkar1a/Pycard/Adrm1/Ap3b1	33
PUB	GO:1903421	regulation of synaptic vesicle recycling		5.2571e-06	4.15065e-05	2.30996e-05	Pip5k1c/Plaa/Ppp3cb/Stx1b/Ap2m1/Snap91/Picalm/Cyfip1/Dnm3/Btbd9/Dnm1l	11
RBR	GO:1903421	regulation of synaptic vesicle recycling		1.51986e-11	2.53493e-10	1.37694e-10	Pip5k1c/Plaa/Dnm1/Ppp3cb/Stx1b/Ap2m1/Slc17a7/Snap91/Sh3gl1/Picalm/Cyfip1/Dnm3/Btbd9/Dnm1l/Nlgn1/Pclo/Syt7	17
UBA	GO:1903421	regulation of synaptic vesicle recycling		3.27608e-12	6.4963e-11	3.50504e-11	Pip5k1c/Plaa/Dnm1/Ppp3cb/Stx1b/Ap2m1/Abca13/Snap91/Sh3gl1/Picalm/Cyfip1/Dnm3/Btbd9/Dnm1l/Gripap1/Nlgn1/Pclo/Syt7	18
NZF	GO:1903421	regulation of synaptic vesicle recycling		4.78833e-06	4.73979e-05	2.8051e-05	Pip5k1c/Plaa/Ppp3cb/Ap2m1/Snap91/Sh3gl1/Picalm/Cyfip1/Dnm3/Dnm1l	10
RBR	GO:0010807	regulation of synaptic vesicle priming		1.96882e-07	1.7032e-06	9.25154e-07	Stx1a/Napb/Stx1b/Rab3a/Unc13a/Stxbp5/Rims1/Napa	8
UBA	GO:0010807	regulation of synaptic vesicle priming		0.000115936	0.000562746	0.000303626	Stx1a/Stx1b/Rab3a/Unc13a/Stxbp5/Rims1	6
RBR	GO:1901632	regulation of synaptic vesicle membrane organization		0.000937488	0.00336992	0.00183049	Syt1/Syt2/Rab3a/Grik5/Syt7	5
UBA	GO:1901632	regulation of synaptic vesicle membrane organization		0.000115936	0.000562746	0.000303626	Syt1/Syt2/Rab3a/Grik5/Syt7/Syt9	6
RBR	GO:0031630	regulation of synaptic vesicle fusion to presynaptic active zone membrane		0.000937488	0.00336992	0.00183049	Syt1/Syt2/Rab3a/Grik5/Syt7	5
UBA	GO:0031630	regulation of synaptic vesicle fusion to presynaptic active zone membrane		0.000115936	0.000562746	0.000303626	Syt1/Syt2/Rab3a/Grik5/Syt7/Syt9	6
PUB	GO:2000300	regulation of synaptic vesicle exocytosis		0.000259933	0.00126268	0.000702721	Apba1/Dgki/Atp2a2/Cask/Prkce/Prkca/Syt1/Rab3a/Prkcg/Prkcb/Git1/Ppfia2/Dnm1l/Cacnb4/Rims2/Gsk3b	16
RBR	GO:2000300	regulation of synaptic vesicle exocytosis		1.82989e-08	1.92618e-07	1.04628e-07	Apba1/Dgki/Atp2a2/Cask/Prkce/Syt1/Rims4/Rab3a/Prkcb/Apba2/Stxbp5l/Git1/Nrxn3/Cspg5/Ppfia2/Prepl/Dnm1l/Stxbp5/Cacnb4/Vps18/Nlgn1/Rims1/Rims2/Gsk3b	24
UBA	GO:2000300	regulation of synaptic vesicle exocytosis		6.95738e-08	7.0601e-07	3.80923e-07	Dgki/Atp2a2/Cask/Prkce/Prkca/Syt1/Rims4/Rab3a/Prkcg/Prkcb/Apba2/Git1/Nrxn3/Cspg5/Ppfia2/Prepl/Dnm1l/Stxbp5/Cacnb4/Nlgn1/Rims1/Rab5a/Rims2/Gsk3b	24
PUB	GO:1900242	regulation of synaptic vesicle endocytosis		0.000609574	0.00264119	0.0014699	Pip5k1c/Ppp3cb/Ap2m1/Snap91/Picalm/Btbd9/Dnm1l	7
RBR	GO:1900242	regulation of synaptic vesicle endocytosis		1.72573e-08	1.83102e-07	9.94584e-08	Pip5k1c/Dnm1/Ppp3cb/Ap2m1/Slc17a7/Snap91/Sh3gl1/Picalm/Btbd9/Dnm1l/Nlgn1/Syt7	12
UBA	GO:1900242	regulation of synaptic vesicle endocytosis		3.78728e-08	4.01146e-07	2.16436e-07	Pip5k1c/Dnm1/Ppp3cb/Ap2m1/Abca13/Snap91/Sh3gl1/Picalm/Btbd9/Dnm1l/Nlgn1/Syt7	12
NZF	GO:1900242	regulation of synaptic vesicle endocytosis		0.000145857	0.000917341	0.0005429	Pip5k1c/Ppp3cb/Ap2m1/Snap91/Sh3gl1/Picalm/Dnm1l	7
PUB	GO:0098693	regulation of synaptic vesicle cycle		0.000950616	0.00388902	0.00216435	Syn1/Prkar1b/Dnajc5/Pls3/Rapgef4	5
RBR	GO:0098693	regulation of synaptic vesicle cycle		0.000145795	0.000643571	0.000349579	Bsn/Syn1/Prkar1b/Dnajc5/Pls3/Rapgef4	6
UBA	GO:0098693	regulation of synaptic vesicle cycle		0.000215231	0.000967821	0.000522182	Bsn/Syn1/Prkar1b/Dnajc5/Pls3/Rapgef4	6
PUB	GO:2000807	regulation of synaptic vesicle clustering		0.00382007	0.0126664	0.00704924	Cdh2/Snap91/Picalm/Nlgn3	4
RBR	GO:2000807	regulation of synaptic vesicle clustering		3.80644e-05	0.000195885	0.000106402	Cdh2/Snap91/Nlgn2/Picalm/Nlgn3/Nlgn1	6
UBA	GO:2000807	regulation of synaptic vesicle clustering		2.93732e-06	2.09739e-05	1.13163e-05	Cdh2/Snap91/Nlgn2/Picalm/Nlgn3/Nlgn1/Magi2	7
NZF	GO:2000807	regulation of synaptic vesicle clustering		0.0160094	0.0462769	0.0273876	Cdh2/Snap91/Picalm	3
PUB	GO:0051966	regulation of synaptic transmission, glutamatergic		0.00265188	0.00939239	0.00522714	Kalrn/Dgki/Hcn1/Cdh2/Grin2a/Syt1/Cdk5/Pla2g6/Dgkz/Tnr/Nlgn3/Atad1/Cacng3/Gria4	14
RBR	GO:0051966	regulation of synaptic transmission, glutamatergic		1.09139e-07	9.83723e-07	5.34345e-07	Dgki/Cacng2/Hcn1/Prkaca/Glul/Cdh2/Gria2/Grin2a/Grin1/Syt1/Cdk5/Pla2g6/Grm5/Nlgn2/Plppr4/Dgkz/Tnr/Nlgn3/Nlgn1/Mapk8ip2/Ptk2b/Grm3/Gria4	23
UBA	GO:0051966	regulation of synaptic transmission, glutamatergic		4.58554e-12	8.88889e-11	4.79594e-11	Kalrn/Dgki/Cacng2/Hcn1/Prkaca/Cdh2/Gria2/Grin2a/Grin1/Syt1/Cdk5/Pla2g6/Grin2b/Grm5/Shank3/Iqsec2/Nlgn2/Plppr4/Dgkz/Shank2/Tnr/Nlgn3/Myo5a/Nlgn1/Atad1/Mapk8ip2/Cacng3/Ptk2b/Grm3/Gria4	30
RBR	GO:0032228	regulation of synaptic transmission, GABAergic		5.11728e-05	0.000252965	0.000137407	Hap1/Car2/Prkce/Slc6a1/Usp46/Plcl1/Kif5b/Nlgn2/Phf24/Nisch/Nlgn1/Cntnap2	12
UBA	GO:0032228	regulation of synaptic transmission, GABAergic		0.000451655	0.00186458	0.00100602	Hap1/Car2/Prkce/Slc6a1/Usp46/Plcl1/Kif5b/Nlgn2/Nisch/Nlgn1/Cntnap2	11
PUB	GO:0048167	regulation of synaptic plasticity		0.0132289	0.0362748	0.020188	Kalrn/Akap5/Dgki/Mgll/Syngr1/Syn1/Lgmn/Prnp/Enpp1/Mapt/Camk2a/Prkar1b/Cfl1/Grin2a/Cdk5/Ncstn/Hnrnpk/Ywhag/Rab3a/Prkcg/Nptn/Epha4/Mme/Dlg4/Tnr/Nlgn3/Lrrtm1/Slc8a2/Itpka/Erc1/Rims2/Dbn1/Map1a/Atp2b2/Mpp2/Gsk3b/Cyp46a1/Ncdn/Mecp2	39
RBR	GO:0048167	regulation of synaptic plasticity		2.48987e-13	5.33506e-12	2.89793e-12	Ckap5/Akap5/Dgki/Mgll/Syngr1/Syn1/Prnp/Enpp1/Apoe/Igsf11/Mapt/Camk2a/App/Prkar1b/Cfl1/Gria1/Rasgrf1/Camk2b/Grin2a/Grin1/Cdk5/Ncstn/Ppfia3/Lzts1/Snap25/Hnrnpk/Ywhag/Rab3a/Mapk1/Rasgrf2/Nptn/Rgs14/Epha4/Grid2ip/Shisa6/Adgrb1/Grm5/Unc13a/Slc4a10/Brsk1/Cntn2/Mme/Dlg4/Erc2/Baiap2/Tnr/Nlgn3/Shisa7/Gnal/Unc13c/Lrrtm1/Slc8a2/Itpka/Neto1/Snap47/Syt12/Nlgn1/Erc1/Rims1/Rims2/Jph3/Kcnj10/Ptk2b/Dbn1/Map1a/Atp…	74
UBA	GO:0048167	regulation of synaptic plasticity		4.66666e-16	1.568e-14	8.46003e-15	Kalrn/Akap5/Dgki/Syngap1/Prrt1/Mgll/Ctnnd2/Syngr1/Syn1/Prnp/Enpp1/Igsf11/Mapt/Camk2a/Prkar1b/Cfl1/Gria1/Rasgrf1/Camk2b/Grin2a/Grin1/Cdk5/Ncstn/Ppfia3/Lzts1/Hnrnpk/Ywhag/Rac1/Rab3a/Mapk1/Prkcg/Rasgrf2/Stx4a/Nptn/Rgs14/Grin2b/Epha4/Grid2ip/Shisa6/Adgrb1/Grm5/Shank3/Unc13a/Slc4a10/Iqsec2/Brsk1/Cntn2/Mme/Grid2/Dlg4/Sqstm1/Erc2/Shank2/Baiap2/Tnr/Nlgn3/Sipa1l1/Shisa7/Lrrtm1/Slc8a2/Itpka/Abhd6/Neto1/Nlg…	83
PUB	GO:0050803	regulation of synapse structure or activity		2.20983e-15	9.29841e-14	5.17484e-14	Kalrn/Ptprs/Cttnbp2/Farp1/Ube3a/Dctn1/Ntn1/Cask/Prnp/Cdh2/Cfl1/Prkca/Pik3r1/Marcks/Gpm6a/Fyn/Nedd4/Cdk5/Dmpk/Opa1/Cdc42/Arf4/Hnrnpk/Abi2/Pafah1b1/Hspa8/Ywhaz/Tubb5/Vcp/Epha4/Camkv/Arhgap44/Caprin1/Ctnna2/Snap91/Myh10/Dbnl/Ptprd/Eif4g1/Picalm/Cyfip1/Mfn2/Mfn1/Ppfia2/Nlgn3/Dnm3/Septin11/Ngef/Pdlim5/Dnm1l/Lrrtm1/Itpka/Actr3/Chmp4b/Vps35/Rapgef4/Dbn1/Afdn/Gsk3b/Mecp2	60
RBR	GO:0050803	regulation of synapse structure or activity		2.80225e-30	4.01722e-28	2.1821e-28	Tanc2/Lzts3/Farp1/Ube3a/Dctn1/Ntn1/Cask/Prnp/Apoe/Lrrc4b/App/Cdh2/Cfl1/Pik3r1/Camk2b/Grin1/Gpm6a/Fyn/Nedd4/Mapk14/Cdk5/Ncan/Opa1/Rims4/Cdc42/Actr2/Hnrnpk/Pafah1b1/Hspa8/Ywhaz/Sparcl1/Cdh8/Tubb5/Vcp/Epha4/Slc17a7/Adgrb1/Arhgap44/Caprin1/Ctnna2/Snap91/Myh10/Dag1/Dbnl/Nptx1/Ptprd/Nlgn2/Dgkb/Eif4g1/Ntrk3/Picalm/Cyfip1/Adgrl1/Adgrl3/Mfn2/Lrrtm4/Negr1/Adgrb3/Nrcam/Baiap2/Slc17a6/Ppfia2/Nlgn3/Lrrtm3/Dnm…	86
UBA	GO:0050803	regulation of synapse structure or activity		1.52044e-32	2.87363e-30	1.55045e-30	Tanc2/Lzts3/Kalrn/Ptprs/Cttnbp2/Syngap1/Farp1/Ube3a/Dctn1/Ntn1/Cask/Prnp/Lrrc4b/Cdh2/Cfl1/Prkca/Marcks/Camk2b/Grin1/Gpm6a/Fyn/Nedd4/Cdk5/Opa1/Rims4/Cdc42/Actr2/Arf4/Hnrnpk/Abi2/Hspa8/Ywhaz/Cdh8/Tubb5/Grin2b/Vcp/Epha4/Dab2ip/Adgrb1/Camkv/Cdkl5/Shank3/Arhgap44/Caprin1/Ctnna2/Snap91/Grid2/Myh10/Dbnl/Ptprd/Nlgn2/Dgkb/Ntrk3/Picalm/Abhd17b/Cyfip1/Adgrl1/Adgrl3/Mfn2/Lrrtm4/Negr1/Shank2/Adgrb3/Baiap2/Slc…	92
NZF	GO:0050803	regulation of synapse structure or activity		2.29553e-07	2.99198e-06	1.77071e-06	Farp1/Ube3a/Dctn1/Ntn1/Cask/Cdh2/Cfl1/Pik3r1/Marcks/Nedd4/Cdk5/Opa1/Cdc42/Actr2/Arf4/Hnrnpk/Pafah1b1/Hspa8/Ywhaz/Tubb5/Vcp/Caprin1/Ctnna2/Snap91/Myh10/Dag1/Picalm/Cyfip1/Dnm3/Pdlim5/Dnm1l/Egln1/Camk1/Actr3/Vps35/Dbn1/Afdn/Gsk3b	38
RBR	GO:0051823	regulation of synapse structural plasticity		0.00550561	0.0158609	0.00861542	Ncan/Cdc42/Ctnna2/Camk1	4
NZF	GO:0051823	regulation of synapse structural plasticity		0.0160094	0.0462769	0.0273876	Cdc42/Ctnna2/Camk1	3
PUB	GO:0050807	regulation of synapse organization		5.10319e-16	2.45866e-14	1.36831e-14	Kalrn/Ptprs/Cttnbp2/Farp1/Ube3a/Dctn1/Ntn1/Cask/Prnp/Cdh2/Cfl1/Prkca/Pik3r1/Marcks/Gpm6a/Fyn/Nedd4/Cdk5/Dmpk/Opa1/Cdc42/Arf4/Hnrnpk/Abi2/Pafah1b1/Hspa8/Ywhaz/Tubb5/Vcp/Epha4/Camkv/Arhgap44/Caprin1/Ctnna2/Snap91/Myh10/Dbnl/Ptprd/Eif4g1/Picalm/Cyfip1/Mfn2/Mfn1/Ppfia2/Nlgn3/Dnm3/Septin11/Ngef/Pdlim5/Dnm1l/Lrrtm1/Itpka/Actr3/Chmp4b/Vps35/Rapgef4/Dbn1/Afdn/Gsk3b/Mecp2	60
RBR	GO:0050807	regulation of synapse organization		7.91072e-30	1.10768e-27	6.01679e-28	Tanc2/Lzts3/Farp1/Ube3a/Dctn1/Ntn1/Cask/Prnp/Apoe/Lrrc4b/App/Cdh2/Cfl1/Pik3r1/Camk2b/Grin1/Gpm6a/Fyn/Nedd4/Mapk14/Cdk5/Ncan/Opa1/Rims4/Cdc42/Actr2/Hnrnpk/Pafah1b1/Hspa8/Ywhaz/Sparcl1/Cdh8/Tubb5/Vcp/Epha4/Adgrb1/Arhgap44/Caprin1/Ctnna2/Snap91/Myh10/Dag1/Dbnl/Nptx1/Ptprd/Nlgn2/Dgkb/Eif4g1/Ntrk3/Picalm/Cyfip1/Adgrl1/Adgrl3/Mfn2/Lrrtm4/Negr1/Adgrb3/Nrcam/Baiap2/Ppfia2/Nlgn3/Lrrtm3/Dnm3/Septin11/Adgrb…	84
UBA	GO:0050807	regulation of synapse organization		3.62331e-32	6.44523e-30	3.47748e-30	Tanc2/Lzts3/Kalrn/Ptprs/Cttnbp2/Farp1/Ube3a/Dctn1/Ntn1/Cask/Prnp/Lrrc4b/Cdh2/Cfl1/Prkca/Marcks/Camk2b/Grin1/Gpm6a/Fyn/Nedd4/Cdk5/Opa1/Rims4/Cdc42/Actr2/Arf4/Hnrnpk/Abi2/Hspa8/Ywhaz/Cdh8/Tubb5/Grin2b/Vcp/Epha4/Dab2ip/Adgrb1/Camkv/Cdkl5/Shank3/Arhgap44/Caprin1/Ctnna2/Snap91/Grid2/Myh10/Dbnl/Ptprd/Nlgn2/Dgkb/Ntrk3/Picalm/Abhd17b/Cyfip1/Adgrl1/Adgrl3/Mfn2/Lrrtm4/Negr1/Shank2/Adgrb3/Baiap2/Ppfia2/Nlgn…	90
NZF	GO:0050807	regulation of synapse organization		1.04675e-07	1.48707e-06	8.8008e-07	Farp1/Ube3a/Dctn1/Ntn1/Cask/Cdh2/Cfl1/Pik3r1/Marcks/Nedd4/Cdk5/Opa1/Cdc42/Actr2/Arf4/Hnrnpk/Pafah1b1/Hspa8/Ywhaz/Tubb5/Vcp/Caprin1/Ctnna2/Snap91/Myh10/Dag1/Picalm/Cyfip1/Dnm3/Pdlim5/Dnm1l/Egln1/Camk1/Actr3/Vps35/Dbn1/Afdn/Gsk3b	38
UBA	GO:0090128	regulation of synapse maturation		0.00853515	0.023284	0.0125627	Camk2b/Hnrnpk/Ywhaz/Dab2ip/Adgrl1	5
RBR	GO:0051963	regulation of synapse assembly		2.21374e-06	1.51638e-05	8.23675e-06	Farp1/Ntn1/Lrrc4b/App/Pik3r1/Grin1/Adgrb1/Nptx1/Ptprd/Nlgn2/Eif4g1/Ntrk3/Adgrl1/Adgrl3/Lrrtm4/Negr1/Adgrb3/Nlgn3/Lrrtm3/Adgrb2/Pdlim5/Lrrtm1/Actr3/Nlgn1/Gpc6/Gsk3b	26
UBA	GO:0051963	regulation of synapse assembly		2.49688e-06	1.82601e-05	9.85211e-06	Ptprs/Farp1/Ntn1/Lrrc4b/Prkca/Grin1/Adgrb1/Grid2/Ptprd/Nlgn2/Ntrk3/Adgrl1/Adgrl3/Lrrtm4/Negr1/Adgrb3/Nlgn3/Lrrtm3/Sipa1l1/Adgrb2/Pdlim5/Lrrtm1/Actr3/Nlgn1/Gpc6/Gsk3b/Adgre5	27
NZF	GO:1902903	regulation of supramolecular fiber organization		6.40016e-32	2.1689e-29	1.2836e-29	Arhgef10l/Numa1/Arfip1/Dctn1/Capn1/Myadm/Avil/Coro1a/Spta1/S100a10/Mapt/Gsn/Icam1/Map1b/Prkce/Cfl1/Map2/Cryab/Pik3r1/Nckap1/Prkcd/Tjp1/Cfl2/Nf2/Capza2/Capzb/Tmod1/Cav1/Tpm1/Cdc42/Rps3/Pfn1/Rac1/Hspa8/Rock2/Vasp/Apoa1/Hspg2/Pecam1/Specc1l/Cttn/Mapre1/Ctnna2/Sptbn1/Vil1/Git1/Cgnl1/Fhod1/Cyfip1/Dlg1/Tacstd2/Wasf2/Coro2b/Prune1/Flna/Lmod1/Kank2/Map1s/Washc5/Fermt2/Phldb2/Arfip2/Svil/Wasf1/Rapgef3/Was…	91
PUB	GO:1902903	regulation of supramolecular fiber organization		2.23156e-37	8.88905e-35	4.94702e-35	Shroom2/Arhgef10l/Akap13/Numa1/Bin1/Dctn1/Capn1/Myadm/Sdc4/Wdr1/Avil/Coro1a/Spta1/S100a10/Mapt/Gsn/Map1b/Prkce/Cfl1/Map2/Cryab/Rdx/Pik3r1/Nckap1/Prkcd/Fkbp4/Ldlr/Tjp1/Nf2/Capza2/Capzb/Tmod1/Cdh5/Tpm1/Cdc42/Abi2/Rps3/Hspa8/Was/Rock2/Vasp/Hspg2/Clu/Specc1l/Limch1/Mylk3/Taok1/Cracd/Cttn/Mapre1/Ctnna2/Sptbn1/Dbnl/Vil1/Git1/Cgnl1/Fhod1/Mapre3/Rictor/Akap9/Cyfip1/Eml2/Mfn2/Dlg1/Tacstd2/Wasf2/Coro2b/Cyr…	110
RBR	GO:1902903	regulation of supramolecular fiber organization		4.99984e-42	1.77083e-39	9.61889e-40	Ckap5/Camsap1/Arhgef10l/Akap13/Numa1/S1pr1/Bin1/Dctn1/Capn1/Myadm/Avil/Coro1a/Spta1/Apoe/Mapt/App/Gsn/Map1b/Prkce/Cfl1/Map2/Cryab/Rdx/Pik3r1/Nckap1/Fkbp4/Ldlr/Tjp1/Nf2/Capza2/Capzb/Hcls1/Tmod1/Cav1/Cdh5/Tpm1/Cdc42/Rps3/Hspa8/Actg1/Rock2/Prkcq/Hspg2/Clu/Pecam1/Eps8/Specc1l/Limch1/Taok1/Cyfip2/Ssh2/Cttn/Arhgef2/Mapre1/Ctnna2/Cd47/Sptbn1/Dbnl/Vil1/Git1/Cgnl1/Mapre3/Rictor/Akap9/Cyfip1/Mfn2/Camsap3/D…	122
UBA	GO:1902903	regulation of supramolecular fiber organization		1.11096e-48	2.23969e-45	1.20841e-45	Camsap1/Shroom2/Arhgef10l/Shank1/Akap13/Numa1/Arfip1/S1pr1/Dctn1/Capn1/Myadm/Sdc4/Dapk3/Wdr1/Avil/Coro1a/Spta1/S100a10/Mapt/Gsn/Map1b/Prkce/Cfl1/Map2/Cryab/Rdx/Nckap1/Prkcd/Fkbp4/Ldlr/Tjp1/Cfl2/Nf2/Capza2/Capzb/Hcls1/Tmod1/Cdh5/Tpm1/Cdc42/Abi2/Rps3/Rac1/Hspa8/Pdlim4/Vasp/Apoa1/Prkcq/Hspg2/Clu/Pecam1/Eps8/Specc1l/Limch1/Mylk3/Shank3/Taok1/Cracd/Cyfip2/Ssh2/Cttn/Arhgef2/Mapre1/Ctnna2/Cd47/Sptbn1/Db…	135
PUB	GO:0090322	regulation of superoxide metabolic process		0.000479372	0.00217979	0.00121312	Gnai2/Mapt/Gstp1/Prkcd/Acp5/Cd36/Pon3/Gnai3/Fbln5	9
RBR	GO:0090322	regulation of superoxide metabolic process		3.73419e-05	0.000194494	0.000105647	Sod1/Gnai2/Mapt/Itgb2/App/Gstp1/Acp5/Cd36/Hvcn1/Gnai3/Fbln5	11
UBA	GO:0090322	regulation of superoxide metabolic process		0.000363788	0.00154943	0.000835983	Sod1/Gnai2/Mapt/Gstp1/Prkcd/Acp5/Cd36/Hvcn1/Pon3/Gnai3	10
NZF	GO:0090322	regulation of superoxide metabolic process		8.30419e-05	0.000566899	0.000335502	Sod1/Gnai2/Mapt/Gstp1/Prkcd/Acp5/Cd36/Hvcn1/Gnai3	9
PUB	GO:0032928	regulation of superoxide anion generation		0.00290142	0.0100908	0.00561582	Gnai2/Mapt/Gstp1/Prkcd/Acp5/Pon3/Gnai3	7
RBR	GO:0032928	regulation of superoxide anion generation		0.000201833	0.000870513	0.000472851	Sod1/Gnai2/Mapt/Itgb2/App/Gstp1/Acp5/Hvcn1/Gnai3	9
UBA	GO:0032928	regulation of superoxide anion generation		0.000342165	0.00146663	0.00079131	Sod1/Gnai2/Mapt/Gstp1/Prkcd/Acp5/Hvcn1/Pon3/Gnai3	9
NZF	GO:0032928	regulation of superoxide anion generation		0.000114626	0.000741977	0.000439117	Sod1/Gnai2/Mapt/Gstp1/Prkcd/Acp5/Hvcn1/Gnai3	8
RBR	GO:0042762	regulation of sulfur metabolic process		0.00150298	0.0051098	0.00277558	Cacna1a/Abcb7/Pdk1/Pdk3/Pdk2	5
UBA	GO:0042762	regulation of sulfur metabolic process		0.0145522	0.0365345	0.019712	Comt/Cacna1a/Abcb7/Pdk3	4
NZF	GO:0042762	regulation of sulfur metabolic process		0.000324271	0.00180321	0.00106718	Comt/Abcb7/Pdk1/Pdk3/Pdk2	5
NZF	GO:1900024	regulation of substrate adhesion-dependent cell spreading		3.86827e-10	8.80835e-09	5.21296e-09	Myadm/Ilk/S100a10/P4hb/Dnm2/Crkl/Actn4/Cdc42/Rac1/Dab2/Apoa1/Postn/Tacstd2/Rcc2/Flna/Fermt2/Arpc2/Dbn1/Coro1c	19
PUB	GO:1900024	regulation of substrate adhesion-dependent cell spreading		1.08018e-07	1.27299e-06	7.08456e-07	Myadm/Ilk/S100a10/P4hb/Calr/Dnm2/Crkl/Actn4/Cdc42/Dab2/Postn/Tacstd2/Rcc2/Flna/Fermt2/Arpc2/Dbn1/Coro1c	18
RBR	GO:1900024	regulation of substrate adhesion-dependent cell spreading		4.84668e-07	3.84985e-06	2.09119e-06	Myadm/Ilk/P4hb/Calr/Dnm2/Crkl/Actn4/Cdc42/Dab2/Postn/Crk/Cspg5/Tacstd2/Flna/Fermt2/Arpc2/Dbn1/Coro1c	18
UBA	GO:1900024	regulation of substrate adhesion-dependent cell spreading		2.68735e-07	2.44776e-06	1.32067e-06	Myadm/Ilk/S100a10/P4hb/Calr/Dnm2/Crkl/Actn4/Cdc42/Rac1/Dab2/Apoa1/Postn/Cspg5/Flna/Fermt2/Arpc2/Dbn1/Coro1c	19
NZF	GO:0006942	regulation of striated muscle contraction		1.41313e-08	2.46123e-07	1.4566e-07	Arg2/Casq2/Casq1/Dsg2/Atp2a2/Actn3/Myl3/Atp1b1/Tnni3/Cav1/Slc8a1/Tmem38a/Atp1a2/Dlg1/Pde5a/Atp2a1/Atp1a1/Myh7/Smtn/Ehd3/Tnnt3	21
PUB	GO:0006942	regulation of striated muscle contraction		7.10969e-09	1.07003e-07	5.95506e-08	Dsp/Bin1/Casq2/Casq1/Dsg2/Atp2a2/Actn3/Dmd/Atp1b1/Dmpk/Dsc2/Slc8a1/Jup/Atp1a2/Akap9/Dlg1/Ank2/Pde5a/Atp2a1/Atp1a1/Myh7/Smtn/Ehd3/Tnnt3	24
RBR	GO:0006942	regulation of striated muscle contraction		7.54677e-11	1.13598e-09	6.17048e-10	Dsp/Bin1/Casq2/Casq1/Dsg2/Atp2a2/Actn3/Myl3/Dmd/Atp1b1/Tnni3/Cav1/Dsc2/Slc8a1/Pde4d/Jup/Ctnna3/Atp1a2/Akap9/Dlg1/Ank2/Pde5a/Atp2a1/Atp1a1/Myh7/Smtn/Ehd3/Tnnt3	28
UBA	GO:0006942	regulation of striated muscle contraction		1.92569e-09	2.46714e-08	1.33113e-08	Dsp/Casq2/Casq1/Dsg2/Atp2a2/Actn3/Myl3/Dmd/Atp1b1/Tnni3/Dsc2/Slc8a1/Pde4d/Jup/Tmem38a/Ctnna3/Atp1a2/Akap9/Trpm4/Dlg1/Ank2/Atp2a1/Atp1a1/Myh7/Smtn/Ehd3/Tnnt3	27
PUB	GO:0010662	regulation of striated muscle cell apoptotic process		0.000216263	0.00109321	0.000608403	Capn2/Capn1/Ilk/Camk2a/Slc25a4/Hspa8/Eif5a/Npm1/Jak2/Camk2d/Mfn2/Sirt4/Bag3	13
RBR	GO:0010662	regulation of striated muscle cell apoptotic process		0.00192576	0.00635691	0.00345299	Capn2/Capn1/Ilk/Camk2a/Slc25a4/Hspa8/Npm1/Camk2d/Mfn2/Tigar/Sirt4/Bag3	12
UBA	GO:0010662	regulation of striated muscle cell apoptotic process		0.00980256	0.0264551	0.0142737	Capn2/Capn1/Ilk/Camk2a/Slc25a4/Hspa8/Npm1/Camk2d/Mfn2/Sirt4/Bag3	11
NZF	GO:0010662	regulation of striated muscle cell apoptotic process		0.0174007	0.0494794	0.0292829	Capn2/Capn1/Ilk/Slc25a4/Hspa8/Npm1/Sirt4/Rapgef3	8
RBR	GO:0070302	regulation of stress-activated protein kinase signaling cascade		1.19883e-06	8.64449e-06	4.69557e-06	Cops5/App/Lmnb1/Gstp1/Lyn/Ezr/Map2k1/Prdx1/Map2k4/Cdc42/Pafah1b1/Dnaja1/Mapk1/Tnik/Sirpa/Dab2/Xdh/Egfr/Taok1/Traf3/Hsph1/Mapk3/Crk/Dlg1/Qars/Sfrp1/Itch/Dusp3/Magi3/Mapk8ip2/Mapk8ip3/Prmt1/Mink1/Ptk2b/Mapk9/Plcb1/Rasgrp1/Stk39	38
UBA	GO:0070302	regulation of stress-activated protein kinase signaling cascade		8.36371e-05	0.000424146	0.000228845	Lmnb1/Gstp1/Myd88/Lyn/Ezr/Map2k1/Prdx1/Cdc42/Dnaja1/Mapk1/Tnik/Dab2/Xdh/Egfr/Eif2ak2/Dab2ip/Taok1/Traf3/Hsph1/Mapk3/Cyld/Dlg1/Qars/Sfrp1/Itch/Dusp3/Magi3/Mapk8ip2/Mapk8ip3/Prmt1/Mink1/Ptk2b/Plcb1/Rasgrp1/Stk39	35
NZF	GO:0070302	regulation of stress-activated protein kinase signaling cascade		5.82045e-05	0.000422312	0.000249933	Lmnb1/Gstp1/Map2k1/Prdx1/Traf1/Traf2/Map2k4/Cdc42/Pafah1b1/Dnaja1/Mapk1/Dab2/Xdh/Egfr/Igbp1/Hsph1/Mapk3/Cyld/Dlg1/Qars/Sfrp1/Itch/Dusp3/Pycard/Magi3/Prmt1/Mapk9	27
RBR	GO:0032872	regulation of stress-activated MAPK cascade		2.22763e-06	1.52416e-05	8.27902e-06	Cops5/App/Lmnb1/Gstp1/Ezr/Map2k1/Prdx1/Map2k4/Cdc42/Pafah1b1/Dnaja1/Mapk1/Tnik/Sirpa/Dab2/Xdh/Egfr/Taok1/Traf3/Hsph1/Mapk3/Crk/Dlg1/Qars/Sfrp1/Itch/Dusp3/Magi3/Mapk8ip2/Mapk8ip3/Prmt1/Mink1/Ptk2b/Mapk9/Plcb1/Rasgrp1/Stk39	37
UBA	GO:0032872	regulation of stress-activated MAPK cascade		0.000140199	0.00066244	0.000357415	Lmnb1/Gstp1/Myd88/Ezr/Map2k1/Prdx1/Cdc42/Dnaja1/Mapk1/Tnik/Dab2/Xdh/Egfr/Eif2ak2/Dab2ip/Taok1/Traf3/Hsph1/Mapk3/Cyld/Dlg1/Qars/Sfrp1/Itch/Dusp3/Magi3/Mapk8ip2/Mapk8ip3/Prmt1/Mink1/Ptk2b/Plcb1/Rasgrp1/Stk39	34
NZF	GO:0032872	regulation of stress-activated MAPK cascade		4.52432e-05	0.000340269	0.000201378	Lmnb1/Gstp1/Map2k1/Prdx1/Traf1/Traf2/Map2k4/Cdc42/Pafah1b1/Dnaja1/Mapk1/Dab2/Xdh/Egfr/Igbp1/Hsph1/Mapk3/Cyld/Dlg1/Qars/Sfrp1/Itch/Dusp3/Pycard/Magi3/Prmt1/Mapk9	27
PUB	GO:0051492	regulation of stress fiber assembly		8.51017e-08	1.03984e-06	5.78702e-07	Arhgef10l/Sdc4/S100a10/Pik3r1/Tjp1/Nf2/Tpm1/Cdc42/Was/Rock2/Limch1/Cgnl1/Fhod1/Tacstd2/Wasf2/Coro2b/Clasp2/Kank2/Ppm1f/Fermt2/Phldb2/Pxn/Sorbs3/Kank3	24
RBR	GO:0051492	regulation of stress fiber assembly		7.35328e-06	4.49483e-05	2.44153e-05	Arhgef10l/S1pr1/Pik3r1/Tjp1/Nf2/Tpm1/Cdc42/Actg1/Rock2/Prkcq/Limch1/Cd47/Cgnl1/Tacstd2/Coro2b/Clasp2/Kank2/Ppm1f/Fermt2/Pak2/Phldb2/Sorbs3	22
UBA	GO:0051492	regulation of stress fiber assembly		7.43965e-09	8.85728e-08	4.77889e-08	Arhgef10l/S1pr1/Sdc4/S100a10/Tjp1/Nf2/Tpm1/Cdc42/Rac1/Pdlim4/Apoa1/Prkcq/Limch1/Cd47/Cgnl1/Fhod1/Clasp1/Wasf2/Coro2b/Clasp2/Kank2/Ppm1f/Fermt2/Pak2/Phldb2/Pxn/Sorbs3/Kank3	28
NZF	GO:0051492	regulation of stress fiber assembly		1.25988e-07	1.74895e-06	1.03506e-06	Arhgef10l/S100a10/Pik3r1/Tjp1/Nf2/Tpm1/Cdc42/Pfn1/Rac1/Rock2/Apoa1/Cgnl1/Fhod1/Tacstd2/Wasf2/Coro2b/Kank2/Fermt2/Phldb2/Rapgef3/Sorbs3	21
PUB	GO:1901339	regulation of store-operated calcium channel activity		0.000589074	0.00258233	0.00143714	Casq1/Stim1/Pla2g6/Asph/Plcg2	5
RBR	GO:1901339	regulation of store-operated calcium channel activity		0.00811596	0.0219821	0.0119404	Casq1/Pla2g6/Asph/Plcg2	4
UBA	GO:1901339	regulation of store-operated calcium channel activity		0.0103882	0.0276045	0.0148938	Casq1/Stim1/Pla2g6/Asph	4
PUB	GO:0032371	regulation of sterol transport		0.0064236	0.0196849	0.0109552	Anxa2/Abcb4/Scp2/Sec24a/Osbpl6/Lpcat3/Lrp1	7
RBR	GO:0032371	regulation of sterol transport		0.0109718	0.028598	0.0155341	Anxa2/Abcb4/Scp2/Sec24a/Osbpl6/Acat2/Lrp1	7
UBA	GO:0032371	regulation of sterol transport		0.00431454	0.0130864	0.0070607	Anxa2/Abcb4/Scp2/Apoa1/Abca13/Osbpl6/Lpcat3/Lrp1	8
NZF	GO:0032371	regulation of sterol transport		0.00822545	0.0271869	0.0160898	Anxa2/Abcb4/Apoa1/Osbpl6/Acat2/Lrp1	6
RBR	GO:0106118	regulation of sterol biosynthetic process		0.00352837	0.0107186	0.00582221	Apoe/Sod1/Scp2/Por/Fdps/Sec14l2	6
PUB	GO:0019218	regulation of steroid metabolic process		0.0193382	0.0494418	0.0275158	Nfkb1/Scp2/Ephx2/Ldlr/Por/Acadvl/Fmo5/Dab2/H6pd/Akr1c18/Ces1d/Atp1a1/Lpcat3/Ces1f/Abcb11	15
PUB	GO:0090224	regulation of spindle organization		0.00243112	0.00869819	0.0048408	Gnai1/Numa1/Dctn1/Vps4b/Parp3/Cltc/Hnrnpu/Chmp4b/Dync1h1	9
RBR	GO:0090224	regulation of spindle organization		1.27891e-05	7.36166e-05	3.99876e-05	Gnai1/Numa1/Tpr/Dctn1/Map9/Parp3/Cltc/Fsd1/Ccsap/Hnrnpu/Chmp4b/Chmp2a/Dync1h1	13
UBA	GO:0090224	regulation of spindle organization		5.04384e-06	3.43526e-05	1.85347e-05	Gnai1/Numa1/Tpr/Dctn1/Vps4b/Map9/Parp3/Cltc/Fsd1/Ccsap/Hnrnpu/Chmp4b/Chmp2a/Dync1h1	14
NZF	GO:0090224	regulation of spindle organization		0.00215256	0.00883256	0.00522729	Gnai1/Numa1/Dctn1/Vps4b/Parp3/Cltc/Hnrnpu/Dync1h1	8
RBR	GO:0090169	regulation of spindle assembly		0.00508896	0.0148669	0.00807549	Numa1/Tpr/Ccsap/Hnrnpu/Chmp4b/Chmp2a/Dync1h1	7
UBA	GO:0090169	regulation of spindle assembly		0.00172771	0.00590017	0.0031834	Numa1/Tpr/Vps4b/Ccsap/Hnrnpu/Chmp4b/Chmp2a/Dync1h1	8
PUB	GO:0090153	regulation of sphingolipid biosynthetic process		0.0144698	0.0386832	0.0215283	Prkcd/Pla2g6/Atg7/Sphk2	4
PUB	GO:0002028	regulation of sodium ion transport		3.83564e-06	3.11385e-05	1.73295e-05	Ptpn3/Ank3/Dmd/Atp1b1/Dnm2/Nedd4/Stom/Dmpk/Ywhah/Slc8a1/Slc9a3r1/Gpd1l/Scn2b/Kif5b/Hecw2/Camk2d/Atp1a2/Atp2b4/Ahcyl1/Atp1a1/Stk39	21
RBR	GO:0002028	regulation of sodium ion transport		9.44387e-10	1.22546e-08	6.65656e-09	Ptpn3/Ank3/Dmd/Cntn1/Atp1b1/Atp1b2/Dnm2/Nedd4/Stom/Ywhah/Slc8a1/Slc9a3r1/Atp1b3/Scn1b/Gpd1l/Scn2b/Kif5b/Hecw2/Camk2d/Atp1a2/Atp2b4/Ahcyl1/Hecw1/Neto1/Atp1a1/Nos1/Plcb1/Stk39	28
UBA	GO:0002028	regulation of sodium ion transport		1.27619e-06	9.9081e-06	5.34585e-06	Ptpn3/Ank3/Dmd/Cntn1/Atp1b1/Dnm2/Nedd4/Stom/Ywhah/Slc8a1/Scn1b/Gpd1l/Kif5b/Hecw2/Camk2d/Atp1a2/Atp2b4/Ahcyl1/Hecw1/Neto1/Atp1a1/Nos1/Plcb1/Stk39	24
NZF	GO:0002028	regulation of sodium ion transport		0.00316491	0.012107	0.00716513	Ptpn3/Atp1b1/Atp1b2/Dnm2/Nedd4/Stom/Ywhah/Slc8a1/Gpd1l/Kif5b/Atp1a2/Atp2b4/Atp1a1	13
PUB	GO:2000649	regulation of sodium ion transmembrane transporter activity		1.13532e-06	1.06659e-05	5.93588e-06	Ptpn3/Ank3/Dmd/Atp1b1/Dnm2/Nedd4/Stom/Ywhah/Slc9a3r1/Gpd1l/Scn2b/Kif5b/Hecw2/Camk2d/Atp1a2/Stk39	16
RBR	GO:2000649	regulation of sodium ion transmembrane transporter activity		3.93048e-09	4.70486e-08	2.55561e-08	Ptpn3/Ank3/Dmd/Atp1b1/Dnm2/Nedd4/Stom/Ywhah/Slc9a3r1/Scn1b/Gpd1l/Scn2b/Kif5b/Hecw2/Camk2d/Atp1a2/Hecw1/Neto1/Plcb1/Stk39	20
UBA	GO:2000649	regulation of sodium ion transmembrane transporter activity		4.29236e-07	3.71922e-06	2.00668e-06	Ptpn3/Ank3/Dmd/Atp1b1/Dnm2/Nedd4/Stom/Ywhah/Scn1b/Gpd1l/Kif5b/Hecw2/Camk2d/Atp1a2/Hecw1/Neto1/Plcb1/Stk39	18
NZF	GO:2000649	regulation of sodium ion transmembrane transporter activity		0.00392389	0.0144537	0.00855397	Ptpn3/Atp1b1/Dnm2/Nedd4/Stom/Ywhah/Gpd1l/Kif5b/Atp1a2	9
PUB	GO:1902305	regulation of sodium ion transmembrane transport		3.24814e-06	2.69177e-05	1.49805e-05	Ptpn3/Ank3/Dmd/Atp1b1/Dnm2/Nedd4/Stom/Ywhah/Slc9a3r1/Gpd1l/Scn2b/Kif5b/Hecw2/Camk2d/Atp1a2/Atp2b4/Stk39	17
RBR	GO:1902305	regulation of sodium ion transmembrane transport		1.03495e-10	1.53483e-09	8.33701e-10	Ptpn3/Ank3/Dmd/Atp1b1/Atp1b2/Dnm2/Nedd4/Stom/Ywhah/Slc9a3r1/Atp1b3/Scn1b/Gpd1l/Scn2b/Kif5b/Hecw2/Camk2d/Atp1a2/Atp2b4/Hecw1/Neto1/Nos1/Plcb1/Stk39	24
UBA	GO:1902305	regulation of sodium ion transmembrane transport		3.86307e-07	3.40581e-06	1.83758e-06	Ptpn3/Ank3/Dmd/Atp1b1/Dnm2/Nedd4/Stom/Ywhah/Scn1b/Gpd1l/Kif5b/Hecw2/Camk2d/Atp1a2/Atp2b4/Hecw1/Neto1/Nos1/Plcb1/Stk39	20
NZF	GO:1902305	regulation of sodium ion transmembrane transport		0.0012511	0.00563091	0.00333248	Ptpn3/Atp1b1/Atp1b2/Dnm2/Nedd4/Stom/Ywhah/Gpd1l/Kif5b/Atp1a2/Atp2b4	11
NZF	GO:0006940	regulation of smooth muscle contraction		0.00160183	0.00689166	0.00407862	Atp2b1/Sod1/Map2k1/Tnni3/Cav1/Dock4/Abat/Cttn/Itga2/Atp1a2/Gucy1a1	11
PUB	GO:0048660	regulation of smooth muscle cell proliferation		0.00227382	0.00821903	0.00457413	Ilk/Src/Gnai2/Gstp1/Prkca/Gnaq/Pik3r1/Alox12/Akr1b3/Tpm1/Phb/Ctnnb1/Cnn1/Pdcd4/Ogn/Jak2/Ralbp1/Camk2d/Mfn2/Nampt/Gnai3/Ndrg2/Gsk3b/Ddx39b	24
RBR	GO:0048660	regulation of smooth muscle cell proliferation		7.56631e-05	0.000358997	0.000195003	S1pr1/Ilk/Src/Apoe/Gnai2/Sod2/Gstp1/Gnaq/Pik3r1/Gna13/Alox12/Akr1b3/Cav1/Tpm1/Phb/Pde4d/Ctnnb1/Cnn1/Elane/Ogn/Ralbp1/Camk2d/Mfn2/Ndrg4/Nampt/Gnai3/Ndrg2/Cdh13/Gsk3b/Ddx39b	30
UBA	GO:0048660	regulation of smooth muscle cell proliferation		0.00255085	0.0083392	0.00449936	S1pr1/Ilk/Comt/Src/Gnai2/Sod2/Gstp1/Prkca/Gnaq/Myd88/Alox12/Akr1b3/Tpm1/Phb/Pde4d/Ctnnb1/Cnn1/Pdcd4/Ogn/Ralbp1/Camk2d/Mfn2/Nampt/Gnai3/Cdh13/Gsk3b/Ddx39b	27
NZF	GO:0048660	regulation of smooth muscle cell proliferation		0.000550388	0.00283866	0.00167998	Ilk/Comt/Gnai2/Sod2/Gstp1/Gnaq/Pik3r1/Gna13/Alox12/Akr1b3/Cav1/Tpm1/Phb/Ctnnb1/Cnn1/Pdcd4/Ogn/Itga2/Nampt/Gnai3/Ndrg2/Gsk3b	22
PUB	GO:0014910	regulation of smooth muscle cell migration		0.00290681	0.0100919	0.00561644	Fga/Ilk/Src/Ace/Gstp1/Vtn/Tpm1/Plxna1/Postn/Camk2d/Lrp1/Arpc2/Rapgef4/Iqgap1/Coro1b	15
RBR	GO:0014910	regulation of smooth muscle cell migration		0.000137001	0.000613296	0.000333134	Fga/Ilk/Src/Ace/Gstp1/F3/Gna13/Vtn/Tpm1/Plxna1/Pde4d/Postn/Crk/Camk2d/Ndrg4/Lrp1/Arpc2/Rapgef4/Iqgap1	19
UBA	GO:0014910	regulation of smooth muscle cell migration		0.00591444	0.0172139	0.00928766	Fga/Ilk/Src/Ace/Gstp1/Vtn/Tpm1/Pde4d/Postn/Camk2d/Lrp1/Myo5a/Arpc2/Rapgef4/Iqgap1/Coro1b	16
NZF	GO:0014910	regulation of smooth muscle cell migration		0.000884348	0.00422099	0.00249806	Fga/Ilk/Ace/Gstp1/Gna13/Vtn/Tpm1/Dock4/Postn/Itga2/Rapgef3/Lrp1/Arpc2/Iqgap1	14
PUB	GO:0034391	regulation of smooth muscle cell apoptotic process		0.00290142	0.0100908	0.00561582	Gapdh/Pdcd4/Mfn2/Arrb1/Arrb2/Gsk3b/Gria4	7
RBR	GO:0034391	regulation of smooth muscle cell apoptotic process		0.00109714	0.00387896	0.002107	Sod2/Gapdh/Map2k4/Mfn2/Arrb1/Arrb2/Gsk3b/Gria4	8
UBA	GO:0034391	regulation of smooth muscle cell apoptotic process		0.00172771	0.00590017	0.0031834	Sod2/Gapdh/Pdcd4/Mfn2/Arrb1/Arrb2/Gsk3b/Gria4	8
NZF	GO:0034391	regulation of smooth muscle cell apoptotic process		0.00075147	0.00368444	0.00218053	Sod2/Gapdh/Map2k4/Pdcd4/Arrb1/Arrb2/Gsk3b	7
NZF	GO:0062012	regulation of small molecule metabolic process		1.95509e-12	6.82622e-11	4.03989e-11	Rdh16/Slc4a4/Comt/Actn3/COX2/Slc4a1/Enpp1/Sod1/Prkce/Map2k1/Por/Stat3/Acadm/Gfpt1/Abcd1/Cav1/Acadvl/Acadl/Ppp1ca/Ppp1cb/Pfkfb1/Cpt1a/Fh1/Fmo5/Dab2/Apoa1/Vcp/Cd36/Ddb1/Git1/Usp7/Slc22a13/Atp2b4/Mtch2/Pdk1/Ogt/Pgp/Acsl5/Sirt4/Plcd1/Clybl/Acmsd/Slc27a4/Gckr/Lpgat1/Fdps/Pdk3/Mlycd/Ppp1r3a/Lonp2/Plek/Sphk2/Pdk2/Acsl4/Fbp1/Abcb11/Mapk9/Entpd5	58
PUB	GO:0062012	regulation of small molecule metabolic process		5.47631e-13	1.55076e-11	8.63042e-12	Acacb/Rdh16/Slc4a4/Actn3/COX2/Slc4a1/Src/Enpp1/Anxa1/Gpd1/Prkce/Eno1/Eno1b/Nfkb1/Scp2/Ephx2/Ldlr/Por/Stat3/Gfpt1/Abcd1/Acadvl/Ppp1ca/Ppp1cb/Pfkfb1/Cpt1a/Fh1/Fmo5/Dab2/Vcp/Cd36/Ddb1/Sorbs1/Ugt1a1/Gk/Git1/Usp7/Slc22a13/Atp2b4/Mtch2/Elovl5/Coq3/H6pd/Pgp/Acsl5/Zbtb20/Appl2/Gpt/Sirt4/Plcd1/Ces1d/Epm2aip1/Lpcat3/Slc27a4/Ces1f/Gckr/Lpgat1/Pdk3/Mlycd/Park7/Ppp1r3a/Lonp2/Ranbp2/Plek/Sphk2/Acsl4/Abcb11/Ent…	68
RBR	GO:0062012	regulation of small molecule metabolic process		9.84429e-16	2.8773e-14	1.56291e-14	Acacb/Rdh16/Eif6/Slc4a4/Actn3/COX2/Slc4a1/Src/Enpp1/Apoe/Sod1/Anxa1/Fabp3/App/Gpd1/Prkce/Eno1/Eno1b/Map2k1/Scp2/Ephx2/Ldlr/Por/Stat3/Acadm/Gfpt1/Cav1/Acadvl/Acadl/Gck/Ppp1ca/Ppp1cb/Pfkfb1/Cacna1a/Cpt1a/Fh1/Fmo5/Dab2/Vcp/Kcnma1/Cd36/Ddb1/Sorbs1/Gk/Git1/Usp7/Atp2b4/Mtch2/Pdk1/Elovl5/Tigar/Ogt/Pgp/Acsl5/Zbtb20/Appl2/Gpt/Sirt4/Epm2aip1/Slc27a4/Gckr/Lpgat1/Fdps/Pdk3/Sec14l2/Mlycd/Park7/Lonp2/Ranbp2/Pl…	78
UBA	GO:0062012	regulation of small molecule metabolic process		8.04504e-12	1.52528e-10	8.22955e-11	Acacb/Rdh16/Slc4a4/Comt/Actn3/COX2/Slc4a1/Src/Enpp1/Sod1/Anxa1/Prkce/Eno1/Eno1b/Map2k1/Scp2/Ephx2/Ldlr/Por/Stat3/Acadm/Gfpt1/Abcd1/Acadvl/Ppp1ca/Ppp1cb/Cacna1a/Cpt1a/Fh1/Fmo5/Dab2/Apoa1/Vcp/Kcnma1/Cd36/Ddb1/Sorbs1/Ugt1a1/Gk/Git1/Usp7/Slc22a13/Atp2b4/Mtch2/Elovl5/Coq3/Ttc39b/Ogt/Acsl5/Zbtb20/Appl2/Sirt4/Plcd1/Clybl/Epm2aip1/Lpcat3/Slc27a4/Gckr/Lpgat1/Fdps/Pdk3/Mlycd/Ppp1r3a/Lonp2/Ranbp2/Plek/Sphk2…	73
PUB	GO:0051056	regulation of small GTPase mediated signal transduction		1.97076e-07	2.22595e-06	1.23881e-06	Rap1gap/Cavin4/Dennd4c/Dgki/Akap13/Src/Itgb1/Cdh2/Dnm2/Psd3/Rasip1/Psd/Arhgap44/Rap1gap2/Rasa3/Arhgdib/Ralbp1/Itga3/Git1/Cgnl1/Camk2d/Arhgap26/Erbin/Madd/Mfn2/Dgkz/Mapkap1/Pik3cb/Arrb1/Kank2/Dennd1a/Mapre2/Iqsec1/Cyrib/Kctd10/Eps8l2/Rtn4/Arhgdia/Cul3/Rasal1	40
RBR	GO:0051056	regulation of small GTPase mediated signal transduction		5.43541e-12	9.54128e-11	5.18269e-11	Rap1gap/Cavin4/Dgki/Akap13/Flot1/Src/Apoe/Itgb1/Cdh2/Rasgrf1/Map2k1/Dnm2/Rasgrf2/Eps8/Psd3/Rasip1/Cdc42bpa/Psd/Arhgap44/Rap1gap2/Rasa3/Arhgef2/Arhgdib/Ralbp1/Itga3/Crk/Git1/Cgnl1/Psd2/Camk2d/Sipa1l2/Madd/Mfn2/Dgkz/Mapkap1/Arrb1/Kank2/Scai/Ogt/Dennd1a/Mapre2/Iqsec1/Cadm4/Amot/Cyrib/Eps8l2/Rtn4/Arhgdia/Arfgap1/Cul3/Rasgrp1/Rasal1	52
UBA	GO:0051056	regulation of small GTPase mediated signal transduction		2.98829e-15	8.90305e-14	4.80358e-14	Rap1gap/Cavin4/Dgki/Akap13/Syngap1/Sipa1l3/Src/Itgb1/Cdh2/Rasgrf1/Map2k1/Dnm2/Itgav/Rasgrf2/Apoa1/Eps8/Psd3/Iqsec3/Rasip1/Dab2ip/Cdc42bpa/Psd/Iqsec2/Arhgap44/Rap1gap2/Rasa3/Arhgef2/Arhgdib/Ralbp1/Itga3/Git1/Cgnl1/Psd2/Bcr/Camk2d/Arhgap26/Sipa1l2/Erbin/Madd/Mfn2/Dgkz/Mapkap1/Arrb1/Kank2/Sipa1l1/Scai/Ogt/Dennd1a/Mapre2/Iqsec1/Amot/Cyrib/Kctd10/Eps8l2/Rtn4/Arhgdia/Arfgap1/Cul3/Rasgrp1/Rasal1	60
NZF	GO:0051056	regulation of small GTPase mediated signal transduction		0.00162821	0.00691751	0.00409392	Arfgef2/Itgb1/Cdh2/Map2k1/Dnm2/Apoa1/Dennd4b/Psd/Rasa3/Arhgdib/Itga3/Git1/Cgnl1/Madd/Arrb1/Kank2/Ogt/Mapre2/Cyrib/Kctd10/Arhgdia/Arfgap1/Cul3/Fbp1/Rasal1	25
PUB	GO:0014819	regulation of skeletal muscle contraction		0.000560244	0.00249252	0.00138716	Casq1/Actn3/Dmd/Dmpk/Atp2a1/Myh7	6
RBR	GO:0014819	regulation of skeletal muscle contraction		0.00635032	0.017867	0.00970509	Casq1/Actn3/Dmd/Atp2a1/Myh7	5
UBA	GO:0014819	regulation of skeletal muscle contraction		0.00853515	0.023284	0.0125627	Casq1/Actn3/Dmd/Atp2a1/Myh7	5
NZF	GO:0014819	regulation of skeletal muscle contraction		0.0106905	0.0334353	0.0197877	Casq1/Actn3/Atp2a1/Myh7	4
PUB	GO:0014733	regulation of skeletal muscle adaptation		0.00412192	0.0135025	0.00751452	Atp2a2/Actn3/Ppp3ca/Myh7/Gtf2i	5
RBR	GO:0014733	regulation of skeletal muscle adaptation		0.00635032	0.017867	0.00970509	Atp2a2/Actn3/Ppp3ca/Myh7/Gtf2i	5
UBA	GO:0014733	regulation of skeletal muscle adaptation		0.00853515	0.023284	0.0125627	Atp2a2/Actn3/Ppp3ca/Myh7/Gtf2i	5
NZF	GO:0014733	regulation of skeletal muscle adaptation		0.00147902	0.00643554	0.00380868	Atp2a2/Actn3/Ppp3ca/Myh7/Gtf2i	5
RBR	GO:0010469	regulation of signaling receptor activity		3.67698e-06	2.38568e-05	1.29587e-05	Rgs9/Cacng2/Src/Itgb1/App/Cfl1/Rasgrf1/Slc6a9/Grin2a/Rph3a/Rasgrf2/Pde4d/Shisa6/Tsg101/Dlg4/Nptx1/Begain/Nlgn2/Akap9/Dapk1/Nlgn3/Shisa7/Neto1/Homer3/Nlgn1/Park7/Mapk8ip2/Mink1/Ptk2b	29
UBA	GO:0010469	regulation of signaling receptor activity		1.7341e-07	1.63108e-06	8.80038e-07	Dlgap4/Shank1/Prrt1/Rgs9/Cacng2/Src/Itgb1/Cfl1/Rasgrf1/Slc6a9/Grin2a/Rph3a/Rasgrf2/Pde4d/Shisa6/Shank3/Dlg4/Begain/Nlgn2/Dlgap3/Akap9/Dapk1/Dlgap2/Nlgn3/Shisa7/Neto1/Nlgn1/Shisa9/Dlgap1/Mapk8ip2/Cacng3/Mink1/Ptk2b	33
NZF	GO:1901796	regulation of signal transduction by p53 class mediator		0.000661583	0.00331424	0.00196143	Cops3/Rpl5/Rps20/Rpl26/Hnrnpk/Rps7/Rpl23/Rps15/Npm1/Trim24/Rpl11/Armc10/Pak1ip1	13
RBR	GO:0048172	regulation of short-term neuronal synaptic plasticity		1.42625e-05	8.13978e-05	4.42142e-05	Syngr1/Syn1/Ppfia3/Rab3a/Shisa6/Unc13a/Slc4a10/Shisa7/Slc8a2	9
UBA	GO:0048172	regulation of short-term neuronal synaptic plasticity		2.72185e-06	1.97147e-05	1.06369e-05	Syngr1/Syn1/Ppfia3/Rab3a/Shisa6/Unc13a/Slc4a10/Shisa7/Slc8a2/Shisa9	10
PUB	GO:0051282	regulation of sequestering of calcium ion		0.00255455	0.00907459	0.00505027	Gsto1/Casq2/Casq1/Coro1a/Dmd/Anxa6/Prkce/Lyn/Ptpn6/Slc8a1/Camk2d/Gstm7/Asph/Ank2/Plcg2/Ero1a/Jph2/Letm1	18
RBR	GO:0051282	regulation of sequestering of calcium ion		7.5075e-05	0.000356488	0.000193639	Gsto1/Casq2/Casq1/Hap1/Coro1a/Dmd/Itpr1/Anxa6/Prkce/Lyn/Ptpn6/Slc8a1/Pde4d/Slc25a23/Camk2d/Gstm7/Ubash3b/Asph/Ank2/Plcg2/Jph3/Ptk2b/Letm1	23
UBA	GO:0051282	regulation of sequestering of calcium ion		7.84791e-05	0.000400879	0.000216292	Gsto1/Casq2/Casq1/Hap1/Coro1a/Dmd/Anxa6/Prkce/Lyn/Ptpn6/Itgav/Slc8a1/Pde4d/Tmem38a/Camk2d/Gstm7/Ubash3b/Asph/Ank2/Myo5a/Jph3/Jph2/Ptk2b/Letm1	24
PUB	GO:0060314	regulation of ryanodine-sensitive calcium-release channel activity		0.011526	0.0320166	0.0178182	Gsto1/Casq2/Dmd/Gstm7/Jph2	5
RBR	GO:0060314	regulation of ryanodine-sensitive calcium-release channel activity		0.00352837	0.0107186	0.00582221	Gsto1/Casq2/Dmd/Pde4d/Gstm7/Jph3	6
UBA	GO:0060314	regulation of ryanodine-sensitive calcium-release channel activity		0.00088802	0.00333587	0.00179985	Gsto1/Casq2/Dmd/Pde4d/Gstm7/Jph3/Jph2	7
PUB	GO:1900027	regulation of ruffle assembly		0.000126651	0.000673257	0.000374687	Rdx/Rhog/Fam98a/Cobl/Cyfip1/Tacstd2/Rcc2/Eps8l2/Coro1c	9
RBR	GO:1900027	regulation of ruffle assembly		6.53202e-06	4.01319e-05	2.17991e-05	Rdx/Cav1/Eps8/Fam98a/Cobl/Cyfip1/Tacstd2/Nlgn1/Eps8l2/Ndel1/Coro1c	11
UBA	GO:1900027	regulation of ruffle assembly		0.000459128	0.00188898	0.00101919	Rdx/Eps8/Fam98a/Cobl/Cyfip1/Nlgn1/Eps8l2/Ndel1/Coro1c	9
NZF	GO:1900027	regulation of ruffle assembly		2.0488e-05	0.000169585	0.000100364	Icam1/Cav1/Pfn1/Rhog/Cyfip1/Tacstd2/Rcc2/Ndel1/Coro1c	9
PUB	GO:0043487	regulation of RNA stability		0.000269435	0.0013046	0.000726046	Dhx9/Vim/Pabpc1/Ybx1/Rock2/Elavl1/Rnasel/Khsrp/Rc3h1/Thrap3/Hnrnpd/Fxr1/Npm1/Pan3/Gigyf2/Larp1/Syncrip/Myef2/Ago2/Hnrnpu/Csde1/Tardbp/Hnrnpa0/Hnrnpm/Upf1/Dkc1	26
RBR	GO:0043487	regulation of RNA stability		0.00256844	0.00816072	0.00443279	Dhx9/Vim/Pabpc1/Fus/Ybx1/Rock2/Elavl1/Rc3h1/Thrap3/Hnrnpd/Fxr1/Elavl4/Npm1/Srsf1/Gigyf2/Larp1/Syncrip/Hnrnpu/Csde1/Tardbp/Hnrnpa0/Hnrnpm/Dcps/Upf1/Dkc1	25
UBA	GO:0043487	regulation of RNA stability		0.000724222	0.00282223	0.00152271	Dhx9/Vim/Myd88/Celf1/Pabpc1/Fus/Ybx1/Elavl1/Rnasel/Khsrp/Rc3h1/Thrap3/Hnrnpd/Fxr1/Npm1/Gigyf2/Larp1/Syncrip/Myef2/Ago2/Hnrnpu/Csde1/Tbrg4/Tardbp/Hnrnpa0/Hnrnpm/Upf1/Dkc1	28
NZF	GO:0043487	regulation of RNA stability		5.5263e-06	5.34178e-05	3.16137e-05	Dhx9/Vim/Pabpc1/Traf2/Mapkapk2/Ybx1/Rock2/Elavl1/Pde12/Khsrp/Rc3h1/Thrap3/Hnrnpd/Fxr1/Npm1/Larp1/Syncrip/Pcid2/Ago2/Hnrnpu/Csde1/Tardbp/Hnrnpa0/Hnrnpm/Upf1/Dkc1	26
NZF	GO:0043484	regulation of RNA splicing		6.32048e-12	1.94718e-10	1.15238e-10	Rbm25/Prdx6/Clk3/Hnrnph1/Zfp326/Hnrnpa2b1/Ncl/U2af2/Pik3r1/Hnrnpk/Rps13/Tra2b/Hspa8/Hnrnph2/Larp7/Ddx17/Thrap3/Khdrbs1/Fxr1/Npm1/Snrnp70/Ptbp3/Mbnl2/Hnrnpl/Hnrnpu/Rbm39/Eif4a3/Rrp1b/Hnrnpll/Prpf19/Snw1/Raver1/Acin1/Mbnl1/Hnrnpf	35
PUB	GO:0043484	regulation of RNA splicing		4.25041e-08	5.49701e-07	3.05925e-07	Rbm25/Prdx6/Clk3/Hnrnph1/Prx/Zfp326/Hnrnpa2b1/Ncl/U2af2/Pik3r1/Hnrnpk/Rps13/Hspa8/Hnrnph2/Larp7/Puf60/Ddx17/Thrap3/Khdrbs1/Fxr1/Npm1/Snrnp70/Ptbp3/Hnrnpl/Hnrnpu/Rbm39/Eif4a3/Rrp1b/Hnrnpll/Prpf19/Raver1/Acin1/Hnrnpf	33
RBR	GO:0043484	regulation of RNA splicing		4.30055e-08	4.26584e-07	2.31715e-07	Rbm25/Prdx6/Hnrnph1/Zfp326/Hnrnpa2b1/Ncl/U2af2/Pik3r1/Fus/Hnrnpk/Rps13/Tra2b/Hspa8/Hnrnph2/Larp7/Puf60/Ddx17/Thrap3/Khdrbs1/Fxr1/Npm1/Snrnp70/Srsf1/Hnrnpl/Hnrnpu/Rbm39/Eif4a3/Rbmxl1/Prpf19/Snw1/Raver1/Wtap/Dazap1/Acin1/Hnrnpf	35
UBA	GO:0043484	regulation of RNA splicing		7.00884e-09	8.39396e-08	4.5289e-08	Rbm25/Ildr2/Prdx6/Clk3/Hnrnph1/Prx/Zfp326/Hnrnpa2b1/Ncl/U2af2/Celf1/Fus/Hnrnpk/Rps13/Tra2b/Hspa8/Hnrnph2/Larp7/Puf60/Esrp1/Ddx17/Thrap3/Khdrbs1/Fxr1/Npm1/Snrnp70/Ptbp3/Hnrnpl/Hnrnpu/Rbm39/Eif4a3/Rrp1b/Hnrnpll/Prpf19/Raver1/Acin1/Mbnl1/Hnrnpf	38
RBR	GO:0046831	regulation of RNA export from nucleus		0.0154838	0.0382552	0.0207797	Thoc2/Tpr/Dhx9/Khdrbs1	4
UBA	GO:0046831	regulation of RNA export from nucleus		0.019635	0.0471802	0.0254558	Thoc2/Tpr/Dhx9/Khdrbs1	4
PUB	GO:1905214	regulation of RNA binding		0.0109442	0.0305996	0.0170296	Eif3d/Eif4g1/Hnrnpl/Eif4a3	4
RBR	GO:1905214	regulation of RNA binding		0.00228443	0.00732795	0.00398044	Eif3d/Eif3e/Eif4g1/Hnrnpl/Eif4a3	5
PUB	GO:0035023	regulation of Rho protein signal transduction		0.00500703	0.0161017	0.00896108	Cavin4/Akap13/Itgb1/Cdh2/Rasip1/Arhgdib/Ralbp1/Itga3/Arrb1/Kank2/Kctd10/Eps8l2/Arhgdia/Cul3	14
RBR	GO:0035023	regulation of Rho protein signal transduction		2.23668e-05	0.000121096	6.57779e-05	Cavin4/Akap13/Flot1/Apoe/Itgb1/Cdh2/Rasgrf1/Rasgrf2/Eps8/Rasip1/Arhgef2/Arhgdib/Ralbp1/Itga3/Arrb1/Kank2/Scai/Eps8l2/Arhgdia/Cul3	20
UBA	GO:0035023	regulation of Rho protein signal transduction		1.83399e-05	0.000110126	5.9418e-05	Cavin4/Akap13/Itgb1/Cdh2/Rasgrf1/Rasgrf2/Apoa1/Eps8/Rasip1/Arhgef2/Arhgdib/Ralbp1/Itga3/Bcr/Arrb1/Kank2/Scai/Kctd10/Eps8l2/Arhgdia/Cul3	21
PUB	GO:1903034	regulation of response to wounding		1.99281e-08	2.75626e-07	1.53394e-07	Ptprs/Fga/Cask/Anxa2/Itgb1/Anxa1/Prkce/Plg/Prkcd/Serpinc1/Alox12/Anxa5/Slc12a2/Fermt1/Abat/Acta2/Serping1/Epha4/Cd36/Prdx2/Vil1/Git1/Clasp2/Flna/Tnr/Fermt2/Fgb/Phldb2/Eppk1/Tspan8/Fgg/Lrp1/Rtn4/Hrg/Cldn3	35
RBR	GO:1903034	regulation of response to wounding		2.68692e-12	4.96256e-11	2.6956e-11	Mmrn1/Fga/Cask/Anxa2/Apoe/Itgb1/Anxa1/Prkce/Plg/Gja1/Map2k1/Serpinc1/Alox12/Anxa5/Cav1/Slc12a2/Abat/Acta2/Actg1/Serping1/Epha4/Cd36/Prdx2/Vil1/Omg/Crk/Git1/Ntrk3/Ubash3b/Clasp2/Flna/Tnr/Fermt2/Fgb/Phldb2/Eppk1/Tspan8/Cadm4/Fgg/Lrp1/Rtn4/Ndel1/Hrg/Cldn3	44
UBA	GO:1903034	regulation of response to wounding		1.02237e-10	1.63579e-09	8.8258e-10	Ptprs/Fga/Cask/Anxa2/Itgb1/Anxa1/Prkce/Plg/Gja1/Klkb1/Prkcd/Map2k1/Serpinc1/Alox12/Slc12a2/Fermt1/Abat/Acta2/Serping1/Epha4/Cd36/Prdx2/Vil1/Omg/Git1/Ntrk3/Clasp1/Ubash3b/Clasp2/Flna/Tnr/Fermt2/Fgb/Phldb2/Eppk1/Tspan8/Fgg/Lrp1/Rtn4/Ndel1/Hrg/Myoz1/Cldn3	43
NZF	GO:1903034	regulation of response to wounding		4.43764e-08	7.02342e-07	4.1566e-07	Mmrn1/Fga/Cask/Anxa2/Itgb1/Prkce/Plg/Klkb1/Prkcd/Map2k1/Alox12/Cav1/Slc12a2/Fermt1/Abat/Acta2/Cd36/Prdx2/Vil1/Git1/Flna/Fermt2/Fgb/Phldb2/Eppk1/Tspan8/Lrp1/Ndel1/Hrg/Cldn3	30
RBR	GO:1901031	regulation of response to reactive oxygen species		0.00477543	0.0140189	0.0076149	Endog/Txn1/Rack1/Cd36/Hsph1/Pycr1/Park7/Trap1/Fbln5	9
PUB	GO:1902882	regulation of response to oxidative stress		2.24361e-05	0.000147965	8.23466e-05	P4hb/Gpx1/Fyn/Abcd1/Rack1/Ctnnb1/Cd36/Oxr1/Hsph1/Ralbp1/Mapkap1/Aifm2/Sfpq/Pycr1/Nono/Park7/Trap1/Atg7/Macroh2a1/Fbln5	20
RBR	GO:1902882	regulation of response to oxidative stress		9.28549e-09	1.03342e-07	5.61339e-08	Endog/Lancl1/Sod1/P4hb/Sod2/Txn1/Gpx1/App/Hspb1/Fyn/Rack1/Ctnnb1/Cd36/Oxr1/Hsph1/Ralbp1/Mapkap1/Bag5/Sfpq/Pycr1/Nono/Park7/Trap1/Atg7/Macroh2a1/Fbln5/Vnn1	27
UBA	GO:1902882	regulation of response to oxidative stress		1.6306e-07	1.53612e-06	8.28803e-07	Endog/Lancl1/Sod1/P4hb/Sod2/Gpx1/Hspb1/Fyn/Abcd1/Rack1/Ctnnb1/Cd36/Tbc1d24/Oxr1/Hsph1/Ralbp1/Mapkap1/Aifm2/Sfpq/Pycr1/Nono/Trap1/Atg7/Acox2/Macroh2a1/Vnn1	26
NZF	GO:1902882	regulation of response to oxidative stress		6.79236e-07	8.22075e-06	4.8652e-06	Endog/Lancl1/Sod1/P4hb/Sod2/Gpx1/Hspb1/Abcd1/Rack1/Ctnnb1/Cd36/Hsph1/Aifm2/Bag5/Sfpq/Pycr1/Nono/Trap1/Scly/Macroh2a1	20
UBA	GO:0047484	regulation of response to osmotic stress		0.00853515	0.023284	0.0125627	Prkca/Micu1/Mlc1/Efhd1/Letm1	5
RBR	GO:0060330	regulation of response to interferon-gamma		0.00466548	0.0137565	0.00747236	Parp14/Cdc37/Parp9/Hpx/Dnaja3	5
PUB	GO:1905897	regulation of response to endoplasmic reticulum stress		0.0169546	0.0445486	0.0247926	Pik3r1/Opa1/Clu/Ufl1/Lpcat3/Pdia6/Park7/Selenos/Hyou1/Usp14/Bag6	11
PUB	GO:2001020	regulation of response to DNA damage stimulus		0.000256091	0.0012491	0.00069516	Dhx9/Cops3/Mapt/Cd44/Pcna/Pnp/Prkcd/Ruvbl1/Rpl26/Hnrnpk/Rps3/Prkcg/Was/Fh1/Egfr/Clu/Dtx3l/Parp3/Fxr1/Npm1/Trim28/Parpbp/Mtch2/Dek/Otub1/Wdr48/Parp9/Trim32/Ing3/Wrnip1/Mms19/Plscr1/Ruvbl2/Ddx39b/Actl6a	35
RBR	GO:2001020	regulation of response to DNA damage stimulus		0.00154125	0.00521633	0.00283344	Endog/Dhx9/Cops3/Mapt/Cd44/Pcna/Pnp/Fus/Ruvbl1/Ube2n/Actr2/Rpl26/Hnrnpk/Rps3/Tpt1/Fh1/Egfr/Clu/Dtx3l/Parp3/Fxr1/Npm1/Trim28/Parpbp/Mtch2/Otub1/Wdr48/Tigar/Parp9/Trim32/Babam2/Wrnip1/Ruvbl2/Ddx39b/Actl6a	35
UBA	GO:2001020	regulation of response to DNA damage stimulus		0.000765429	0.0029318	0.00158183	Endog/Dhx9/Cops3/Mapt/Cd44/Pcna/Pnp/Prkcd/Brcc3/Fus/Ruvbl1/Actr2/Rpl26/Hnrnpk/Rps3/Prkcg/Fh1/Egfr/Clu/Cul4a/Dtx3l/Parp3/Fxr1/Npm1/Trim28/Mtch2/Otub1/Wdr48/Parp9/Trim32/Steap3/Babam2/Ing3/Wrnip1/Mms19/Plscr1/Ruvbl2/Ddx39b	38
NZF	GO:2001020	regulation of response to DNA damage stimulus		8.51117e-05	0.0005789	0.000342605	Endog/Dhx9/Cops3/Mapt/Pcna/Pnp/Prkcd/Brcc3/Ruvbl1/Ube2n/Actr2/Rpl26/Hnrnpk/Rps3/Fh1/Egfr/Cul4a/Dtx3l/Parp3/Fxr1/Npm1/Trim28/Rif1/Mtch2/Otub1/Babam2/Ing3/Wrnip1/Plscr1/Ruvbl2/Actl6a	31
NZF	GO:0060759	regulation of response to cytokine stimulus		0.00906901	0.0293191	0.0173516	Dhx9/Casp1/Traf2/Cav1/Pafah1b1/Apoa1/Padi2/Sting1/Samhd1/Irgm1/Cdc37/Isg15/Cyld/Dnaja3/Pycard/Tbk1	16
PUB	GO:0002831	regulation of response to biotic stimulus		1.10692e-05	7.93982e-05	4.41874e-05	Lgals9/Casp6/Dhx9/C3/Cfh/Hsp90aa1/Ltf/Lamp1/Prkca/Ap1g1/Dpp4/Nploc4/Hspd1/Serping1/Lyar/Sting1/Ttll12/Dtx3l/Zc3hav1/Samhd1/Cdc37/Prdx2/Pcbp2/Isg15/Slc22a13/Ddx58/Dapk1/Itch/Parp9/Gbp5/Plcg2/Matr3/Appl2/Appl1/Tkfc/Sirt2/Oasl1/Sfpq/Arrb2/Rnf31/Emilin1/Nono/Dnaja3/Tomm70a/Rps19/Serpinb1a/Ifi35/Hrg/Plscr1/Htra1	50
RBR	GO:0002831	regulation of response to biotic stimulus		3.8192e-05	0.000196374	0.000106668	Lgals9/Casp6/Nmi/Dhx9/C3/Cfh/Hsp90aa1/Ltf/Apoe/Ap1g1/Dpp4/Ube2k/Hspd1/Serping1/Lyar/Parp14/Dtx3l/Samhd1/Traf3/Cdc37/Prdx2/Pcbp2/Mapk3/Crk/Isg15/Ddx58/Dapk1/Tigar/Itch/Parp9/Plcg2/Matr3/Appl2/Appl1/Tkfc/Sirt2/Oasl1/Sfpq/Hpx/Arrb2/Rnf31/Emilin1/Nono/Dnaja3/Trim12a/Rps19/Serpinb1a/Ifi35/Hrg/Htra1/Tbk1/Rasgrp1	52
UBA	GO:0002831	regulation of response to biotic stimulus		0.00040522	0.00169486	0.000914452	Lgals9/Casp6/Dhx9/C3/Cfh/Hsp90aa1/Lamp1/Prkca/Ap1g1/Dpp4/Tap2/Hspd1/Serping1/Lyar/Cd84/Sting1/Nlrx1/Dtx3l/Zc3hav1/Samhd1/Traf3/Cdc37/Prdx2/Mapk3/Isg15/Slc22a13/Polr3g/Ddx58/Dapk1/Itch/Parp9/Matr3/Appl2/Appl1/Tkfc/Sirt2/Oasl1/Sfpq/Arrb2/Rnf31/Emilin1/Nono/Dnaja3/Tomm70a/Rps19/Ifi35/Hrg/Plscr1/Htra1/Tbk1/Rasgrp1	51
NZF	GO:0002831	regulation of response to biotic stimulus		1.55032e-05	0.000133305	7.88923e-05	Lgals9/Arg2/Casp6/Nmi/Dhx9/Hsp90aa1/Ap1g1/Dpp4/Tap2/Lyar/Sting1/Dtx3l/Zc3hav1/Samhd1/Irgm1/Cdc37/Prdx2/Pcbp2/Mapk3/Isg15/Slc22a13/Polr3g/Itch/Plcg2/Matr3/Appl1/Sirt2/Sfpq/Arrb2/Rnf31/Emilin1/Nono/Dnaja3/Trim12a/Rps19/Serpinb1a/Ifi35/Pycard/Hrg/Plscr1/Htra1/Tbk1	42
RBR	GO:0044065	regulation of respiratory system process		0.000958817	0.00343429	0.00186546	Gls/Nlgn2/Atp1a2/Nlgn3/Nlgn1/Mecp2	6
UBA	GO:0044065	regulation of respiratory system process		0.00853515	0.023284	0.0125627	Nlgn2/Atp1a2/Nlgn3/Nlgn1/Mecp2	5
RBR	GO:0002087	regulation of respiratory gaseous exchange by nervous system process		0.000252666	0.00106385	0.000577868	Gls/Nlgn2/Atp1a2/Nlgn3/Nlgn1/Mecp2	6
UBA	GO:0002087	regulation of respiratory gaseous exchange by nervous system process		0.00311584	0.00975899	0.0052654	Nlgn2/Atp1a2/Nlgn3/Nlgn1/Mecp2	5
RBR	GO:0043576	regulation of respiratory gaseous exchange		0.00111334	0.00390414	0.00212068	Gls/Grin1/Nlgn2/Atp1a2/Nlgn3/Nlgn1/Mecp2	7
UBA	GO:0043576	regulation of respiratory gaseous exchange		0.00831676	0.0229052	0.0123583	Grin1/Nlgn2/Atp1a2/Nlgn3/Nlgn1/Mecp2	6
NZF	GO:0035813	regulation of renal sodium excretion		0.0139278	0.0417906	0.0247325	Comt/Gnai2/Ace/Anpep/Snx5	5
PUB	GO:0010880	regulation of release of sequestered calcium ion into cytosol by sarcoplasmic reticulum		0.000122518	0.000653611	0.000363754	Gsto1/Casq2/Casq1/Dmd/Slc8a1/Camk2d/Gstm7/Ank2	8
RBR	GO:0010880	regulation of release of sequestered calcium ion into cytosol by sarcoplasmic reticulum		3.4293e-05	0.000179546	9.7527e-05	Gsto1/Casq2/Casq1/Dmd/Slc8a1/Pde4d/Camk2d/Gstm7/Ank2	9
UBA	GO:0010880	regulation of release of sequestered calcium ion into cytosol by sarcoplasmic reticulum		7.53746e-06	4.94968e-05	2.67057e-05	Gsto1/Casq2/Casq1/Dmd/Slc8a1/Pde4d/Tmem38a/Camk2d/Gstm7/Ank2	10
NZF	GO:0010880	regulation of release of sequestered calcium ion into cytosol by sarcoplasmic reticulum		0.00141467	0.00624513	0.00369599	Gsto1/Casq2/Casq1/Slc8a1/Tmem38a/Gstm7	6
PUB	GO:0051279	regulation of release of sequestered calcium ion into cytosol		0.0018735	0.00703151	0.00391324	Gsto1/Casq2/Casq1/Coro1a/Dmd/Prkce/Lyn/Ptpn6/Slc8a1/Camk2d/Gstm7/Asph/Ank2/Jph2	14
RBR	GO:0051279	regulation of release of sequestered calcium ion into cytosol		5.75093e-05	0.000281515	0.000152915	Gsto1/Casq2/Casq1/Hap1/Coro1a/Dmd/Prkce/Lyn/Ptpn6/Slc8a1/Pde4d/Camk2d/Gstm7/Ubash3b/Asph/Ank2/Jph3/Ptk2b	18
UBA	GO:0051279	regulation of release of sequestered calcium ion into cytosol		3.19465e-06	2.27309e-05	1.22643e-05	Gsto1/Casq2/Casq1/Hap1/Coro1a/Dmd/Prkce/Lyn/Ptpn6/Slc8a1/Pde4d/Tmem38a/Camk2d/Gstm7/Ubash3b/Asph/Ank2/Myo5a/Jph3/Jph2/Ptk2b	21
PUB	GO:0090199	regulation of release of cytochrome c from mitochondria		0.0119558	0.0330875	0.0184141	Gpx1/Casp1/Lmna/Opa1/Pla2g6/Mfn2/Dnm1l/Arrb2/Plscr3	9
UBA	GO:0090199	regulation of release of cytochrome c from mitochondria		0.00131741	0.00467039	0.00251988	Gpx1/Casp1/Lmna/Opa1/Pla2g6/Parl/Mfn2/Dnm1l/Arrb2/Fam162a/Plscr3/Higd1a	12
NZF	GO:0090199	regulation of release of cytochrome c from mitochondria		0.00935147	0.0301308	0.017832	Gpx1/Casp1/Opa1/Parl/Dnm1l/Arrb2/Fam162a/Pycard	8
PUB	GO:1903305	regulation of regulated secretory pathway		5.15445e-05	0.000304903	0.000169688	Apba1/Dgki/Lgals9/Atp2a2/Cask/Gnai2/Lamp1/Prkce/Prkca/Ap1g1/Lyn/Syt1/Syt2/Cdk5/Rab3a/Prkcg/Prkcb/Abr/Stxbp3/Git1/Cadps/Ppfia2/Trim9/Dnm1l/Cacnb4/Snx4/Rims2/Sphk2/Gsk3b	29
RBR	GO:1903305	regulation of regulated secretory pathway		3.3018e-10	4.57015e-09	2.48244e-09	Apba1/Dgki/Lgals9/Stx1a/Syt3/Atp2a2/Cask/Gnai2/Itgb2/Prkce/Ap1g1/Lyn/Syt1/Syt2/Cdk5/Rims4/Rab3a/Prkcb/Cacna1a/Apba2/Stxbp5l/Abr/Stxbp3/Git1/Nrxn3/Cspg5/Cadps/Ppfia2/Prepl/Dnm1l/Stxbp5/Cacnb4/Vps18/Mical1/Snx4/Syt12/Nlgn1/Rims1/Rims2/Sphk2/Syt7/Gsk3b	42
UBA	GO:1903305	regulation of regulated secretory pathway		1.83969e-11	3.29184e-10	1.77609e-10	Dgki/Lgals9/Stx1a/Syt3/Atp2a2/Cask/Gnai2/Lamp1/Prkce/Prkca/Ap1g1/Lyn/Syt1/Syt2/Cdk5/Rims4/Rab3a/Prkcg/Prkcb/Stx4a/Cacna1a/Apba2/Cd84/Abr/Stxbp3/Git1/Nrxn3/Bcr/Cspg5/Cadps/Ppfia2/Prepl/Trim9/Dnm1l/Stxbp5/Cacnb4/Mical1/Snx4/Nlgn1/Rims1/Rab5a/Rims2/Sphk2/Syt7/Syt9/Gsk3b	46
NZF	GO:0048259	regulation of receptor-mediated endocytosis		4.02546e-13	1.62172e-11	9.59768e-12	Sdcbp/Pip5k1c/Ppt1/Anxa2/Ap2a1/Vtn/Rab21/Dnm2/Nsf/Nedd4/Rin3/Hnrnpk/Usp46/Ap2m1/Dab2/Snap91/Sh3gl2/Picalm/Dnajc6/Scrib/Ankrd13a/Arrb1/Plcg2/Hip1/Sirt2/Arrb2/Bmp2k/Necab2/Trf/Atad1/Hip1r/Numb	32
PUB	GO:0048259	regulation of receptor-mediated endocytosis		2.90804e-13	8.55939e-12	4.76355e-12	Akap5/Sdcbp/Pip5k1c/Ppt1/C3/Anxa2/Ap2a1/Prkca/Vtn/Dnm2/Nsf/Nedd4/Hnrnpk/Ap2m1/Dab2/Clu/Aak1/Snap91/Dlg4/Picalm/Dnajc6/Scrib/Arrb1/Scyl2/Plcg2/Lrrtm1/Iqsec1/Hip1/Sirt2/Smap1/Arrb2/Bmp2k/Trf/Atad1/Hip1r/Numb	36
RBR	GO:0048259	regulation of receptor-mediated endocytosis		8.97433e-19	3.57844e-17	1.94376e-17	Akap5/Flot1/Sdcbp/Hap1/Pip5k1c/Ppt1/C3/Anxa2/App/Ap2a1/Napb/Vtn/Dnm2/Nsf/Nedd4/Rin3/Hnrnpk/Usp46/Ap2m1/Dab2/Clu/Aak1/Snap91/Pacsin1/Dlg4/Sh3gl2/Sh3gl3/Picalm/Dnajc6/Scrib/Ankrd13a/Arrb1/Plcg2/Lrrtm1/Iqsec1/Sgip1/Hip1/Sirt2/Smap1/Arrb2/Bmp2k/Necab2/Hip1r/Numb/Wdr54	45
UBA	GO:0048259	regulation of receptor-mediated endocytosis		2.66443e-15	8.01716e-14	4.3256e-14	Akap5/Sdcbp/Hap1/Pip5k1c/Ppt1/C3/Anxa2/Ap2a1/Prkca/Vtn/Rab21/Dnm2/Itgav/Nsf/Nedd4/Rin3/Hnrnpk/Usp46/Ap2m1/Dab2/Clu/Aak1/Snap91/Dlg4/Picalm/Dnajc6/Scrib/Ankrd13a/Arrb1/Scyl2/Lrrtm1/Iqsec1/Sgip1/Hip1/Sirt2/Smap1/Arrb2/Bmp2k/Atad1/Hip1r/Numb/Magi2	42
RBR	GO:0001919	regulation of receptor recycling		0.00625911	0.0177513	0.00964229	Anxa2/Gria1/Gria2/Ldlr/Nsf/Dab2/Scrib	7
UBA	GO:0001919	regulation of receptor recycling		0.00221098	0.00731912	0.00394898	Anxa2/Gria1/Gria2/Ldlr/Nsf/Dab2/Scrib/Gria3	8
PUB	GO:1902683	regulation of receptor localization to synapse		0.0014221	0.00555725	0.00309277	Kalrn/Camk2a/Nptn/Arhgap44/Rapgef4/Dbn1/Gsk3b	7
RBR	GO:1902683	regulation of receptor localization to synapse		9.90657e-06	5.8766e-05	3.19209e-05	Camk2a/Map2k1/Tnik/Nptn/Arhgap44/Dag1/Rapgef4/Dbn1/Gpc6/Gsk3b	10
UBA	GO:1902683	regulation of receptor localization to synapse		2.17081e-08	2.42234e-07	1.30696e-07	Kalrn/Camk2a/Map2k1/Tnik/Nptn/Iqsec2/Arhgap44/Gripap1/Rapgef4/Dbn1/Gpc6/Gsk3b/Magi2	13
PUB	GO:0002090	regulation of receptor internalization		5.94533e-06	4.61342e-05	2.5675e-05	Akap5/Sdcbp/Pip5k1c/Nsf/Nedd4/Ap2m1/Dab2/Dlg4/Scrib/Arrb1/Scyl2/Plcg2/Lrrtm1/Iqsec1/Sirt2/Arrb2/Atad1/Numb	18
RBR	GO:0002090	regulation of receptor internalization		1.26987e-11	2.1417e-10	1.16334e-10	Akap5/Flot1/Sdcbp/Hap1/Pip5k1c/App/Napb/Nsf/Nedd4/Rin3/Usp46/Ap2m1/Dab2/Pacsin1/Dlg4/Sh3gl2/Scrib/Ankrd13a/Arrb1/Plcg2/Lrrtm1/Iqsec1/Sirt2/Arrb2/Necab2/Numb/Wdr54	27
UBA	GO:0002090	regulation of receptor internalization		2.41729e-07	2.21177e-06	1.19334e-06	Akap5/Sdcbp/Hap1/Pip5k1c/Nsf/Nedd4/Rin3/Usp46/Ap2m1/Dab2/Dlg4/Scrib/Ankrd13a/Arrb1/Scyl2/Lrrtm1/Iqsec1/Sirt2/Arrb2/Atad1/Numb/Magi2	22
NZF	GO:0002090	regulation of receptor internalization		2.10437e-07	2.76787e-06	1.63808e-06	Sdcbp/Pip5k1c/Nsf/Nedd4/Rin3/Usp46/Ap2m1/Dab2/Sh3gl2/Scrib/Ankrd13a/Arrb1/Plcg2/Sirt2/Arrb2/Necab2/Atad1/Numb	18
PUB	GO:1903909	regulation of receptor clustering		0.00278721	0.0097847	0.00544547	Gsn/Crkl/Snx27/Sorbs2/Dlg4/Sorbs1	6
RBR	GO:1903909	regulation of receptor clustering		0.000118284	0.000534274	0.00029021	Gsn/Crkl/Shisa6/Snx27/Sorbs2/Dlg4/Sorbs1/Shisa7	8
UBA	GO:1903909	regulation of receptor clustering		2.51111e-05	0.000146453	7.90177e-05	Gsn/Crkl/Shisa6/Snx27/Sorbs2/Shank3/Dlg4/Sorbs1/Shisa7	9
PUB	GO:2000644	regulation of receptor catabolic process		0.0144698	0.0386832	0.0215283	Anxa2/Dtx3l/Git1/Itch	4
RBR	GO:2000644	regulation of receptor catabolic process		0.0033243	0.0102225	0.00555272	Anxa2/Apoe/Dtx3l/Git1/Itch	5
NZF	GO:2000644	regulation of receptor catabolic process		0.00643523	0.0220806	0.0130678	Anxa2/Dtx3l/Git1/Itch	4
NZF	GO:2000377	regulation of reactive oxygen species metabolic process		3.46731e-10	7.92665e-09	4.69115e-09	Hk2/Arg2/COX2/Sod1/Gnai2/Sod2/Eef1a1/Mapt/Gstp1/Cryab/Prkcd/Stat3/Aldh2/Abcd1/Cbr1/Arf4/Xdh/Acp5/Cd36/Hvcn1/Parl/Vdac1/Abcb7/Prdx2/Birc2/Ogt/Plcg2/Sirt2/Dcxr/Pdk3/Gnai3/Sphk2	32
PUB	GO:2000377	regulation of reactive oxygen species metabolic process		7.40827e-09	1.10938e-07	6.17405e-08	Hk2/COX2/Gnai2/Eef1a1/Mapt/Gstp1/Cryab/Prkcd/Fyn/Stat3/Aldh2/Abcd1/Cbr1/Arf4/Hspd1/Eif5a/Xdh/G6pdx/Acp5/Cd36/Vdac1/Abcb7/Prdx2/Pon3/Birc2/Mfn2/Plcg2/Sirt2/Dcxr/Pdk3/Park7/Gnai3/Sphk2/Fbln5	34
RBR	GO:2000377	regulation of reactive oxygen species metabolic process		3.8108e-11	5.94426e-10	3.22884e-10	Hk2/Eif6/COX2/Sod1/Gnai2/Sod2/Eef1a1/Mapt/Itgb2/App/Gstp1/Cryab/Grin1/Fyn/Stat3/Aldh2/Mapk14/Cbr1/Hspd1/Xdh/G6pdx/Acp5/Cd36/Hvcn1/Adgrb1/Vdac1/Abcb7/Prdx2/Mfn2/Tigar/Ogt/Plcg2/Sirt2/Dcxr/Pdk3/Park7/Gnai3/Sphk2/Ptk2b/Fbln5	40
UBA	GO:2000377	regulation of reactive oxygen species metabolic process		1.14259e-09	1.53906e-08	8.3039e-09	Hk2/COX2/Sod1/Gnai2/Sod2/Eef1a1/Mapt/Gstp1/Cryab/Prkcd/Grin1/Fyn/Stat3/Aldh2/Abcd1/Cbr1/Arf4/Hspd1/Xdh/G6pdx/Acp5/Cd36/Hvcn1/Adgrb1/Parl/Vdac1/Abcb7/Prdx2/Pon3/Birc2/Bcr/Mfn2/Ogt/Sirt2/Dcxr/Pdk3/Gnai3/Sphk2/Ptk2b	39
PUB	GO:1903426	regulation of reactive oxygen species biosynthetic process		0.000159011	0.000827604	0.000460586	COX2/Eef1a1/Fyn/Stat3/Abcd1/Hspd1/Cd36/Abcb7/Mfn2/Plcg2/Park7/Sphk2	12
RBR	GO:1903426	regulation of reactive oxygen species biosynthetic process		4.31137e-06	2.76157e-05	1.50005e-05	COX2/Sod2/Eef1a1/Grin1/Fyn/Stat3/Hspd1/Cd36/Adgrb1/Abcb7/Mfn2/Ogt/Plcg2/Park7/Sphk2	15
UBA	GO:1903426	regulation of reactive oxygen species biosynthetic process		4.69186e-05	0.000255413	0.000137806	COX2/Sod2/Eef1a1/Grin1/Fyn/Stat3/Abcd1/Hspd1/Cd36/Adgrb1/Abcb7/Mfn2/Ogt/Sphk2	14
NZF	GO:1903426	regulation of reactive oxygen species biosynthetic process		8.76719e-05	0.00059212	0.000350428	Arg2/COX2/Sod2/Eef1a1/Stat3/Abcd1/Cd36/Abcb7/Ogt/Plcg2/Sphk2	11
PUB	GO:0046578	regulation of Ras protein signal transduction		7.89526e-07	7.72081e-06	4.29686e-06	Cavin4/Dennd4c/Dgki/Akap13/Src/Itgb1/Cdh2/Dnm2/Psd3/Rasip1/Psd/Arhgap44/Rasa3/Arhgdib/Ralbp1/Itga3/Git1/Camk2d/Erbin/Madd/Mfn2/Dgkz/Mapkap1/Pik3cb/Arrb1/Kank2/Dennd1a/Mapre2/Iqsec1/Kctd10/Eps8l2/Rtn4/Arhgdia/Cul3/Rasal1	35
RBR	GO:0046578	regulation of Ras protein signal transduction		1.27743e-10	1.86684e-09	1.01404e-09	Cavin4/Dgki/Akap13/Flot1/Src/Apoe/Itgb1/Cdh2/Rasgrf1/Map2k1/Dnm2/Rasgrf2/Eps8/Psd3/Rasip1/Psd/Arhgap44/Rasa3/Arhgef2/Arhgdib/Ralbp1/Itga3/Crk/Git1/Psd2/Camk2d/Madd/Mfn2/Dgkz/Mapkap1/Arrb1/Kank2/Scai/Ogt/Dennd1a/Mapre2/Iqsec1/Cadm4/Eps8l2/Rtn4/Arhgdia/Arfgap1/Cul3/Rasgrp1/Rasal1	45
UBA	GO:0046578	regulation of Ras protein signal transduction		8.89224e-12	1.6754e-10	9.0395e-11	Cavin4/Dgki/Akap13/Syngap1/Src/Itgb1/Cdh2/Rasgrf1/Map2k1/Dnm2/Rasgrf2/Apoa1/Eps8/Psd3/Iqsec3/Rasip1/Dab2ip/Psd/Iqsec2/Arhgap44/Rasa3/Arhgef2/Arhgdib/Ralbp1/Itga3/Git1/Psd2/Bcr/Camk2d/Erbin/Madd/Mfn2/Dgkz/Mapkap1/Arrb1/Kank2/Scai/Ogt/Dennd1a/Mapre2/Iqsec1/Kctd10/Eps8l2/Rtn4/Arhgdia/Arfgap1/Cul3/Rasgrp1/Rasal1	49
NZF	GO:0046578	regulation of Ras protein signal transduction		0.0010458	0.00488238	0.00288949	Arfgef2/Itgb1/Cdh2/Map2k1/Dnm2/Apoa1/Dennd4b/Psd/Rasa3/Arhgdib/Itga3/Git1/Madd/Arrb1/Kank2/Ogt/Mapre2/Kctd10/Arhgdia/Arfgap1/Cul3/Fbp1/Rasal1	23
RBR	GO:0035020	regulation of Rac protein signal transduction		0.000635672	0.00240112	0.00130425	Rasgrf1/Dnm2/Arhgap44/Crk/Camk2d/Ogt/Cadm4/Rtn4	8
UBA	GO:0035020	regulation of Rac protein signal transduction		0.0191905	0.0465866	0.0251355	Rasgrf1/Dnm2/Arhgap44/Camk2d/Ogt/Rtn4	6
PUB	GO:1900542	regulation of purine nucleotide metabolic process		0.000547593	0.0024619	0.00137012	Slc4a4/Actn3/COX2/Slc4a1/Gpd1/Eno1/Eno1b/Stat3/Vcp/Git1/Mtch2/Zbtb20/Pdk3/Sphk2/Entpd5	15
RBR	GO:1900542	regulation of purine nucleotide metabolic process		1.5843e-09	2.00823e-08	1.09084e-08	Eif6/Slc4a4/Actn3/COX2/Slc4a1/App/Gpd1/Eno1/Eno1b/Map2k1/Stat3/Gck/Vcp/Git1/Mtch2/Pdk1/Tigar/Ogt/Zbtb20/Pdk3/Sphk2/Pdk2/Ak4/Entpd5/Nos1	25
UBA	GO:1900542	regulation of purine nucleotide metabolic process		0.000119392	0.000577914	0.00031181	Slc4a4/Actn3/COX2/Slc4a1/Eno1/Eno1b/Map2k1/Stat3/Vcp/Git1/Mtch2/Ogt/Zbtb20/Pdk3/Sphk2/Ak4/Entpd5/Nos1	18
NZF	GO:1900542	regulation of purine nucleotide metabolic process		1.02402e-05	9.26801e-05	5.48499e-05	Slc4a4/Actn3/COX2/Slc4a1/Map2k1/Stat3/Vcp/Git1/Mtch2/Pdk1/Ogt/Pdk3/Sphk2/Pdk2/Fbp1/Entpd5	16
PUB	GO:1900371	regulation of purine nucleotide biosynthetic process		0.0144047	0.0386832	0.0215283	COX2/Eno1/Eno1b/Stat3/Vcp/Pdk3/Sphk2	7
RBR	GO:1900371	regulation of purine nucleotide biosynthetic process		1.61484e-05	9.09539e-05	4.9405e-05	COX2/Eno1/Eno1b/Map2k1/Stat3/Vcp/Pdk1/Pdk3/Sphk2/Pdk2/Ak4/Nos1	12
UBA	GO:1900371	regulation of purine nucleotide biosynthetic process		0.000764435	0.00292985	0.00158078	COX2/Eno1/Eno1b/Map2k1/Stat3/Vcp/Pdk3/Sphk2/Ak4/Nos1	10
NZF	GO:1900371	regulation of purine nucleotide biosynthetic process		0.000904597	0.00429982	0.00254472	COX2/Map2k1/Stat3/Vcp/Pdk1/Pdk3/Sphk2/Pdk2	8
PUB	GO:0010155	regulation of proton transport		0.000933338	0.00385663	0.00214633	Phb2/Slc25a4/Atp4b/Slc9a3r1/Ndufa4/Pm20d1/Park7/Sphk2	8
RBR	GO:0010155	regulation of proton transport		0.00761836	0.0209453	0.0113772	Phb2/Slc25a4/Atp4b/Slc9a3r1/Park7/Sphk2/Plcb1	7
UBA	GO:0010155	regulation of proton transport		0.00279424	0.00897959	0.00484488	Phb2/Slc25a4/Atp4b/Sco1/Pm20d1/Myo5a/Sphk2/Plcb1	8
NZF	GO:0010155	regulation of proton transport		0.00593312	0.0206655	0.0122302	Phb2/Slc25a4/Atp4b/Ndufa4/Rapgef3/Sphk2	6
NZF	GO:1903050	regulation of proteolysis involved in cellular protein catabolic process		1.70751e-09	3.47596e-08	2.05714e-08	Ube3a/Sdcbp/Psmd14/Csnk2a2/Prkaca/Alad/Gpx1/Hsp90ab1/Rpl5/Cav1/Nub1/Usp5/Rps7/Rpl23/Rack1/Psme1/Psme2/Gclc/Dab2/Vcp/Csnk2a1/Agtpbp1/Usp7/Ogt/Bag5/Sirt2/Bag2/Ubxn1/Rpl11/Ccdc22/Herpud1/Dnajb2/Map1a/Mapk9/Gsk3b/Arih1/Bag6	37
PUB	GO:1903050	regulation of proteolysis involved in cellular protein catabolic process		1.8112e-06	1.60087e-05	8.90933e-06	Ube3a/Sdcbp/Psmd14/Csnk2a2/Araf/Alad/Gpx1/Hsp90ab1/Rpl5/Nub1/Usp5/Rps7/Rpl23/Prkcg/Rack1/Psme1/Psme2/Gclc/Dab2/Vcp/Epha4/Clu/Csnk2a1/Agtpbp1/Usp7/Xpo1/Ufl1/Sirt2/Park7/Rpl11/Atg7/Usp14/Map1a/Gsk3b/Bag6/Mtm1	36
RBR	GO:1903050	regulation of proteolysis involved in cellular protein catabolic process		5.44193e-09	6.34997e-08	3.44922e-08	Ube3a/Sdcbp/Psmd14/Csnk2a2/Prkaca/Apoe/Alad/Gpx1/Hsp90ab1/Rpl5/Cav1/Rad23b/Nub1/Usp5/Ube2k/Rps7/Rack1/Psme1/Psme2/Dab2/Vcp/Epha4/Clu/Prickle1/Csnk2a1/Agtpbp1/Usp7/Xpo1/Sgta/Ogt/Bag5/Sirt2/Eif3h/Ubxn1/Park7/Rpl11/Atg7/Rnf14/Ccdc22/Ptk2b/Dnajb2/Map1a/Mapk9/Gsk3b	44
UBA	GO:1903050	regulation of proteolysis involved in cellular protein catabolic process		3.29951e-07	2.96075e-06	1.59745e-06	Ube3a/Sdcbp/Psmd14/Csnk2a2/Araf/Prkaca/Alad/Gpx1/Hsp90ab1/Rpl5/Nub1/Usp5/Rps7/Prkcg/Rack1/Psme1/Psme2/Gclc/Dab2/Vcp/Epha4/Clu/Prickle1/Dab2ip/Sco1/Csnk2a1/Agtpbp1/Usp7/Xpo1/Tmtc3/Ufl1/Ogt/Sirt2/Rpl11/Dlgap1/Atg7/Ptk2b/Dnajb2/Map1a/Gsk3b/Arih1/Bag6	42
NZF	GO:0043244	regulation of protein-containing complex disassembly		7.82408e-15	4.33409e-13	2.565e-13	Avil/Spta1/Gsn/Map1b/Cfl1/Map2/Cfl2/Capza2/Capzb/Tmod1/Tpm1/Specc1l/Irgm1/Sptbn1/Vil1/Tecpr1/Lmod1/Etf1/Map1s/Shfl/Svil/Vill/Twf1/Arpc2/Upf1/Lima1/Tmod3/Plek/Actn2/Flii/Tmod2/Add1/Map1a/Dstn/Twf2	35
PUB	GO:0043244	regulation of protein-containing complex disassembly		2.61264e-16	1.30087e-14	7.23975e-15	Shroom2/Wdr1/Avil/Spta1/Gsn/Map1b/Cfl1/Map2/Rdx/Capza2/Capzb/Tmod1/Tpm1/Eif5a/Specc1l/Taok1/Cracd/Sptbn1/Vil1/Tecpr1/Clasp2/Asph/Lmod1/Etf1/Map1s/Svil/Gspt1/Vill/Twf1/Arpc2/Upf1/Lima1/Plek/Actn2/Flii/Tmod2/Add3/Add2/Add1/Map1a/Dstn	41
RBR	GO:0043244	regulation of protein-containing complex disassembly		1.14868e-18	4.49102e-17	2.43946e-17	Camsap1/Avil/Spta1/Gsn/Map1b/Cfl1/Map2/Rdx/Capza2/Capzb/Tmod1/Tpm1/Eps8/Specc1l/Taok1/Arhgef2/Sptbn1/Vil1/Camsap3/Tecpr1/Clasp2/Asph/Lmod1/Etf1/Map1s/Camsap2/Shfl/Gas2l1/Svil/Vill/Twf1/Arpc2/Upf1/Oga/Lima1/Tmod3/Plek/Actn2/Flii/Tmod2/Add3/Add2/Add1/Map1a/Dstn/Twf2	46
UBA	GO:0043244	regulation of protein-containing complex disassembly		7.24035e-20	3.71099e-18	2.00224e-18	Camsap1/Shroom2/Wdr1/Avil/Spta1/Gsn/Map1b/Cfl1/Map2/Rdx/Cfl2/Capza2/Capzb/Tmod1/Tpm1/Eps8/Specc1l/Taok1/Cracd/Arhgef2/Sptbn1/Vil1/Clasp1/Camsap3/Tecpr1/Clasp2/Asph/Lmod1/Etf1/Camsap2/Shfl/Gas2l1/Svil/Vill/Twf1/Arpc2/Upf1/Oga/Lima1/Plek/Actn2/Flii/Tmod2/Add3/Add2/Add1/Map1a/Dstn/Twf2	49
NZF	GO:0043254	regulation of protein-containing complex assembly		2.06042e-26	3.70939e-24	2.19529e-24	Numa1/Dctn1/Capn1/Myadm/Avil/Coro1a/Hsp90aa1/Spta1/Mapt/Gsn/Icam1/Map1b/Prkce/Cfl1/Map2/Cryab/Nckap1/Prkcd/Traf2/Capza2/Capzb/Tmod1/Cav1/Tpm1/Fermt1/Cdc42/Psmc6/Rps3/Pfn1/Rac1/Rack1/Vasp/Vcp/Pecam1/Cd36/Cttn/Irgm1/Vdac2/Mapre1/Hcfc1/Lcp1/Snap91/Fscn1/Birc2/Sptbn1/Tfrc/Vil1/Isg15/Git1/Cand1/Cyfip1/Dlg1/Prune1/Lmod1/Septin8/Fermt2/Plcg2/Trappc12/Atat1/Svil/Sirt2/Farp2/Vill/Twf1/Cyrib/Clip1/Actr3/Ar…	88
PUB	GO:0043254	regulation of protein-containing complex assembly		4.36177e-35	1.24103e-32	6.90668e-33	Trabd2b/Numa1/Bin1/Dctn1/Pex5/Capn1/Myadm/Avil/Coro1a/Src/Hsp90aa1/Spta1/Mapt/Gsn/Ncam1/Map1b/Prkce/Cfl1/Rpl13a/Map2/Cryab/Msn/Rdx/Nckap1/Prkcd/Fkbp4/Wars/Ptpn11/Capza2/Capzb/Tmod1/Cdh5/Tpm1/Fermt1/Cdc42/Stx1b/Psmc6/Rps3/Rab3a/Rack1/Vasp/Vcp/Eif2ak2/Clu/Cd36/Rasip1/Cracd/Cttn/Vdac2/Mapre1/Lcp1/Snap91/Fscn1/Birc2/Sptbn1/Tfrc/Dbnl/Vil1/Isg15/Git1/Eif4g1/Mapre3/Rictor/Cand1/Akap9/Fblim1/Cyfip1/Eml2/…	113
RBR	GO:0043254	regulation of protein-containing complex assembly		2.05079e-36	4.93912e-34	2.68287e-34	Ckap5/Camsap1/Numa1/Bin1/Dctn1/Pex5/Capn1/Stx1a/Myadm/Impact/Avil/Coro1a/Src/Hsp90aa1/Spta1/Apoe/Mapt/Gsn/Ncam1/Map1b/Prkce/Cfl1/Rpl13a/Map2/Cryab/Rdx/Nckap1/Napb/Fkbp4/Wars/Capza2/Capzb/Ppm1a/Hcls1/Tmod1/Cav1/Cdh5/Tpm1/Cdc42/Stx1b/Psmc6/Rps3/Rab3a/Rack1/Vcp/Clu/Pecam1/Eps8/Cd36/Rasip1/Unc13a/Cyfip2/Ssh2/Cttn/Arhgef2/Vdac2/Mapre1/Lcp1/Snap91/Fscn1/Sptbn1/Dbnl/Vil1/Isg15/Git1/Eif4g1/Mapre3/Rictor/…	121
UBA	GO:0043254	regulation of protein-containing complex assembly		1.67863e-39	8.10246e-37	4.37163e-37	Camsap1/Numa1/Dctn1/Pex5/Capn1/Stx1a/Myadm/Avil/Coro1a/Src/Hsp90aa1/Spta1/Mapt/Gsn/Ncam1/Map1b/Prkce/Cfl1/Rpl13a/Map2/Myd88/Cryab/Msn/Rdx/Nckap1/Prkcd/Fkbp4/Wars/Ptpn11/Capza2/Capzb/Hcls1/Tmod1/Cdh5/Tpm1/Fermt1/Cdc42/Stx1b/Psmc6/Rps3/Rac1/Rab3a/Rack1/Vasp/Vcp/Eif2ak2/Clu/Pecam1/Eps8/Cd36/Rasip1/Dab2ip/Unc13a/Cracd/Cyfip2/Ssh2/Cttn/Arhgef2/Vdac2/Mapre1/Hcfc1/Lcp1/Snap91/Fscn1/Birc2/Sptbn1/Tfrc/Dbn…	130
NZF	GO:0031396	regulation of protein ubiquitination		3.20754e-12	1.08698e-10	6.43296e-11	Ube3a/Nmi/Hsp90aa1/Hsp90ab1/Prkce/Hspa5/Rps2/U2af2/Plaa/Septin4/Usp4/Rpl5/Cdk5/Cav1/Ube2n/Rps7/Rpl23/Rps3/Dnaja1/Ube2l3/Gclc/Dtx3l/Npm1/Birc2/Sqstm1/Isg15/Otub1/Arrb1/Ogt/Bag5/Aimp2/Arrb2/Bag2/Ivns1abp/Ubxn1/Dnaja3/Rpl11/Herpud1/Cul3/Dnajb2/Mapk9/Bub3	42
PUB	GO:0031396	regulation of protein ubiquitination		6.56628e-06	5.02994e-05	2.79931e-05	Ube3a/Daxx/Hsp90aa1/Hsp90ab1/Prkce/Hspa5/Rps2/U2af2/Plaa/Septin4/Fyn/Rpl5/Cdk5/Rps7/Rpl23/Rps3/Dnaja1/Prkcg/Gclc/Dtx3l/Npm1/Birc2/Isg15/Otub1/Wdr48/Arrb1/Ufl1/Aimp2/Arrb2/Park7/Dnaja3/Rpl11/Atg7/Cul3/Bub3	35
RBR	GO:0031396	regulation of protein ubiquitination		5.59819e-07	4.37181e-06	2.37471e-06	Ube3a/Nmi/Hsp90aa1/Hsp90ab1/Prkce/Hspa5/Rps2/U2af2/Plaa/Septin4/Fyn/Rpl5/Cdk5/Cav1/Ube2n/Rps7/Rps3/Dnaja1/Prickle1/Adgrb1/Dtx3l/Npm1/Isg15/Otub1/Fbxo2/Wdr48/Arrb1/Ogt/Bag5/Aimp2/Arrb2/Ubxn1/Park7/Dnaja3/Rpl11/Atg7/Cul3/Dnajb2/Mapk9/Bub3	40
UBA	GO:0031396	regulation of protein ubiquitination		4.85418e-07	4.15249e-06	2.24045e-06	Ube3a/Hsp90aa1/Hsp90ab1/Prkce/Hspa5/Rps2/U2af2/Plaa/Septin4/Usp4/Fyn/Rpl5/Cdk5/Rps7/Rps3/Dnaja1/Prkcg/Gclc/Prickle1/Adgrb1/Dtx3l/Prr7/Npm1/Birc2/Sqstm1/Isg15/Otub1/Pef1/Wdr48/Arrb1/Ufl1/Ogt/Aimp2/Arrb2/Ivns1abp/Derl1/Dnaja3/Rpl11/Atg7/Cul3/Dnajb2/Bub3	42
RBR	GO:0061097	regulation of protein tyrosine kinase activity		0.0069247	0.0192758	0.0104704	Hyal2/Prnp/Ace/App/Cav1/Dlg3/Epha4/Grm5/Tsg101/Hsph1/Dlg4/Mvp/Srcin1	13
PUB	GO:0090313	regulation of protein targeting to membrane		0.000936324	0.00386096	0.00214874	Ank3/Prnp/Fyn/Cdk5/Stom/Actr3/Arpc2/Pdzk1/Myo1c	9
RBR	GO:0090313	regulation of protein targeting to membrane		1.61484e-05	9.09539e-05	4.9405e-05	Ank3/Prnp/Fyn/Cdk5/Gdi1/Stom/Cacnb3/Ogt/Actr3/Arpc2/Pdzk1/Myo1c	12
UBA	GO:0090313	regulation of protein targeting to membrane		0.000167575	0.000777578	0.000419537	Ank3/Prnp/Fyn/Cdk5/Stom/Cacnb3/Ogt/Actr3/Arpc2/Pdzk1/Myo1c	11
NZF	GO:0090313	regulation of protein targeting to membrane		0.0166159	0.0474586	0.0280869	Cdk5/Stom/Ogt/Actr3/Arpc2/Myo1c	6
PUB	GO:1903533	regulation of protein targeting		0.0020571	0.00762954	0.00424606	Ank3/Prnp/Fyn/Cdk5/Stom/Nucb1/Actr3/Arpc2/Pdzk1/Bag3/Myo1c	11
RBR	GO:1903533	regulation of protein targeting		0.000401989	0.00162006	0.000879997	Ank3/Prnp/Fyn/Cdk5/Gdi1/Stom/Cacnb3/Ogt/Actr3/Arpc2/Pdzk1/Bag3/Myo1c	13
UBA	GO:1903533	regulation of protein targeting		0.000782483	0.00299144	0.00161401	Ank3/Prnp/Fyn/Cdk5/Stom/Cacnb3/Parl/Ogt/Actr3/Arpc2/Pdzk1/Bag3/Myo1c	13
NZF	GO:0031647	regulation of protein stability		9.57141e-11	2.38705e-09	1.4127e-09	Ddi2/Phb2/Ddost/Hsp90aa1/Hsp90ab1/Gsn/Atp1b1/Atp1b2/Gapdh/Gnaq/Cryab/Pik3r1/Nckap1/Ctnnd1/Usp4/Rab21/H1f5/Nf2/Rpl5/Rps7/Rpl23/Pfn1/Hspa8/Phb/Cct7/Cct5/Isoc2a/Apoa1/Flot2/Irgm1/Cdc37/Hcfc1/Npm1/Trim24/Usp7/Flna/Septin8/Bag5/Hip1/Bag2/Tardbp/Dnaja3/Sugt1/Rpl11/Pycard/Vps35/Hip1r/Cul3/Bag6	49
PUB	GO:0031647	regulation of protein stability		4.94807e-14	1.66094e-12	9.24362e-13	Ddi2/Sec16a/Phb2/Ddost/Prnp/Src/Hsp90aa1/Lamp1/Hsp90ab1/Tcp1/Gsn/Atp1b1/Calr/Gapdh/Gnaq/Cryab/Pik3r1/Nckap1/Ctnnd1/Cct8/H1f5/Nf2/Rpl5/Lmna/Rps7/Rpl23/Hspa8/Hspd1/Phb/Usp9x/Casp3/Cct7/Cct2/Cct4/Cct5/Cct6a/Cct3/Epha4/Clu/Aak1/A1cf/Flot2/Cdc37/Npm1/Usp7/Asph/Flna/Ank2/Septin8/Ncln/Hip1/Tardbp/Pex6/Park7/Dnaja3/Rtn4/Sugt1/Rpl11/Vps35/Hip1r/Bag3/Cul3/Bag6	63
RBR	GO:0031647	regulation of protein stability		4.35044e-13	9.00137e-12	4.88942e-12	Ddi2/Sec16a/Flot1/Phb2/Ddost/Prnp/Src/Hsp90aa1/Hsp90ab1/Tcp1/Gsn/Atp1b1/Calr/Atp1b2/Gapdh/Gnaq/Cryab/Pik3r1/Nckap1/Ctnnd1/Cct8/H1f5/Nf2/Rpl5/Lmna/Rps7/Hspa8/Hspd1/Phb/Usp9x/Cct7/Cct2/Cct4/Cct5/Cct6a/Cct3/Atp1b3/Epha4/Clu/Aak1/A1cf/Flot2/Cdc37/Npm1/Usp7/Asph/Flna/Ank2/Septin8/Bag5/Hip1/Tardbp/Pex6/Park7/Dnaja3/Rtn4/Sugt1/Rpl11/Vps35/Stx12/Mapk8ip3/Hip1r/Bag3/Cul3/Prkra	65
UBA	GO:0031647	regulation of protein stability		7.98786e-11	1.29519e-09	6.98811e-10	Sec16a/Phb2/Ddost/Prnp/Src/Hsp90aa1/Lamp1/Hsp90ab1/Tcp1/Gsn/Atp1b1/Calr/Gapdh/Gnaq/Cryab/Nckap1/Ctnnd1/Usp4/Rab21/Cct8/Nf2/Rpl5/Lmna/Rps7/Hspa8/Hspd1/Phb/Cct7/Cct2/Cct4/Cct5/Cct6a/Cct3/Isoc2a/Apoa1/Epha4/Clu/Aak1/A1cf/Flot2/Cdc37/Hcfc1/Npm1/Usp7/Asph/Flna/Ank2/Septin8/Ncln/Hip1/Tardbp/Derl1/Pex6/Dnaja3/Rtn4/Rpl11/Vps35/Mapk8ip3/Hip1r/Bag3/Cul3/Prkra/Bag6	63
PUB	GO:0071900	regulation of protein serine/threonine kinase activity		0.000401399	0.00186788	0.00103953	Akap13/Hyal2/Prkag1/Ilk/Sfn/Src/Ltf/Hsp90ab1/Prkar1b/Gstp1/Lyn/Marcks/Prkcd/Ptpn6/Prkar2b/Acsl1/Csk/Rps3/Dnaja1/Slc8a1/Casp3/Dab2/Egfr/Epha4/Cab39/Rasip1/Slc27a1/Mapre3/Atp2b4/Pik3cb/Sfrp1/Pde5a/Fermt2/Slc8a2/Cbs/Vangl2/Chordc1/Prkar1a/Magi3/Iqgap1/Macroh2a1/Gsk3b/Ern2	43
RBR	GO:0071900	regulation of protein serine/threonine kinase activity		4.17207e-06	2.68664e-05	1.45934e-05	Akap13/Hyal2/Ilk/Sfn/Src/Ltf/Apoe/Hsp90ab1/App/Prkar1b/Gstp1/Lyn/Ptpn6/Prkar2b/Map2k1/Acsl1/Csk/Map2k4/Cav1/Rps3/Dnaja1/Slc8a1/Rgs14/Dab2/Egfr/Epha4/Cab39/Rasip1/Slc27a1/Ksr1/Tsg101/Mapre3/Atp2b4/Ntrk3/Ccny/Sfrp1/Pde5a/Fermt2/Slc8a2/Stk38/Cbs/Camk1/Vangl2/Chordc1/Prkar1a/Magi3/Mapk8ip3/Iqgap1/Ptk2b/Maged1/Macroh2a1/Gsk3b/Rasgrp1	53
UBA	GO:0071900	regulation of protein serine/threonine kinase activity		0.000210885	0.000958252	0.000517018	Akap13/Hyal2/Prkag1/Ilk/Sfn/Src/Hsp90ab1/Prkar1b/Gstp1/Lyn/Marcks/Prkcd/Ptpn6/Prkar2b/Map2k1/Acsl1/Rps3/Dnaja1/Slc8a1/Rgs14/Dab2/Egfr/Epha4/Cab39/Rasip1/Dab2ip/Slc27a1/Ksr1/Mapre3/Atp2b4/Ntrk3/Ccny/Sfrp1/Fermt2/Slc8a2/Cbs/Vangl2/Chordc1/Prkar1a/Magi3/Mapk8ip3/Iqgap1/Higd1a/Ptk2b/Maged1/Macroh2a1/Uchl1/Gsk3b/Rasgrp1/Ern2	50
NZF	GO:0071900	regulation of protein serine/threonine kinase activity		0.000451262	0.00241161	0.00142724	Prkag1/Ilk/Sfn/Hsp90ab1/Gstp1/Marcks/Prkcd/Map2k1/Traf2/Acsl1/Map2k4/Cav1/Rps3/Dnaja1/Slc8a1/Dab2/Egfr/Cab39/Slc27a1/Irgm1/Tsg101/Atp2b4/Sfrp1/Pde5a/Fermt2/Stk38/Cbs/Camk1/Vangl2/Chordc1/Prkar1a/Pycard/Magi3/Iqgap1/Macroh2a1/Gsk3b	36
PUB	GO:0050708	regulation of protein secretion		9.77125e-09	1.43443e-07	7.98302e-08	Fga/Rap1gds1/Cask/Anxa1/Pfkl/Prkce/Bsg/Ezr/Glud1/Ptpn11/Pfkm/Anxa5/Ppp3cb/Slc16a1/Slc12a2/Abat/Ppp3ca/Cpt1a/Pla2g6/Llgl2/Sec24a/Mcu/A1cf/Hadh/Kif5b/Myh10/Jak2/Brsk2/Pik3c3/Madd/Rhbdf2/C2cd2l/Arrb1/Sfrp1/Fgb/Dnm1l/Golph3l/Sirt4/Rab11fip5/Fgg/Lrp1/Tardbp/Golph3/Oxct1/Aacs/Atg7/Vps35/Rapgef4/Myo18a/Acsl4/Sytl4	51
[truncated: 7,618 more rows]

## Sheet: b)
Gene symbol	Domain list	Domain count	Tissue list	Tissue count	Gene Ontology
Tbc1d24	UBA	1	Brain	1	response to oxidative stress
Cdk6	RBR	1	Lung	1	positive regulation of cell adhesion
Raly	NZF	1	Colorectum	1	RNA splicing
Dapk3	UBA	1	Colorectum	1	regulation of cell shape
Pes1	PUB	1	Spleen	1	ribosome biogenesis
Celf1	UBA	1	Colorectum	1	regulation of mRNA metabolic process;RNA splicing
[truncated: 528 more rows]

## Sheet: c)
Cluster	ID	Description	pvalue	p.adjust	qvalue	geneID	Count	group
[truncated: 71 more rows]

[truncated: 1 more sheets: d)]
