# Supplementary material for: Systematic HOIP interactome profiling reveals critical roles of linear ubiquitination in tissue homeostasis
Source: Nat Commun. 2024 Apr 6;15:2974. doi: 10.1038/s41467-024-47289-2 (PMC10998861; doi:10.1038/s41467-024-47289-2)
Supplement: Supplementary file 9 — Supplementary Data 6 [file 41467_2024_47289_MOESM9_ESM.xlsx]

## Sheet: Readme
Supplementary Data 6 HOIP PPIs in lungs from LPS-induced sepsis models, related to Supplementary Fig. 5
a) Total HOIP-interacting proteins list in lungs from LPS-induced sepsis models
b) Manual selected biological process list of LPS-specific HOIP PPIs, related to Supplementary Fig. 5d
c) Total HOIP-PUB interacting proteins list in lungs from LPS-induced sepsis models, related to Supplementary Fig. 5d
d) Total HOIP-NZF interacting proteins list in lungs from LPS-induced sepsis models, related to Supplementary Fig. 5d
e) Total HOIP-UBA interacting proteins list in lungs from LPS-induced sepsis models, related to Supplementary Fig. 5d
f) Total HOIP-RBR interacting proteins list in lungs from LPS-induced sepsis models, related to Supplementary Fig. 5d

## Sheet: a)
ID	iBAQ_LPS_GST_1	iBAQ_LPS_GST_2	iBAQ_LPS_GST_3	iBAQ_LPS_NZF_1	iBAQ_LPS_NZF_2	iBAQ_LPS_NZF_3	iBAQ_LPS_PUB_1	iBAQ_LPS_PUB_2	iBAQ_LPS_PUB_3	iBAQ_LPS_RBR_1	iBAQ_LPS_RBR_2	iBAQ_LPS_RBR_3	iBAQ_LPS_UBA_1	iBAQ_LPS_UBA_2	iBAQ_LPS_UBA_3	iBAQ_PBS_GST_1	iBAQ_PBS_GST_2	iBAQ_PBS_GST_3	iBAQ_PBS_NZF_1	iBAQ_PBS_NZF_2	iBAQ_PBS_NZF_3	iBAQ_PBS_PUB_1	iBAQ_PBS_PUB_2	iBAQ_PBS_PUB_3	iBAQ_PBS_RBR_1	iBAQ_PBS_RBR_2	iBAQ_PBS_RBR_3	iBAQ_PBS_UBA_1	iBAQ_PBS_UBA_2	iBAQ_PBS_UBA_3	Log2_normalized_iBAQ_LPS_GST_1	Log2_normalized_iBAQ_LPS_GST_2	Log2_normalized_iBAQ_LPS_GST_3	Log2_normalized_iBAQ_LPS_NZF_1	Log2_normalized_iBAQ_LPS_NZF_2	Log2_normalized_iBAQ_LPS_NZF_3	Log2_normalized_iBAQ_LPS_PUB_1	Log2_normalized_iBAQ_LPS_PUB_2	Log2_normalized_iBAQ_LPS_PUB_3	Log2_normalized_iBAQ_LPS_RBR_1	Log2_normalized_iBAQ_LPS_RBR_2	Log2_normalized_iBAQ_LPS_RBR_3	Log2_normalized_iBAQ_LPS_UBA_1	Log2_normalized_iBAQ_LPS_UBA_2	Log2_normalized_iBAQ_LPS_UBA_3	Log2_normalized_iBAQ_PBS_GST_1	Log2_normalized_iBAQ_PBS_GST_2	Log2_normalized_iBAQ_PBS_GST_3	Log2_normalized_iBAQ_PBS_NZF_1
P62892	141960000	75910000	0	0	0	0	362890000	227160000	200470000	567580000	256050000	351160000	0	267240000	469160000	0	163430000	0	0	495380000	0	383290000	0	0	0	0	206940000	0	360970000	431420000	26.7604	26.1778	15.7793	16.8202	16.2981	16.6105	28.0529	27.7591	28.1238	28.8793	27.9319	28.87	16.3262	28.2202	28.6627	17.0871	27.2841	16.7688	17.299
Q9D3D9	0	0	2939800	0	4660100	2754400	12144000	5643300	4124200	8456400	8617200	7447900	4546900	0	9755400	0	394130000	367470000	0	0	0	129240000	0	0	0	0	0	6309300	0	0	16.1116	16.4236	21.6203	16.8202	22.3103	21.3794	23.1516	22.4281	22.5207	22.8106	23.0388	23.3109	22.1165	15.999	23.075	17.0871	28.5541	28.4123	17.299
Q99MR9	0	0	0	14331000	17426000	16581000	86976000	63380000	585360	0	9338100	6179400	12223000	0	0	0	3888900	3492000	0	0	0	59626000	38939000	0	0	0	0	0	0	0	16.1116	16.4236	15.7793	23.7726	24.2131	23.9691	25.992	25.9175	19.7039	16.349	23.1547	23.0415	23.5431	15.999	16.2244	17.0871	21.8909	21.6949	17.299
P19253	0	0	636450	0	0	0	0	1063100	918520	15250000	22517000	2923200	0	0	0	0	9306600	18797000	0	55658000	0	5308400	9416700	4186200	8221400	0	11352000	0	12863000	20472000	16.1116	16.4236	19.4127	16.8202	16.2981	16.6105	16.603	20.0198	20.3539	23.6613	24.4245	21.9616	16.3262	15.999	16.2244	17.0871	23.1498	24.1233	17.299
P56135	0	0	0	0	0	5867400	0	9729200	0	9128400	0	4082900	4457000	1830300	0	0	0	0	14991000	0	0	0	0	9622000	0	11008000	10767000	0	0	0	16.1116	16.4236	15.7793	16.8202	16.2981	22.4704	16.603	23.2139	16.5574	22.9209	16.1814	22.4436	22.0876	21.0303	16.2244	17.0871	16.6164	16.7688	23.8376
P15864	0	20494000	6011100	9066400	8855000	6671600	9200700	0	11447000	26678000	28128000	41101000	3894000	7832900	3627400	2331100	3234900	0	9482400	15469000	17179000	17350000	3052200	8961300	6284900	8113500	32024000	43851000	0	10421000	16.1116	24.2887	22.6522	23.1121	23.2364	22.6557	22.7512	16.2493	23.9934	24.4682	24.7455	25.7751	21.8928	23.1277	21.6477	21.5257	21.6253	16.7688	23.1768
P61027	0	0	0	578430	0	1557800	0	771650	774840	3760500	2248700	1076500	1341000	614480	0	0	0	2472100	0	7624500	0	3748400	0	7859700	3979900	3480900	3766100	0	14619000	0	16.1116	16.4236	15.7793	19.1418	16.2981	20.5572	16.603	19.5576	20.1085	21.6415	21.1007	20.5204	20.3549	19.4556	16.2244	17.0871	16.6164	21.1966	17.299
P50543	0	0	0	0	0	21212000	0	0	0	28778000	18566000	28567000	0	13915000	15120000	13842000	65716000	124290000	68579000	107060000	91319000	0	0	6444800	57891000	33375000	33459000	79025000	169030000	152700000	16.1116	16.4236	15.7793	16.8202	16.2981	24.3245	16.603	16.2493	16.5574	24.5775	24.1462	25.2503	16.3262	23.9568	23.7072	24.0957	25.9697	26.8484	26.0313
O08807	3445200	2068800	0	16746000	0	0	5413500	0	3575400	15583000	16993000	12633000	10947000	0	19087000	5942300	5783100	12855000	16569000	38466000	0	12571000	16196000	17716000	2253600	0	0	0	26775000	24495000	21.3956	20.9804	15.7793	23.9973	16.2981	16.6105	21.986	16.2493	22.3146	23.6925	24.0184	24.0732	23.384	15.999	24.0433	22.8757	22.4634	23.5751	23.982
P62855	0	0	0	0	0	0	48669000	39123000	27843000	24155000	24736000	21704000	9543400	1644500	1526000	22867000	53536000	38534000	82395000	80637000	63517000	68445000	46051000	0	69946000	0	76483000	93583000	232280000	150200000	16.1116	16.4236	15.7793	16.8202	16.2981	16.6105	25.1544	25.2215	25.2758	24.3248	24.5601	24.8539	23.1861	20.8758	20.3985	24.8199	25.674	25.1589	26.2961
P62821	2219600	0	0	9137800	7517100	8397400	9552800	4997200	2770800	9087300	9285700	2991500	4020000	0	16505000	2301400	2962700	11428000	9519500	29637000	0	9839600	20710000	17602000	8857500	0	13757000	0	10593000	27815000	20.7613	16.4236	15.7793	23.1234	23.0001	22.9876	22.8054	22.2527	21.9468	22.9144	23.1466	21.9949	21.9388	15.999	23.8336	21.5072	21.4985	23.4054	23.1825
P84244;P84228;P68433;P02301	23009000	0	0	62880000	0	61604000	0	0	63559000	107560000	178620000	60270000	48478000	27340000	58206000	0	161230000	95573000	223030000	321660000	285300000	115870000	79458000	84653000	264310000	146960000	99908000	465780000	524070000	547440000	24.1352	16.4236	15.7793	25.9061	16.2981	25.8626	16.603	16.2493	26.4666	26.4796	27.4123	26.3274	25.5308	24.9311	25.6519	17.0871	27.2645	26.4694	27.7327
Q99LX0	0	0	0	2704500	0	3189900	0	0	1075400	0	3969700	1383500	0	2510700	2346300	0	0	1923200	0	3442200	0	5707200	4974200	2560100	326960	4511400	0	0	0	0	16.1116	16.4236	15.7793	21.3669	16.2981	21.5912	16.603	16.2493	20.5814	16.349	21.9206	20.8823	16.3262	21.4863	21.0192	17.0871	16.6164	20.8344	17.299
P10639	54365000	8488000	0	39136000	39572000	54055000	123390000	1645000	27727000	144030000	110620000	43324000	72408000	0	36613000	26537000	85417000	62071000	69352000	100120000	120480000	36908000	33055000	65017000	101570000	84777000	68441000	40309000	78346000	82239000	25.3756	23.017	15.7793	25.222	25.3964	25.674	26.4966	20.6497	25.2698	26.9008	26.721	25.8511	26.1096	15.999	24.983	25.0346	26.348	25.8467	26.0474
O70456	0	0	0	0	6528900	0	11013000	0	0	0	106380000	5786300	8027500	0	1220300	0	15903000	22299000	29458000	0	32280000	16761000	0	0	18925000	21023000	0	14747000	60119000	0	16.1116	16.4236	15.7793	16.8202	22.7968	16.6105	23.0106	16.2493	16.5574	16.349	26.6647	22.9467	22.9365	15.999	20.076	17.0871	23.9228	24.3698	24.8122
Q9CQR2	0	2007400	1702800	14470000	24216000	10899000	16768000	4479300	8732200	3992900	21533000	4457200	5813800	9277800	7000800	0	2374600	0	11210000	5988100	0	8185300	4122800	2396300	4032800	3774000	0	4833500	0	7204400	16.1116	20.9369	20.8325	23.7866	24.6878	23.3638	23.6171	22.0948	23.6029	21.728	24.36	22.5702	22.4711	23.372	22.5963	17.0871	21.1793	16.7688	23.4183
P52332	8542100	0	0	0	0	0	31284000	14419000	0	0	8238100	7426900	0	0	1335700	0	0	0	0	0	0	39813000	0	28381000	4095700	685650	228140	0	0	366250	22.7056	16.4236	15.7793	16.8202	16.2981	16.6105	24.5168	23.7815	16.5574	16.349	22.9739	23.3068	16.3262	15.999	20.2064	17.0871	16.6164	16.7688	17.299
P62717	0	0	0	0	0	0	0	0	820990	0	20714000	5103400	0	0	8360300	0	0	0	0	4938000	0	6118100	4336300	0	0	0	1204100	0	7964400	5428600	16.1116	16.4236	15.7793	16.8202	16.2981	16.6105	16.603	16.2493	20.192	16.349	24.3041	22.7655	16.3262	15.999	22.8523	17.0871	16.6164	16.7688	17.299
P62307	0	0	0	0	0	0	2927300	0	0	2412200	0	1666300	0	0	1182200	0	1745800	2342100	0	0	0	1973900	0	0	2495200	0	1995200	0	0	0	16.1116	16.4236	15.7793	16.8202	16.2981	16.6105	21.099	16.2493	16.5574	21.0009	16.1814	21.1507	16.3262	15.999	20.0302	17.0871	20.7355	21.1187	17.299
P61161	0	469550	0	2575500	1204800	1998300	0	0	0	3101900	5134500	3002900	1176900	1017800	2115800	20246000	20492000	20779000	0	18805000	0	0	0	0	4813700	29202000	13473000	21854000	0	8450600	16.1116	18.8409	15.7793	21.2964	20.3587	20.9164	16.603	16.2493	16.5574	21.3637	22.2918	22.0004	20.1666	20.1836	20.87	24.6443	24.2886	24.2679	17.299
Q6ZWV7	10522000	0	9285500	56167000	46203000	60359000	211420000	95580000	5881600	134310000	114290000	85337000	0	9919900	53714000	9636600	207440000	186430000	295050000	283490000	248180000	405560000	281250000	193080000	189280000	371600000	179320000	232790000	215790000	216210000	23.0064	16.4236	23.2795	25.7432	25.6199	25.8331	27.2734	26.5102	23.0327	26.8	26.7681	26.8291	16.3262	23.4685	25.536	23.5732	27.6281	27.4333	28.1364
Q60817;P70670	0	0	0	0	5282900	0	2615200	5375100	1619800	0	39139000	0	2110100	3868400	3125400	0	0	0	0	0	0	0	0	7238200	0	0	0	0	0	0	16.1116	16.4236	15.7793	16.8202	22.4913	16.6105	20.9364	22.3579	21.1724	16.349	25.2221	16.4042	21.0089	22.1099	21.4328	17.0871	16.6164	16.7688	17.299
Q673H1	3790500	0	4606100	8544900	8207300	6971300	0	6908500	0	7880500	28036000	0	0	0	1973900	0	0	21537000	0	12010000	0	15526000	11391000	0	6745900	0	0	0	0	0	21.5334	16.4236	22.2681	23.0266	23.1269	22.7191	16.603	22.7199	16.5574	22.7089	24.7408	16.4042	16.3262	15.999	20.7698	17.0871	16.6164	24.3196	17.299
Q00612	0	0	60113	679350	0	965020	3212300	504130	302770	658220	382870	940150	0	0	305860	5275600	0	0	0	0	0	0	0	0	0	9632800	0	0	0	0	16.1116	16.4236	16.0084	19.3738	16.2981	19.8663	21.2331	18.9434	18.7528	19.1272	18.5465	20.325	16.3262	15.999	18.0797	22.704	16.6164	16.7688	17.299
Q64467	37296000	16363000	34204000	85781000	79346000	0	98506000	47347000	0	177470000	79695000	80802000	35245000	44098000	64318000	30908000	40244000	38331000	45604000	52578000	34825000	0	0	0	50659000	0	39556000	8967700	16608000	30554000	24.832	23.9639	25.1607	26.3542	26.4	16.6105	26.1716	25.4968	16.5574	27.202	26.248	26.7503	25.0709	25.6208	25.7959	25.2546	25.2623	25.1513	25.4427
P42669	6028900	1279300	1877100	2789800	18962000	7964700	2240700	1615400	4680600	15236000	4473300	20849000	2963800	4019300	4423300	18876000	7515700	16684000	0	0	6090900	0	1980700	3571500	4625200	3224800	8151100	4964100	0	10199000	22.2029	20.2869	20.9731	21.4117	24.335	22.9113	20.7134	20.6235	22.7032	23.66	22.0929	24.7959	21.499	22.1651	21.9339	24.5432	22.8415	23.9512	17.299
Q91V41	947600	0	650070	1524800	0	2436200	1656900	0	1144600	3132500	4499100	3146900	0	0	1969600	0	931800	7102300	0	7196800	2122000	6780300	5106700	9591400	6039600	1389400	3032400	0	2737400	6052100	19.5334	16.4236	19.4432	20.5402	16.2981	21.2023	20.278	16.2493	20.6714	21.3779	22.1012	22.068	16.3262	15.999	20.7667	17.0871	19.8297	22.7191	17.299
Q9QUR7	0	0	0	0	0	0	0	0	0	7683800	0	1439700	0	0	0	0	1214200	0	6923300	0	0	0	0	0	4254100	0	6185500	0	0	3319800	16.1116	16.4236	15.7793	16.8202	16.2981	16.6105	16.603	16.2493	16.5574	22.6724	16.1814	20.9398	16.3262	15.999	16.2244	17.0871	20.2116	16.7688	22.723
P68181	0	0	0	879530	1046400	0	0	0	290000	1809600	823540	548510	0	0	923430	2598000	2950800	2279700	0	3996600	0	357710	0	0	0	2832500	0	4054400	0	0	16.1116	16.4236	15.7793	19.7464	20.1554	16.6105	16.603	16.2493	18.6907	20.5862	19.6515	19.5476	16.3262	15.999	19.6738	21.6821	21.4927	21.0797	17.299
P35486	733820	380740	0	3016000	3327600	2898300	0	0	390470	3019200	3451900	2322300	389820	1823000	2344200	2745900	1595300	0	5234800	0	5086400	1276300	2948100	1574800	1911800	1281400	3295100	0	2020200	9704300	19.1645	18.5384	15.7793	21.5242	21.8244	21.4529	16.603	16.2493	19.1198	21.3247	21.719	21.6296	18.5724	21.0245	21.0179	21.762	20.6054	16.7688	22.3197
P62827	0	0	0	2184400	8866300	4103200	2639100	5478200	0	6157200	11246000	0	2690900	0	7397500	3049200	2750800	3284600	5323000	3973300	3752300	3461200	1361700	0	6722000	15024000	3190200	5654000	5296600	0	16.1116	16.4236	15.7793	21.0588	23.2383	21.9544	20.9495	22.3853	16.5574	22.3528	23.4229	16.4042	21.3597	15.999	22.6758	21.9131	21.3914	21.6066	22.3438
P62889	0	0	0	0	0	0	1136300	0	6690300	1183300	12096000	5760300	0	0	0	0	3108800	3653100	11135000	12847000	0	8451800	0	2816100	3429600	4170900	5275400	8258000	8627100	39893000	16.1116	16.4236	15.7793	16.8202	16.2981	16.6105	19.7338	16.2493	23.2186	19.9734	23.528	22.9402	16.3262	15.999	16.2244	17.0871	21.5679	21.76	23.4086
O88685	0	0	0	1245300	5801300	1989100	5127600	2194000	133330	1186900	1978800	1656100	1286400	2131900	3917100	1016100	1515300	176190	0	3345900	2018500	0	2398900	1268000	0	809650	3088600	1350000	1063300	4725200	16.1116	16.4236	15.7793	20.2481	22.6263	20.9098	21.9078	21.0651	17.5696	19.9778	20.9162	21.1418	20.2949	21.2503	21.7586	20.3278	20.5312	17.3861	17.299
O09164	0	0	0	0	0	0	962170	1657000	0	1188100	0	1476400	0	0	808040	0	2617300	2442500	2063600	0	0	3081400	1302800	1473000	1682600	2016100	2402600	0	0	0	16.1116	16.4236	15.7793	16.8202	16.2981	16.6105	19.4938	20.6601	16.5574	19.9792	16.1814	20.9761	16.3262	15.999	19.4813	17.0871	21.3196	21.1792	20.9767
Q78ZA7	814650	1309500	513100	0	0	0	2059600	2020600	2662200	1667800	1360600	2068800	0	0	1204200	0	761630	1480100	0	0	4478700	4821000	2107400	0	1874400	843160	3379000	0	0	0	19.3153	20.3206	19.1019	16.8202	16.2981	16.6105	20.5918	20.9464	21.8892	20.4685	20.3758	21.4628	16.3262	15.999	20.0568	17.0871	19.5387	20.4565	17.299
P97372	0	0	0	0	0	1017400	2974400	0	1703500	1544000	1320500	0	1030600	1128600	0	1385100	720380	1761100	0	1670600	0	0	2128700	0	0	1657100	0	0	0	0	16.1116	16.4236	15.7793	16.8202	16.2981	19.9425	21.1221	16.2493	21.245	20.3572	20.3327	16.4042	19.9751	20.3327	16.2244	20.7747	19.4584	20.7073	17.299
Q9Z2U1	0	1024600	0	2025100	5862200	1204400	1974900	0	0	943270	7213800	0	3986600	3702100	7442000	0	0	0	4673800	0	0	0	2290500	0	1727400	0	0	0	0	0	16.1116	19.9666	15.7793	20.9496	22.6414	20.186	20.5313	16.2493	16.5574	19.6463	22.7823	16.4042	21.9267	22.0465	22.6845	17.0871	16.6164	16.7688	22.1562
Q9WV55	0	0	0	0	0	0	0	2692900	752280	2040600	2741900	2598300	0	812750	0	4020100	3086800	2735000	5803000	8504700	9171500	1970300	0	4154600	5263900	1978000	6569800	3321500	3719600	9626700	16.1116	16.4236	15.7793	16.8202	16.2981	16.6105	16.603	21.3607	20.0659	20.7596	21.3867	21.7916	16.3262	19.8591	16.2244	22.3119	21.5577	21.3424	22.4684
P52480	6568500	4277400	1971300	2862400	8514400	15188000	27584000	17323000	12201000	10941000	37566000	7921600	940110	964030	3449400	8434500	10594000	5469800	0	19103000	3546100	11311000	13006000	4245700	9503000	8966800	5838800	18976000	0	10159000	22.3266	22.0283	21.0437	21.4488	23.1799	23.8425	24.3352	24.0462	24.0855	23.1822	25.1629	23.3998	19.8425	20.1053	21.5751	23.381	23.3367	22.3423	17.299
Q99JX3	0	0	0	911450	0	0	0	0	0	2687400	2762400	0	0	0	0	0	0	0	7414000	0	1308700	0	0	0	0	0	0	0	3938900	0	16.1116	16.4236	15.7793	19.7978	16.2981	16.6105	16.603	16.2493	16.5574	21.1568	21.3975	16.4042	16.3262	15.999	16.2244	17.0871	16.6164	16.7688	22.8218
Q9CZM2	0	0	0	3135600	1883500	2742700	722760	0	0	0	35534000	2532400	0	1349500	2014000	4341100	15678000	8931300	3917800	14826000	4462400	2179400	508640	1474400	2853600	2684300	2707600	2277300	10675000	2452200	16.1116	16.4236	15.7793	21.5803	21.0034	21.3732	19.0811	16.2493	16.5574	16.349	25.0827	21.7545	16.3262	20.5906	20.7988	22.4228	23.9022	23.0497	21.9016
P84104	0	0	0	0	0	0	0	3083300	2724600	6893100	6172100	4582900	2406200	3732300	11520000	5921900	10994000	14856000	24198000	19645000	19366000	13544000	10883000	0	18807000	19629000	21260000	23401000	40205000	33646000	16.1116	16.4236	15.7793	16.8202	16.2981	16.6105	16.603	21.556	21.9226	22.5157	22.5573	22.6103	21.1983	22.0583	23.3148	22.8708	23.3902	23.7838	24.5284
P63028	0	0	0	0	0	0	0	0	0	0	15617000	0	0	0	0	0	0	0	0	0	0	3181300	4025400	2852800	0	0	0	0	0	0	16.1116	16.4236	15.7793	16.8202	16.2981	16.6105	16.603	16.2493	16.5574	16.349	23.8966	16.4042	16.3262	15.999	16.2244	17.0871	16.6164	16.7688	17.299
P30115	2137700000	642830000	855290000	6391400000	1002400000	1720700000	515500000	673530000	382460000	1886800000	4234100000	1336200000	423040000	402300000	1475600000	76275000	1298300000	6456800000	246990000	6370400000	332530000	3236100000	9032600000	21122000000	582620000	443250000	453240000	104490000	330460000	1144300000	30.6729	29.2599	29.8048	32.5735	30.0592	30.6664	28.5593	29.3272	29.0557	30.6123	31.9794	30.7979	28.6562	28.8103	30.3159	26.5578	30.274	32.5475	27.8799
P00329	0	125870	634610	13160000	469950	8507200	5365500	10369000	4425800	7184400	6523500	2434900	4233000	9409200	690720	8338000	8413700	9512100	7082400	9978200	7254500	2176400	5795300	7717800	5818500	12444000	1219100	5818000	5829700	22605000	16.1116	16.9416	19.4085	23.6497	19.0005	23.0063	21.9732	23.3058	22.6225	22.5754	22.6372	21.6979	22.0132	23.3923	19.2549	23.3644	23.0043	23.1406	22.7558
Q9JLF6	302140	499860	0	0	0	0	0	668900	325740	276060	4213600	399250	0	764730	886680	0	432960	350360	704090	884560	708230	314780	404730	213360	1914500	0	216900	0	349130	0	17.8843	18.9312	15.7793	16.8202	16.2981	16.6105	16.603	19.3514	18.8583	17.8736	22.0066	19.0894	16.3262	19.7712	19.6153	17.0871	18.7239	18.3778	19.4254
P62281	0	0	1090300	9125200	6809700	10620000	60383000	46653000	73068000	4836600	18599000	16521000	3477200	0	4737500	3134200	29529000	55165000	53420000	85138000	82038000	125030000	98268000	60782000	37096000	40216000	53924000	12061000	91257000	103560000	16.1116	16.4236	20.1893	23.1214	22.8575	23.3264	25.4655	25.4755	26.6677	22.0046	24.1487	24.4603	21.7295	15.999	22.0329	21.9528	24.8156	25.6765	25.6709
Q9D1R9	0	2410100	0	11754000	3493900	4078600	5766400	0	4926800	6292300	19006000	21049000	0	6104800	0	12476000	24360000	41854000	58396000	27614000	54653000	3744400	54122000	4886200	41700000	18802000	32768000	62693000	88028000	54079000	16.1116	21.2007	15.7793	23.4866	21.8948	21.9457	22.0771	16.2493	22.7772	22.3842	24.18	24.8097	16.3262	22.7681	16.2244	23.9458	24.538	25.2781	25.7994
P01786;P01790;P01789;P01794;P01793;P01792;P01791;P01788;P01787	3711500	2684000	0	4695700	0	0	0	0	0	7003900	6527200	0	0	0	3405400	4631400	5861600	0	0	0	0	4773600	0	11478000	0	0	0	0	0	0	21.503	21.356	15.7793	22.1629	16.2981	16.6105	16.603	16.2493	16.5574	22.5387	22.638	16.4042	16.3262	15.999	21.5566	22.5162	22.4829	16.7688	17.299
P34884	3565300	1106200	0	0	7279100	7366700	5111800	0	3146100	6256600	4527500	0	0	0	7621600	0	0	0	0	0	0	0	9024800	4648500	0	0	0	0	0	0	21.4451	20.0772	15.7793	16.8202	22.9537	22.7987	21.9033	16.2493	22.1301	22.376	22.1103	16.4042	16.3262	15.999	22.7189	17.0871	16.6164	16.7688	17.299
P04104	41443000	11067000	9072400	6460600	27980000	54798000	70236000	4767600	6318500	25559000	6562000	8131900	5287000	955070	9327900	7204100	9722100	5358000	12801000	6899800	6192600	6260500	43988000	4789700	32724000	3226600	0	626590	540230	747630	24.9841	23.3998	23.246	22.6232	24.8963	25.6937	25.6836	22.1848	23.1361	24.4063	22.6457	23.4376	22.334	20.0919	23.0103	23.1535	23.2128	22.3125	23.6098
Q3U9G9	0	0	0	787450	0	2340500	1057200	1838900	1433200	3350600	3011200	2417900	516610	0	643720	8674000	3959700	6513600	8022500	1435700	3537100	0	1632100	2819900	2233900	1768200	15921000	3879400	16106000	14710000	16.1116	16.4236	15.7793	19.5868	16.2981	21.1445	19.6297	20.8104	20.9958	21.475	21.5219	21.6878	18.9787	15.999	19.1533	23.4214	21.917	22.5943	22.9356
O08692	3619600	11320000	4899500	21909000	13434000	10485000	16207000	8103700	469200	8977000	29051000	20495000	6169300	0	13004000	0	2756300	2808200	3267600	5355200	5700800	3440200	1957900	1515600	4172100	8021400	6025500	3697800	4458300	6091100	21.4669	23.4324	22.3572	24.385	23.8378	23.3079	23.568	22.9501	19.3848	22.8968	24.7921	24.7712	22.5567	15.999	23.4896	17.0871	21.3943	21.3805	21.6398
Q91V12	2301600	0	2724400	1208600	554250	5221300	0	0	1446600	8578100	3284600	2901600	2889900	3881500	4776400	8420700	1235100	5580600	0	1051200	0	1675000	0	0	7177200	3331000	2682300	5305200	0	7142500	20.8137	16.4236	21.5105	20.2049	19.2386	22.3021	16.603	16.2493	21.0092	22.8312	21.6473	21.9509	21.4626	22.1148	22.0447	23.3786	20.2362	22.3713	17.299
P14211	0	706590	0	0	0	2578900	2213700	0	1271200	804240	3617600	0	425910	1229700	679770	1534200	2576400	0	0	0	0	0	0	0	0	0	841330	0	0	0	16.1116	19.4305	15.7793	16.8202	16.2981	21.2844	20.6959	16.2493	20.8227	19.4163	21.7866	16.4042	18.7002	20.4565	19.2319	20.9222	21.2969	16.7688	17.299
Q99KP6	0	0	0	0	0	898890	1065800	342670	296970	1018100	1004100	424390	0	0	1146500	1396600	907230	2595200	0	2125100	2662000	1441300	967960	0	605140	2611400	1807400	1778800	1433400	0	16.1116	16.4236	15.7793	16.8202	16.2981	19.7639	19.6414	18.3865	18.7249	19.7565	19.9375	19.1775	16.3262	15.999	19.986	20.7866	19.7911	21.2667	17.299
Q62465	1605400	0	284180	3346000	2530000	1327700	6088600	4236500	3474900	2426000	8509400	3766900	3493300	3777000	2651900	6827900	14199000	5954700	9883300	7744100	0	4796000	1415200	2341700	3601800	8755900	9198800	5027900	4143500	6680200	20.294	16.4236	18.2494	21.674	21.4291	20.3266	22.1556	22.0144	22.2735	21.0092	23.0206	22.3274	21.7362	22.0754	21.1958	23.0762	23.7593	22.4649	23.2366
P08228	3250300	3266500	0	3096200	8002100	3949600	3100300	1582900	4079600	5944500	0	4921900	6224900	0	2588500	8737600	20295000	13836000	0	0	0	2307200	0	0	14362000	13526000	9340300	0	0	0	21.3116	21.6393	15.7793	21.5621	23.0903	21.8994	21.1819	20.5941	22.505	22.3021	16.1814	22.7132	22.5696	15.999	21.1609	23.4319	24.2746	23.6812	17.299
Q05816	758430	0	0	7664900	12023000	7339200	0	1006600	1715200	0	75609000	0	0	0	0	0	4545300	4048200	13449000	0	0	8972100	7490500	0	16045000	0	0	0	1780600	0	19.2121	16.4236	15.7793	22.8698	23.6777	22.7933	16.603	19.9411	21.2549	16.349	26.1721	16.4042	16.3262	15.999	16.2244	17.0871	22.1159	21.9081	23.681
Q9CQC7	0	0	0	0	3226900	0	0	0	0	6102400	3583300	3474100	0	3646400	2330400	0	0	0	0	8852100	5675700	0	0	0	8598400	0	0	14184000	33914000	33075000	16.1116	16.4236	15.7793	16.8202	21.7801	16.6105	16.603	16.2493	16.5574	22.3399	21.7729	22.2107	16.3262	22.0247	21.0093	17.0871	16.6164	16.7688	17.299
Q9WTX5	0	0	0	0	0	2536800	0	0	0	2515900	5061300	2928500	2560100	0	0	0	1494100	4252400	0	14724000	11299000	0	0	2318000	12741000	5816000	5606700	13740000	15791000	21231000	16.1116	16.4236	15.7793	16.8202	16.2981	21.2607	16.603	16.2493	16.5574	21.0616	22.2711	21.9642	21.2878	15.999	16.2244	17.0871	20.5108	21.9791	17.299
O88844	0	0	0	759940	0	587690	242150	0	360400	1663900	1463000	0	0	390840	2493500	1033700	619010	1664800	0	0	0	407530	0	0	0	0	0	0	2273700	0	16.1116	16.4236	15.7793	19.5355	16.2981	19.1508	17.5034	16.2493	19.0042	20.4651	20.4805	16.4042	16.3262	18.8028	21.1069	20.3525	19.2396	20.6262	17.299
P62774	1657000	2272400	0	0	0	0	7277200	7906100	4777300	11621000	5950700	7226000	10271000	13879000	0	0	6423300	6102800	9547600	0	0	7075100	0	0	8479800	0	0	9745300	16734000	10725000	20.3396	21.1158	15.7793	16.8202	16.2981	16.6105	22.4129	22.9145	22.7327	23.2692	22.5046	23.2672	23.2921	23.953	16.2244	17.0871	22.6149	22.5003	23.1867
P28661	0	0	0	561950	553400	598890	0	0	0	1083100	0	592380	456710	175400	498650	0	663250	1067000	0	0	0	0	0	0	0	2524700	0	0	0	0	16.1116	16.4236	15.7793	19.1001	19.2363	19.178	16.603	16.2493	16.5574	19.8457	16.1814	19.6586	18.8009	17.6469	18.7849	17.0871	19.3392	19.9844	17.299
P16110	0	0	0	0	357410	0	1182200	0	0	0	7837800	0	0	0	0	836120	1451100	1195500	0	0	0	1721300	0	0	0	0	1917200	0	0	0	16.1116	16.4236	15.7793	16.8202	18.6056	16.6105	19.7909	16.2493	16.5574	16.349	22.902	16.4042	16.3262	15.999	16.2244	20.0465	20.4687	20.1485	17.299
P48774	3939800	2974700	16205000	101620000	56519000	17424000	20631000	3538500	3587800	36227000	4880600	5086500	18213000	56585000	37870000	0	4573100	19585000	4537600	23300000	813190	41780000	69891000	235200000	40022000	4535800	3050900	1572500	3223900	1386000	21.5892	21.5043	24.0829	26.5986	25.9106	24.0406	23.9162	21.7547	22.3196	24.9096	22.2186	22.7607	24.1185	25.9805	25.0317	17.0871	22.1247	24.1825	22.1135
Q99JY3	0	0	0	1331700	1126900	1177300	0	0	0	1223800	420960	488530	879010	801580	789560	5762000	1324400	1195200	0	0	0	0	0	0	836930	814940	727800	6829600	0	0	16.1116	16.4236	15.7793	20.3448	20.2623	20.1531	16.603	16.2493	16.5574	20.0219	18.6833	19.3805	19.7455	19.8391	19.4479	22.8313	20.3369	20.1481	17.299
Q60692	0	0	0	0	0	2122900	1086700	0	883300	0	7222200	0	0	0	0	0	0	1364700	0	0	0	2933200	2718200	0	0	0	0	0	0	0	16.1116	16.4236	15.7793	16.8202	16.2981	21.0037	19.6694	16.2493	20.2975	16.349	22.784	16.4042	16.3262	15.999	16.2244	17.0871	16.6164	20.3394	17.299
P70122	0	0	0	0	427050	0	2594700	1081400	0	1920000	0	1167600	0	0	0	0	0	2603500	724150	2659500	2548100	1686700	2450600	1353600	1174200	0	1080600	0	3811100	0	16.1116	16.4236	15.7793	16.8202	18.8624	16.6105	20.925	20.0445	16.5574	20.6717	16.1814	20.6376	16.3262	15.999	16.2244	17.0871	16.6164	21.2713	19.4659
P56399	0	0	0	0	0	0	1274100	0	402010	0	1871800	224290	0	278030	305760	441970	290300	0	0	0	0	819100	319390	359610	0	0	0	0	0	0	16.1116	16.4236	15.7793	16.8202	16.2981	16.6105	19.8989	16.2493	19.1618	16.349	20.836	18.2575	16.3262	18.3115	18.0792	19.1267	18.1472	16.7688	17.299
Q9CPR4	907390	1102300	1120500	5767400	3265700	8742000	9398200	1611800	1117200	10964000	5003600	10079000	4625800	0	2231800	1873200	8309100	25699000	3830500	24447000	4056200	19482000	17446000	21144000	8962400	13473000	25671000	0	43077000	65661000	19.4708	20.0721	20.2287	22.4595	21.7973	23.0456	22.7819	20.6202	20.6364	23.1853	22.2545	23.7473	22.1413	15.999	20.947	21.2102	22.9863	24.5745	21.8691
P63085	0	0	500110	2430500	0	3152800	0	0	0	2637400	1800400	1003600	841560	1058900	875540	4027800	1944500	2501000	0	2452500	0	0	586260	0	1600200	3622700	0	2210500	2247200	2679700	16.1116	16.4236	19.0649	21.2128	16.2981	21.5743	16.603	16.2493	16.5574	21.1297	20.7799	20.4192	19.6827	20.2408	19.597	22.3147	20.891	21.2134	17.299
P36536;Q9CQC9	0	0	0	1852400	1093700	618800	0	0	0	1724000	343900	0	0	672240	1326400	0	1605200	0	0	0	0	0	2879800	0	3407000	0	0	0	0	0	16.1116	16.4236	15.7793	20.821	20.2192	19.2252	16.603	16.2493	16.5574	20.5163	18.3916	16.4042	16.3262	19.5852	20.1963	17.0871	20.6143	16.7688	17.299
Q01768	1047600	575960	871890	3085900	3155800	7201400	3605100	6987100	6437200	2917500	9031200	3461000	739930	2227100	4456400	0	4702200	4107600	1660300	5539600	0	4093200	2587300	1137000	9801400	2298000	3422900	5529000	3563100	2021200	19.6781	19.1356	19.8668	21.5573	21.748	22.7659	21.3995	22.7363	23.163	21.2753	23.1065	22.2052	19.497	21.3134	21.9446	17.0871	22.1649	21.9291	20.663
P41105	1038500	0	1046400	5102200	4944000	2817900	20454000	15997000	9825600	22321000	47498000	4487900	3909600	0	1269200	4600800	56788000	30618000	55123000	65946000	49069000	45665000	54607000	48979000	34026000	43248000	37537000	38682000	125520000	125060000	19.6655	16.4236	20.13	22.2827	22.3956	21.4123	23.9038	23.9313	23.7731	24.2109	25.5014	22.5801	21.8986	15.999	20.1327	22.5066	25.7591	24.8272	25.7162
Q60865	0	0	0	0	0	0	0	0	0	0	1552500	234170	0	0	0	820260	0	0	0	0	0	462190	0	0	730920	1017700	0	0	0	0	16.1116	16.4236	15.7793	16.8202	16.2981	16.6105	16.603	16.2493	16.5574	16.349	20.5662	18.3197	16.3262	15.999	16.2244	20.0189	16.6164	16.7688	17.299
Q8R010	347980	0	0	1397800	557910	1446200	0	777240	1812700	6187300	0	2555800	0	0	354390	0	0	0	459240	0	0	2104100	1059300	822250	0	0	927930	0	1926400	6077700	18.0881	16.4236	15.7793	20.4147	19.2481	20.4499	16.603	19.568	21.3347	22.3599	16.1814	21.7678	16.3262	15.999	18.2922	17.0871	16.6164	16.7688	18.8089
Q9DCX2	0	0	1498000	0	828350	6660800	2139800	1538400	1707000	10189000	1460200	819570	0	2099900	6123800	0	2550400	6813800	716960	8775800	0	12125000	12106000	14930000	2324500	1484400	2920200	0	14875000	12516000	16.1116	16.4236	20.6476	16.8202	19.8183	22.6533	20.6469	20.553	21.248	23.0795	20.4777	20.127	16.3262	21.2285	22.4032	17.0871	21.2823	22.6593	19.4515
P51410	0	0	2572300	7622400	4388700	9953500	0	0	0	11073000	2473200	2167800	3946500	0	0	0	7284800	27513000	12027000	31961000	3022900	8482500	32300000	13204000	25999000	25278000	3822300	3036200	5484000	31621000	16.1116	16.4236	21.4276	22.8618	22.2237	23.2328	16.603	16.2493	16.5574	23.1995	21.2379	21.5303	21.9121	15.999	16.2244	17.0871	22.7965	24.6729	23.5198
O55029	897830	87894	243350	0	0	376910	2053900	1790400	1038500	3910900	3300100	1987100	0	332410	1906200	5364000	3920500	4811800	3372600	2228700	3787600	2700300	0	1976600	4890600	3976800	3066800	5026100	4798200	4285900	19.4556	16.4235	18.0257	16.8202	16.2981	18.5099	20.5878	20.7719	20.531	21.6981	21.6541	21.4047	16.3262	18.5692	20.7195	22.728	21.9026	22.1574	21.6854
P05202	422530	282470	0	0	0	0	0	0	0	0	1223300	1088000	470700	0	0	2075000	0	1423300	0	0	0	0	0	0	0	0	0	0	0	0	18.3682	18.1077	15.7793	16.8202	16.2981	16.6105	16.603	16.2493	16.5574	16.349	20.2223	20.5357	18.8444	15.999	16.2244	21.3578	16.6164	20.4001	17.299
O08997	0	0	0	0	0	0	0	4380400	3160400	7001600	0	0	0	0	0	0	0	0	0	0	0	0	0	0	0	0	0	0	0	0	16.1116	16.4236	15.7793	16.8202	16.2981	16.6105	16.603	22.0626	22.1366	22.5383	16.1814	16.4042	16.3262	15.999	16.2244	17.0871	16.6164	16.7688	17.299
P26443	849740	513120	0	420650	3064700	383890	899190	860710	724790	3137700	1186900	1984900	254010	1588700	713110	3279200	1689900	2252100	732150	1129800	2725900	467450	1097700	2342600	473440	3119200	2987800	2112100	1141300	3307400	19.3761	18.9689	15.7793	18.6823	21.7057	18.5364	19.3962	19.7152	20.0122	21.3803	20.1788	21.4031	17.9545	20.826	19.301	22.0181	20.6885	21.0621	19.4818
Q91YH5	0	0	0	0	0	0	269870	974120	0	404550	194670	397850	0	0	0	791480	2661500	582820	407660	0	2189000	3853900	1033800	596870	314400	1063600	1572700	0	0	0	16.1116	16.4236	15.7793	16.8202	16.2981	16.6105	17.6598	19.8937	16.5574	18.425	17.5707	19.0843	16.3262	15.999	16.2244	19.9673	21.3438	19.112	18.637
Q61166	0	0	0	0	0	0	562200	466700	371200	788860	0	514110	727690	0	0	0	1125700	958840	0	0	0	0	1044400	0	0	0	0	0	0	0	16.1116	16.4236	15.7793	16.8202	16.2981	16.6105	18.7186	18.8321	19.0468	19.3884	16.1814	19.4542	19.473	15.999	16.2244	17.0871	20.1024	19.8302	17.299
Q8CCS6	0	1645900	0	0	0	0	0	0	0	2152200	925610	0	1652600	0	0	0	0	0	0	0	0	1349500	2105400	1321900	0	0	0	0	0	0	16.1116	20.6504	15.7793	16.8202	16.2981	16.6105	16.603	16.2493	16.5574	20.8364	19.82	16.4042	20.6563	15.999	16.2244	17.0871	16.6164	16.7688	17.299
P28656	1114100	806880	0	0	0	0	1572900	1813500	3660400	5329900	4630600	4095600	0	2233300	3872900	3044800	3591800	3666400	5286100	8350000	3818300	4577100	0	4609400	4974600	4414100	7592500	6020400	8854100	16566000	19.7669	19.622	15.7793	16.8202	16.2981	16.6105	20.2029	20.7903	22.3485	22.1447	22.1428	22.4481	16.3262	21.3174	21.7422	21.9111	21.7763	21.7652	22.3338
P32921	583910	355290	0	1046900	0	855520	589750	1041100	1326100	1307400	1106500	3148400	212000	696540	1127700	1716700	5389000	2965800	1900000	1694400	2139600	537370	1299700	411820	1864300	763360	1170200	1485900	1780400	3036500	18.8349	18.4386	15.7793	19.9977	16.2981	19.6925	18.7876	19.9897	20.8837	20.1173	20.0776	22.0686	17.6937	19.6365	19.9621	21.0843	22.3616	21.4593	20.8576
Q62426	4601300	5413100	2534200	14092000	20614000	21609000	29764000	20890000	21881000	21946000	12605000	40955000	0	1052200	12462000	5090100	8027800	7455000	10475000	13139000	12502000	9406800	13663000	7292600	8365500	5894800	8428200	13812000	16406000	37223000	21.8131	22.368	21.4061	23.7484	24.4555	24.3512	24.445	24.3163	24.9281	24.1865	23.5875	25.77	16.3262	20.2316	23.4282	22.6524	22.9366	22.7891	23.3204
Q60737	0	0	0	0	1063400	0	0	0	0	600140	221370	404810	0	427840	0	0	1501200	0	0	316910	0	0	0	0	0	0	0	761160	0	0	16.1116	16.4236	15.7793	16.8202	20.1786	16.6105	16.603	16.2493	16.5574	18.9939	17.7561	19.1093	16.3262	18.9333	16.2244	17.0871	20.5177	16.7688	17.299
Q8R5I6	2655600	663050	7647400	20994000	8475700	2672300	1368700	918400	503500	8808600	824810	697730	5484600	2268400	8246300	0	2168400	5259800	1294200	3653100	0	2390100	20304000	83564000	3790000	1350400	595160	0	0	0	21.0201	19.3388	22.9995	24.3235	23.1733	21.3357	20.0023	19.8088	19.4866	22.8695	19.6537	19.8948	22.387	21.3399	22.8325	17.0871	21.0482	22.2859	20.3036
Q9D2Q8	0	933080	0	1010000	1158300	0	0	0	0	0	13834000	0	0	0	0	0	0	0	0	0	0	0	0	0	0	0	0	0	0	0	16.1116	19.8316	15.7793	19.9459	20.302	16.6105	16.603	16.2493	16.5574	16.349	23.7217	16.4042	16.3262	15.999	16.2244	17.0871	16.6164	16.7688	17.299
Q3UX10	0	0	0	1589700	0	1394100	1202200	1672300	1053800	1544800	2054300	1293100	1428100	1263000	1292400	6692900	6667000	9757400	6073200	6169500	0	1466300	1939200	1345100	7932000	6285800	10060000	5167300	6468100	6716100	16.1116	16.4236	15.7793	20.6003	16.2981	20.397	19.8151	20.6734	20.5521	20.358	20.9702	20.7849	20.4457	20.495	20.1588	23.0473	22.6686	23.1773	22.534
P42125	0	0	0	631940	3955900	2119300	2661900	2077000	0	5161800	2953600	627250	2200500	1586700	574080	3740100	2878500	5089300	9963500	4651500	6120300	4913800	2810600	1723400	1797400	2744100	7179700	11358000	20106000	5360100	16.1116	16.4236	15.7793	19.2694	22.074	21.0012	20.9619	20.9861	16.5574	22.0984	21.494	19.7411	21.0694	20.8242	18.9881	22.2078	21.4569	22.2383	23.2482
O35744	633620	0	0	1864400	3560500	1186300	0	0	1194300	1016700	645280	610110	713870	483800	2472400	851170	2066800	1638800	2544600	0	1176100	0	0	0	0	0	0	1082000	1773500	0	18.9527	16.4236	15.7793	20.8303	21.922	20.1641	16.603	16.2493	20.7327	19.7545	19.2996	19.7012	19.4453	19.1107	21.0947	20.0722	20.979	20.6035	21.279
Q921M3	0	0	0	665730	0	263210	0	0	0	73705	833590	380900	92620	246720	255200	205850	232160	0	493610	749400	780410	341580	0	0	408000	270320	561840	0	0	0	16.1116	16.4236	15.7793	19.3446	16.2981	17.9919	16.603	16.2493	16.5574	15.9685	19.669	19.0215	16.499	18.1391	17.8185	18.0244	17.8248	16.7688	18.913
Q8CG72	0	0	0	613730	0	332220	0	0	0	737860	506990	0	0	0	573720	0	0	0	0	0	0	0	0	0	0	0	0	0	0	0	16.1116	16.4236	15.7793	19.2272	16.2981	18.3279	16.603	16.2493	16.5574	19.292	18.9516	16.4042	16.3262	15.999	18.9872	17.0871	16.6164	16.7688	17.299
Q99JW4	0	0	313130	0	0	2998500	2537200	0	0	2796300	2156100	0	0	2000200	0	4461700	4651400	5814100	10461000	11113000	11155000	3611500	5565400	3539100	881540	8352200	7307100	0	10387000	0	16.1116	16.4236	18.3894	16.8202	16.2981	21.5019	20.8927	16.2493	16.5574	21.2141	21.04	16.4042	16.3262	21.1583	16.2244	22.4623	22.1492	22.4304	23.3185
Q60749	0	972930	0	1648100	0	0	4904600	1934100	1315900	1857600	3267000	1779000	0	435080	665330	1659600	1185100	1675000	3072600	3026900	2844000	729800	0	1273400	930710	849580	10520000	4826300	5014900	7017100	16.1116	19.892	15.7793	20.6524	16.2981	16.6105	21.8436	20.8832	20.8726	20.624	21.6395	21.2451	16.3262	18.9575	19.2009	21.0355	20.1766	20.635	21.551
Q9CR57	0	0	2148000	0	22428000	10121000	19375000	8039000	3673100	12655000	12190000	3339900	0	10822000	6411500	18088000	23942000	24488000	14908000	16134000	0	14537000	0	9731800	38054000	0	11028000	50890000	59335000	35944000	16.1116	16.4236	21.1676	16.8202	24.5772	23.2569	23.8256	22.9386	22.3535	23.3922	23.5392	22.1538	16.3262	23.5941	22.4694	24.4817	24.513	24.5049	23.8296
Q62425	0	0	0	6644800	11536000	0	16171000	9000500	9372700	11201000	5405600	7056600	8431700	8139700	6980400	12493000	38486000	25473000	85616000	104380000	102490000	56189000	48762000	33361000	58623000	51883000	30835000	88474000	202770000	178540000	16.1116	16.4236	15.7793	22.6638	23.618	16.6105	23.5648	23.1016	23.705	23.2161	22.366	23.233	23.0074	23.1832	22.5921	23.9478	25.1978	24.5617	26.3514
Q9WTM5	0	0	0	0	930470	1312900	420390	860100	346830	2836400	1291600	919100	0	456750	254360	2136200	1941500	2032200	915840	4433600	1747400	2684900	789380	519310	767780	728250	1983100	4336400	3936900	11722000	16.1116	16.4236	15.7793	16.8202	19.986	20.3104	18.2993	19.7141	18.9488	21.2346	20.3007	20.2923	16.3262	19.0277	17.8137	21.3998	20.8887	20.9139	19.8047
Q9CPQ8	0	0	0	3288400	0	0	8140700	0	3756300	3652500	1750800	3805100	0	5712900	4547000	2422500	12401000	11371000	6304500	20050000	13647000	14378000	19952000	0	20828000	11249000	3863700	10439000	25062000	41505000	16.1116	16.4236	15.7793	21.649	16.2981	16.6105	22.5746	16.2493	22.3859	21.5995	20.7396	22.342	16.3262	22.6724	21.9737	21.5812	23.564	23.3981	22.588
P62301	13280000	4899300	0	71442000	88712000	68029000	437130000	311320000	211700000	56367000	42482000	22716000	34099000	29561000	39025000	31499000	46228000	72529000	214180000	161990000	223140000	469200000	430670000	434850000	52567000	75503000	67569000	114790000	256610000	223680000	23.3422	22.2241	15.7793	26.0903	26.561	26.0057	28.3214	28.2138	28.2024	25.5474	25.3403	24.9197	25.0232	25.0438	25.0751	25.2819	25.4623	26.0713	27.6742
P63242	630340	1154500	0	2092600	6943900	2749200	3734100	2285600	1908800	3947200	15373000	1506400	0	0	3837400	4494600	2655300	4199800	4680800	4807000	5808700	7409400	5528800	1931700	3314500	6797300	5959900	3561000	23976000	19825000	18.9452	20.1388	15.7793	20.9969	22.8857	21.3767	21.4502	21.1241	21.4092	21.7114	23.8739	21.0051	16.3262	15.999	21.7289	22.4729	21.3404	21.9612	22.1583
Q6A0A9	74276	0	0	236020	231890	352650	969250	354780	69835	511300	503780	339140	0	0	0	553440	408960	942120	1199300	696380	891440	437570	492370	311560	851860	804360	817370	227720	0	3221500	15.8601	16.4236	15.7793	17.8485	17.9815	18.414	19.5044	18.4366	16.6366	18.7628	18.9424	18.854	16.3262	15.999	16.2244	19.4512	18.6416	19.8048	20.1938
P01868;P01869	0	2080400	1513300	0	1958900	1380200	3080800	1505800	996520	0	1450100	3870300	6812100	0	2798500	0	2475600	0	0	0	0	1938000	2032700	2426800	0	0	0	0	0	0	16.1116	20.9884	20.6623	16.8202	21.06	20.3825	21.1728	20.5221	20.4715	16.349	20.4677	22.3665	22.6997	15.999	21.2734	17.0871	21.2393	16.7688	17.299
P47955	0	3337900	0	15284000	14693000	0	35570000	18901000	21578000	33683000	11597000	12850000	0	15350000	20500000	29620000	61756000	67478000	86662000	116910000	125920000	50582000	45748000	42842000	57127000	78263000	61382000	174900000	288360000	259940000	16.1116	21.6705	15.7793	23.8655	23.967	16.6105	24.7021	24.172	24.908	24.8045	23.4672	24.0977	16.3262	24.0984	24.1463	25.1932	25.8801	25.9672	26.3689
Q61362	0	0	0	0	0	0	0	0	0	630770	514050	0	0	0	2140000	0	0	0	0	0	0	0	0	0	0	0	0	0	0	0	16.1116	16.4236	15.7793	16.8202	16.2981	16.6105	16.603	16.2493	16.5574	19.0658	18.9715	16.4042	16.3262	15.999	20.8864	17.0871	16.6164	16.7688	17.299
P04370	0	1121500	0	0	0	0	1062400	938360	0	1066700	0	898330	0	0	0	0	0	0	0	0	0	0	0	20029000	0	0	0	0	0	0	16.1116	20.097	15.7793	16.8202	16.2981	16.6105	19.6368	19.8398	16.5574	19.8237	16.1814	20.2593	16.3262	15.999	16.2244	17.0871	16.6164	16.7688	17.299
Q3TEA8	0	0	0	588680	638050	833390	1042300	1119300	840600	690420	680650	690480	308590	540200	648820	0	712480	0	1068700	0	932720	0	567130	0	0	0	0	0	3063400	3515400	16.1116	16.4236	15.7793	19.1671	19.4417	19.6547	19.6092	20.0942	20.226	19.1961	19.3766	19.8797	18.2353	19.2698	19.1647	17.0871	19.4425	16.7688	20.0274
P57776	773240	0	785300	3805700	4023500	5434300	4746500	4696300	3156300	5414300	2366100	1899500	4978400	3418300	3313000	1542500	2847500	4097000	2395200	8884300	4469200	4663700	2488000	6515800	7428700	5981300	3011700	3073900	7950400	3798600	19.24	16.4236	19.7159	21.8597	22.0984	22.3597	21.7963	22.1631	22.1348	22.1673	21.1741	21.3396	22.2473	21.9315	21.5169	20.93	21.4413	21.9254	21.1917
Q9D8E6	1095600	3074400	325720	12946000	10330000	8698900	8707700	5129100	12609000	23435000	15837000	21320000	1135700	7596200	9444400	48048000	36199000	31670000	64079000	71941000	46989000	9808200	11851000	15869000	27759000	46695000	65971000	70954000	74043000	91613000	19.7428	21.5519	18.4463	23.626	23.4587	23.0385	22.6718	22.2903	24.1329	24.2812	23.9168	24.8282	20.1152	23.0835	23.0282	25.8911	25.1094	24.8759	25.9333
P07310	0	1983300	190040	856910	549140	1105600	0	0	0	560660	862540	370060	0	373040	2500900	0	0	0	0	0	0	0	0	0	0	0	0	0	0	0	16.1116	20.9195	17.6689	19.7088	19.2252	20.0625	16.603	16.2493	16.5574	18.8958	19.7182	18.9799	16.3262	18.7356	21.1112	17.0871	16.6164	16.7688	17.299
O35129	2924400	1021700	233250	13833000	12702000	4947800	7216900	9279400	10737000	18296000	9533700	21569000	2588100	8587600	6939500	15685000	12308000	27587000	33283000	37853000	34147000	6922300	7009600	10449000	11402000	25567000	23573000	33156000	65603000	79847000	21.1592	19.9625	17.9645	23.7216	23.7569	22.2244	22.4009	23.1456	23.9011	23.924	23.1846	24.8449	21.3035	23.2604	22.5836	24.276	23.5531	24.6768	24.9883
Q8VDJ3	0	0	0	484690	676090	88231	879650	179710	110600	743600	378300	797370	364950	209960	244970	271510	484490	331740	381550	1070200	1772600	155040	267690	406500	311490	256040	517850	1536600	798440	894750	16.1116	16.4236	15.7793	18.8867	19.5252	16.4151	19.3645	17.4553	17.3	19.3032	18.5292	20.0873	18.4773	17.9064	17.7594	18.4238	18.8861	18.299	18.5415
P63001	666300	0	0	0	0	3490000	4893900	3564500	2560800	16336000	8638000	1890900	2472900	0	7182000	5644900	21361000	16401000	20250000	43042000	40483000	19597000	4906200	13923000	26144000	32980000	27651000	55600000	81455000	46070000	19.0253	16.4236	15.7793	16.8202	16.2981	21.7209	21.8405	21.7653	21.8331	23.7606	23.0423	21.3331	21.2378	15.999	22.6332	22.8017	24.3485	23.9266	24.2714
Q64282	0	0	0	455120	729620	1226900	2012200	1785900	1174800	0	0	2533000	389430	0	845770	0	0	0	0	0	0	0	0	0	0	0	0	0	0	0	16.1116	16.4236	15.7793	18.7959	19.6352	20.2127	20.5582	20.7682	20.709	16.349	16.1814	21.7549	18.571	15.999	19.5471	17.0871	16.6164	16.7688	17.299
P62245	0	3449000	1620500	10504000	18790000	7031100	7725900	21480000	14201000	13602000	24957000	8615200	3510100	2849600	1831000	4869400	11312000	11828000	21157000	42679000	43982000	16889000	19042000	26427000	10526000	21842000	8200000	32693000	76374000	79302000	16.1116	21.7177	20.761	23.3244	24.3218	22.7314	22.4992	24.3565	24.3045	23.4963	24.5729	23.5209	21.7431	21.6689	20.6614	22.5885	23.4314	23.455	24.3346
Q06318	0	17487000	11671000	27194000	24473000	24266000	50498000	0	0	33170000	0	20554000	0	0	34978000	25593000	0	46302000	9195300	21929000	0	25762000	17355000	17192000	46001000	18249000	32834000	0	0	34236000	16.1116	24.0598	23.6094	24.6968	24.7031	24.5185	25.2076	16.2493	16.5574	24.7824	16.1814	24.7754	16.3262	15.999	24.9171	24.9824	16.6164	25.4239	23.1325
P62320	3304200	1577300	0	6423900	9540900	7066500	8086300	10560000	11852000	13585000	2957100	12464000	4363100	4227200	8307000	7886300	17664000	13144000	24461000	11034000	27368000	12137000	13580000	12152000	14846000	6137500	12835000	12918000	18992000	47058000	21.3353	20.589	15.7793	22.615	23.3441	22.7386	22.565	23.3321	24.0436	23.4945	21.4958	24.0537	22.0569	22.2379	22.8431	23.2841	24.0743	23.6072	24.544
Q9D7N9	0	0	0	0	0	0	0	0	0	314560	818330	0	0	623520	0	0	0	0	0	0	0	0	0	0	0	0	0	0	0	0	16.1116	16.4236	15.7793	16.8202	16.2981	16.6105	16.603	16.2493	16.5574	18.062	19.6423	16.4042	16.3262	19.4767	16.2244	17.0871	16.6164	16.7688	17.299
P14115	1568500	6191400	7380200	20949000	19718000	21532000	32765000	30548000	25920000	49794000	23577000	34435000	20374000	15012000	16676000	11632000	27656000	71820000	64187000	64642000	40378000	10655000	58675000	38222000	23355000	32845000	34754000	51564000	68283000	85331000	20.2604	22.5618	22.9482	24.3204	24.3914	24.3461	24.5836	24.8646	25.1725	25.3685	24.4909	25.5198	24.2802	24.0662	23.8485	23.8447	24.7211	26.0572	25.9358
Q9CQ62	0	0	0	945790	936270	0	0	0	532280	1167900	1404400	1200800	655380	1043400	735420	1318000	2401700	0	0	0	0	0	0	0	646550	4352300	0	5292200	11399000	2235300	16.1116	16.4236	15.7793	19.8512	19.9949	16.6105	16.603	16.2493	19.5668	19.9545	20.4215	20.678	19.322	20.2195	19.3454	20.7031	21.1956	16.7688	17.299
Q9QZE5	225250	88028	0	724710	803390	299050	1033600	937640	378940	987750	1211600	428580	263460	0	422990	540200	788260	652140	1512400	988820	1693800	1081500	503720	546210	1313700	844080	1131900	1075600	1862100	1966400	17.4606	16.4257	15.7793	19.467	19.7741	18.1761	19.5971	19.8387	19.0766	19.7128	20.2085	19.1917	18.0072	15.999	18.5475	19.4163	19.5883	19.2741	20.5284
P62852	10323000	5989600	3497100	19016000	15271000	38929000	60427000	44625000	42438000	48260000	96914000	30003000	10533000	28525000	30476000	12621000	44891000	28756000	98536000	117340000	78116000	48665000	52629000	13096000	53406000	60893000	42141000	62680000	119590000	192330000	22.9788	22.514	21.8707	24.1807	24.0227	25.2004	25.4666	25.4113	25.8838	25.3233	26.5302	25.3211	23.3284	24.9923	24.7184	23.9625	25.4199	24.7366	26.5541
Q8BML9	0	0	0	0	0	0	0	0	417550	0	213220	697650	0	0	0	0	0	0	0	0	0	0	0	0	0	0	107060	0	0	0	16.1116	16.4236	15.7793	16.8202	16.2981	16.6105	16.603	16.2493	19.2166	16.349	17.702	19.8946	16.3262	15.999	16.2244	17.0871	16.6164	16.7688	17.299
P10649	1618100000	1025000000	2023600000	13640000000	9899400000	5156000000	4898300000	1966600000	741190000	5978400000	2467200000	1129300000	6614300000	9684100000	13778000000	194030000	1124800000	4057100000	1419800000	2428900000	514240000	2581100000	3433700000	9622200000	4944100000	3238400000	1592900000	1371200000	1326800000	726840000	30.2711	29.933	31.0473	33.6671	33.3631	32.2497	31.8075	30.8731	30.0102	32.2761	31.2002	30.5552	32.6229	33.3996	33.5388	27.9048	30.067	31.8771	30.403
Q62523	0	0	0	3105700	2989900	2079200	2683000	1170200	3255900	1541300	1637700	2259900	839610	0	615650	3862100	5111400	4790100	12218000	12361000	10133000	6340900	3621400	4750000	9556300	7681200	8686500	11676000	16249000	6898800	16.1116	16.4236	15.7793	21.5665	21.67	20.9737	20.9733	20.1583	22.1796	20.3547	20.6432	21.5903	19.6794	15.999	19.0889	22.2541	22.2853	22.1509	23.5425
O35226	0	0	0	4161900	0	0	2234000	0	1318900	0	0	1990400	0	1450500	0	0	645480	0	0	0	0	1389600	0	0	0	0	0	0	0	0	16.1116	16.4236	15.7793	21.9888	16.2981	16.6105	20.7091	16.2493	20.8759	16.349	16.1814	21.4071	16.3262	20.6947	16.2244	17.0871	19.3	16.7688	17.299
E9PV24	1331500	0	221920	0	1447400	821270	1657600	2023500	968350	6537400	3543700	3465600	1084900	718090	1900100	3564700	4220700	4021800	3095000	7500400	9526300	1235500	4636900	1991500	3819600	2850200	4650400	12519000	15577000	21284000	20.0241	16.4236	17.8927	16.8202	20.6234	19.6336	20.2786	20.9484	20.4301	22.4393	21.7568	22.2071	20.0491	19.6804	20.7148	22.1385	22.0091	21.8987	21.5615
P31725	33499000	28672000	17232000	105050000	83157000	102600000	178210000	82061000	72845000	173430000	63722000	55038000	21800000	96172000	102300000	9017200	26796000	18950000	42361000	41072000	34477000	24870000	10579000	14768000	26070000	32115000	26642000	31335000	111380000	108400000	24.6771	24.7731	24.1716	26.6465	26.4677	26.5985	27.0269	26.2902	26.6633	27.1688	25.9253	26.1964	24.3778	26.7457	26.4654	23.4774	24.6755	24.135	25.3362
P99027	3348500	0	1809300	7308000	3318300	1484000	4247700	4095600	6289400	14907000	21857000	2965300	4500700	12739000	7835700	2272200	15068000	18660000	61926000	11659000	46482000	3521800	19834000	11630000	22409000	24227000	6839800	44413000	36967000	18864000	21.3546	16.4236	20.92	22.801	21.8204	20.4871	21.6362	21.9656	23.1295	23.6285	24.3816	21.9822	22.1017	23.8294	22.7588	21.4888	23.845	24.1127	25.884
P11499	5969300	7460700	6738800	27213000	22314000	38826000	53435000	47645000	35452000	49236000	83890000	32354000	30345000	20859000	25527000	67354000	70227000	70082000	104420000	102040000	84115000	70838000	62238000	52600000	84083000	92369000	96660000	76355000	147150000	95487000	22.1886	22.8309	22.8171	24.6978	24.5698	25.1966	25.2892	25.5058	25.6243	25.3522	26.322	25.4299	24.855	24.5408	24.4627	26.3784	26.0655	26.0218	26.6378
O35382	0	0	0	0	0	0	0	0	1759800	0	0	2484700	4592200	0	0	0	0	0	69950	37671	59376	2822700	47931	0	42951	0	32344	213970	413240	0	16.1116	16.4236	15.7793	16.8202	16.2981	16.6105	16.603	16.2493	21.292	16.349	16.1814	21.7271	22.1308	15.999	16.2244	17.0871	16.6164	16.7688	16.094
P43274	12281000	49030000	3531400	53290000	52052000	120130000	87152000	43721000	31924000	68566000	147600000	19585000	43213000	0	32870000	24388000	23524000	37758000	92395000	125860000	63759000	40446000	42115000	68884000	61244000	59678000	56237000	50104000	62373000	113180000	23.2294	25.5472	21.8848	25.6674	25.7918	26.8261	25.9949	25.3818	25.4731	25.83	27.1371	24.7057	25.365	15.999	24.8275	24.9128	24.4876	25.1296	26.4613
Q7TNC4	0	0	0	0	0	0	0	0	247680	0	0	1782600	0	0	0	4429600	2390400	0	2251700	3039700	1688700	418030	0	0	1742000	4446700	3443900	0	0	0	16.1116	16.4236	15.7793	16.8202	16.2981	16.6105	16.603	16.2493	18.4631	16.349	16.1814	21.248	16.3262	15.999	16.2244	22.4519	21.1888	16.7688	21.1026
O08749	0	0	0	906320	0	0	0	911370	0	1019600	735760	926410	0	761270	1270200	1766000	588100	1747600	1078400	886780	751990	874120	3182400	2538900	2245300	2210000	8327800	597960	7270200	5903300	16.1116	16.4236	15.7793	19.7897	16.2981	16.6105	16.603	19.7977	16.5574	19.7586	19.4889	20.3037	16.3262	19.7647	20.1338	21.1252	19.1657	20.6962	20.0405
P50172	1937300	0	1018200	3268900	864760	0	3968800	10663000	1145600	5660500	10405000	1139400	1077000	0	1220600	1992000	4419500	3832800	3292600	7131400	11482000	4297200	4013300	3779600	8554500	6524700	11762000	3385000	10849000	15278000	20.5651	16.4236	20.0906	21.6404	19.8803	16.6105	21.5382	23.3461	20.6726	22.2315	23.3108	20.6023	20.0386	15.999	20.0764	21.2989	22.0755	21.8293	21.6508
Q9Z0G9	0	0	0	0	0	0	0	0	0	2633000	0	0	0	0	0	0	0	0	13302000	0	13011000	0	0	0	0	0	0	0	0	0	16.1116	16.4236	15.7793	16.8202	16.2981	16.6105	16.603	16.2493	16.5574	21.1273	16.1814	16.4042	16.3262	15.999	16.2244	17.0871	16.6164	16.7688	23.6651
Q8BU30	0	0	0	0	0	0	873180	182550	128210	640090	0	252380	0	0	78123	164850	0	0	0	0	0	285520	0	0	0	0	0	0	0	0	16.1116	16.4236	15.7793	16.8202	16.2981	16.6105	19.3538	17.4779	17.5131	19.0869	16.1814	18.4277	16.3262	15.999	16.1107	17.7039	16.6164	16.7688	17.299
Q8VEK3	918420	1471700	1498600	8717800	8743700	8101500	19316000	12581000	4265800	22364000	16593000	15123000	6808300	6082400	9011000	23616000	27852000	30360000	55938000	37177000	45827000	21639000	27435000	30012000	29505000	42554000	44221000	43046000	90217000	94352000	19.4883	20.4891	20.6482	23.0555	23.2182	22.9358	23.8212	23.5847	22.5694	24.2137	23.9841	24.3327	22.6989	22.7628	22.9605	24.8664	24.7313	24.815	25.7373
P48024;Q9CXU9	1172900	0	870180	3273200	2245500	2387300	6410900	2598400	1483100	3199600	1481300	2756200	4480200	2376400	3162000	0	0	0	0	0	11909000	0	2514000	4726100	0	0	0	11895000	0	15962000	19.8411	16.4236	19.8639	21.6423	21.257	21.173	22.23	21.3092	21.0452	21.4085	20.4984	21.8767	22.0951	21.407	21.4496	17.0871	16.6164	16.7688	17.299
P55850	0	0	0	0	0	0	0	0	0	0	621250	191840	0	0	0	0	0	0	0	0	0	0	0	0	0	0	0	0	0	0	16.1116	16.4236	15.7793	16.8202	16.2981	16.6105	16.603	16.2493	16.5574	16.349	19.2448	18.032	16.3262	15.999	16.2244	17.0871	16.6164	16.7688	17.299
Q99PV0	0	0	0	123960	58703	209760	0	0	0	615100	137790	134040	0	105140	0	50808	0	0	331960	153290	154310	291240	140710	117900	293410	206980	101040	0	0	0	16.1116	16.4236	15.7793	16.9195	15.9995	17.6645	16.603	16.2493	16.5574	19.0295	17.0721	17.5148	16.3262	16.9086	16.2244	16.0059	16.6164	16.7688	18.3406
Q9Z2X1	686410	0	340490	3861000	2534000	3739200	1159000	1395500	1161500	9006700	5752600	3156200	6590100	5462300	707020	10030000	6422600	31738000	31924000	32147000	23198000	2859300	6926800	7693900	7342800	20788000	19104000	19368000	35916000	47613000	19.0682	16.4236	18.5102	21.8805	21.4314	21.8204	19.7624	20.4124	20.6925	22.9016	22.4558	22.0722	22.6519	22.6077	19.2886	23.631	22.6147	24.879	24.9281
Q8R2Y2	0	0	0	0	627130	416920	633080	0	0	655650	0	925470	302330	0	0	2978900	1670100	0	0	0	0	977110	1849700	2393300	1146600	888270	867190	285060	0	1899900	16.1116	16.4236	15.7793	16.8202	19.4168	18.6555	18.8899	16.2493	16.5574	19.1216	16.1814	20.3023	18.2058	15.999	16.2244	21.8795	20.6715	16.7688	17.299
Q6P1F6	0	0	0	447460	511650	0	446870	368110	154250	463030	2073900	865610	0	0	0	1132400	1939800	1345600	2484200	2287500	1877800	0	1118500	1564100	1625300	4824800	2148900	2119100	5457800	3980000	16.1116	16.4236	15.7793	18.7714	19.1232	16.6105	18.3874	18.4898	17.7799	18.6197	20.9839	20.2058	16.3262	15.999	16.2244	20.4841	20.8875	20.3191	21.2443
P14148	0	1418000	1830900	16801000	16244000	17537000	26315000	7371200	19606000	11899000	27812000	11061000	12149000	18325000	8053400	33455000	17163000	35006000	94813000	73662000	67669000	25004000	15709000	36402000	27347000	49422000	42979000	77208000	148220000	135480000	16.1116	20.4354	20.9371	24.002	24.1118	24.05	24.2673	22.8135	24.7698	23.3033	24.7292	23.8814	23.5343	24.3539	22.7984	25.3689	24.0328	25.0204	26.4986
Q9D662	0	0	0	0	0	144980	287390	290390	172980	487470	178000	328340	0	0	0	430170	0	0	614280	1584000	2001500	357070	0	0	731630	372560	0	531880	628350	0	16.1116	16.4236	15.7793	16.8202	16.2981	17.1316	17.7506	18.1476	17.9452	18.694	17.4415	18.8073	16.3262	15.999	16.2244	19.0877	16.6164	16.7688	19.2285
P23927	0	1379600	0	547500	0	0	0	0	0	1106300	6902700	6490800	1176100	0	753200	514090	859680	6251000	2759300	14434000	1198000	9893600	15349000	9010200	7732000	3236400	8332100	9158700	45307000	26595000	16.1116	20.3958	15.7793	19.0625	16.2981	16.6105	16.603	16.2493	16.5574	19.8763	22.7187	23.1124	20.1656	15.999	19.3799	19.3448	19.7134	22.5349	21.3959
P62242	3856700	2085400	2121500	30843000	21281000	14463000	30767000	16288000	6425800	22624000	45253000	16870000	22587000	15783000	33902000	16631000	34014000	43748000	49549000	66845000	35366000	25084000	15492000	4446000	65909000	74089000	41576000	74199000	102760000	67061000	21.5584	20.9919	21.1496	24.8784	24.5014	23.7719	24.4928	23.9573	23.1604	24.2304	25.4315	24.4904	24.429	24.1385	24.8721	24.3605	25.0196	25.342	25.5624
P18760	16758000	10024000	11914000	190450000	195960000	128740000	112500000	110120000	76518000	104750000	115590000	94354000	130230000	98185000	90043000	49989000	122150000	153540000	272390000	255030000	241300000	130800000	91663000	77044000	138630000	155010000	187160000	187290000	290190000	361130000	23.6778	23.257	23.6391	27.5048	27.7044	26.926	26.3633	26.7145	26.7343	26.4414	26.7844	26.974	26.9565	26.7756	26.2813	25.9482	26.8641	27.1533	28.0211
G3X9C2	0	751120	1327400	720540	303100	0	0	0	0	0	4644500	1512700	0	0	0	2293800	0	860030	3212500	1581500	0	0	261140	275090	1209200	0	0	0	1684800	456860	16.1116	19.5187	20.4732	19.4587	18.3678	16.6105	16.603	16.2493	16.5574	16.349	22.1471	21.0112	16.3262	15.999	16.2244	21.5024	16.6164	19.6733	21.6153
P62267	5953300	2994600	0	17428000	14081000	12939000	42492000	27366000	22929000	19298000	10426000	16540000	9302200	0	0	6460700	16482000	14303000	56353000	32105000	46126000	38815000	68693000	38238000	35579000	26447000	54338000	29514000	123570000	101250000	22.1847	21.5139	15.7793	24.0549	23.9056	23.6113	24.9586	24.7059	24.9956	24.001	23.3137	24.4619	23.1491	15.999	16.2244	22.9964	23.9744	23.7291	25.748
P19324	400450	584160	0	1074800	1826200	978520	346980	1260300	1534700	2324700	1648200	192480	1004500	2003800	0	4119000	4841700	2614400	1699000	0	0	0	0	1616600	0	933610	0	863740	0	6634500	18.2907	19.156	15.7793	20.0356	20.9588	19.8863	18.0224	20.2653	21.0945	20.9476	20.6525	18.0368	19.938	21.1609	16.2244	22.347	22.2071	21.2773	20.6963
P60766	0	0	0	12875000	8446200	488970	10674000	3124400	3074500	3630300	1692300	8042700	2324200	7894900	4276300	10845000	37190000	43926000	78335000	66207000	58810000	14059000	23253000	1644600	44012000	35807000	48710000	36611000	100110000	51361000	16.1116	16.4236	15.7793	23.6181	23.1683	18.8855	22.9655	21.5751	22.0969	21.5907	20.6906	23.4217	21.1483	23.1391	21.8851	23.7437	25.1484	25.3479	26.2232
Q9JKK8	0	2132500	0	3442200	2522800	1130100	0	0	0	0	0	7011400	0	0	2526900	425110	0	0	0	0	0	0	562830	0	53177	0	0	0	0	0	16.1116	21.0241	15.7793	21.7149	21.425	20.0941	16.603	16.2493	16.5574	16.349	16.1814	23.2237	16.3262	15.999	21.1261	19.0706	16.6164	16.7688	17.299
Q8BMK4	0	0	408040	0	0	0	6745200	5043200	2858900	3308300	2740600	1421000	0	79334	0	6744800	4577800	4030200	916110	0	0	684830	0	160480	4323000	3962000	5897900	6777200	15320000	15923000	16.1116	16.4236	18.7713	16.8202	16.2981	16.6105	22.3033	22.2659	21.992	21.4567	21.3861	20.9209	16.3262	16.5023	16.2244	23.0585	22.1262	21.9017	19.8052
P42227	0	0	0	348030	0	0	0	0	0	0	558100	672720	348500	451940	0	0	356830	0	2739800	768000	0	0	261790	273270	353870	164740	488920	0	0	2201100	16.1116	16.4236	15.7793	18.4089	16.2981	16.6105	16.603	16.2493	16.5574	16.349	19.0902	19.8421	18.4108	19.0124	16.2244	17.0871	18.4449	16.7688	21.3856
Q61753	0	0	0	0	0	0	0	214310	136080	0	1639000	0	0	0	0	345150	606440	0	0	0	0	0	0	0	0	0	0	0	0	0	16.1116	16.4236	15.7793	16.8202	16.2981	16.6105	16.603	17.7093	17.5991	16.349	20.6444	16.4042	16.3262	15.999	16.2244	18.77	19.21	16.7688	17.299
P54823	0	0	0	1351000	870910	1457900	549580	2001300	943490	1125200	754080	451710	853610	0	1519400	452640	1119600	924720	0	0	580690	2210500	692530	538550	2479900	900280	1939000	1992400	2041800	3084800	16.1116	16.4236	15.7793	20.3656	19.8905	20.4615	18.6859	20.9325	20.3926	19.9008	19.5244	19.2675	19.7032	15.999	20.3923	19.1611	20.0946	19.7779	17.299
Q62470	0	0	0	321570	0	468860	0	492420	0	1075300	374990	534600	0	491440	0	320440	715340	185360	817500	0	0	669130	544010	524380	516190	322370	1541100	1126300	1493300	2365900	16.1116	16.4236	15.7793	18.2948	16.2981	18.8249	16.603	18.9095	16.5574	19.8353	18.5165	19.5106	16.3262	19.1333	16.2244	18.6628	19.4483	17.4593	19.6409
Q9CVB6	0	0	0	0	0	0	471490	601200	114390	1279200	3064000	217350	635420	0	0	2482200	1971900	3690200	7984100	10227000	9063900	1838000	1069600	4349200	1900000	1959300	1083000	5515700	2397000	4716500	16.1116	16.4236	15.7793	16.8202	16.2981	16.6105	18.4648	19.1975	17.3486	20.0858	21.547	18.2121	19.2774	15.999	16.2244	21.6163	20.9112	21.7746	22.9287
P09671	0	0	0	0	0	342710	0	0	0	0	1612900	0	0	0	0	0	0	0	0	0	0	2279800	3564500	0	1645800	0	0	0	0	0	16.1116	16.4236	15.7793	16.8202	16.2981	18.3727	16.603	16.2493	16.5574	16.349	20.6212	16.4042	16.3262	15.999	16.2244	17.0871	16.6164	16.7688	17.299
Q99K51	877680	186970	666350	3594900	1708100	284790	14606000	12920000	7496300	7573100	11895000	7625800	3964500	3343200	1102900	19439000	21812000	21559000	3793400	6322500	4502300	12449000	8709100	11991000	3147200	11611000	24557000	33803000	61329000	76089000	19.4228	17.5124	19.4789	21.7775	20.8623	18.1056	23.418	23.6231	23.3827	22.6515	23.5039	23.3449	21.9187	21.8994	19.9301	24.5856	24.3786	24.3211	21.8551
P43277	0	0	0	3403600	0	5086700	0	4732800	2532300	0	0	8430300	4875200	0	3143200	2226100	3735100	0	8595900	10417000	8006900	0	0	4587500	6176400	4717900	0	0	10508000	0	16.1116	16.4236	15.7793	21.6986	16.2981	22.2644	16.603	22.1743	21.817	16.349	16.1814	23.4896	22.217	15.999	21.441	21.4592	21.8327	16.7688	23.0352
P24270	1034800	2413700	1053700	722950	3855800	4650500	4456500	2644600	5989100	8846100	5702200	4977500	163770	0	3445100	4904300	3708200	4699700	803740	1343400	1198700	3760000	8990700	1851000	3071300	8483500	2825700	6767100	11427000	12218000	19.6604	21.2028	20.14	19.4635	22.037	22.135	21.7054	21.3346	23.0589	22.8756	22.4431	22.7294	17.3213	15.999	21.5733	22.5988	21.8223	22.1234	19.6164
Q3UZ39	0	0	0	428880	0	0	1965100	2080300	150850	1855200	1472900	2093500	107280	0	282590	3158500	3119100	1893400	4726700	10739000	7648500	1345800	2184600	2004600	5354700	6432800	6861800	8961300	17956000	20500000	16.1116	16.4236	15.7793	18.7102	16.2981	16.6105	20.5241	20.9884	17.7477	20.6221	20.4902	21.4799	16.711	15.999	17.9655	21.9639	21.5727	20.8118	22.1724
P51125	0	0	0	278370	397790	0	1287100	388090	540150	0	231120	403800	0	425120	288780	0	0	0	0	0	0	0	961390	0	607930	0	0	0	0	0	16.1116	16.4236	15.7793	18.0866	18.76	16.6105	19.9136	18.566	19.588	16.349	17.8183	19.1057	16.3262	18.9241	17.9968	17.0871	16.6164	16.7688	17.299
Q3UMY5	0	0	0	0	0	0	0	0	0	0	515600	173660	0	0	0	0	0	0	0	0	0	0	0	0	0	0	0	0	0	0	16.1116	16.4236	15.7793	16.8202	16.2981	16.6105	16.603	16.2493	16.5574	16.349	18.9759	17.8884	16.3262	15.999	16.2244	17.0871	16.6164	16.7688	17.299
Q00896;P07758	1249200	2273000	897190	2774400	3579200	4574000	3495500	1907400	3636900	12303000	1531100	4888600	1882300	1521800	2792100	3870500	5171800	11789000	3716800	2404000	2636100	3236300	4572600	3648500	2255600	8393800	5304100	4329800	6685600	5153600	19.932	21.1162	19.908	21.4037	21.9296	22.1111	21.355	20.8632	22.3393	23.3515	20.5461	22.7034	20.8441	20.764	21.2701	22.2572	22.3022	23.4502	21.8256
Q6ZWV3;P86048	0	0	0	0	0	0	901200	1028700	0	0	9438700	3853200	0	0	0	2007400	0	3599600	4004000	46202000	3723300	4876500	7819700	13746000	7601100	2295200	18489000	8785700	10454000	15192000	16.1116	16.4236	15.7793	16.8202	16.2981	16.6105	19.3994	19.9724	16.5574	16.349	23.1702	22.3601	16.3262	15.999	16.2244	21.31	16.6164	21.7387	21.933
Q62188	0	0	0	0	0	0	0	490910	337740	368030	0	307740	0	0	0	1474000	988560	1354900	0	0	1078900	1028800	0	859870	1975400	592840	1032100	0	0	0	16.1116	16.4236	15.7793	16.8202	16.2981	16.6105	16.603	18.9051	18.9105	18.2885	16.1814	18.7138	16.3262	15.999	16.2244	20.8644	19.915	20.329	17.299
Q9R1P1	0	0	0	2652300	0	0	0	0	0	0	0	1167500	0	0	0	0	0	0	0	0	0	3697100	4943700	5185900	0	0	0	0	0	0	16.1116	16.4236	15.7793	21.3388	16.2981	16.6105	16.603	16.2493	16.5574	16.349	16.1814	20.6374	16.3262	15.999	16.2244	17.0871	16.6164	16.7688	17.299
Q00PI9	410410	0	830620	225540	3584300	0	500900	4010800	2310300	809030	1328200	1589900	3006000	1163500	949080	2423000	3105100	709030	5106600	1535500	2480600	1201000	1191100	2924400	3404400	4438700	2035100	541270	2065600	4237100	18.3262	16.4236	19.7968	17.783	21.9316	16.6105	18.5521	21.9355	21.6846	19.4248	20.341	21.083	21.5194	20.3767	19.7134	21.5815	21.5662	19.3948	22.2839
O88342	0	0	476110	0	643640	1251100	1130400	900590	464450	1341000	1644300	515130	0	0	238180	1968700	4507500	2445800	0	748050	1104500	433960	937480	1459000	987480	1932400	5387400	1219000	1549900	8989800	16.1116	16.4236	18.9939	16.8202	19.4543	20.2408	19.7263	19.7805	19.3701	20.1539	20.649	19.457	16.3262	15.999	17.7189	21.282	22.1039	21.1812	17.299
P97927	0	0	0	242310	50882	251260	133990	75514	0	452670	159020	351350	0	222540	0	95264	300820	259430	235570	126620	543000	79915	122710	272380	207020	464130	1536300	355420	471600	479030	16.1116	16.4236	15.7793	17.8865	15.7932	17.9249	16.6497	16.2045	16.5574	18.5871	17.2788	18.905	16.3262	17.9903	16.2244	16.9128	18.1985	17.9443	17.8458
P26638	0	0	0	0	0	0	0	0	0	0	1351500	0	0	0	0	311790	302740	0	0	0	0	748430	0	700400	314610	306170	249670	0	0	0	16.1116	16.4236	15.7793	16.8202	16.2981	16.6105	16.603	16.2493	16.5574	16.349	20.3661	16.4042	16.3262	15.999	16.2244	18.6234	18.2077	16.7688	17.299
P61979	1705600	924220	4220900	25639000	7768300	20451000	18168000	13231000	9831300	25383000	22930000	17536000	3557900	2876900	8672600	64459000	51597000	42941000	25232000	39150000	34888000	36508000	30265000	33082000	29550000	57444000	54101000	72820000	114160000	100160000	20.3813	19.8179	22.1421	24.6118	23.0475	24.2717	23.7328	23.6574	23.7739	24.3964	24.4507	24.5463	21.7626	21.6827	22.9052	26.315	25.6208	25.3151	24.5888
Q99KC8	0	0	71630	759640	325620	777530	511500	4477300	1447600	4931100	0	1759200	476430	797490	806110	263480	0	1390000	0	2790200	840610	387560	0	1209200	848460	949920	682780	3037300	5089000	2592800	16.1116	16.4236	16.2613	19.535	18.4712	19.5546	18.5823	22.0942	21.0102	22.0325	16.1814	21.2289	18.8619	19.8317	19.4778	18.3805	16.6164	20.3659	17.299
Q9D0I9	0	144620	0	0	0	0	191310	997740	0	245210	654820	0	319920	0	0	0	0	0	0	0	0	0	265520	0	0	0	735430	0	0	0	16.1116	17.1419	15.7793	16.8202	16.2981	16.6105	17.1635	19.9283	16.5574	17.7027	19.3207	16.4042	18.2874	15.999	16.2244	17.0871	16.6164	16.7688	17.299
P12791	241760	0	0	1877300	1757200	2171700	2213400	2009500	1027900	1172800	1612200	1500900	642040	818850	1709700	5468700	5159100	6675300	5354400	4022300	3997700	3359200	2702200	2038000	3344300	4067300	3633000	4489600	6862100	12983000	17.5627	16.4236	15.7793	20.8402	20.9032	21.0365	20.6957	20.9384	20.5162	19.9605	20.6206	20.9999	19.2923	19.8699	20.5625	22.7559	22.2987	22.6297	22.3523
P28352	0	0	0	0	691250	0	0	0	0	0	802630	667210	613540	0	0	619780	0	0	0	808710	1103000	0	0	0	408780	0	336540	0	1677300	1059700	16.1116	16.4236	15.7793	16.8202	19.5572	16.6105	16.603	16.2493	16.5574	16.349	19.6144	19.8302	19.2268	15.999	16.2244	19.6145	16.6164	16.7688	17.299
Q9JKY5	0	0	0	0	0	0	0	0	0	1336700	0	76460	0	0	0	0	0	0	0	0	0	0	0	0	0	0	0	0	0	0	16.1116	16.4236	15.7793	16.8202	16.2981	16.6105	16.603	16.2493	16.5574	20.1492	16.1814	16.7049	16.3262	15.999	16.2244	17.0871	16.6164	16.7688	17.299
Q9JLV6	0	0	0	0	0	0	358290	167280	94394	276560	345460	179130	0	0	0	0	301120	0	0	0	0	0	0	0	0	0	407290	0	1235700	0	16.1116	16.4236	15.7793	16.8202	16.2981	16.6105	18.0687	17.3519	17.0714	17.8762	18.3982	17.9331	16.3262	15.999	16.2244	17.0871	18.2	16.7688	17.299
Q9QZQ8	0	394950	0	1526500	0	0	0	0	0	1507500	1599200	0	0	0	0	1506100	1657300	1620600	0	2229100	0	0	0	0	1101300	3349600	2837300	1277800	0	2315900	16.1116	18.5913	15.7793	20.5418	16.2981	16.6105	16.603	16.2493	16.5574	20.3227	20.6089	16.4042	16.3262	15.999	16.2244	20.8955	20.6604	20.5874	17.299
P47738	16107000	23345000	6173500	95666000	121920000	77262000	106990000	64396000	68553000	114400000	94621000	74798000	29032000	47837000	75627000	125530000	87296000	98332000	229920000	240260000	148820000	104780000	98971000	115550000	108020000	165840000	190060000	216610000	232040000	325540000	23.6207	24.4766	22.6907	26.5115	27.0197	26.1893	26.2908	25.9405	26.5757	26.5685	26.4957	26.639	24.7911	25.7382	26.0296	27.2766	26.3794	26.5104	27.7766
Q7TPV4	0	0	0	0	0	0	105620	0	0	204050	216060	164740	0	0	0	0	0	0	0	0	0	0	0	0	0	0	22813	0	0	0	16.1116	16.4236	15.7793	16.8202	16.2981	16.6105	16.3064	16.2493	16.5574	17.4376	17.7211	17.8123	16.3262	15.999	16.2244	17.0871	16.6164	16.7688	17.299
Q8C166	151780	0	0	0	0	418180	795480	0	0	0	393360	1026600	0	0	0	597820	1063800	978850	0	0	0	669890	797340	0	0	2209100	2349500	0	0	2750600	16.8911	16.4236	15.7793	16.8202	16.2981	18.6598	19.2194	16.2493	16.5574	16.349	18.5855	20.4519	16.3262	15.999	16.2244	19.5625	20.0208	19.86	17.299
Q3TFD2	0	0	0	336310	371650	0	0	0	0	0	399270	704670	0	0	193630	1303800	1098000	1711900	0	0	0	0	0	1604500	853410	0	0	0	3410600	0	16.1116	16.4236	15.7793	18.3594	18.662	16.6105	16.603	16.2493	16.5574	16.349	18.607	19.909	16.3262	15.999	17.4201	20.6874	20.0664	20.6665	17.299
P07759	2113800	350630	1819700	0	270340	765980	2824800	3343500	3899900	1125000	479810	763410	0	0	1675200	2228300	3874100	2545100	0	0	0	2824200	4181100	3615300	1699100	4889300	6470300	0	0	0	20.6909	18.4196	20.9283	16.8202	18.2028	19.533	21.0476	21.6729	22.44	19.9005	18.8721	20.0246	16.3262	15.999	20.5331	21.4607	21.8854	21.2386	17.299
Q9QZ88	926850	0	0	2400700	1896800	3183800	0	0	0	3796600	3166300	0	0	1335300	2461100	0	0	2753200	0	2916100	4023600	3342700	2876800	3527200	0	5965500	2282200	2876500	0	13174000	19.5014	16.4236	15.7793	21.195	21.0135	21.5884	16.603	16.2493	16.5574	21.6553	21.5944	16.4042	16.3262	20.5754	21.0881	17.0871	16.6164	21.352	17.299
Q61249	0	0	0	0	0	0	0	0	0	0	0	958300	0	0	0	473550	423550	0	0	0	0	0	0	0	0	0	0	0	0	0	16.1116	16.4236	15.7793	16.8202	16.2981	16.6105	16.603	16.2493	16.5574	16.349	16.1814	20.3526	16.3262	15.999	16.2244	19.2263	18.6922	16.7688	17.299
Q8BH43	0	0	0	0	0	0	0	1088100	661680	726160	0	394000	486540	0	469850	0	0	0	1152900	0	0	2152700	0	1441800	0	0	0	0	2354300	0	16.1116	16.4236	15.7793	16.8202	16.2981	16.6105	16.603	20.0534	19.8807	19.2689	16.1814	19.0703	18.8922	15.999	18.699	17.0871	16.6164	16.7688	20.1368
Q8BFZ3	0	317610	0	0	750100	802530	0	0	342790	1205300	1594600	1357500	0	0	0	19439000	39226000	19198000	3184400	5887000	5487000	1610700	1656000	2318100	2094700	10343000	4075200	4869000	6961700	9970300	16.1116	18.2769	15.7793	16.8202	19.6751	19.6003	16.603	16.2493	18.9319	20	20.6048	20.855	16.3262	15.999	16.2244	24.5856	25.2253	24.1537	21.6026
P62962	10862000	6420600	4346300	21872000	42386000	17395000	32038000	40725000	39815000	7529300	26395000	26468000	37305000	27399000	41473000	8022600	55764000	31006000	21950000	14094000	38555000	56680000	45378000	34308000	33451000	17971000	18791000	12948000	35080000	14404000	23.0523	22.6143	22.1844	24.3826	25.4955	24.0382	24.5512	25.2794	25.7918	22.6431	24.6538	25.1402	25.1529	24.9342	25.1629	23.3088	25.7328	24.8453	24.3877
Q61029;Q61033	234620	553720	337790	2338900	1976000	1094400	1641600	793430	1754200	3553800	4622400	5240500	1651400	846990	1760100	8833200	13317000	11825000	17439000	22133000	9540900	5665200	4109400	1756800	10287000	15973000	12308000	20355000	20551000	28973000	17.5194	19.0788	18.4988	21.1574	21.0725	20.0478	20.2646	19.5977	21.2874	21.5599	22.1402	22.8037	20.6553	19.9186	20.6044	23.4476	23.6668	23.4546	24.0558
O55143	354460	147610	318190	1342900	4436100	2704500	4321600	3331000	3732300	6941600	4130100	5555000	1397300	972760	2150500	15033000	15784000	18716000	34409000	33611000	29187000	12787000	17553000	14867000	25105000	25804000	32463000	37808000	62196000	47231000	18.1147	17.1714	18.4125	20.3569	22.2392	21.353	21.661	21.6675	22.3766	22.5258	21.9777	22.8878	20.4142	20.1183	20.8934	24.2148	23.912	24.1171	25.0363
P40142	1249900	1556100	467150	2319600	1605700	1541000	2374100	2923600	1518500	1440700	2076500	264710	1141600	1253400	1784500	3557200	6733000	1623500	0	0	0	1951100	2492500	1766300	414090	1508000	1291600	0	1500800	0	19.9329	20.5695	18.9665	21.1454	20.7732	20.5415	20.7969	21.4793	21.0792	20.2573	20.9857	18.4965	20.1226	20.484	20.6243	22.1355	22.6828	20.59	17.299
Q61656	0	314580	546700	2874000	1013100	3662200	4801800	4758000	3203900	4748300	9789700	4480500	644640	729590	990490	15917000	11796000	12290000	31346000	31601000	19767000	14403000	11985000	10329000	13016000	29524000	25584000	48141000	84240000	52154000	16.1116	18.2631	19.1934	21.4546	20.1087	21.7904	21.813	22.1819	22.1564	21.978	23.2228	22.5777	19.2981	19.7033	19.775	24.2972	23.4918	23.5103	24.9018
Q68FD5	339160	206120	1123300	6748500	5400000	6110800	9562500	7963400	4797800	10378000	11914000	8564800	4139500	4292900	4016900	33813000	31317000	27629000	61831000	58702000	64431000	24327000	15386000	12187000	42556000	48692000	52899000	67447000	123140000	136750000	18.0511	17.6531	20.2323	22.6861	22.5229	22.529	22.8069	22.925	22.7389	23.106	23.5062	23.5124	21.981	22.2601	21.7948	25.3842	24.9004	24.679	25.8818
P62627	0	0	0	0	4609400	4185100	5025800	3596200	0	8364400	0	0	0	0	1107100	0	9679500	0	5871800	0	0	0	5276800	2870700	0	0	0	0	0	6350500	16.1116	16.4236	15.7793	16.8202	22.2945	21.9829	21.8788	21.778	16.5574	22.7948	16.1814	16.4042	16.3262	15.999	19.9356	17.0871	23.2065	16.7688	22.4854
Q8BG05	3283500	3391000	7207300	33517000	32837000	42373000	6507000	5044500	6418600	46027000	20677000	13950000	12183000	16844000	19231000	61964000	45851000	26002000	37172000	84039000	82825000	9537800	20178000	17880000	44933000	72610000	58497000	55406000	47215000	71014000	21.3263	21.6933	22.914	24.9984	25.1272	25.3227	22.2515	22.2663	23.1588	25.255	24.3015	24.2162	23.5384	24.2324	24.0541	26.2581	25.4504	24.5914	25.1477
P62814	0	0	0	2032500	2084600	843270	1408700	1295100	1602300	344650	1588400	959570	1404400	753360	2406700	1797700	2031200	1753700	2409600	1278000	2290300	582580	1447900	1825100	1380200	350100	3481400	1441800	6852500	6070700	16.1116	16.4236	15.7793	20.9548	21.1497	19.6717	20.0438	20.3046	21.1567	18.1938	20.5991	20.3545	20.4215	19.7496	21.0558	21.1509	20.9539	20.7013	21.2004
Q91VR5	0	0	0	253440	234910	594530	540340	395760	360280	767180	1521400	494940	0	0	471040	1416100	1402900	2334100	5151000	833150	638660	489430	684250	638850	697860	1596900	3053000	3079400	5337700	4457300	16.1116	16.4236	15.7793	17.9513	18.0001	19.1675	18.6614	18.5943	19.0037	19.3482	20.537	19.3994	16.3262	15.999	18.7027	20.8066	20.42	21.1137	22.2964
P52624	0	0	0	0	0	734220	984130	519150	528970	1299800	0	0	0	0	0	0	0	0	0	0	0	0	0	0	0	0	0	0	0	0	16.1116	16.4236	15.7793	16.8202	16.2981	19.4719	19.5264	18.9858	19.5578	20.1089	16.1814	16.4042	16.3262	15.999	16.2244	17.0871	16.6164	16.7688	17.299
P35979	10185000	1185900	4980100	3509500	10965000	30704000	23336000	8400200	11969000	30071000	22146000	17067000	8663600	19736000	17277000	7012000	22769000	26376000	49251000	51385000	71650000	14636000	32344000	16484000	42038000	23148000	55561000	61309000	42827000	78789000	22.9594	20.1776	22.3807	21.7428	23.5448	24.858	24.094	23.002	24.0578	24.6409	24.4005	24.5072	23.0465	24.4609	23.8995	23.1145	24.4406	24.612	25.5536
O09131	0	0	0	936330	0	1073100	1382500	2429300	0	0	0	806840	0	0	0	1415700	1826000	765280	0	0	0	938830	0	0	0	0	0	0	0	0	16.1116	16.4236	15.7793	19.8367	16.2981	20.0194	20.0168	21.2121	16.5574	16.349	16.1814	20.1044	16.3262	15.999	16.2244	20.8062	20.8003	19.5049	17.299
Q00898	1343700	1285700	1380900	2707700	583560	3382000	6150600	4568700	2749800	4927900	2737000	3946000	1225500	2540400	674490	7898500	11335000	8879500	3081200	9312300	0	4311100	6792000	2600300	5430600	5890500	7087500	2244500	5320900	9746200	20.0373	20.2941	20.5302	21.3686	19.3129	21.6755	22.1702	22.1234	21.9359	22.0315	21.3842	22.3944	20.2249	21.5032	19.2206	23.2863	23.4343	23.0413	21.5551
O55103	438160	137950	209370	2392600	3577400	2187700	5043800	4750400	2348300	8513600	2706700	4537200	1602400	3457300	382090	11064000	12854000	11870000	39122000	26428000	28065000	11055000	14084000	11414000	22321000	22696000	23630000	28795000	56941000	51647000	18.4206	17.0738	17.8087	21.1901	21.9289	21.0471	21.884	22.1796	21.7082	22.8203	21.3681	22.5958	20.6118	21.9478	18.4007	23.7725	23.6157	23.4601	25.2215
Q61655	0	0	0	0	0	165800	0	144400	0	0	320250	186840	0	0	0	0	0	0	0	0	562920	0	0	0	0	418140	0	0	0	0	16.1116	16.4236	15.7793	16.8202	16.2981	17.3252	16.603	17.1397	16.5574	16.349	18.2888	17.9939	16.3262	15.999	16.2244	17.0871	16.6164	16.7688	17.299
Q9R0P3	2050600	0	1246200	2827500	1513100	2132900	2403700	667320	3466000	2073800	1404800	1590500	4023100	752440	1341700	1093500	5896800	1387400	6661500	0	4091200	23577000	4133600	2875700	1195200	5898400	11502000	12585000	4641800	0	20.6471	16.4236	20.3821	21.4311	20.6875	21.0105	20.8147	19.348	22.2698	20.7828	20.4219	21.0835	21.9399	19.7478	20.2128	20.4337	22.4915	20.3632	22.6674
Q9JLR9	0	0	0	0	1729700	0	0	0	0	0	0	792740	0	0	0	0	2005700	2730300	0	0	0	1299900	0	0	5543400	3685500	0	0	0	0	16.1116	16.4236	15.7793	16.8202	20.8805	16.6105	16.603	16.2493	16.5574	16.349	16.1814	20.0789	16.3262	15.999	16.2244	17.0871	20.9357	21.3399	17.299
Q8VDN2	846990	951450	0	2050300	4694100	3839800	4178800	4635500	3731800	6948000	4458600	3739400	2746900	1561500	3089800	7911400	11012000	8378300	19570000	22842000	22067000	5234200	6325700	4843600	10173000	16539000	8910500	21068000	36691000	43742000	19.3715	19.8598	15.7793	20.9674	22.3208	21.8587	21.6126	22.1443	22.3764	22.5272	22.0882	22.3168	21.3894	20.8011	21.4163	23.2886	23.3926	22.9575	24.2221
Q9DBG6	255200	258630	0	957750	2212700	2325900	884830	2943400	2688500	2235200	2717100	2524200	0	0	1339400	8450000	9742500	8845900	721290	6022100	7559400	466740	4052900	4637000	6977300	12294000	11469000	12697000	25385000	23102000	17.6407	17.9805	15.7793	19.8693	21.2358	21.1354	19.3729	21.4891	21.9033	20.891	21.3736	21.7499	16.3262	15.999	20.2104	23.3837	23.2159	23.0359	19.4602
P10493	0	0	0	1000500	2253600	1578500	617530	1478900	1039100	1021100	1364000	1755300	177860	659470	934790	2725800	1714000	1648200	11422000	1688700	2081200	1626200	2066000	1637600	4133100	3949100	7968200	5604300	14907000	19948000	16.1116	16.4236	15.7793	19.9323	21.2622	20.5762	18.8541	20.4961	20.5319	19.7607	20.3794	21.2257	17.4404	19.5576	19.6915	21.7514	20.7089	20.6117	23.4453
E9Q557	9345700	7691000	5348500	6013400	5161000	2928600	6661600	9036100	855030	11193000	85326000	10411000	2187500	1874000	7315800	12395000	9327800	8150700	30125000	28424000	29027000	5573500	20844000	4982000	24343000	10637000	10018000	26381000	37505000	30239000	22.8353	22.8747	22.4837	22.5197	22.4576	21.4679	22.2853	23.1073	20.2506	23.2151	26.3465	23.7941	21.0609	21.0643	22.6598	23.9364	23.1531	22.9178	24.8445
P17225	0	287200	800810	3376000	2837700	3553400	4671200	4114900	2899100	5788400	3337100	3215200	2934900	1690500	7031200	8861700	4531800	6052600	17068000	16290000	12336000	2091800	4346500	4262600	9799100	18829000	13317000	23595000	29499000	32035000	16.1116	18.1317	19.7441	21.6869	21.5947	21.7468	21.7733	21.9724	22.0121	22.2637	21.6702	22.0989	21.4849	20.9156	22.6025	23.4523	22.1117	22.4884	24.0248
Q8BHN3	1546000	0	0	0	0	0	399550	390430	442130	720080	108500	277500	0	0	456170	407290	0	0	0	0	0	0	0	167500	165970	0	267890	0	0	0	20.2396	16.4236	15.7793	16.8202	16.2981	16.6105	18.2259	18.5747	19.2991	19.2568	16.7273	18.5646	16.3262	15.999	18.6564	19.0088	16.6164	16.7688	17.299
P56480	8626100	4408100	4103600	24957000	34795000	34028000	30912000	35840000	20191000	54688000	36569000	22319000	15074000	22654000	26673000	80270000	71719000	75324000	103300000	130510000	112440000	69937000	81580000	60177000	75923000	115300000	117840000	103280000	123210000	126990000	22.7198	22.0717	22.1015	24.5729	25.2108	25.0063	24.4996	25.0951	24.8122	25.5037	25.1241	24.8942	23.8456	24.6599	24.5261	26.6315	26.0959	26.1259	26.6223
Q6NZJ6	0	0	0	179300	42433	0	0	152290	176890	0	402680	120690	93886	0	0	0	0	0	0	0	0	0	0	0	0	0	0	183420	0	0	16.1116	16.4236	15.7793	17.452	15.5313	16.6105	16.603	17.2165	17.9775	16.349	18.6193	17.3634	16.5186	15.999	16.2244	17.0871	16.6164	16.7688	17.299
P47856	0	0	0	0	0	0	0	0	0	281970	279830	0	0	0	0	148410	0	166950	0	0	0	0	0	0	0	0	0	0	0	0	16.1116	16.4236	15.7793	16.8202	16.2981	16.6105	16.603	16.2493	16.5574	17.9042	18.0942	16.4042	16.3262	15.999	16.2244	17.5524	16.6164	17.3083	17.299
Q91VR2	1920300	927330	585000	4082300	8316600	8460900	2549100	11668000	11025000	6802800	6120200	15837000	0	4766700	4405800	16421000	32392000	40444000	60733000	39023000	67525000	40053000	24419000	12617000	50181000	34109000	36328000	38335000	52376000	28206000	20.5524	19.8227	19.2911	21.961	23.1459	22.9985	20.8995	23.4761	23.9392	22.4967	22.5451	24.3993	16.3262	22.4112	21.9282	24.3422	24.9491	25.2287	25.856
O08709	794750	493690	4386600	40841000	17100000	10415000	6487900	10401000	4594200	21253000	5953000	8216800	12566000	24435000	36698000	17214000	12093000	42935000	32105000	24512000	15591000	16368000	20343000	54177000	53113000	43121000	20899000	32399000	45777000	57566000	19.2796	18.9132	22.1977	25.2835	24.1859	23.2982	22.2472	23.3102	22.6764	24.1402	22.5052	23.4526	23.583	24.7691	24.9864	24.4102	23.5277	25.3149	24.9363
P35492	1063700	0	316420	448040	0	0	0	424550	0	0	945680	456480	0	122140	262240	0	0	0	0	0	0	417720	562800	0	471250	0	0	0	0	0	19.7001	16.4236	18.4045	18.7733	16.2981	16.6105	16.603	18.6956	16.5574	16.349	19.851	19.2827	16.3262	17.1248	17.8577	17.0871	16.6164	16.7688	17.299
O08573	0	0	0	1330400	5485400	2554000	0	0	336640	1031800	707270	350030	3544300	0	2604000	1242700	1651700	1979300	2459500	0	2091000	0	0	0	1794000	1812800	1267300	0	9288900	12216000	16.1116	16.4236	15.7793	20.3434	22.5455	21.2704	16.603	16.2493	18.9058	19.7757	19.4319	18.8996	21.7571	15.999	21.1695	20.6182	20.6555	20.8758	21.2299
P84096	0	377970	0	3444700	7026200	3468300	7989400	4133800	2918500	5414400	1868400	1318700	2818000	0	2060300	1633900	7998200	7944200	8337100	16712000	17535000	8183500	1734900	2061600	8564800	9372700	12144000	21345000	21929000	32253000	16.1116	18.5279	15.7793	21.7159	22.9027	21.7119	22.5476	21.979	22.0218	22.1674	20.8334	20.8131	21.4262	15.999	20.8316	21.013	22.9312	22.8808	22.9911
Q9DCN2	699070	1573200	1144000	1557000	801860	3458400	1637500	1171700	436080	0	1544600	1778700	2110400	5178400	1248800	1875800	1620000	1381800	0	0	0	3050300	1699000	0	1703700	2237400	0	0	0	0	19.0946	20.5853	20.2586	20.5703	19.7714	21.7077	20.261	20.1602	19.2792	16.349	20.5588	21.2448	21.0091	22.5307	20.1093	21.2122	20.6276	20.3574	17.299
P15626	353800000	156030000	791130000	1928300000	740020000	338610000	305430000	183820000	74502000	539240000	244200000	208550000	267390000	485700000	973560000	35804000	306180000	1151000000	152850000	743300000	86770000	426280000	1367600000	5446200000	419490000	242310000	121910000	121600000	126490000	167810000	28.0778	27.2172	29.6923	30.8447	29.6214	28.3211	27.8042	27.4537	26.6957	28.8054	27.8635	28.1183	27.9944	29.0821	29.7159	25.4668	28.1898	30.0595	27.1875
Q9DC11	0	0	0	0	0	0	0	0	1286800	657880	1067500	0	0	668680	594450	0	727650	381180	1558100	0	0	3069000	0	2717300	803460	598080	1196700	0	1652800	2141100	16.1116	16.4236	15.7793	16.8202	16.2981	16.6105	16.603	16.2493	20.8403	19.1265	20.0258	16.4042	16.3262	19.5776	19.0384	17.0871	19.4729	18.4994	20.5714
Q05920	162090	148470	0	895910	1796200	1455000	691650	1174000	956810	681170	1252800	746410	317190	680900	896400	2869300	2237400	2884200	7535200	4931200	4633400	1547300	1966900	1845500	3407800	3963800	7799300	3534800	8900800	1609900	16.9859	17.1798	15.7793	19.773	20.9349	20.4587	19.0176	20.163	20.4128	19.1767	20.2567	19.9921	18.275	19.6037	19.631	21.8254	21.0934	21.419	22.8452
Q64339	3131600	0	868000	3019300	2217000	30384000	0	0	4700500	6442400	1779600	4373500	0	6314700	9667200	12924000	11399000	15650000	16997000	0	26852000	0	0	2195600	2587600	3037000	0	8245600	19345000	10391000	21.2579	16.4236	19.8603	21.5258	21.2386	24.8429	16.603	16.2493	22.7094	22.4182	20.7631	22.5428	16.3262	22.8169	23.0619	23.9967	23.4424	23.8589	24.0188
Q9CZD3	0	0	0	0	482180	124970	0	154270	157960	230750	314980	0	0	225540	329310	0	0	0	0	0	0	0	0	0	644770	150930	0	0	0	0	16.1116	16.4236	15.7793	16.8202	19.0376	16.9173	16.603	17.2351	17.8142	17.615	18.2649	16.4042	16.3262	18.0096	18.1863	17.0871	16.6164	16.7688	17.299
Q62422	0	0	0	307840	6480700	3935200	485820	421500	833840	0	1531300	0	3369800	2544300	2490400	0	0	0	0	489740	0	0	0	0	342040	0	0	864400	0	0	16.1116	16.4236	15.7793	18.2318	22.7861	21.8941	18.508	18.6852	20.2144	16.349	20.5463	16.4042	21.6842	21.5055	21.1051	17.0871	16.6164	16.7688	17.299
Q9D1J3	0	0	0	460860	0	0	960550	706730	423270	0	0	608810	441310	0	460670	508300	931010	0	1372000	0	0	944870	0	814320	0	0	0	0	0	0	16.1116	16.4236	15.7793	18.814	16.2981	16.6105	19.4914	19.4308	19.2362	16.349	16.1814	19.6981	18.7514	15.999	18.6706	19.3285	19.8284	16.7688	20.3878
Q8K2C9	0	0	791710	2290800	2415500	1502800	3309900	1957200	1789700	2830000	928190	1294700	0	567920	1928300	2722900	8564100	1276400	13630000	2319300	30408000	3883600	4892500	8452700	7144800	10602000	9121800	10448000	4715800	6679900	16.1116	16.4236	19.7276	21.1274	21.3623	20.5053	21.2763	20.9004	21.3163	21.2314	19.8241	20.7866	16.3262	19.3419	20.7361	21.7499	23.0299	20.2429	23.7003
P68254	663790	2528300	816570	2712700	3359900	8842400	5115700	7312000	1497100	14244000	15782000	9217900	10932000	4708000	5576200	44296000	17059000	35155000	67129000	72151000	74430000	16493000	17777000	6553000	47860000	63031000	42172000	40681000	139430000	98410000	19.0198	21.2697	19.7722	21.3713	21.8384	23.0621	21.9044	22.8018	21.0587	23.5629	23.9118	23.6185	23.3821	22.3933	22.268	25.7738	24.024	25.0265	26.0004
Q5FWK3	0	0	0	0	0	0	495690	0	0	1068900	131820	0	458780	879710	586620	476130	0	0	0	0	0	408630	0	5877200	0	916030	0	0	1023000	0	16.1116	16.4236	15.7793	16.8202	16.2981	16.6105	18.537	16.2493	16.5574	19.8267	17.0082	16.4042	18.8074	19.9733	19.0193	19.2341	16.6164	16.7688	17.299
Q9R069	0	0	0	0	237170	716010	1808600	915150	311370	1701200	2224700	498040	954080	762340	634200	5687000	5248800	5183000	5178500	6592700	4350300	4586500	3225800	2444100	4977800	3819900	3373500	6766900	13721000	17437000	16.1116	16.4236	15.7793	16.8202	18.0139	19.4357	20.4043	19.8036	18.7932	20.4971	21.0852	19.4084	19.8638	19.7667	19.1318	22.8124	22.3236	22.2646	22.3041
Q9D0M5;P63168	0	0	0	0	0	0	0	0	0	0	22975000	7736500	0	0	0	0	31407000	28756000	57555000	60921000	75660000	20914000	22809000	17393000	41860000	0	28872000	23139000	84614000	67770000	16.1116	16.4236	15.7793	16.8202	16.2981	16.6105	16.603	16.2493	16.5574	16.349	24.4536	23.3657	16.3262	15.999	16.2244	17.0871	24.9046	24.7366	25.7784
Q9DC07	2590100	0	1247400	6911800	10786000	5477400	4121800	3164100	1955900	12437000	10069000	6972500	3266800	2566600	0	24336000	31694000	35186000	55935000	70565000	44749000	8334100	11249000	12265000	25366000	49256000	49174000	45087000	124200000	88984000	20.984	16.4236	20.3835	22.7206	23.521	22.3711	21.5927	21.5934	21.4444	23.3671	23.2634	23.2157	21.6394	21.518	16.2244	24.9097	24.9177	25.0278	25.7372
P27005	0	0	0	10947000	10215000	14815000	2245600	33117000	22632000	0	3690000	45862000	0	4634500	2971400	0	5896900	6738900	9645000	10748000	32372000	3852600	15487000	4055100	9485100	10184000	6819300	28421000	58534000	75848000	16.1116	16.4236	15.7793	23.384	23.4426	23.8066	20.7166	24.9811	24.9768	16.349	21.8152	25.9333	16.3262	22.3706	21.3599	17.0871	22.4915	22.6434	23.2013
Q99K48	0	0	0	0	0	965210	4970500	2840700	2299600	528020	5316800	567760	253300	0	210630	2109700	3288400	2926900	5749800	10137000	7090800	2044000	2187700	1158500	5062200	8147700	8704600	9657200	9530900	13435000	16.1116	16.4236	15.7793	16.8202	16.2981	19.8666	21.8629	21.4378	21.6779	18.8092	22.3421	19.5974	17.9505	15.999	17.5415	21.3817	21.649	21.4402	22.4551
P52196	0	0	0	0	0	0	0	0	0	0	680370	0	0	0	0	654190	1044100	1345800	0	0	0	1236100	0	0	642050	0	0	0	0	0	16.1116	16.4236	15.7793	16.8202	16.2981	16.6105	16.603	16.2493	16.5574	16.349	19.376	16.4042	16.3262	15.999	16.2244	19.6925	19.9938	20.3193	17.299
P49722	0	0	488070	1495100	0	390020	617160	0	0	0	2064700	0	0	0	0	554890	730870	788280	0	0	0	1051900	2614700	3509200	834970	0	0	0	0	0	16.1116	16.4236	19.0297	20.5118	16.2981	18.5593	18.8532	16.2493	16.5574	16.349	20.9775	16.4042	16.3262	15.999	16.2244	19.455	19.4793	19.5476	17.299
Q9WUM5	14781000	2898300	926700	11350000	10722000	5596600	10771000	4304000	5141400	9487400	12670000	20595000	8659800	2762000	0	22464000	19171000	10787000	27271000	41599000	39331000	21443000	23465000	36040000	25545000	31050000	50559000	13025000	45865000	52843000	23.4967	21.4668	19.9547	23.4362	23.5125	22.4022	22.9786	22.0372	22.8387	22.9766	23.5949	24.7782	23.0459	21.6239	16.2244	24.7943	24.1924	23.3221	24.7009
Q8VH51	0	0	0	0	0	848770	0	485950	318010	789430	423870	628720	0	0	654550	1766500	422130	693140	4705400	6798000	1110700	1718400	1307300	871740	1000700	2943300	1899500	7060100	3672600	909600	16.1116	16.4236	15.7793	16.8202	16.2981	19.6811	16.603	18.8904	18.8237	19.3895	18.6933	19.7445	16.3262	15.999	19.1773	21.1256	18.6873	19.3621	22.1659
Q61937	1018900	1560100	2263000	7241600	10331000	4843600	2492000	4064600	2132300	8647400	7811300	9676400	5856200	3007400	4209200	23055000	24579000	24563000	16744000	19306000	8174600	14224000	17888000	13349000	14211000	23852000	14688000	18061000	35975000	40850000	19.6381	20.5732	21.2428	22.7879	23.4589	22.1937	20.8668	21.9547	21.569	22.8428	22.8971	23.6885	22.4815	21.7467	21.8623	24.8317	24.5509	24.5093	23.9971
A2ADY9	0	0	0	934660	1904200	727410	0	0	246800	0	0	532370	1229000	629400	445250	0	0	0	0	0	0	0	0	0	0	0	0	0	0	0	16.1116	16.4236	15.7793	19.8341	21.0191	19.4585	16.603	16.2493	18.458	16.349	16.1814	19.5045	20.2291	19.4902	18.6215	17.0871	16.6164	16.7688	17.299
P47962	3426200	396700	659130	3224100	4336700	4138000	6865900	1762000	804760	7346300	19677000	2076700	5248900	0	4392400	21097000	4010600	13857000	9846900	23089000	22259000	1671000	4427600	3408000	6643100	18438000	14910000	18825000	50043000	24415000	21.3877	18.5977	19.4632	21.6205	22.2065	21.9666	22.3289	20.7488	20.1632	22.6076	24.23	21.4683	22.3236	15.999	21.9238	24.7037	21.9354	23.6834	23.2312
Q9QZB7	0	0	0	0	0	0	0	0	0	0	0	526360	0	480410	0	4983400	5856900	7161200	0	0	0	1031900	0	0	0	605630	0	0	0	0	16.1116	16.4236	15.7793	16.8202	16.2981	16.6105	16.603	16.2493	16.5574	16.349	16.1814	19.4881	16.3262	19.1005	16.2244	22.6218	22.4817	22.7311	17.299
G5E829;Q6Q477	0	0	0	218730	353830	283560	1587000	505480	312150	202110	259670	1003200	0	193780	1349500	588050	1376900	467040	492870	1588600	1312800	1356900	780500	389730	1275600	491890	2965300	601360	2203200	1209800	16.1116	16.4236	15.7793	17.7388	18.5911	18.0994	20.2158	18.9473	18.7969	17.4238	17.9863	20.4186	16.3262	17.7907	20.2212	19.5387	20.393	18.7925	18.9108
Q8BN59	2035300	1117000	0	0	0	0	1703200	825880	574120	0	1051500	634120	0	0	0	0	0	0	0	0	0	738410	1028100	0	0	0	0	0	0	0	20.6363	20.0912	15.7793	16.8202	16.2981	16.6105	20.3177	19.6556	19.676	16.349	20.004	19.7569	16.3262	15.999	16.2244	17.0871	16.6164	16.7688	17.299
P48678	553340	1146400	923830	1079000	556500	2132900	8200800	10723000	5280200	7692400	41741000	3968200	2803500	1137200	1315900	37506000	39369000	50780000	42008000	54129000	47980000	25116000	23719000	26757000	28551000	37272000	23682000	58877000	112220000	100670000	18.7573	20.1287	19.9503	20.0413	19.2444	21.0105	22.5852	23.3542	22.8771	22.674	25.315	22.4025	21.4188	20.3437	20.1848	25.5338	25.2306	25.557	25.3242
Q9Z1N5;Q8VDW0	0	0	0	0	0	0	2363400	299330	352630	913890	1282000	792420	0	0	0	2266400	5682500	2852500	6224000	1147700	3517700	1008700	1753000	921520	2456000	7258800	5001900	4666500	12628000	8816100	16.1116	16.4236	15.7793	16.8202	16.2981	16.6105	20.7903	18.1914	18.9728	19.6007	20.29	20.0784	16.3262	15.999	16.2244	21.4851	22.4381	21.4031	22.5694
Q60710	619920	0	0	931320	3107700	7570800	3097200	3415700	3784300	2509100	1619300	417230	2417300	814650	995700	2280900	2396900	2281700	2832500	6850500	1194900	2826800	762900	1377100	5475600	4041100	4494300	7635100	9020500	3675700	18.9212	16.4236	15.7793	19.8289	21.7258	22.8381	21.1804	21.7037	22.3966	21.0577	20.6269	19.1529	21.205	19.8624	19.7825	21.4943	21.1927	21.081	21.4336
Q3V3R4	0	0	0	0	453560	423970	169150	308750	62106	236460	95071	203070	5275800	326060	270160	148930	3196600	278380	125710	143340	199590	195550	280520	338710	666280	506850	1070800	281910	292080	0	16.1116	16.4236	15.7793	16.8202	18.9493	18.6797	16.9858	18.2361	16.4674	17.6502	16.5367	18.1141	22.331	18.5414	17.9007	17.5574	21.6081	18.046	16.9397
P26645	2166800	638110	1159200	8062600	4153700	5142100	5883200	4037400	1200800	2618100	1007400	4368400	6966500	0	2876500	11184000	9377200	13390000	5282800	3549400	3176100	2000600	7782300	3246100	2384500	2044900	0	0	7249000	14763000	20.7266	19.2834	20.2777	22.9428	22.1443	22.28	22.1061	21.945	20.7405	21.1191	19.9422	22.5411	22.732	15.999	21.3131	23.7881	23.1607	23.6339	22.3329
Q9WVE8	0	0	0	0	0	349670	487970	0	432480	756330	0	0	0	0	0	774270	0	1183400	0	0	0	771230	0	652310	0	0	0	0	0	0	16.1116	16.4236	15.7793	16.8202	16.2981	18.4017	18.5143	16.2493	19.2672	19.3277	16.1814	16.4042	16.3262	15.999	16.2244	19.9356	16.6164	20.1338	17.299
Q9WVK4	1955900	750490	516620	1876000	3485000	10289000	15296000	11498000	8478500	9449200	15819000	11410000	0	0	470970	34814000	32859000	30670000	8297200	21447000	33980000	30266000	25858000	32535000	26240000	31760000	31315000	71973000	132400000	108170000	20.5789	19.5175	19.1117	20.8392	21.8911	23.2807	23.4846	23.4549	23.5603	22.9708	23.9152	23.9263	16.3262	15.999	18.7025	25.4263	24.9698	24.8296	22.9842
P17427	0	0	0	395760	928450	1318000	521510	887380	973460	2935700	1361000	1327300	0	236760	465270	7662800	9493900	6812800	29176000	22691000	20674000	5732500	4941100	1664800	10465000	16372000	17173000	25741000	37080000	19882000	16.1116	16.4236	15.7793	18.5943	19.9828	20.316	18.6102	19.7592	20.4377	21.2843	20.3762	20.8225	16.3262	18.0797	18.6849	23.2426	23.1786	22.6591	24.7983
P68372	5466700	2658900	5858200	14294000	29050000	16716000	37246000	46063000	44057000	57994000	46643000	35503000	15008000	18755000	29297000	149880000	138760000	159630000	208660000	299400000	255710000	113560000	91750000	97050000	129550000	178960000	175050000	227040000	330170000	394830000	22.0617	21.3424	22.615	23.7689	24.9504	23.9808	24.7685	25.4571	25.9378	25.5884	25.4752	25.5639	23.8392	24.3874	24.6614	27.5324	27.048	27.2094	27.6366
Q8CIN4	0	0	0	0	0	0	0	0	0	0	197670	178580	0	0	0	0	0	0	0	0	0	0	0	0	0	0	0	0	0	0	16.1116	16.4236	15.7793	16.8202	16.2981	16.6105	16.603	16.2493	16.5574	16.349	17.5927	17.9287	16.3262	15.999	16.2244	17.0871	16.6164	16.7688	17.299
Q8CI94	291050	0	109900	304570	1136200	821880	336820	641320	757620	2255500	1100300	486880	183720	329160	1050700	3095500	3457500	318700	6158200	2285600	4537300	1414400	853500	2317200	2399900	5750800	3847000	4970100	16782000	1839300	17.8304	16.4236	16.8788	18.2164	20.2742	19.6346	17.9795	19.2907	20.0761	20.904	20.0695	19.3757	17.4871	18.555	19.8601	21.9349	21.7213	18.2411	22.5541
Q9QUM9	977690	0	569240	2993100	3765500	2150500	0	1279900	0	0	5896600	0	0	609190	3282000	0	0	0	0	0	0	0	1046100	0	928230	0	0	0	0	0	19.5785	16.4236	19.2517	21.5132	22.0028	21.0223	16.603	20.2876	16.5574	16.349	22.4915	16.4042	16.3262	19.4432	21.5033	17.0871	16.6164	16.7688	17.299
P14106	0	0	0	0	0	0	594740	0	0	0	531260	0	0	0	0	0	0	0	2985700	0	0	1967900	2682900	0	0	2159700	0	0	0	0	16.1116	16.4236	15.7793	16.8202	16.2981	16.6105	18.7998	16.2493	16.5574	16.349	19.0191	16.4042	16.3262	15.999	16.2244	17.0871	16.6164	16.7688	21.5096
Q9QUR6	0	0	0	284400	143550	541870	289120	377310	8089800	684330	0	0	664730	781280	298290	0	0	0	0	0	0	229370	0	0	291670	0	0	0	0	0	16.1116	16.4236	15.7793	18.1176	17.2896	19.0337	17.7592	18.5254	23.4926	19.1833	16.1814	16.4042	19.3424	19.8021	18.0436	17.0871	16.6164	16.7688	17.299
A6H6E2	0	0	0	0	0	0	0	0	0	591260	0	71669	91566	0	0	0	0	0	0	0	0	0	0	0	0	0	0	0	0	0	16.1116	16.4236	15.7793	16.8202	16.2981	16.6105	16.603	16.2493	16.5574	18.9724	16.1814	16.6115	16.4825	15.999	16.2244	17.0871	16.6164	16.7688	17.299
P62984;P62983;P0CG49;P0CG50	469130000	322740000	303350000	3818700000	4265900000	331940000	672010000	1041000000	359200000	1125200000	696920000	378070000	2577800000	1505000000	2617300000	264540000	480630000	394200000	1096300000	1220200000	972290000	519950000	392490000	296800000	463680000	312730000	423220000	639670000	1073300000	971130000	28.4849	28.2658	28.3094	31.8304	32.1486	28.2924	28.9418	29.9553	28.9652	29.8665	29.3764	28.9765	31.2635	30.7137	31.1426	28.3521	28.8404	28.5136	30.03
Q7TQ48	0	0	0	0	0	0	0	0	0	0	0	1486000	1323400	0	0	1223000	1376800	0	637860	0	0	842380	1102000	865100	1548900	1774400	1471500	2460700	0	0	16.1116	16.4236	15.7793	16.8202	16.2981	16.6105	16.603	16.2493	16.5574	16.349	16.1814	20.9855	20.3358	15.999	16.2244	20.5951	20.3929	16.7688	19.2829
P62754	3326800	5483400	1676200	18175000	25717000	18863000	39570000	8884300	21056000	29670000	9746100	19733000	6423200	8436700	9250300	27726000	32434000	30624000	52368000	48602000	29862000	49322000	22744000	46842000	4546400	34008000	6105900	47447000	89211000	88984000	21.3452	22.3866	20.8098	24.1155	24.7746	24.1551	24.8558	23.0828	24.8727	24.6215	23.2164	24.7166	22.6149	23.2349	22.9983	25.0979	24.951	24.8274	25.6422
Q04447	0	0	0	0	0	0	0	0	0	0	0	422440	643400	85793	0	1499200	0	0	0	0	0	0	1083300	521220	0	0	0	0	0	0	16.1116	16.4236	15.7793	16.8202	16.2981	16.6105	16.603	16.2493	16.5574	16.349	16.1814	19.1708	19.2954	16.6152	16.2244	20.8889	16.6164	16.7688	17.299
O89103	0	270020	0	0	197530	1600800	477360	395230	782330	1114300	0	0	0	759970	737560	0	1921200	1507500	0	0	0	1337700	0	0	1538400	3147300	0	0	0	0	16.1116	18.0427	15.7793	16.8202	17.7501	20.5964	18.4826	18.5923	20.1224	19.8867	16.1814	16.4042	16.3262	19.7622	19.3496	17.0871	20.8736	20.483	17.299
Q03265	16981000	13223000	9722700	58304000	75602000	64927000	64137000	62848000	23719000	85461000	65324000	43511000	41659000	39700000	55147000	127920000	64480000	111180000	151160000	216420000	178310000	122520000	117580000	109110000	131700000	167820000	171980000	183160000	232420000	243870000	23.6969	23.6565	23.3459	25.7971	26.3303	25.9384	25.5526	25.9054	25.0445	26.1478	25.9611	25.8573	25.3121	25.4693	25.574	27.3038	25.9423	26.6876	27.1715
Q64462	628680	874180	0	2341400	2008400	1675400	3217300	1803900	1270100	2457100	1864400	1984000	1441000	1565800	2061700	3287800	6311300	3628700	6288300	7079500	4818600	4531500	3442400	4441900	4451000	9502300	5737200	9171800	9935500	13104000	18.9414	19.7376	15.7793	21.1589	21.096	20.6621	21.2353	20.7827	20.8215	21.0275	20.8303	21.4024	20.4586	20.8051	20.8326	22.0218	22.5895	21.7503	22.5842
O35286	0	0	0	366790	295380	0	477860	913250	438440	0	1685000	658640	0	0	393360	1674400	608480	609050	2591800	4144100	1885300	1179700	790570	0	1671600	670630	1625900	3136300	3678700	1063000	16.1116	16.4236	15.7793	18.4846	18.3306	16.6105	18.4841	19.8007	19.287	16.349	20.6843	19.8116	16.3262	15.999	18.4427	21.0484	19.2149	19.1755	21.3055
Q8VCM7	300080	277910	0	1678900	2880200	4130700	618790	1809500	1414700	2888100	1790000	803480	1703600	3507600	2145900	9813900	6409300	2012700	7272100	25202000	2151000	1548100	4875600	2091800	5872800	7297600	7925700	4052300	24004000	18144000	17.8745	18.0843	15.7793	20.6791	21.6161	21.964	18.857	20.7872	20.977	21.2607	20.7715	20.0984	20.7002	21.9687	20.8903	23.5995	22.6117	20.9	22.7939
Q3UIR3	0	0	0	302390	245690	0	0	141960	193610	0	395250	71722	0	0	186130	248360	208780	6601800	476340	0	0	0	139200	0	401780	0	508890	0	0	0	16.1116	16.4236	15.7793	18.2061	18.0649	16.6105	16.603	17.1151	18.1078	16.349	18.5924	16.6126	16.3262	15.999	17.3631	18.2952	17.6716	22.6137	18.8616
Q8VHD8	1392700	183870	28272	647250	1566200	2627400	2894900	385850	288560	351900	0	441920	437720	0	258730	528310	888810	236630	0	233270	315250	912750	3130200	157380	1746900	108490	229810	0	0	0	20.0889	17.4883	14.9201	19.304	20.7372	21.3113	21.083	18.5577	18.6835	18.2238	16.1814	19.2359	18.7396	15.999	17.8383	19.3842	19.7615	17.8116	17.299
Q64314	0	0	0	2123500	1992000	0	0	0	0	0	0	859740	254120	0	0	0	0	0	0	1600100	0	0	602770	408290	0	0	0	0	0	877780	16.1116	16.4236	15.7793	21.018	21.0842	16.6105	16.603	16.2493	16.5574	16.349	16.1814	20.196	17.9552	15.999	16.2244	17.0871	16.6164	16.7688	17.299
Q9CQV8	0	1739000	619650	3461500	2410700	3521700	5834000	5323500	1109400	5787600	5238800	3197700	8819900	5445600	8007900	27348000	11876000	21746000	29894000	20901000	18510000	10336000	9447600	2062200	16352000	26213000	22665000	16187000	73858000	38982000	16.1116	20.7298	19.3741	21.723	21.3594	21.7339	22.094	22.3439	20.6263	22.2635	22.3208	22.0911	23.0723	22.6033	22.7902	25.0781	23.5015	24.3335	24.8334
Q9CQQ7	0	0	0	0	0	0	0	0	0	0	438050	0	0	0	0	0	0	4277500	0	6307600	0	1697600	2196100	6295500	0	0	0	0	0	0	16.1116	16.4236	15.7793	16.8202	16.2981	16.6105	16.603	16.2493	16.5574	16.349	18.7407	16.4042	16.3262	15.999	16.2244	17.0871	16.6164	21.9876	17.299
Q63961	0	0	0	542590	548990	0	0	713580	0	0	0	356750	0	0	0	0	0	0	0	0	0	2560900	0	0	0	0	0	0	0	0	16.1116	16.4236	15.7793	19.0495	19.2248	16.6105	16.603	19.4447	16.5574	16.349	16.1814	18.927	16.3262	15.999	16.2244	17.0871	16.6164	16.7688	17.299
Q8BWG8	0	0	0	0	532720	0	0	0	0	548130	0	0	0	0	0	782260	612990	0	0	1213100	0	0	0	0	569200	588420	745160	0	0	0	16.1116	16.4236	15.7793	16.8202	19.1814	16.6105	16.603	16.2493	16.5574	18.8632	16.1814	16.4042	16.3262	15.999	16.2244	19.9504	19.2255	16.7688	17.299
Q9DBG3	196650	160820	244630	4016600	352170	2911500	2709200	773620	2544500	5909200	3868600	2204400	1197200	3089500	608280	11024000	12331000	15611000	22152000	23620000	21688000	8600900	8943800	5623800	14951000	14475000	14552000	28897000	77762000	75515000	17.2647	17.2951	18.0332	21.9375	18.5843	21.4594	20.9873	19.5613	21.8239	22.2935	21.8834	21.5544	20.1912	21.7856	19.0716	23.7673	23.5558	23.8553	24.4009
D3YVF0	1034900	2229700	200570	1631000	2264100	2551700	2541200	1608500	890170	4383100	3006700	735330	2077900	286690	307070	2109000	3540100	2277100	4114200	4022600	7975900	2245000	2306800	900480	2607000	6185600	2888400	2538700	8630300	4945900	19.6605	21.0884	17.7467	20.6373	21.2689	21.2691	20.895	20.6173	20.3087	21.8625	21.5197	19.9705	20.9867	18.3558	18.0854	21.3813	21.7554	21.0781	21.9722
P35293	0	0	0	1440200	815060	1528600	0	0	0	0	4030700	0	0	884310	1769800	0	0	9998600	4245900	0	0	1107300	12250000	5768200	3938500	1773400	3279300	0	0	15966000	16.1116	16.4236	15.7793	20.4578	19.7949	20.5299	16.603	16.2493	16.5574	16.349	21.9426	16.4042	16.3262	19.9808	20.6124	17.0871	16.6164	23.2126	22.0176
P62259	3391100	3345100	5777300	20579000	23359000	21190000	47721000	36262000	24308000	31535000	34016000	20339000	23602000	20236000	18948000	55692000	78572000	47783000	118650000	136860000	112640000	59548000	50057000	41330000	82162000	88787000	92816000	124810000	188680000	170480000	21.3728	21.6736	22.595	24.2947	24.6359	24.323	25.126	25.112	25.0799	24.7095	25.0197	24.7602	24.4924	24.497	24.0327	26.1041	26.2275	25.4693	26.8221
P47740	0	0	0	0	0	1291700	1230700	0	0	0	1980900	838310	0	0	0	3410500	1301500	1037000	1644400	1910000	1374100	3586600	664650	1999400	1954900	2511500	1695500	6265800	4438800	1268600	16.1116	16.4236	15.7793	16.8202	16.2981	20.2869	19.8489	16.2493	16.5574	16.349	20.9177	20.1596	16.3262	15.999	16.2244	22.0747	20.3117	19.9433	20.6491
Q91VU6	0	0	0	0	420960	0	482340	863440	452780	524340	0	0	0	0	436130	0	0	0	0	0	0	255810	513820	0	0	0	0	0	0	0	16.1116	16.4236	15.7793	16.8202	18.8417	16.6105	18.4976	19.7197	19.3334	18.7991	16.1814	16.4042	16.3262	15.999	18.5916	17.0871	16.6164	16.7688	17.299
P61211	0	0	0	0	0	0	0	0	0	1108900	0	682360	0	0	0	0	0	1861100	3881700	5708100	0	2572700	3167500	2217900	10161000	0	1902100	0	5697500	4016100	16.1116	16.4236	15.7793	16.8202	16.2981	16.6105	16.603	16.2493	16.5574	19.8797	16.1814	19.8626	16.3262	15.999	16.2244	17.0871	16.6164	20.787	21.8883
Q9EPL8	0	0	0	0	0	0	272190	419270	113200	174950	215550	0	0	0	0	350890	0	0	0	0	0	0	0	0	0	0	0	0	0	0	16.1116	16.4236	15.7793	16.8202	16.2981	16.6105	17.6722	18.6775	17.3335	17.2156	17.7177	16.4042	16.3262	15.999	16.2244	18.7938	16.6164	16.7688	17.299
P99024	30687000	27888000	26558000	187250000	238080000	213110000	218510000	185090000	142240000	299630000	249040000	138270000	75589000	80800000	114980000	549480000	576540000	527200000	1108600000	1000200000	898400000	350130000	358070000	328950000	431880000	669590000	660400000	1065400000	1697900000	1541300000	24.5506	24.7331	24.7956	27.4804	27.9853	27.6531	27.321	27.4637	27.6287	27.9576	27.8918	27.5254	26.1717	26.4945	26.634	29.4066	29.1028	28.9331	30.0461
Q8VIJ6	939800	373940	244000	3348000	3810600	4832200	3995200	7469700	3267500	3719800	5886900	4184300	7648900	3183200	3764700	12403000	9778300	13058000	24769000	23789000	26481000	8492900	4188300	13397000	19682000	18068000	13232000	25934000	46719000	48214000	19.5215	18.5124	18.0295	21.6749	22.02	22.1903	21.5477	22.8326	22.1847	21.6258	22.4891	22.479	22.8668	21.8287	21.7013	23.9373	23.2212	23.5977	24.562
Q9CQI3	0	916630	0	0	0	3414500	3417400	0	1969100	1453500	1739600	2290900	1876700	3915200	0	0	7436300	2626800	8547100	0	0	4595900	0	0	0	0	884140	14282000	18249000	18581000	16.1116	19.806	15.7793	16.8202	16.2981	21.6893	21.3224	16.2493	21.4541	20.2701	20.7303	21.6099	20.8398	22.1273	16.2244	17.0871	22.8262	21.2842	23.027
O35737	4389100	2582900	1547900	5611200	29988000	16838000	16934000	6330200	4046300	12365000	22724000	10279000	1408600	5871300	9396300	27158000	15378000	17989000	71832000	59253000	35873000	14337000	21202000	20455000	22306000	31835000	40846000	45915000	71545000	89687000	21.745	21.3006	20.6949	22.4199	24.9963	23.9913	23.6313	22.5938	22.4931	23.3588	24.4377	23.7757	20.4258	22.7119	23.0209	25.068	23.8744	24.0599	26.0981
Q6P9Q6	0	0	0	0	0	0	0	0	0	0	134240	176830	0	0	0	0	0	0	0	0	0	0	0	0	161730	0	0	0	0	0	16.1116	16.4236	15.7793	16.8202	16.2981	16.6105	16.603	16.2493	16.5574	16.349	17.0345	17.9145	16.3262	15.999	16.2244	17.0871	16.6164	16.7688	17.299
O08553	5290900	3270000	2961300	3664800	7623300	10355000	34981000	23907000	16844000	23578000	23496000	21094000	1241300	1570500	3385900	55396000	43553000	50703000	8340300	17661000	18064000	36412000	23874000	29054000	27212000	56568000	50145000	70232000	153590000	155220000	22.0146	21.6409	21.6308	21.8053	23.0204	23.2899	24.678	24.5109	24.5507	24.2899	24.4859	24.8128	20.2434	20.8094	21.5483	26.0964	25.3763	25.5549	22.9917
O89053	791050	435810	0	2190500	2801300	2979000	3709200	2848800	2151700	4917000	4564900	3877700	1904400	0	0	43898000	33519000	53366000	59440000	79863000	73203000	9226700	6175700	10773000	47503000	49869000	58804000	41845000	70057000	92535000	19.2729	18.7333	15.7793	21.0628	21.576	21.4925	21.4406	21.4419	21.582	22.0283	22.1222	22.3692	20.8609	15.999	16.2244	25.7608	24.9985	25.6287	25.8249
P02088	216870000	198870000	111360000	349410000	353210000	395620000	1100400000	747100000	660050000	563540000	306190000	301570000	299450000	320610000	557900000	567050000	1352900000	1375700000	731480000	594190000	513560000	1072700000	1543900000	553860000	876630000	1113700000	905730000	469070000	934330000	840030000	27.3717	27.5673	26.8637	28.3803	28.5543	28.5456	29.6533	29.4767	29.843	28.8689	28.1899	28.6504	28.1577	28.4829	28.9126	29.452	30.3334	30.3168	29.4462
Q02257	13561000	9801300	7774800	8223700	8264600	4302200	8303800	13562000	2622500	19482000	123210000	17558000	775240	3964200	11683000	52681000	39920000	48087000	87927000	83411000	84497000	19427000	33387000	17672000	64772000	40635000	46848000	68892000	135710000	122540000	23.3724	23.2245	23.0234	22.9714	23.1369	22.0227	22.6032	23.6931	21.8675	24.0146	26.8765	24.5481	19.5643	22.1452	23.3351	26.0239	25.2506	25.4784	26.3898
P16330	0	0	0	0	0	0	0	0	0	0	0	304790	0	0	0	380340	403300	392270	0	0	0	0	0	0	0	0	0	0	0	0	16.1116	16.4236	15.7793	16.8202	16.2981	16.6105	16.603	16.2493	16.5574	16.349	16.1814	18.6999	16.3262	15.999	16.2244	18.9101	18.6215	18.5408	17.299
Q8K1E0	0	0	0	1527200	0	581050	0	0	0	0	364320	0	0	0	0	0	0	0	0	0	0	0	0	0	410280	0	628590	0	0	0	16.1116	16.4236	15.7793	20.5425	16.2981	19.1344	16.603	16.2493	16.5574	16.349	18.4748	16.4042	16.3262	15.999	16.2244	17.0871	16.6164	16.7688	17.299
Q91ZX7	0	0	0	0	72664	50811	127750	185720	92403	144250	80414	444070	0	33627	74282	0	84561	0	251910	393020	49586	169560	98297	96286	93449	572450	122630	231840	1380400	145650	16.1116	16.4236	15.7793	16.8202	16.3073	15.6189	16.5809	17.5028	17.0406	16.9372	16.2952	19.2429	16.3262	15.264	16.0379	17.0871	16.3677	16.7688	17.9425
P21981	180740	0	424920	1895300	1679500	3471000	4386900	2717800	1706400	5018500	3751100	638520	2185300	2285600	1099900	6216900	6843000	7501200	15919000	16724000	10434000	2155100	3163100	1896100	8476400	2996500	7675800	10357000	42654000	36146000	17.143	16.4236	18.8298	20.854	20.838	21.713	21.6827	21.374	21.2475	22.0578	21.8389	19.7668	21.0594	21.3508	19.9261	22.9409	22.7062	22.798	23.9242
O88487	1079700	0	0	544750	1144900	568460	1425800	449710	2198600	1300600	739590	453020	1507800	2425700	0	454500	2584300	1460600	1270400	1386900	5350900	2535000	1944000	1223800	3561900	2866500	1686800	3665200	2598200	3069000	19.7217	16.4236	15.7793	19.0552	20.2852	19.1028	20.0612	18.7786	21.6131	20.1097	19.4964	19.2717	20.524	21.4366	16.2244	19.1671	21.3013	20.4374	20.2769
Q9JKC8	0	0	0	0	907120	0	0	0	576160	0	0	710210	567280	0	0	1169900	1326300	657670	0	1297000	0	0	0	0	679470	1465900	1369000	1272300	0	0	16.1116	16.4236	15.7793	16.8202	19.9493	16.6105	16.603	16.2493	19.6811	16.349	16.1814	19.9203	19.1137	15.999	16.2244	20.5311	20.339	19.2863	17.299
Q9JMD0	0	0	0	0	0	0	0	927610	623020	434810	0	0	0	0	0	0	0	0	0	0	0	0	0	0	0	0	0	0	0	0	16.1116	16.4236	15.7793	16.8202	16.2981	16.6105	16.603	19.8232	19.7939	18.529	16.1814	16.4042	16.3262	15.999	16.2244	17.0871	16.6164	16.7688	17.299
Q99LC3	0	0	0	1647900	857260	877660	0	0	0	715150	245830	389450	0	381190	1298500	963480	7242900	1403700	166880	9352200	3476200	0	0	0	2792500	2462200	2071300	14984000	0	2639200	16.1116	16.4236	15.7793	20.6522	19.8678	19.7294	16.603	16.2493	16.5574	19.2469	17.9073	19.0535	16.3262	18.7668	20.1656	20.251	22.7881	20.3801	17.3485
Q9CXW4	6501200	9771800	3323500	1332000	1577300	0	12559000	8979900	6073600	29003000	19328000	22046000	7949700	20446000	14953000	8885900	22916000	27974000	85320000	54413000	33374000	42787000	30714000	26994000	33089000	32360000	22365000	53544000	100450000	111890000	22.3117	23.2202	21.7973	20.3452	20.7474	16.6105	23.2001	23.0983	23.0791	24.5887	24.2042	24.8765	22.9225	24.5119	23.6911	23.4562	24.4499	24.6969	26.3464
P62849	12786000	1906400	5060100	0	25025000	8464400	63319000	24011000	29485000	32599000	21308000	17283000	6033400	7143100	6620700	13995000	32671000	31824000	64146000	76901000	63125000	78855000	37508000	38408000	36086000	18606000	16230000	53222000	140810000	131720000	23.2875	20.8624	22.4037	16.8202	24.7352	22.9991	25.534	24.5172	25.3585	24.7573	24.3449	24.5253	22.5245	22.9947	22.5157	24.1115	24.9615	24.8829	25.9349
Q8VBV7	0	0	0	0	0	0	0	0	0	0	0	1834400	0	0	0	0	0	0	0	0	0	0	0	0	0	0	0	1118800	1995400	0	16.1116	16.4236	15.7793	16.8202	16.2981	16.6105	16.603	16.2493	16.5574	16.349	16.1814	21.2893	16.3262	15.999	16.2244	17.0871	16.6164	16.7688	17.299
Q3TZZ7	0	0	0	0	0	0	749960	265280	431330	688210	303580	562410	544250	277420	0	1506300	633560	1943900	1710300	1564100	1956300	1941500	971420	915400	2203800	3216800	2164000	4381200	2899700	2402600	16.1116	16.4236	15.7793	16.8202	16.2981	16.6105	19.1344	18.0172	19.2634	19.1915	18.2117	19.5837	19.0539	18.3083	16.2244	20.8957	19.2731	20.8498	20.7058
P42567	0	0	0	0	260240	254450	931740	539180	0	434490	329510	213610	0	158700	171200	530970	341960	300340	568220	414770	557520	402300	0	281600	1465100	206000	1305600	903360	1025800	2325900	16.1116	16.4236	15.7793	16.8202	18.1479	17.9431	19.4475	19.0404	16.5574	18.528	18.33	18.1871	16.3262	17.5026	17.2425	19.3914	18.3835	18.1555	19.1161
Q9CSU0	0	0	0	0	486340	0	0	773840	483490	0	0	259060	0	402840	0	0	0	0	0	0	0	0	0	639820	0	1568500	0	0	0	0	16.1116	16.4236	15.7793	16.8202	19.05	16.6105	16.603	19.5617	19.4281	16.349	16.1814	18.4654	16.3262	18.8465	16.2244	17.0871	16.6164	16.7688	17.299
P16858	9547200	18596000	5914200	122870000	58683000	58105000	89507000	51352000	46350000	88130000	93258000	57794000	52764000	56811000	61489000	245020000	228990000	206140000	317090000	654000000	516690000	212190000	100660000	205320000	154240000	342660000	393700000	436420000	681860000	691280000	22.8661	24.1485	22.6287	26.8726	25.9648	25.7782	26.0334	25.6139	26.011	26.1921	26.4747	26.2669	25.6531	25.9863	25.731	28.2415	27.7707	27.5783	28.2403
Q99LC5	899710	798980	0	626540	0	0	4281400	3003300	5755300	7639400	1458600	1515300	2083600	2171900	622330	11454000	15708000	8552400	7473100	21221000	9784300	18911000	7150500	12366000	14312000	12752000	20982000	16088000	21306000	23513000	19.4586	19.6078	15.7793	19.257	16.2981	16.6105	21.6476	21.5181	23.0014	22.664	20.4762	21.0136	20.9906	21.2771	19.1045	23.8225	23.905	22.9872	22.8333
Q3THW5;P0C0S6	0	0	3829000	8426300	13639000	12384000	15921000	19430000	13347000	0	18492000	13779000	0	10122000	8703400	8264300	7460400	10594000	0	0	28706000	14108000	13131000	0	24048000	11200000	11388000	22750000	31383000	29408000	16.1116	16.4236	22.0015	23.0065	23.8596	23.548	23.5423	24.2118	24.215	16.349	24.1404	24.1984	16.3262	23.4976	22.9103	23.3516	22.8308	23.296	17.299
P68368	1468500	1591000	0	1962100	2456600	3178100	2462700	2346100	1336900	2428400	7058700	1265600	2112500	2629800	2652900	8150800	1380000	3093100	3777600	3195400	4208000	4389300	1518000	4757300	2476900	4488900	2074900	6563100	29864000	21773000	20.1654	20.6015	15.7793	20.904	21.3866	21.5858	20.8497	21.1618	20.8954	21.0106	22.751	20.7538	21.0105	21.5531	21.1963	23.3317	20.3962	21.5199	21.849
Q99JY9	1943700	383610	0	2115600	1991500	2372300	2017800	3130900	837950	1605000	8388700	1763000	347690	2440700	331490	12869000	9838300	15863000	16412000	22127000	6967200	1505700	1695500	5345800	4190200	14178000	16941000	8594500	41618000	45121000	20.5698	18.5493	15.7793	21.0126	21.0838	21.1639	20.5623	21.5781	20.2215	20.4131	23	21.2321	18.4074	21.4455	18.1958	23.9905	23.23	23.8784	23.9682
Q9Z1T1	0	0	0	0	0	0	0	0	0	0	175930	0	0	0	0	394680	0	0	0	639560	795590	486220	0	173550	216220	0	301450	144740	170620	125300	16.1116	16.4236	15.7793	16.8202	16.2981	16.6105	16.603	16.2493	16.5574	16.349	17.4246	16.4042	16.3262	15.999	16.2244	18.9635	16.6164	16.7688	17.299
Q6PDL0	0	0	0	0	0	0	437000	773590	580880	560120	0	163760	423910	308820	619800	0	0	0	0	898660	1193600	0	694940	0	590670	0	0	1078100	741320	0	16.1116	16.4236	15.7793	16.8202	16.2981	16.6105	18.3552	19.5612	19.6929	18.8944	16.1814	17.8037	18.6934	18.463	19.0986	17.0871	16.6164	16.7688	17.299
Q9Z0E6	0	0	0	790960	0	0	1730700	897800	520270	0	0	235450	52034	676520	0	0	0	0	0	0	0	1468200	0	0	0	0	0	0	0	0	16.1116	16.4236	15.7793	19.5932	16.2981	16.6105	20.3408	19.776	19.5339	16.349	16.1814	18.3275	15.6672	19.5944	16.2244	17.0871	16.6164	16.7688	17.299
P02468	227140	0	0	214150	684850	386720	159190	115810	62461	1151500	649130	626520	0	245710	513170	805280	1880400	1704600	4822000	3172500	4353400	1082800	855740	1179900	1215700	1996300	2405700	5658500	7252900	6080300	17.4727	16.4236	15.7793	17.7083	19.5438	18.547	16.8983	16.8214	16.4756	19.9341	19.3081	19.7395	16.3262	18.1332	18.8263	19.9923	20.8426	20.6603	22.2012
Q8R1F1	0	0	0	376720	0	1020500	484910	1448400	392960	458820	581330	786570	327920	331390	276870	1848900	1194600	1378300	3091800	2179200	2885600	1213700	762240	716070	3312500	2887400	1507100	2970400	8492500	5195100	16.1116	16.4236	15.7793	18.5231	16.2981	19.9469	18.5053	20.466	19.129	18.6066	19.149	20.0677	18.323	18.5648	17.936	21.1914	20.1881	20.3537	21.56
Q91ZA3	0	134060	0	0	575360	544110	990160	554970	441090	433770	0	0	193060	536320	276930	0	0	0	0	0	0	395250	0	947650	0	0	0	0	0	0	16.1116	17.0325	15.7793	16.8202	19.2925	19.0396	19.5352	19.0821	19.2957	18.5256	16.1814	16.4042	17.5587	19.2594	17.9364	17.0871	16.6164	16.7688	17.299
Q8C052	0	0	0	0	0	0	0	0	143430	0	174240	195420	0	0	0	0	0	0	0	0	0	0	0	0	0	0	0	533170	0	262280	16.1116	16.4236	15.7793	16.8202	16.2981	16.6105	16.603	16.2493	17.675	16.349	17.4107	18.0587	16.3262	15.999	16.2244	17.0871	16.6164	16.7688	17.299
P08207	0	0	0	0	0	0	0	0	0	0	28149000	10866000	5656300	0	0	21822000	68179000	67807000	72776000	75551000	54488000	22655000	16389000	5204300	47706000	41597000	37746000	60551000	231380000	212860000	16.1116	16.4236	15.7793	16.8202	16.2981	16.6105	16.603	16.2493	16.5574	16.349	24.7466	23.8558	22.4314	15.999	16.2244	24.7524	26.0228	25.9742	26.117
O88447	0	0	0	0	0	261510	0	636170	203030	0	381120	0	0	0	0	44268	0	0	0	0	0	0	0	0	0	266000	0	0	549680	0	16.1116	16.4236	15.7793	16.8202	16.2981	17.9826	16.603	19.2791	18.1763	16.349	18.5399	16.4042	16.3262	15.999	16.2244	15.8071	16.6164	16.7688	17.299
Q921H8;Q8VCH0	0	0	0	182060	260720	740650	0	0	0	388710	325420	135920	391480	213140	535490	714420	676990	651880	787640	3401600	1895900	0	0	0	1280400	887100	2144500	1231600	0	3602900	16.1116	16.4236	15.7793	17.4741	18.1505	19.4845	16.603	16.2493	16.5574	18.3673	18.3119	17.5349	18.5786	17.9281	18.8877	19.8196	19.3688	19.2735	19.5872
Q9JM96	0	0	0	0	0	0	0	0	0	484300	303770	539840	407190	394780	0	2877300	2308600	1340400	0	2647100	0	0	0	0	813060	0	0	3834800	2632400	2292500	16.1116	16.4236	15.7793	16.8202	16.2981	16.6105	16.603	16.2493	16.5574	18.6845	18.2126	19.5246	18.6353	18.8173	16.2244	21.8294	21.1386	20.3135	17.299
Q9CY57	0	0	0	0	1458700	0	525350	2193400	2097600	0	0	1101300	1226600	0	612830	0	0	948640	2120800	2906800	0	0	3776800	676280	2329000	827990	0	0	0	4689500	16.1116	16.4236	15.7793	16.8202	20.6346	16.6105	18.6208	21.0647	21.5453	16.349	16.1814	20.5532	20.2262	15.999	19.0823	17.0871	16.6164	19.8148	21.0162
Q9CY27	0	0	0	0	0	0	0	0	0	0	1841900	0	0	0	0	0	0	0	0	0	1916800	2955300	546020	0	2618000	0	0	0	14089000	0	16.1116	16.4236	15.7793	16.8202	16.2981	16.6105	16.603	16.2493	16.5574	16.349	20.8128	16.4042	16.3262	15.999	16.2244	17.0871	16.6164	16.7688	17.299
P01942	148310000	101440000	20247000	194720000	231030000	110200000	449990000	322900000	377750000	277770000	131920000	192240000	95814000	158760000	393800000	523090000	1722300000	725160000	619600000	734630000	570260000	1131300000	899590000	707160000	888800000	780260000	566600000	486730000	913080000	582370000	26.8235	26.5961	24.4042	27.5368	27.9419	26.7016	28.3632	28.2665	29.0378	27.8483	26.9751	28.0008	26.5137	27.4689	28.4101	29.3356	30.6817	29.393	29.2068
P60867	4613000	3266600	4662500	5572100	23720000	7244200	33547000	73679000	9990300	28065000	5907400	5991600	14426000	1006000	6382800	4733400	10582000	11283000	38342000	57659000	18978000	35820000	97183000	84292000	14419000	10068000	25158000	8951200	68532000	37812000	21.8167	21.6394	22.2857	22.4098	24.658	22.7745	24.6176	26.1348	23.7971	24.5413	22.4941	22.997	23.7822	20.1668	22.463	22.5476	23.3351	23.3869	25.1924
P61358	4781800	5482500	4078700	12253000	0	19632000	0	19507000	10754000	38542000	11012000	8708900	13974000	5713700	15953000	14939000	45179000	39263000	22109000	67466000	59773000	30026000	11292000	20140000	13531000	38333000	18697000	60028000	100220000	37446000	21.8686	22.3864	22.0927	23.5466	16.2981	24.2128	16.603	24.2175	23.9033	24.9989	23.3926	23.5365	23.7362	22.6726	23.7845	24.2057	25.4291	25.186	24.3981
Q8K3H0	0	0	0	0	0	0	150970	253700	0	293690	0	0	0	0	0	0	0	0	0	0	0	234210	168500	0	0	0	0	0	0	0	16.1116	16.4236	15.7793	16.8202	16.2981	16.6105	16.8218	17.9528	16.5574	17.9629	16.1814	16.4042	16.3262	15.999	16.2244	17.0871	16.6164	16.7688	17.299
Q61595	0	0	0	0	0	0	0	0	0	97510	0	161330	0	0	0	0	0	0	108320	0	0	77943	0	0	0	0	0	0	184230	0	16.1116	16.4236	15.7793	16.8202	16.2981	16.6105	16.603	16.2493	16.5574	16.3723	16.1814	17.7821	16.3262	15.999	16.2244	17.0871	16.6164	16.7688	16.7249
Q9EQP2	2767100	2711800	2306800	9006600	7364300	12865000	28995000	25718000	21280000	15492000	24710000	20233000	3087000	1776200	2803300	94397000	102790000	102820000	32818000	50545000	34521000	85713000	71610000	69146000	49696000	126530000	104950000	139450000	217470000	211900000	21.0794	21.3708	21.2705	23.1026	22.9705	23.603	24.4072	24.6163	24.888	23.684	24.5586	24.7527	21.5578	20.987	21.2759	26.8654	26.6151	26.5748	24.968
P09803	0	0	0	885770	0	0	505490	706310	420710	2192400	614470	1360600	790360	312890	264930	14213000	12362000	15853000	35590000	35482000	19413000	5025400	4883300	5782600	18905000	21865000	20107000	19655000	37448000	22134000	16.1116	16.4236	15.7793	19.7566	16.2981	16.6105	18.5652	19.4299	19.2274	20.8631	19.229	20.8583	19.5922	18.4819	17.8724	24.1338	23.5594	23.8775	25.085
Q9CY50	1530500	0	1750700	2272100	2118600	1827100	2244300	0	0	1543500	1050700	903650	941420	1600200	1630000	5626300	3075200	7948500	5170300	6297500	5488800	5810900	2223000	4089200	11180000	7674900	7147400	7633400	13987000	0	20.225	16.4236	20.8725	21.1156	21.1731	20.7872	20.7157	16.2493	16.5574	20.3568	20.0029	20.2679	19.8445	20.8364	20.4936	22.7969	21.5522	22.8815	22.3018
Q3UMC0;Q9D3R6	0	0	0	1812400	0	2189100	0	0	0	0	2254300	0	0	1150400	0	0	0	0	0	0	0	0	0	1222400	0	0	1363000	2423500	0	1504100	16.1116	16.4236	15.7793	20.7895	16.2981	21.048	16.603	16.2493	16.5574	16.349	21.1042	16.4042	16.3262	20.3603	16.2244	17.0871	16.6164	16.7688	17.299
Q9D1H9	2199300	936620	0	33914000	0	30177000	18109000	10733000	8814200	16481000	5822200	7419100	5689200	7731400	18023000	61321000	51593000	50459000	114140000	129140000	135900000	33619000	20481000	31924000	41753000	52360000	80467000	183500000	215540000	238460000	20.7481	19.8371	15.7793	25.0154	16.2981	24.833	23.7281	23.3556	23.6164	23.7733	22.4731	23.3053	22.4398	23.1089	23.9605	26.243	25.6207	25.5479	26.7662
P05213	57363000	46079000	16014000	158780000	197060000	172090000	154030000	168610000	101040000	209220000	193330000	123260000	107870000	112610000	153270000	381980000	364990000	456620000	689710000	667480000	671770000	313220000	265420000	326110000	346420000	543930000	573240000	672110000	1369100000	1336500000	25.4531	25.4576	24.0658	27.2425	27.7124	27.3447	26.8165	27.3291	27.1353	27.4394	27.5265	27.3596	26.6847	26.9734	27.0487	28.8821	28.4433	28.7257	29.3614
P28665	0	0	0	0	0	0	0	0	0	0	0	154810	0	0	0	423400	80108	0	328290	258220	539960	141630	379370	0	193160	92238	794530	0	190820	0	16.1116	16.4236	15.7793	16.8202	16.2981	16.6105	16.603	16.2493	16.5574	16.349	16.1814	17.7226	16.3262	15.999	16.2244	19.0648	16.2897	16.7688	18.3246
Q8CGP2;Q8CGP1;Q6ZWY9;Q64525;Q64478;Q64475;P10854;P10853;Q9D2U9;Q64524;P70696	70870000	225250000	53999000	181390000	191410000	211830000	642390000	378340000	361490000	393760000	468560000	275050000	22932000	177590000	178910000	219390000	701550000	496810000	1086000000	1512600000	632570000	343900000	370070000	295060000	478080000	708870000	477270000	1070100000	2457800000	2460500000	25.7581	27.747	25.8194	27.4345	27.6705	27.6444	28.8768	28.4951	28.9744	28.3517	28.8037	28.5176	24.4509	27.6306	27.2719	28.0821	29.386	28.8474	30.0164
P17710	0	0	0	0	0	0	378860	0	154860	0	205410	0	0	0	0	0	0	0	0	0	0	532700	0	0	0	0	383190	0	0	0	16.1116	16.4236	15.7793	16.8202	16.2981	16.6105	18.1492	16.2493	17.7856	16.349	17.6481	16.4042	16.3262	15.999	16.2244	17.0871	16.6164	16.7688	17.299
P68040	2711300	1691800	1326000	0	3834800	13444000	17511000	7609800	5809100	7590700	18029000	1757700	5609600	0	13150000	4502200	8884500	9653600	12349000	24211000	21457000	18348000	16823000	13316000	18639000	23948000	26332000	18129000	41414000	27606000	21.05	20.6901	20.4716	16.8202	22.0291	23.6665	23.6797	22.8594	23.0149	22.6548	24.1038	21.2277	22.4195	15.999	23.5058	22.4753	23.0829	23.1619	23.5579
Q8CJG0	0	0	0	0	0	0	0	0	182140	120800	0	135280	0	0	0	0	0	0	0	0	0	0	0	0	0	355920	171030	0	0	0	16.1116	16.4236	15.7793	16.8202	16.2981	16.6105	16.603	16.2493	18.0197	16.6813	16.1814	17.528	16.3262	15.999	16.2244	17.0871	16.6164	16.7688	17.299
Q8BL66	0	0	0	0	0	0	155310	55529	58231	127330	153020	0	0	70382	0	0	0	0	0	0	0	0	0	0	0	0	0	0	0	0	16.1116	16.4236	15.7793	16.8202	16.2981	16.6105	16.8627	15.761	16.3745	16.7572	17.2234	16.4042	16.3262	16.3295	16.2244	17.0871	16.6164	16.7688	17.299
Q99MN1	0	0	0	189030	197590	446180	308700	0	910450	0	202540	0	0	0	0	0	0	0	2089100	0	1474200	0	0	0	0	0	0	0	0	0	16.1116	16.4236	15.7793	17.5283	17.7505	18.7533	17.8537	16.2493	20.3412	16.349	17.6278	16.4042	16.3262	15.999	16.2244	17.0871	16.6164	16.7688	20.9945
Q8K0E8	0	703140	0	0	0	393210	0	3073000	1677300	3931400	3433300	450720	0	2290400	4287600	11800000	5934800	10945000	21657000	38432000	23291000	14105000	7379100	6770800	8723600	19470000	21601000	22005000	33357000	35349000	16.1116	19.4235	15.7793	16.8202	16.2981	18.571	16.603	21.5512	21.2227	21.7056	21.7112	19.2643	16.3262	21.3538	21.8889	23.8654	22.5008	23.3431	24.3683
Q9ERK4	0	0	0	0	0	0	107940	0	53580	0	164020	76398	0	0	0	0	0	0	0	0	0	0	0	0	0	0	0	0	0	0	16.1116	16.4236	15.7793	16.8202	16.2981	16.6105	16.3378	16.2493	16.2544	16.349	17.3235	16.7037	16.3262	15.999	16.2244	17.0871	16.6164	16.7688	17.299
P84091	0	0	0	5088400	3909700	716090	2642800	1222400	1027600	3272800	3084400	207770	0	659940	1410500	13789000	8978800	11523000	24403000	20068000	21407000	5326400	2351900	3719800	16406000	22962000	16039000	31562000	31581000	25600000	16.1116	16.4236	15.7793	22.2788	22.057	19.4359	20.9515	20.2213	20.5158	21.4411	21.5566	18.1471	16.3262	19.5586	20.285	24.0902	23.0981	23.4173	24.5406
Q9WV60	0	0	0	0	0	0	0	0	0	1857100	587930	0	0	0	0	2485700	672360	0	2955100	0	2212100	0	0	0	0	0	0	1748200	4811100	3265000	16.1116	16.4236	15.7793	16.8202	16.2981	16.6105	16.603	16.2493	16.5574	20.6236	19.1653	16.4042	16.3262	15.999	16.2244	21.6184	19.3589	16.7688	21.4948
P15379	0	0	0	0	0	0	0	0	386720	0	460760	513810	320650	0	612820	2405700	2260700	2569100	3222000	4280000	4066600	0	0	0	2447600	1761600	2339900	3216500	5823500	0	16.1116	16.4236	15.7793	16.8202	16.2981	16.6105	16.603	16.2493	19.1059	16.349	18.8137	19.4533	18.2906	15.999	19.0823	21.5712	21.1083	21.2521	21.6195
Q9JLQ0	0	0	0	0	0	0	0	0	0	250260	0	0	0	0	0	557480	283260	297430	855770	0	1822200	0	0	0	0	0	519520	0	0	0	16.1116	16.4236	15.7793	16.8202	16.2981	16.6105	16.603	16.2493	16.5574	17.7321	16.1814	16.4042	16.3262	15.999	16.2244	19.4617	18.1118	18.1415	19.7069
P62264	14638000	22865000	14718000	72046000	75740000	53190000	155350000	134010000	102840000	64593000	62076000	77774000	29799000	4851300	52810000	44323000	101830000	108360000	293200000	189420000	255120000	67993000	150170000	71187000	144000000	142290000	154610000	211750000	492600000	461620000	23.4827	24.4466	23.9441	26.1024	26.3329	25.6507	26.8288	26.9978	27.1608	25.7439	25.8875	26.6952	24.8288	22.4366	25.5115	25.7747	26.6016	26.6505	28.1273
Q08091	0	0	0	0	1162500	0	2172600	598690	629880	1576700	1386500	910330	769470	1397500	0	1296500	6068900	3063700	6045700	7475700	8410200	1546300	3804800	2648900	6881000	6721500	5386400	14322000	32623000	54731000	16.1116	16.4236	15.7793	16.8202	20.3072	16.6105	20.6689	19.1914	19.8097	20.3875	20.403	20.2785	19.5535	20.641	16.2244	20.6793	22.533	21.5061	22.5275
Q9Z1X4	0	0	0	0	0	0	0	0	0	0	187520	0	0	0	0	0	248350	196220	0	0	0	429020	0	344160	0	276090	0	0	0	0	16.1116	16.4236	15.7793	16.8202	16.2981	16.6105	16.603	16.2493	16.5574	16.349	17.5167	16.4042	16.3262	15.999	16.2244	17.0871	17.922	17.5414	17.299
P60710	254780000	350250000	151520000	827910000	733010000	825800000	301480000	191870000	486850000	1084600000	1326300000	1010300000	619440000	506790000	732690000	27634000000	25530000000	24947000000	5845300000	9861200000	4625100000	3572500000	2484700000	1896200000	2189600000	10868000000	3522800000	6521600000	7884900000	8260900000	27.6042	28.3838	27.3079	29.6249	29.6076	29.6073	27.7854	27.5156	29.4039	29.8135	30.3048	30.3946	29.2064	29.1434	29.3058	35.0589	34.5715	34.4974	32.4446
Q8CGB6	0	176360	0	0	211700	0	0	1489200	469800	2028200	1377900	977660	577780	0	747550	8293200	9928300	9338000	23859000	24411000	25209000	3722100	3884900	365250	6568000	16146000	4419200	23142000	33288000	35368000	16.1116	17.4282	15.7793	16.8202	17.85	16.6105	16.603	20.5061	19.3867	20.7508	20.394	20.3814	19.1402	15.999	19.369	23.3566	23.2431	23.114	24.508
P68510	0	0	0	2463200	3184000	9719000	6815500	0	0	8345800	0	4461700	1485500	0	4126700	6325200	8342100	12965000	27103000	25016000	19471000	5797600	6903800	318570	22033000	24168000	31328000	23332000	58741000	43232000	16.1116	16.4236	15.7793	21.2321	21.7608	23.1985	22.3183	16.2493	16.5574	22.7916	16.1814	22.5716	20.5025	15.999	21.8338	22.9658	22.992	23.5874	24.6919
Q61510	0	0	0	0	0	0	0	0	0	0	0	291340	0	0	0	0	0	0	0	0	0	0	0	0	0	628120	294220	838130	0	0	16.1116	16.4236	15.7793	16.8202	16.2981	16.6105	16.603	16.2493	16.5574	16.349	16.1814	18.6348	16.3262	15.999	16.2244	17.0871	16.6164	16.7688	17.299
Q9EQ20	0	0	0	1003700	1708400	2246900	0	1375700	0	0	369220	609830	0	683440	0	488090	1217500	1017600	1114000	928630	873710	553400	1381600	2964600	896620	1196200	3124400	4083000	5416600	0	16.1116	16.4236	15.7793	19.9369	20.8626	21.0856	16.603	20.3917	16.5574	16.349	18.4941	19.7005	16.3262	19.6091	16.2244	19.2699	20.2155	19.916	20.0873
Q8BMF4	0	418740	220320	695410	428820	453700	2265700	2261500	2157500	0	336390	1559100	0	256200	283460	1228700	1267900	0	0	0	0	2181600	3858800	3831900	0	1888300	0	1446100	0	2777500	16.1116	18.6757	17.8822	19.4075	18.8684	18.7775	20.7294	21.1088	21.5859	16.349	18.3598	21.0547	16.3262	18.1935	17.97	20.6018	20.274	16.7688	17.299
Q8R081	0	476760	0	2494700	4211900	603900	10168000	380560	350290	1003900	520010	3806200	332510	1034100	1058900	3914600	4799500	3114700	11073000	20375000	5480500	8280900	1153300	3923600	3912500	4506500	6794300	14428000	24673000	16853000	16.1116	18.8629	15.7793	21.2504	22.1644	19.19	22.8954	18.5378	18.9632	19.7362	18.9882	22.3424	18.343	20.2066	19.8713	22.2736	22.1945	21.5299	23.4005
P10107	3422600	3457700	2725600	6988400	12262000	9929800	6317600	5869600	7250000	8072500	16757000	10343000	15219000	10203000	13227000	25745000	23779000	19839000	33397000	38274000	37329000	9310500	12708000	11260000	29118000	36372000	31495000	49125000	58037000	70465000	21.3861	21.7214	21.5111	22.7365	23.7061	23.2294	22.2088	22.4848	23.3345	22.7436	23.9983	23.7846	23.8594	23.5091	23.5142	24.9909	24.5032	24.2011	24.9932
Q91VS7	0	0	0	8742200	6669200	0	4545700	2693100	1699400	5115000	1374100	1122600	802850	1796900	1479700	3906500	18125000	10687000	52461000	18766000	21556000	8247200	5095800	8808300	42394000	25874000	19561000	22633000	155510000	147390000	16.1116	16.4236	15.7793	23.0596	22.8275	16.6105	21.734	21.3608	21.2416	22.0853	20.3901	20.5809	19.6148	21.0037	20.3541	22.2706	24.1115	23.3086	25.6447
Q99KQ4	0	0	0	0	0	526010	0	0	0	691860	0	195410	0	0	0	903640	872280	0	0	0	1453300	0	0	0	0	0	374110	1804600	0	1927100	16.1116	16.4236	15.7793	16.8202	16.2981	18.9908	16.603	16.2493	16.5574	19.1991	16.1814	18.0586	16.3262	15.999	16.2244	20.1585	19.7344	16.7688	17.299
O88456	0	0	0	0	0	1251700	7924300	3940200	0	2828400	1378500	0	0	0	0	4052400	0	2418700	7849800	1734900	7710100	1102000	0	0	8343000	11503000	5234000	4169600	18254000	6431300	16.1116	16.4236	15.7793	16.8202	16.2981	20.2415	22.5358	21.9098	16.5574	21.2306	20.3947	16.4042	16.3262	15.999	16.2244	22.3235	16.6164	21.1651	22.9042
Q923T9;P28652	0	0	0	0	0	0	0	0	0	0	340490	1107600	0	0	0	1195100	0	782210	990230	605130	0	0	1038000	0	0	3646300	4902900	7599400	0	6232600	16.1116	16.4236	15.7793	16.8202	16.2981	16.6105	16.603	16.2493	16.5574	16.349	18.3773	20.5615	16.3262	15.999	16.2244	20.5618	16.6164	19.5365	19.9174
Q91VH2	0	0	0	0	0	0	0	0	0	880030	0	0	0	0	0	676840	0	463470	0	0	1073700	0	0	0	0	0	0	369910	2425200	0	16.1116	16.4236	15.7793	16.8202	16.2981	16.6105	16.603	16.2493	16.5574	19.5462	16.1814	16.4042	16.3262	15.999	16.2244	19.7416	16.6164	18.7814	17.299
Q8VEM8	1805900	1822500	0	5084900	4734100	4578300	5791300	2088600	5627100	6953300	8458800	1402000	1520200	327200	2939600	21719000	16356000	20052000	25731000	43924000	37877000	19034000	12021000	19647000	26180000	19824000	30871000	31627000	63767000	76720000	20.4638	20.7975	15.7793	22.2778	22.333	22.1125	22.0834	20.9941	22.9689	22.5283	23.012	20.9015	20.5358	18.5464	21.3444	24.7456	23.9633	24.2165	24.617
Q6PDQ2;A2A8L1	0	0	0	0	0	0	0	0	0	206990	0	0	0	0	0	0	0	0	0	0	0	0	0	0	0	26070	159600	0	264200	0	16.1116	16.4236	15.7793	16.8202	16.2981	16.6105	16.603	16.2493	16.5574	17.4582	16.1814	16.4042	16.3262	15.999	16.2244	17.0871	16.6164	16.7688	17.299
Q9QYC0	0	0	0	173740	0	0	824750	1361500	836210	3090600	542230	1039000	846790	0	222710	8473600	7090500	9691200	18639000	27304000	19079000	2940500	4286300	5136500	7236800	8424300	12124000	17783000	49235000	36574000	16.1116	16.4236	15.7793	17.4066	16.2981	16.6105	19.2715	20.3768	20.2185	21.3585	19.0485	20.4692	19.6916	15.999	17.622	23.3877	22.7575	23.1675	24.1518
Q9QY23	0	0	0	0	0	0	0	0	0	0	2155700	0	0	0	0	154080	172800	0	691970	249540	216420	0	0	0	867950	0	678460	387310	2203900	2050900	16.1116	16.4236	15.7793	16.8202	16.2981	16.6105	16.603	16.2493	16.5574	16.349	21.0397	16.4042	16.3262	15.999	16.2244	17.6065	17.3987	16.7688	19.4003
Q9QUI0;Q62159	1505500	1586200	1818700	8041800	12103000	6906000	8453700	4334000	2548000	7427800	2803400	2938300	5762500	0	5435600	6518500	13169000	17910000	30058000	23492000	23427000	6847200	6085600	14865000	7697100	0	11558000	18172000	4196400	47946000	20.2013	20.5971	20.9275	22.9391	23.6872	22.7055	22.6291	22.0473	21.8259	22.6235	21.4187	21.969	22.4583	15.999	22.2312	23.0092	23.6506	24.0535	24.8412
F6XLV1	0	0	0	0	0	0	0	0	0	0	0	0	0	0	0	0	0	0	0	0	0	0	0	0	0	0	0	0	219660	46827	16.1116	16.4236	15.7793	16.8202	16.2981	16.6105	16.603	16.2493	16.5574	16.349	16.1814	16.4042	16.3262	15.999	16.2244	17.0871	16.6164	16.7688	17.299
Q9DBL1	0	0	0	1765700	856940	1107100	0	0	0	483020	266260	407330	0	0	0	2037300	0	2254000	0	2557600	0	0	0	0	1915700	1649700	1901000	3375700	3241400	2670700	16.1116	16.4236	15.7793	20.7518	19.8672	20.0644	16.603	16.2493	16.5574	18.6807	18.0225	19.1183	16.3262	15.999	16.2244	21.3314	16.6164	21.0633	17.299
P35564	0	261890	402150	2780800	2395900	220430	7496000	1526800	1098600	147720	842080	1080800	260420	886300	668850	1142000	1263600	1356400	8670300	2081600	1341400	3964300	954910	1421900	1651000	2407200	2408500	1330900	2084800	2971200	16.1116	17.9986	18.7504	21.4071	21.3505	17.736	22.4556	20.5421	20.6122	16.9715	19.6836	20.5261	17.9905	19.9841	19.2085	20.4963	20.2691	20.3306	23.0477
P20152	11728000	8093300	8142900	67119000	80731000	73544000	96935000	71473000	62389000	103930000	94370000	70170000	39341000	30551000	50025000	623400000	594280000	548990000	743560000	1002200000	884570000	308190000	238880000	226630000	429140000	677060000	635830000	960730000	1685300000	1662400000	23.1629	22.9483	23.0901	26.0002	26.425	26.1182	26.1484	26.0909	26.4398	26.43	26.4918	26.5468	25.2295	25.0913	25.4333	29.5887	29.1466	28.9915	29.4699
Q3UQN2	0	0	0	0	0	0	0	0	0	443170	0	0	0	0	0	0	424950	591760	0	0	741970	0	0	0	616350	564580	0	1178900	0	0	16.1116	16.4236	15.7793	16.8202	16.2981	16.6105	16.603	16.2493	16.5574	18.5565	16.1814	16.4042	16.3262	15.999	16.2244	17.0871	18.6969	19.1339	17.299
O55222	341700	401920	0	3166900	2665300	4579300	4695800	1337400	836070	5669100	1629400	4398100	706960	2306000	3994600	30386000	19728000	38836000	76844000	59989000	74979000	18282000	4114800	15567000	26365000	50889000	53561000	57234000	123220000	154350000	18.0618	18.6165	15.7793	21.5946	21.5042	22.1128	21.7808	20.351	20.2182	22.2337	20.6359	22.5509	19.4313	21.3636	21.7868	25.23	24.2337	25.1702	26.1954
Q99JI6;P62835	0	0	1143800	1949000	2482500	3837500	1894000	0	0	2597700	1564000	838450	6071000	4860100	1400300	4588800	15411000	11041000	0	35938000	6511900	20410000	0	21597000	15092000	20233000	7093700	9466300	19283000	33460000	16.1116	16.4236	20.2584	20.8943	21.4017	21.8578	20.4709	16.2493	16.5574	21.1078	20.5768	20.1598	22.5335	22.4392	20.2745	22.5028	23.8775	23.3557	17.299
Q60675	0	0	0	0	0	0	0	0	0	0	0	0	0	0	0	0	0	0	53118	0	29034	0	0	0	0	0	0	0	0	46915	16.1116	16.4236	15.7793	16.8202	16.2981	16.6105	16.603	16.2493	16.5574	16.349	16.1814	16.4042	16.3262	15.999	16.2244	17.0871	16.6164	16.7688	15.6969
Q7TMM9	6931100	1665500	2613900	22617000	26645000	22133000	20555000	17223000	11420000	23902000	23659000	16382000	16363000	15312000	16081000	101320000	98789000	91841000	169330000	157590000	145900000	53819000	58232000	23881000	85661000	132220000	93402000	191440000	277270000	264560000	22.4041	20.6675	21.4508	24.4309	24.8257	24.3858	23.9109	24.0378	23.99	24.3096	24.4959	24.4481	23.9639	24.0948	23.7961	26.9675	26.5578	26.4119	27.3353
Q8BPU7	0	0	0	147340	222720	0	0	0	0	0	134070	0	0	0	0	0	151670	0	0	0	0	0	0	0	0	0	0	0	0	0	16.1116	16.4236	15.7793	17.1688	17.9233	16.6105	16.603	16.2493	16.5574	16.349	17.0326	16.4042	16.3262	15.999	16.2244	17.0871	17.2106	16.7688	17.299
Q7TNG5	0	0	0	0	0	0	487850	0	356260	0	133260	0	0	0	0	0	0	309430	0	0	0	440830	0	0	0	0	0	0	0	0	16.1116	16.4236	15.7793	16.8202	16.2981	16.6105	18.514	16.2493	18.9875	16.349	17.0239	16.4042	16.3262	15.999	16.2244	17.0871	16.6164	18.1985	17.299
Q62186	1507600	1081400	0	3600900	0	0	0	3980900	3880700	2936100	0	3540600	2764600	0	0	6973100	7064600	4793000	9439900	7716400	9002300	5342300	6689000	4800400	7648400	8095500	10201000	12064000	18605000	0	20.2033	20.0445	15.7793	21.7799	16.2981	16.6105	16.603	21.9247	22.4329	21.2845	16.1814	22.238	21.3986	15.999	16.2244	23.1065	22.7522	22.1518	23.1703
Q8R2Q4	0	0	4865800	1305200	4541800	3014900	938490	452310	269610	2196100	0	1072900	1708500	1087200	775160	5898300	5352900	2113400	4895100	9822900	7362900	1950300	4961400	4091300	991130	2210300	1665400	0	5445100	3903700	16.1116	16.4236	22.3472	20.3158	22.2732	21.5098	19.4579	18.787	18.5855	20.8655	16.1814	20.5155	20.7043	20.2788	19.4213	22.865	22.3519	20.9704	22.2229
P29341	352530	247970	0	690900	2367000	2173000	4364800	2417300	1265000	342900	2044300	0	769010	744430	3244100	435180	1078600	727450	0	0	0	3842100	522350	1137300	0	570610	0	1717600	938090	1456800	18.1069	17.9198	15.7793	19.3981	21.333	21.0373	21.6754	21.205	20.8157	18.1864	20.9632	16.4042	19.5526	19.7324	21.4866	19.1044	20.0407	19.4318	17.299
P84099	0	0	0	6162100	10597000	3503800	6093300	6927900	0	0	8485900	0	3125800	6810100	8521500	3137000	3563400	5835700	0	7810100	0	0	0	0	20873000	6804400	4510900	12277000	0	12054000	16.1116	16.4236	15.7793	22.555	23.4955	21.7266	22.1567	22.724	16.5574	16.349	23.0166	16.4042	21.5758	22.9259	22.8799	21.9541	21.7648	22.4358	17.299
P11679	630610	473160	526820	4872500	11457000	12155000	29361000	13549000	10571000	27598000	17754000	20806000	13047000	5422100	9267700	695370000	691810000	772430000	1243200000	1149900000	1052600000	302090000	291480000	201380000	490730000	804880000	743620000	1100900000	1900200000	1822400000	18.9459	18.852	19.1399	22.2162	23.6081	23.5211	24.4253	23.6917	23.8786	24.5171	24.0816	24.793	23.6372	22.597	23.001	29.7463	29.3658	29.4841	30.2114
P55012	0	0	0	0	0	0	0	13215000	0	203640	0	70980	0	0	0	0	0	0	271340	0	0	0	0	0	0	0	0	0	0	362210	16.1116	16.4236	15.7793	16.8202	16.2981	16.6105	16.603	23.6557	16.5574	17.4347	16.1814	16.5976	16.3262	15.999	16.2244	17.0871	16.6164	16.7688	18.0497
P62900	4843700	14520000	3225800	22636000	35793000	0	77141000	47085000	42231000	22903000	21904000	13509000	30447000	17191000	21221000	24907000	75407000	14949000	117960000	24831000	76097000	77181000	51828000	93599000	42637000	48094000	39085000	85485000	125010000	123650000	21.8872	23.7915	21.7542	24.4321	25.2516	16.6105	25.8189	25.4888	25.8768	24.248	24.3847	24.1699	24.8598	24.2618	24.1962	24.9432	26.1682	23.7928	26.8137
Q8CIE6	839600	459880	865360	476580	928860	1777100	584840	663550	1056000	3660100	2676500	944680	127170	812940	816340	3553900	4006200	2955100	10854000	6577300	8924700	2597700	3257000	2714900	6233200	8379700	7329900	10141000	10198000	16401000	19.3588	18.8109	19.8559	18.8624	19.9835	20.7472	18.7756	19.3398	20.5552	21.6025	21.3519	20.3319	16.9564	19.8594	19.496	22.1341	21.9338	21.4541	23.3717
G3X982	0	0	0	0	141900	0	227100	0	0	171770	0	65733	412130	0	0	194580	127180	214460	147660	215760	258740	0	0	0	172730	174800	172770	193610	349210	174350	16.1116	16.4236	15.7793	16.8202	17.2729	16.6105	17.4109	16.2493	16.5574	17.1891	16.1814	16.4868	18.6527	15.999	16.2244	17.9431	16.9565	17.6696	17.1719
P24369	1862600	1993400	1356300	3986300	1765600	1570900	10549000	878880	4329800	8891100	14287000	4657100	3050700	4131900	3853900	9666100	22910000	33104000	48187000	45778000	42309000	12471000	8865600	9701100	31371000	32077000	42504000	63658000	96348000	76858000	20.5084	20.9268	20.5042	21.9266	20.9101	20.5692	22.9485	19.7453	22.5908	22.8829	23.7682	22.6335	21.5407	22.205	21.7351	23.5776	24.4495	24.9398	25.5221
F8VPU2	0	0	0	0	152040	245490	0	273590	192200	622610	367130	476040	132750	130620	0	1139600	2506600	2077000	5096200	5258800	5966400	1447100	1461900	389770	1318900	2415100	2977000	3726200	9783400	5552400	16.1116	16.4236	15.7793	16.8202	17.3725	17.8914	16.603	18.0617	18.0972	19.047	18.4859	19.3432	17.0184	17.2216	16.2244	20.4932	21.2573	20.9454	22.281
F6ZDS4	0	0	0	0	380940	0	0	0	0	102900	0	90028	0	50236	0	0	0	0	0	0	0	0	0	0	188930	0	0	0	0	0	16.1116	16.4236	15.7793	16.8202	18.6976	16.6105	16.603	16.2493	16.5574	16.4499	16.1814	16.9405	16.3262	15.8431	16.2244	17.0871	16.6164	16.7688	17.299
P49817	4778400	4580200	611080	98530000	46276000	102730000	10289000	5617800	6476600	13465000	16512000	26746000	4951500	25282000	60514000	76615000	111660000	243670000	232480000	383450000	128400000	66912000	54959000	100140000	121460000	194060000	156160000	120450000	390730000	387760000	21.8676	22.127	19.354	26.5541	25.6221	26.6004	22.9125	22.4216	23.1718	23.4817	23.977	25.1553	22.2394	24.8182	25.708	26.5643	26.7345	27.8196	27.7925
Q8CHH9	0	0	0	0	0	0	0	0	0	2473500	0	0	0	0	0	0	0	1124700	5059900	1539400	0	0	0	0	0	1776200	0	0	4253900	2635600	16.1116	16.4236	15.7793	16.8202	16.2981	16.6105	16.603	16.2493	16.5574	21.0371	16.1814	16.4042	16.3262	15.999	16.2244	17.0871	16.6164	20.0604	22.2707
P62880;P29387	2046000	496240	2123200	5955200	6790400	6755500	25702000	17579000	3975700	5304400	20397000	19021000	8483300	5838300	3687300	98682000	49584000	129500000	122340000	175480000	178650000	43063000	64652000	18762000	79197000	43728000	25397000	156440000	269780000	340160000	20.6438	18.9207	21.1508	22.5057	22.8534	22.6737	24.2333	24.0673	22.4677	22.1378	24.2819	24.6635	23.0162	22.7037	21.6713	26.9294	25.5634	26.9077	26.8663
Q922Q8	0	0	0	3486800	4223800	4023700	9475800	3622200	4465900	2086900	1654200	0	0	2170200	2874800	5742000	4327800	4317700	8282300	7218600	7558700	2951000	3118000	2201000	3591900	3447800	6151800	10453000	7504000	11135000	16.1116	16.4236	15.7793	21.7335	22.1685	21.9262	22.7937	21.7884	22.6355	20.7919	20.6577	16.4042	16.3262	21.276	21.3122	22.8263	22.0452	22.0011	22.9816
Q64133	0	0	0	0	0	464450	0	452080	401440	0	348080	0	0	0	0	2001900	2548300	877650	0	0	0	597820	867280	574650	972990	1143700	1682100	2146300	0	0	16.1116	16.4236	15.7793	16.8202	16.2981	18.8112	16.603	18.7862	19.1598	16.349	18.4091	16.4042	16.3262	15.999	16.2244	21.3061	21.2811	19.7026	17.299
Q9CQ69	0	0	0	3512100	4691300	3230100	8259900	7737600	3765900	6047200	0	1135400	0	1403800	3318100	0	7117500	13344000	7448200	10145000	9849400	10258000	0	9410500	10963000	0	0	13156000	23101000	17606000	16.1116	16.4236	15.7793	21.7439	22.3199	21.6092	22.5956	22.8835	22.3895	22.3268	16.1814	20.5972	16.3262	20.6475	21.5191	17.0871	22.7629	23.629	22.8285
Q9D6F9	0	0	0	0	0	0	0	0	0	773510	500660	417930	0	0	0	1091100	5106200	2212900	2588100	916140	3338700	981850	598440	798540	1217200	3417700	1498900	4583200	9330500	13165000	16.1116	16.4236	15.7793	16.8202	16.2981	16.6105	16.603	16.2493	16.5574	19.3601	18.9335	19.1554	16.3262	15.999	16.2244	20.4305	22.2838	21.0368	21.3035
P25444	2621700	2277700	2488400	16240000	9466000	8365200	20379000	23618000	12384000	17074000	10607000	5875700	5656100	23149000	8290600	24239000	32974000	31112000	25534000	61884000	57343000	27479000	7479200	7187800	27497000	43672000	35780000	58121000	105950000	108070000	21.0015	21.1191	21.3798	23.953	23.3327	22.982	23.8985	24.4934	24.1069	23.8243	23.3385	22.9688	22.4314	24.6911	22.8402	24.904	24.9748	24.8503	24.6059
Q925I1	0	0	0	0	0	0	0	0	0	0	741160	0	0	0	0	1153800	327710	0	0	0	0	527540	698470	509420	628130	340180	301360	813000	806860	656550	16.1116	16.4236	15.7793	16.8202	16.2981	16.6105	16.603	16.2493	16.5574	16.349	19.4994	16.4042	16.3262	15.999	16.2244	20.5111	18.3221	16.7688	17.299
Q91YT0	0	0	0	0	706130	1227400	586570	311430	266100	924790	259700	467990	0	0	541880	816880	662360	2793400	1502400	4211000	0	742970	851430	712480	1597800	3011900	1078700	1278800	9698500	22835000	16.1116	16.4236	15.7793	16.8202	19.588	20.2132	18.7798	18.2485	18.5666	19.6178	17.9865	19.3186	16.3262	15.999	18.9048	20.0129	19.3373	21.3729	20.5188
Q0VGY8	0	0	0	0	0	0	0	0	0	0	0	0	0	0	0	471540	0	0	0	0	233540	0	0	0	0	0	79202	226060	151570	131360	16.1116	16.4236	15.7793	16.8202	16.2981	16.6105	16.603	16.2493	16.5574	16.349	16.1814	16.4042	16.3262	15.999	16.2244	19.2202	16.6164	16.7688	17.299
Q64727	149380	551340	97630	6087200	6431800	5284700	3749700	4019000	4026600	4422900	7659600	3696400	4217400	1401800	4314100	92798000	100310000	85784000	161220000	167250000	157160000	28153000	26731000	28642000	89978000	108800000	88098000	174130000	344100000	300520000	16.8681	19.0726	16.708	22.5373	22.7752	22.3195	21.4562	21.9384	22.4861	21.8756	22.8688	22.3001	22.0079	20.6455	21.8978	26.8407	26.5799	26.3135	27.2645
P07724	4914400	7198400	3711700	23294000	18891000	23604000	64598000	35587000	34525000	7742500	6744800	6553100	30189000	23581000	18104000	75605000	71387000	68472000	1403700	5712300	3217000	41933000	40974000	39264000	6457200	5861600	3600200	13030000	33586000	18949000	21.9081	22.7792	21.9566	24.4735	24.3296	24.4786	25.5629	25.0848	25.5861	22.6834	22.6853	23.1262	24.8475	24.7177	23.967	26.5451	26.0892	25.9883	20.4208
P07356	27026000	27941000	16502000	70820000	76356000	86782000	94130000	67194000	54731000	126920000	117770000	67813000	53080000	32638000	66144000	493550000	524860000	515800000	737490000	869170000	772950000	196690000	212650000	159620000	397560000	469960000	494640000	746920000	1017600000	1068700000	24.3673	24.7359	24.1091	26.0777	26.3446	26.357	26.1061	26.0018	26.2508	26.7183	26.8114	26.4975	25.6617	25.1867	25.8363	29.2518	28.9674	28.9015	29.458
Q60864	0	0	0	0	0	0	0	513500	419280	0	227290	0	0	0	0	0	0	0	0	0	0	0	0	0	0	0	542510	0	0	929880	16.1116	16.4236	15.7793	16.8202	16.2981	16.6105	16.603	18.97	19.2225	16.349	17.7942	16.4042	16.3262	15.999	16.2244	17.0871	16.6164	16.7688	17.299
Q8VD75	0	0	0	0	0	0	0	200560	0	0	0	79090	745710	0	70545	215110	0	162260	0	357390	489480	518150	0	0	351840	0	0	0	0	0	16.1116	16.4236	15.7793	16.8202	16.2981	16.6105	16.603	17.6137	16.5574	16.349	16.1814	16.7537	19.5083	15.999	15.9635	18.0879	16.6164	17.2672	17.299
P46460	0	0	0	0	0	0	0	653010	0	0	177420	0	0	0	0	0	408470	0	0	0	874300	134240	0	515840	260820	891400	464040	0	0	588190	16.1116	16.4236	15.7793	16.8202	16.2981	16.6105	16.603	19.3167	16.5574	16.349	17.4368	16.4042	16.3262	15.999	16.2244	17.0871	18.6399	16.7688	17.299
O55071;P12790	0	0	0	0	1492700	738630	1293400	896360	848160	0	429150	321850	0	0	889670	4604100	1881500	0	3552500	3113500	5925000	2991800	6791900	0	670310	5883700	4552600	0	5140500	4482300	16.1116	16.4236	15.7793	16.8202	20.6679	19.4806	19.9206	19.7737	20.2389	16.349	18.7111	18.7785	16.3262	15.999	19.6201	22.5076	20.8435	16.7688	21.7604
P97333	0	0	0	164200	250790	205290	588030	618050	190520	139680	521380	0	0	133370	841190	300990	360040	0	0	430460	1303400	311490	850180	550100	316490	0	672270	372060	2550000	600860	16.1116	16.4236	15.7793	17.3251	18.0945	17.6334	18.7834	19.2374	18.0846	16.8908	18.992	16.4042	16.3262	17.2517	19.5393	18.5725	18.4578	16.7688	17.299
Q3UHC7	0	0	0	0	0	0	0	0	0	0	0	0	0	0	0	0	324880	0	0	347860	200340	0	0	0	0	0	0	0	0	111970	16.1116	16.4236	15.7793	16.8202	16.2981	16.6105	16.603	16.2493	16.5574	16.349	16.1814	16.4042	16.3262	15.999	16.2244	17.0871	18.3095	16.7688	17.299
Q9CZ13	0	0	837710	0	1748800	477230	0	0	409400	2179800	0	1741300	1271100	1557200	1253400	4451500	5149000	4090900	3683000	1999700	4216200	2860100	8557300	6450000	3370000	12327000	14464000	1926100	9606200	7414000	16.1116	16.4236	19.8091	16.8202	20.8963	18.8504	16.603	16.2493	19.1881	20.8548	16.1814	21.2142	20.2776	20.7971	20.1146	22.459	22.2959	21.9233	21.8124
P84078;P61205	17245000	11316000	18801000	100490000	130890000	96157000	121660000	38911000	48648000	49242000	47397000	45025000	52483000	36696000	37714000	51162000	134140000	169420000	275450000	235560000	240640000	138140000	129620000	79781000	129280000	202810000	208310000	229640000	405480000	369830000	23.7191	23.4319	24.2973	26.5825	27.1222	26.505	26.4762	25.2137	26.0808	25.3524	25.4983	25.9067	25.6453	25.3557	25.0258	25.9817	26.9992	27.2953	28.0372
Q8C0C7	0	0	0	0	0	0	0	0	0	373110	345590	340550	0	0	0	3089600	1868700	0	763640	1323000	1742700	829950	0	539850	1391900	1939400	2546700	1935900	9552100	3052200	16.1116	16.4236	15.7793	16.8202	16.2981	16.6105	16.603	16.2493	16.5574	18.3082	18.3987	18.86	16.3262	15.999	16.2244	21.9321	20.8336	16.7688	19.5425
Q8BFZ9	0	0	0	0	0	0	0	0	0	415150	719190	0	0	0	0	1108100	1063600	997290	0	0	0	0	0	0	1005700	1316300	0	1527100	1496800	4434700	16.1116	16.4236	15.7793	16.8202	16.2981	16.6105	16.603	16.2493	16.5574	18.4623	19.456	16.4042	16.3262	15.999	16.2244	20.4528	20.0205	19.8869	17.299
Q80TE4	0	0	0	0	0	0	0	0	0	0	0	0	0	0	0	0	0	0	228310	0	413590	0	0	0	0	0	0	156220	0	0	16.1116	16.4236	15.7793	16.8202	16.2981	16.6105	16.603	16.2493	16.5574	16.349	16.1814	16.4042	16.3262	15.999	16.2244	17.0871	16.6164	16.7688	17.8006
Q61147	89064	0	0	671100	700370	520310	942740	546340	478490	683180	627530	325040	800070	134170	294510	726630	2258900	1299200	4671600	3280000	4241900	660370	447360	633430	1547600	1148700	3509100	5973200	9878500	10531000	16.122	16.4236	15.7793	19.3562	19.5761	18.9751	19.4644	19.0594	19.4131	19.1809	19.2593	18.7927	19.6098	17.2603	18.0252	19.844	21.1072	20.2685	22.1555
Q8BUK6	0	0	0	0	353820	0	0	0	178150	140560	56581	0	0	171530	0	0	0	0	0	0	0	0	0	0	0	163890	0	0	0	0	16.1116	16.4236	15.7793	16.8202	18.591	16.6105	16.603	16.2493	17.9877	16.8998	15.788	16.4042	16.3262	17.6147	16.2244	17.0871	16.6164	16.7688	17.299
Q91YR1	0	0	0	768670	1455600	647950	0	579250	328170	911730	2157500	478400	882750	813760	0	21935000	22546000	22420000	17177000	44048000	21383000	1576100	589430	912480	19094000	14616000	16029000	28762000	25070000	41350000	16.1116	16.4236	15.7793	19.552	20.6316	19.2916	16.603	19.1438	18.8691	19.5972	21.0409	19.3503	19.7516	19.8609	16.2244	24.7599	24.4264	24.3776	24.034
Q61699	0	0	0	0	0	0	116780	0	80324	0	0	0	0	0	0	0	0	0	0	0	0	0	0	0	0	154190	0	0	202900	0	16.1116	16.4236	15.7793	16.8202	16.2981	16.6105	16.4513	16.2493	16.8385	16.349	16.1814	16.4042	16.3262	15.999	16.2244	17.0871	16.6164	16.7688	17.299
Q8BH64	1162800	2033100	1259000	8850000	4850000	3812200	41362000	25974000	17205000	12052000	11684000	9802000	2283300	2689900	3160500	88425000	84782000	88163000	35398000	47075000	35398000	100240000	59135000	63144000	42915000	90743000	110240000	156520000	226860000	265210000	19.8286	20.9552	20.3968	23.0772	22.3679	21.8483	24.9197	24.6306	24.5813	23.3218	23.478	23.7071	21.1227	21.5857	21.4489	26.7711	26.3373	26.353	25.0772
P97429	786510	1119200	0	1207500	1177000	1449200	2720200	2681500	2625000	2655300	3741100	3555800	2193600	2062800	1430800	21019000	31544000	24229000	48073000	39129000	44532000	12715000	1283700	6210700	42354000	42875000	36929000	46589000	95450000	98672000	19.2646	20.094	15.7793	20.2036	20.3251	20.4529	20.9932	21.3546	21.8689	21.1394	21.835	22.2442	21.0649	21.2028	20.3056	24.6983	24.9109	24.4895	25.5187
Q64514	0	0	0	77245	78117	0	167730	357850	0	0	75222	0	60847	0	0	0	0	0	0	0	0	0	0	0	0	0	0	0	0	0	16.1116	16.4236	15.7793	16.2372	16.4117	16.6105	16.9737	18.449	16.5574	16.349	16.1989	16.4042	15.8929	15.999	16.2244	17.0871	16.6164	16.7688	17.299
O70194	0	0	0	0	0	0	2029600	510950	673990	0	511770	330040	259760	214950	0	0	0	411200	0	0	0	0	0	1471600	0	596250	689800	5298800	1394700	1443600	16.1116	16.4236	15.7793	16.8202	16.2981	16.6105	20.5707	18.9628	19.9073	16.349	18.9651	18.8147	17.9868	17.9403	16.2244	17.0871	16.6164	18.6088	17.299
Q9CZJ2	0	243620	110360	309910	350380	362490	801470	635350	333820	2349300	1185200	1883300	289680	681840	1171100	25237000	20439000	20734000	30938000	35784000	28589000	5019100	6217000	6154200	23837000	32312000	24342000	36506000	78190000	66265000	16.1116	17.8943	16.8849	18.2415	18.5769	18.4537	19.2302	19.2772	18.8937	20.9628	20.1767	21.3273	18.1441	19.6057	20.0166	24.9622	24.2848	24.2648	24.8829
P51660	0	0	0	501960	225380	400740	1533300	172050	210360	427310	324780	228570	0	278700	585840	1560200	1917300	3953300	1069400	2865200	1974300	1575000	255940	306460	2535900	1491200	1903000	3546400	5092100	2303200	16.1116	16.4236	15.7793	18.9372	17.9404	18.5984	20.1661	17.3925	18.2275	18.5039	18.3091	18.2847	16.3262	18.315	19.0173	20.9464	20.8706	21.8739	20.0284
P03987	0	0	0	0	0	0	0	0	0	0	0	0	0	0	0	3727000	2137500	33402000	0	0	0	2873800	0	0	0	0	0	0	0	0	16.1116	16.4236	15.7793	16.8202	16.2981	16.6105	16.603	16.2493	16.5574	16.349	16.1814	16.4042	16.3262	15.999	16.2244	22.2027	21.0275	24.9527	17.299
Q8K370	0	0	0	0	0	0	0	0	0	0	0	0	0	0	0	254650	178410	0	0	0	0	0	0	0	0	123250	0	0	0	0	16.1116	16.4236	15.7793	16.8202	16.2981	16.6105	16.603	16.2493	16.5574	16.349	16.1814	16.4042	16.3262	15.999	16.2244	18.3313	17.4448	16.7688	17.299
P63260	0	0	0	0	0	0	0	0	0	0	0	0	0	0	0	750710	1107800	0	0	0	0	0	0	0	0	0	0	0	0	0	16.1116	16.4236	15.7793	16.8202	16.2981	16.6105	16.603	16.2493	16.5574	16.349	16.1814	16.4042	16.3262	15.999	16.2244	19.891	20.0793	16.7688	17.299
Q8BXK8	0	0	0	0	0	0	0	0	0	0	0	0	0	0	0	953820	355000	387130	891530	0	817460	0	0	0	372690	520180	0	0	0	0	16.1116	16.4236	15.7793	16.8202	16.2981	16.6105	16.603	16.2493	16.5574	16.349	16.1814	16.4042	16.3262	15.999	16.2244	20.2365	18.4375	18.5217	19.7659
P29699	0	0	0	0	0	0	0	0	0	0	0	0	0	0	2883200	2525200	3653900	2795700	0	0	0	0	0	0	0	0	0	0	0	0	16.1116	16.4236	15.7793	16.8202	16.2981	16.6105	16.603	16.2493	16.5574	16.349	16.1814	16.4042	16.3262	15.999	21.3164	21.6411	21.801	21.3741	17.299
Q9R0Y5	0	0	0	0	0	0	0	0	0	0	0	0	0	0	0	0	0	2150800	0	0	0	183600	0	457030	0	0	0	0	0	0	16.1116	16.4236	15.7793	16.8202	16.2981	16.6105	16.603	16.2493	16.5574	16.349	16.1814	16.4042	16.3262	15.999	16.2244	17.0871	16.6164	20.9957	17.299
Q571I9	0	0	0	0	0	0	0	263740	205010	0	0	0	0	0	0	0	0	0	0	0	0	0	0	0	0	0	0	0	0	0	16.1116	16.4236	15.7793	16.8202	16.2981	16.6105	16.603	18.0088	18.1903	16.349	16.1814	16.4042	16.3262	15.999	16.2244	17.0871	16.6164	16.7688	17.299
P70704	0	0	0	0	0	0	0	0	0	0	0	0	0	0	0	436520	692120	0	0	0	0	0	0	0	0	0	409110	0	0	0	16.1116	16.4236	15.7793	16.8202	16.2981	16.6105	16.603	16.2493	16.5574	16.349	16.1814	16.4042	16.3262	15.999	16.2244	19.1088	19.4007	16.7688	17.299
Q06138	0	0	0	0	0	0	0	0	0	0	0	0	0	0	0	773580	802090	0	0	0	0	0	0	0	0	0	0	0	0	0	16.1116	16.4236	15.7793	16.8202	16.2981	16.6105	16.603	16.2493	16.5574	16.349	16.1814	16.4042	16.3262	15.999	16.2244	19.9343	19.6134	16.7688	17.299
O35887	0	0	0	0	0	0	0	0	0	0	0	0	0	0	0	1439600	354920	1482000	0	0	0	0	0	0	0	0	0	0	0	0	16.1116	16.4236	15.7793	16.8202	16.2981	16.6105	16.603	16.2493	16.5574	16.349	16.1814	16.4042	16.3262	15.999	16.2244	20.8304	18.4371	20.4584	17.299
Q9CZ42	0	0	0	0	0	0	0	0	0	0	0	0	0	0	0	1817700	1628200	1475500	0	0	0	717310	1009000	1344000	0	0	0	0	0	0	16.1116	16.4236	15.7793	16.8202	16.2981	16.6105	16.603	16.2493	16.5574	16.349	16.1814	16.4042	16.3262	15.999	16.2244	21.1668	20.6348	20.4521	17.299
Q8BVC4	0	0	0	0	0	0	0	0	0	0	0	0	0	0	0	1074800	1443500	1072200	0	0	0	0	0	0	0	1853900	0	0	0	0	16.1116	16.4236	15.7793	16.8202	16.2981	16.6105	16.603	16.2493	16.5574	16.349	16.1814	16.4042	16.3262	15.999	16.2244	20.4088	20.4611	19.9914	17.299
Q6ZQ06	0	0	0	0	0	0	0	0	0	0	0	0	0	0	0	273240	245170	202930	561710	0	714910	0	0	0	285790	0	0	0	0	0	16.1116	16.4236	15.7793	16.8202	16.2981	16.6105	16.603	16.2493	16.5574	16.349	16.1814	16.4042	16.3262	15.999	16.2244	18.433	17.9034	17.5899	19.0995
P61924	0	0	0	0	0	0	0	1988100	637380	0	0	0	0	0	0	0	0	0	0	0	0	0	0	0	0	0	0	0	0	0	16.1116	16.4236	15.7793	16.8202	16.2981	16.6105	16.603	20.923	19.8268	16.349	16.1814	16.4042	16.3262	15.999	16.2244	17.0871	16.6164	16.7688	17.299
P28654	0	0	0	0	0	0	0	0	0	0	0	0	0	0	0	622360	541400	950600	0	0	0	401600	577520	0	0	0	0	0	0	0	16.1116	16.4236	15.7793	16.8202	16.2981	16.6105	16.603	16.2493	16.5574	16.349	16.1814	16.4042	16.3262	15.999	16.2244	19.6205	19.0463	19.8178	17.299
Q9D832	0	0	0	0	0	0	0	0	0	0	0	0	0	496280	0	0	750110	0	0	6572700	0	0	0	0	1163400	2760600	0	0	0	0	16.1116	16.4236	15.7793	16.8202	16.2981	16.6105	16.603	16.2493	16.5574	16.349	16.1814	16.4042	16.3262	19.1474	16.2244	17.0871	19.5167	16.7688	17.299
P36368;P36369;P07628	0	0	0	0	0	0	1211900	0	270090	0	0	0	0	0	0	0	0	0	0	0	0	0	1340600	0	0	0	0	0	0	0	16.1116	16.4236	15.7793	16.8202	16.2981	16.6105	19.8267	16.2493	18.5881	16.349	16.1814	16.4042	16.3262	15.999	16.2244	17.0871	16.6164	16.7688	17.299
Q9DC16	0	0	0	0	0	0	0	0	0	0	0	0	0	0	0	0	0	0	0	0	0	0	1772100	172720	0	0	0	0	0	0	16.1116	16.4236	15.7793	16.8202	16.2981	16.6105	16.603	16.2493	16.5574	16.349	16.1814	16.4042	16.3262	15.999	16.2244	17.0871	16.6164	16.7688	17.299
Q925F2	0	0	0	271310	259190	0	0	0	0	0	0	0	0	0	0	907870	0	1493100	0	0	0	460260	503070	558060	0	0	0	0	0	0	16.1116	16.4236	15.7793	18.0496	18.142	16.6105	16.603	16.2493	16.5574	16.349	16.1814	16.4042	16.3262	15.999	16.2244	20.1653	16.6164	20.4692	17.299
Q80VD1	0	0	0	0	0	0	0	0	0	0	0	0	0	0	0	0	544540	1003600	0	0	0	0	0	0	0	0	0	0	0	0	16.1116	16.4236	15.7793	16.8202	16.2981	16.6105	16.603	16.2493	16.5574	16.349	16.1814	16.4042	16.3262	15.999	16.2244	17.0871	19.0547	19.896	17.299
Q08879;CON__ENSEMBL:ENSBTAP00000016046	0	0	0	0	0	0	0	0	0	0	0	0	0	0	0	419420	0	601380	0	0	598240	0	0	0	645930	0	580870	0	0	0	16.1116	16.4236	15.7793	16.8202	16.2981	16.6105	16.603	16.2493	16.5574	16.349	16.1814	16.4042	16.3262	15.999	16.2244	19.0512	16.6164	19.1572	17.299
P26883	0	0	0	0	0	0	6577800	3385200	0	0	0	0	0	0	0	0	7516600	0	0	0	0	0	0	0	0	0	0	0	0	0	16.1116	16.4236	15.7793	16.8202	16.2981	16.6105	22.2671	21.6908	16.5574	16.349	16.1814	16.4042	16.3262	15.999	16.2244	17.0871	22.8416	16.7688	17.299
Q8BIE6	0	0	0	0	0	0	0	0	0	0	0	0	0	0	0	0	0	0	486940	0	719640	0	320580	201110	0	0	0	0	0	0	16.1116	16.4236	15.7793	16.8202	16.2981	16.6105	16.603	16.2493	16.5574	16.349	16.1814	16.4042	16.3262	15.999	16.2244	17.0871	16.6164	16.7688	18.8934
P50396	0	0	0	0	0	0	0	0	0	0	0	0	0	0	236110	1618100	0	1335400	0	0	0	0	1238000	0	0	0	0	0	0	0	16.1116	16.4236	15.7793	16.8202	16.2981	16.6105	16.603	16.2493	16.5574	16.349	16.1814	16.4042	16.3262	15.999	17.7063	20.999	16.6164	20.3081	17.299
P21278	0	0	0	1059800	0	0	0	0	0	0	0	0	0	1075600	0	2619500	2383300	1897100	0	0	0	0	461300	0	0	4015400	0	0	0	0	16.1116	16.4236	15.7793	20.0154	16.2981	16.6105	16.603	16.2493	16.5574	16.349	16.1814	16.4042	16.3262	20.2633	16.2244	21.694	21.1845	20.8146	17.299
P13707	0	0	0	0	0	0	0	0	0	0	0	0	0	0	0	534670	1203300	1173200	0	0	0	0	0	0	0	543480	0	0	0	0	16.1116	16.4236	15.7793	16.8202	16.2981	16.6105	16.603	16.2493	16.5574	16.349	16.1814	16.4042	16.3262	15.999	16.2244	19.4014	20.1986	20.1213	17.299
Q8R050	0	0	0	0	0	0	0	0	0	0	0	0	0	0	0	1012300	0	812340	0	0	0	0	0	0	663360	0	0	0	0	0	16.1116	16.4236	15.7793	16.8202	16.2981	16.6105	16.603	16.2493	16.5574	16.349	16.1814	16.4042	16.3262	15.999	16.2244	20.3223	16.6164	19.591	17.299
Q64471	0	0	0	0	0	0	0	0	0	0	0	0	0	0	0	0	0	0	0	0	0	728260	0	676050	0	1524800	0	0	0	0	16.1116	16.4236	15.7793	16.8202	16.2981	16.6105	16.603	16.2493	16.5574	16.349	16.1814	16.4042	16.3262	15.999	16.2244	17.0871	16.6164	16.7688	17.299
Q9ESZ8	0	0	0	0	0	0	0	0	0	0	0	0	0	0	0	113820	128140	0	0	0	0	0	0	0	0	0	0	0	0	0	16.1116	16.4236	15.7793	16.8202	16.2981	16.6105	16.603	16.2493	16.5574	16.349	16.1814	16.4042	16.3262	15.999	16.2244	17.1695	16.9674	16.7688	17.299
Q99L13	0	0	0	0	0	0	0	838920	735780	0	0	0	483900	0	0	1067500	0	0	0	0	0	2665300	1087900	1077800	0	0	0	0	0	0	16.1116	16.4236	15.7793	16.8202	16.2981	16.6105	16.603	19.6782	20.0339	16.349	16.1814	16.4042	18.8843	15.999	16.2244	20.3989	16.6164	16.7688	17.299
Q9EQ06	0	0	0	0	0	0	0	0	698140	0	0	0	0	0	0	381310	867870	782000	0	0	0	813170	0	0	0	0	0	0	0	0	16.1116	16.4236	15.7793	16.8202	16.2981	16.6105	16.603	16.2493	19.9581	16.349	16.1814	16.4042	16.3262	15.999	16.2244	18.9137	19.7271	19.5361	17.299
Q8BIJ6	0	0	0	0	0	0	774860	0	0	0	0	0	0	0	173750	0	332650	306990	0	0	0	619530	0	0	0	0	0	0	0	0	16.1116	16.4236	15.7793	16.8202	16.2981	16.6105	19.1815	16.2493	16.5574	16.349	16.1814	16.4042	16.3262	15.999	17.2639	17.0871	18.3436	18.1871	17.299
O55023	0	0	0	0	0	0	0	1192800	602570	0	0	0	0	0	0	0	0	0	0	0	0	0	0	0	0	0	0	0	0	0	16.1116	16.4236	15.7793	16.8202	16.2981	16.6105	16.603	20.1859	19.7457	16.349	16.1814	16.4042	16.3262	15.999	16.2244	17.0871	16.6164	16.7688	17.299
Q9CX00	0	0	0	0	0	0	0	0	0	0	0	0	0	0	0	0	2684100	797010	0	624600	0	0	0	0	0	0	0	0	0	0	16.1116	16.4236	15.7793	16.8202	16.2981	16.6105	16.603	16.2493	16.5574	16.349	16.1814	16.4042	16.3262	15.999	16.2244	17.0871	21.356	19.5635	17.299
P11835	0	0	0	0	0	0	0	0	253510	0	0	0	0	97281	127600	0	0	0	0	0	0	0	0	0	0	0	0	0	0	0	16.1116	16.4236	15.7793	16.8202	16.2981	16.6105	16.603	16.2493	18.4967	16.349	16.1814	16.4042	16.3262	16.7965	16.8185	17.0871	16.6164	16.7688	17.299
P33174	0	0	0	0	0	0	0	0	0	0	0	0	0	0	959940	1766400	4320300	0	2514900	3789300	3930600	0	5654100	0	4171600	0	3058100	0	0	0	16.1116	16.4236	15.7793	16.8202	16.2981	16.6105	16.603	16.2493	16.5574	16.349	16.1814	16.4042	16.3262	15.999	19.7298	21.1255	22.0427	16.7688	21.2621
Q5RL79	0	0	0	0	0	0	0	0	0	0	0	0	0	0	0	0	12503000	6500900	8639000	0	0	0	0	0	0	0	0	0	0	0	16.1116	16.4236	15.7793	16.8202	16.2981	16.6105	16.603	16.2493	16.5574	16.349	16.1814	16.4042	16.3262	15.999	16.2244	17.0871	23.5758	22.5915	23.0424
O88952	0	0	0	0	0	0	0	0	0	0	0	0	0	0	0	0	0	10673000	0	21368000	0	2031300	1890200	1978000	1671600	0	1862500	0	0	0	16.1116	16.4236	15.7793	16.8202	16.2981	16.6105	16.603	16.2493	16.5574	16.349	16.1814	16.4042	16.3262	15.999	16.2244	17.0871	16.6164	23.3067	17.299
Q3TJ91	0	0	0	0	0	0	0	0	0	0	0	0	0	0	0	689700	0	0	0	419840	0	0	0	0	184090	0	268980	0	0	0	16.1116	16.4236	15.7793	16.8202	16.2981	16.6105	16.603	16.2493	16.5574	16.349	16.1814	16.4042	16.3262	15.999	16.2244	19.7688	16.6164	16.7688	17.299
Q9D1I6	0	0	0	0	0	0	0	2193100	2007200	0	0	0	0	0	0	0	0	0	0	0	0	2192400	1330400	0	0	0	0	0	0	0	16.1116	16.4236	15.7793	16.8202	16.2981	16.6105	16.603	21.0645	21.4817	16.349	16.1814	16.4042	16.3262	15.999	16.2244	17.0871	16.6164	16.7688	17.299
P03930	0	0	0	0	0	0	4722700	4856600	0	0	0	0	0	0	6743000	0	16594000	0	0	0	0	19199000	0	0	0	0	0	0	0	0	16.1116	16.4236	15.7793	16.8202	16.2981	16.6105	21.7891	22.2115	16.5574	16.349	16.1814	16.4042	16.3262	15.999	22.5422	17.0871	23.9842	16.7688	17.299
Q8BLF1	0	0	0	0	0	0	0	0	0	0	0	0	0	0	0	1254500	0	640800	0	0	0	0	0	0	0	0	1515300	0	0	0	16.1116	16.4236	15.7793	16.8202	16.2981	16.6105	16.603	16.2493	16.5574	16.349	16.1814	16.4042	16.3262	15.999	16.2244	20.6318	16.6164	19.2488	17.299
Q9D0T1	0	0	0	0	0	0	0	2038300	872250	0	0	0	589830	0	0	0	0	0	0	0	0	0	0	0	2057100	0	0	0	0	0	16.1116	16.4236	15.7793	16.8202	16.2981	16.6105	16.603	20.9589	20.2794	16.349	16.1814	16.4042	19.1699	15.999	16.2244	17.0871	16.6164	16.7688	17.299
P42582;Q9EQM3;P50220	0	0	0	0	0	0	0	0	0	0	0	0	0	0	0	1968500	2610300	0	0	0	0	0	0	0	0	0	0	0	0	0	16.1116	16.4236	15.7793	16.8202	16.2981	16.6105	16.603	16.2493	16.5574	16.349	16.1814	16.4042	16.3262	15.999	16.2244	21.2818	21.3158	16.7688	17.299
O35309	0	0	0	0	0	0	0	0	0	0	0	0	0	0	0	1136000	1401400	0	0	0	0	0	0	0	657730	0	0	0	0	0	16.1116	16.4236	15.7793	16.8202	16.2981	16.6105	16.603	16.2493	16.5574	16.349	16.1814	16.4042	16.3262	15.999	16.2244	20.4887	20.4184	16.7688	17.299
E9Q7G0	0	0	0	0	0	0	0	0	0	0	0	0	0	0	0	0	430650	142960	0	0	0	0	0	0	136910	106820	0	0	0	0	16.1116	16.4236	15.7793	16.8202	16.2981	16.6105	16.603	16.2493	16.5574	16.349	16.1814	16.4042	16.3262	15.999	16.2244	17.0871	18.7162	17.0845	17.299
P17918	0	0	0	0	0	0	882370	0	500120	0	0	0	0	419480	0	0	0	0	0	0	0	0	0	0	0	0	0	0	0	0	16.1116	16.4236	15.7793	16.8202	16.2981	16.6105	19.3689	16.2493	19.4769	16.349	16.1814	16.4042	16.3262	18.9049	16.2244	17.0871	16.6164	16.7688	17.299
Q91VA6	0	0	0	0	1883300	1714700	0	0	0	0	0	0	0	0	0	0	915340	0	2769800	3082200	0	0	0	0	0	0	0	0	0	0	16.1116	16.4236	15.7793	16.8202	21.0032	20.6956	16.603	16.2493	16.5574	16.349	16.1814	16.4042	16.3262	15.999	16.2244	17.0871	19.8039	16.7688	21.4014
P20108	0	0	0	0	0	0	0	0	0	0	0	0	0	0	0	0	0	0	0	0	0	0	1546300	926390	0	0	0	0	0	0	16.1116	16.4236	15.7793	16.8202	16.2981	16.6105	16.603	16.2493	16.5574	16.349	16.1814	16.4042	16.3262	15.999	16.2244	17.0871	16.6164	16.7688	17.299
Q9R0Q7	0	0	0	0	0	0	0	0	0	0	0	0	0	0	0	0	0	2370600	0	0	0	0	0	0	2578000	0	3955300	0	0	0	16.1116	16.4236	15.7793	16.8202	16.2981	16.6105	16.603	16.2493	16.5574	16.349	16.1814	16.4042	16.3262	15.999	16.2244	17.0871	16.6164	21.1361	17.299
P46061	0	0	0	0	0	0	148010	102690	0	0	0	0	0	0	0	0	0	0	0	0	0	0	0	0	0	0	0	0	0	0	16.1116	16.4236	15.7793	16.8202	16.2981	16.6105	16.7932	16.6479	16.5574	16.349	16.1814	16.4042	16.3262	15.999	16.2244	17.0871	16.6164	16.7688	17.299
P61226	0	0	0	0	0	0	0	0	0	0	0	0	0	0	0	0	0	1522000	1995300	2520500	0	0	0	0	993290	968560	0	0	0	0	16.1116	16.4236	15.7793	16.8202	16.2981	16.6105	16.603	16.2493	16.5574	16.349	16.1814	16.4042	16.3262	15.999	16.2244	17.0871	16.6164	20.4968	20.9282
Q80XA6;O54916	0	0	0	0	0	0	0	170710	0	0	0	0	0	0	0	151540	242320	222130	0	0	0	200280	0	0	0	0	0	0	0	0	16.1116	16.4236	15.7793	16.8202	16.2981	16.6105	16.603	17.3812	16.5574	16.349	16.1814	16.4042	16.3262	15.999	16.2244	17.5825	17.8866	17.7203	17.299
Q6P8J2	0	0	0	0	0	0	2245000	0	1188100	0	0	0	0	0	0	0	0	0	0	0	0	0	1555500	1124500	0	0	0	0	0	0	16.1116	16.4236	15.7793	16.8202	16.2981	16.6105	20.7162	16.2493	20.7252	16.349	16.1814	16.4042	16.3262	15.999	16.2244	17.0871	16.6164	16.7688	17.299
P50405	0	0	0	0	0	0	0	0	0	0	0	0	0	0	0	254570	580670	212110	0	129940	0	0	0	0	0	0	0	0	0	0	16.1116	16.4236	15.7793	16.8202	16.2981	16.6105	16.603	16.2493	16.5574	16.349	16.1814	16.4042	16.3262	15.999	16.2244	18.3308	19.1474	17.6537	17.299
Q921I6	0	0	0	0	0	0	0	0	0	0	0	0	0	0	0	0	0	0	0	580880	153040	0	0	0	169690	0	0	0	0	0	16.1116	16.4236	15.7793	16.8202	16.2981	16.6105	16.603	16.2493	16.5574	16.349	16.1814	16.4042	16.3262	15.999	16.2244	17.0871	16.6164	16.7688	17.299
Q9EQN9	0	0	0	0	0	0	0	0	0	0	0	0	0	0	0	0	44803000	33550000	0	0	0	20801000	22592000	28195000	0	0	0	0	0	0	16.1116	16.4236	15.7793	16.8202	16.2981	16.6105	16.603	16.2493	16.5574	16.349	16.1814	16.4042	16.3262	15.999	16.2244	17.0871	25.4171	24.9591	17.299
Q8BVL3	0	0	0	0	0	0	20615000	14371000	6393800	0	0	0	0	0	0	0	0	0	0	0	0	0	0	0	0	0	0	0	0	0	16.1116	16.4236	15.7793	16.8202	16.2981	16.6105	23.9151	23.7767	23.1532	16.349	16.1814	16.4042	16.3262	15.999	16.2244	17.0871	16.6164	16.7688	17.299
Q6PHU5	0	0	0	0	0	0	0	228730	432550	0	0	0	0	0	0	0	0	0	0	0	0	527140	0	0	0	0	0	0	0	0	16.1116	16.4236	15.7793	16.8202	16.2981	16.6105	16.603	17.8033	19.2675	16.349	16.1814	16.4042	16.3262	15.999	16.2244	17.0871	16.6164	16.7688	17.299
P13609	0	0	0	0	0	0	0	3632100	2494600	0	0	0	0	0	0	0	0	0	0	0	0	1698300	0	0	0	0	0	0	0	0	16.1116	16.4236	15.7793	16.8202	16.2981	16.6105	16.603	21.7924	21.7953	16.349	16.1814	16.4042	16.3262	15.999	16.2244	17.0871	16.6164	16.7688	17.299
Q6P069	0	0	0	0	0	0	0	0	0	0	0	0	0	0	0	0	0	1493300	5435600	4099300	0	0	0	0	0	0	0	0	0	0	16.1116	16.4236	15.7793	16.8202	16.2981	16.6105	16.603	16.2493	16.5574	16.349	16.1814	16.4042	16.3262	15.999	16.2244	17.0871	16.6164	20.4694	22.374
Q99MR6	0	0	0	0	0	0	0	0	218910	0	0	0	0	0	0	328290	326480	0	0	0	0	0	0	0	0	0	225750	0	0	0	16.1116	16.4236	15.7793	16.8202	16.2981	16.6105	16.603	16.2493	18.285	16.349	16.1814	16.4042	16.3262	15.999	16.2244	18.6978	18.3166	16.7688	17.299
Q9DCF9	0	0	0	0	0	0	0	0	0	0	0	0	0	0	0	0	4451500	4291600	9984600	0	9673400	5092100	0	0	4558500	0	0	0	0	0	16.1116	16.4236	15.7793	16.8202	16.2981	16.6105	16.603	16.2493	16.5574	16.349	16.1814	16.4042	16.3262	15.999	16.2244	17.0871	22.0859	21.9924	23.2513
P58404	0	0	0	0	0	0	0	0	0	0	0	0	0	0	0	2954500	0	3048900	0	480980	205110	0	564990	0	2540300	1334300	1837500	0	0	0	16.1116	16.4236	15.7793	16.8202	16.2981	16.6105	16.603	16.2493	16.5574	16.349	16.1814	16.4042	16.3262	15.999	16.2244	21.8676	16.6164	21.4991	17.299
P46978	0	0	0	0	0	0	0	0	0	0	0	0	0	0	0	320660	0	792680	0	0	0	0	0	0	194660	0	310870	0	0	0	16.1116	16.4236	15.7793	16.8202	16.2981	16.6105	16.603	16.2493	16.5574	16.349	16.1814	16.4042	16.3262	15.999	16.2244	18.6638	16.6164	19.5557	17.299
Q6ZWQ0	0	0	0	0	75996	0	0	0	0	0	0	0	0	0	0	709580	718850	537880	0	0	0	0	0	0	0	0	0	0	0	0	16.1116	16.4236	15.7793	16.8202	16.372	16.6105	16.603	16.2493	16.5574	16.349	16.1814	16.4042	16.3262	15.999	16.2244	19.8097	19.4553	18.9962	17.299
Q8BXZ1	0	0	0	0	0	0	0	0	0	0	0	0	0	0	0	0	0	0	12447000	1089000	1522900	0	0	0	0	0	797010	0	0	0	16.1116	16.4236	15.7793	16.8202	16.2981	16.6105	16.603	16.2493	16.5574	16.349	16.1814	16.4042	16.3262	15.999	16.2244	17.0871	16.6164	16.7688	23.5693
Q1XH17	0	0	0	0	0	0	0	0	0	0	0	0	0	0	0	0	0	0	1580500	0	1329300	0	0	0	0	0	0	0	0	0	16.1116	16.4236	15.7793	16.8202	16.2981	16.6105	16.603	16.2493	16.5574	16.349	16.1814	16.4042	16.3262	15.999	16.2244	17.0871	16.6164	16.7688	20.5919
Q91ZJ5	0	0	0	0	0	0	341500	0	359740	0	0	0	0	0	0	0	0	0	0	0	0	0	1102300	0	0	0	0	0	0	0	16.1116	16.4236	15.7793	16.8202	16.2981	16.6105	17.9994	16.2493	19.0016	16.349	16.1814	16.4042	16.3262	15.999	16.2244	17.0871	16.6164	16.7688	17.299
Q8R105	0	0	0	0	0	0	0	0	0	0	0	0	0	0	0	1138300	0	1060500	0	0	0	0	0	0	0	0	0	0	0	0	16.1116	16.4236	15.7793	16.8202	16.2981	16.6105	16.603	16.2493	16.5574	16.349	16.1814	16.4042	16.3262	15.999	16.2244	20.4916	16.6164	19.9756	17.299
Q5DU37	0	0	0	0	0	0	0	0	0	0	0	0	0	50522	46939	0	0	0	0	0	0	0	0	0	0	0	0	0	0	0	16.1116	16.4236	15.7793	16.8202	16.2981	16.6105	16.603	16.2493	16.5574	16.349	16.1814	16.4042	16.3262	15.8512	15.3757	17.0871	16.6164	16.7688	17.299
Q61599	0	0	0	611340	462030	0	0	1493900	0	0	0	0	1123600	0	532590	790040	0	0	0	0	0	0	0	0	0	0	0	0	0	0	16.1116	16.4236	15.7793	19.2216	18.976	16.6105	16.603	20.5107	16.5574	16.349	16.1814	16.4042	20.0997	15.999	18.8799	19.9647	16.6164	16.7688	17.299
Q9Z277	0	0	0	2339600	2178200	2174600	0	0	0	0	0	0	1778900	0	0	0	0	0	453010	0	0	0	0	131430	0	0	0	0	0	0	16.1116	16.4236	15.7793	21.1578	21.2131	21.0384	16.603	16.2493	16.5574	16.349	16.1814	16.4042	20.7626	15.999	16.2244	17.0871	16.6164	16.7688	18.7892
Q99LP6	0	0	0	20836000	4322100	4214800	0	0	0	0	0	0	2372000	1974200	2664400	0	0	0	0	1955900	0	0	0	3412000	0	0	0	0	0	0	16.1116	16.4236	15.7793	24.3126	22.2017	21.9931	16.603	16.2493	16.5574	16.349	16.1814	16.4042	21.1777	21.1395	21.2026	17.0871	16.6164	16.7688	17.299
Q91X72	0	0	0	987740	843160	0	1092100	1172700	1289900	0	0	0	1522000	0	255650	746460	937430	1273400	0	0	0	0	250100	0	0	0	0	0	0	0	16.1116	16.4236	15.7793	19.9138	19.8438	16.6105	19.6766	20.1614	20.8438	16.349	16.1814	16.4042	20.5375	15.999	17.821	19.8828	19.8384	20.2395	17.299
Q9JKR6	0	0	0	0	162050	122540	0	0	0	0	0	0	0	0	123790	0	0	0	0	0	0	0	0	0	0	0	0	0	0	0	16.1116	16.4236	15.7793	16.8202	17.4645	16.889	16.603	16.2493	16.5574	16.349	16.1814	16.4042	16.3262	15.999	16.7747	17.0871	16.6164	16.7688	17.299
O89051	0	0	0	0	2228300	533930	0	0	0	0	0	0	0	0	0	0	0	0	0	3953400	0	533450	0	0	1707700	0	0	0	0	0	16.1116	16.4236	15.7793	16.8202	21.2459	19.0124	16.603	16.2493	16.5574	16.349	16.1814	16.4042	16.3262	15.999	16.2244	17.0871	16.6164	16.7688	17.299
P62315	0	0	0	0	6590000	3714200	25843000	10177000	2027100	0	0	0	0	0	0	0	4915500	0	0	0	16011000	14323000	12293000	4583900	4786600	0	0	0	0	0	16.1116	16.4236	15.7793	16.8202	22.8102	21.8107	24.2412	23.2788	21.496	16.349	16.1814	16.4042	16.3262	15.999	16.2244	17.0871	22.2289	16.7688	17.299
P39429	0	0	0	531920	480950	424060	0	0	0	0	0	0	0	0	557020	0	0	0	0	0	0	0	0	0	0	0	0	0	0	0	16.1116	16.4236	15.7793	19.0208	19.0339	18.68	16.603	16.2493	16.5574	16.349	16.1814	16.4042	16.3262	15.999	18.9446	17.0871	16.6164	16.7688	17.299
P45952	0	0	0	0	0	526750	0	0	0	0	0	0	0	0	396500	1728700	2139900	0	0	0	0	0	0	0	0	1076800	0	0	0	0	16.1116	16.4236	15.7793	16.8202	16.2981	18.9928	16.603	16.2493	16.5574	16.349	16.1814	16.4042	16.3262	15.999	18.4542	21.0944	21.0291	16.7688	17.299
Q80UP5	0	0	0	452440	570510	2743400	0	0	0	0	0	0	335090	0	1269000	0	0	0	0	0	0	0	0	0	0	0	0	0	0	0	16.1116	16.4236	15.7793	18.7874	19.2803	21.3736	16.603	16.2493	16.5574	16.349	16.1814	16.4042	18.3542	15.999	20.1325	17.0871	16.6164	16.7688	17.299
Q8K354	0	0	0	6405800	167110	5682900	3302700	270960	791910	0	0	0	0	0	0	0	0	0	0	0	0	1754900	0	0	0	0	0	0	0	0	16.1116	16.4236	15.7793	22.6109	17.5088	22.4243	21.2731	18.0477	20.1399	16.349	16.1814	16.4042	16.3262	15.999	16.2244	17.0871	16.6164	16.7688	17.299
P27601	0	0	0	0	319030	305240	0	0	0	0	0	0	0	237960	267850	1447400	2232100	758460	0	5567100	0	0	0	0	1629400	3609100	1766000	0	0	0	16.1116	16.4236	15.7793	16.8202	18.4417	18.2057	16.603	16.2493	16.5574	16.349	16.1814	16.4042	16.3262	18.087	17.8883	20.8382	21.09	19.492	17.299
P04247	0	0	0	2352000	0	0	0	2042800	0	0	0	0	0	1428200	0	0	3614100	3884500	0	0	0	2810700	2195500	0	0	0	0	0	0	0	16.1116	16.4236	15.7793	21.1655	16.2981	16.6105	16.603	20.9621	16.5574	16.349	16.1814	16.4042	16.3262	20.6724	16.2244	17.0871	21.7852	21.8486	17.299
Q9DBY8	0	0	0	1365500	1426600	1712500	0	0	0	0	0	0	720160	112550	916690	0	0	0	0	0	0	0	0	0	0	0	0	0	0	0	16.1116	16.4236	15.7793	20.381	20.6025	20.6937	16.603	16.2493	16.5574	16.349	16.1814	16.4042	19.458	17.0068	19.6633	17.0871	16.6164	16.7688	17.299
Q91XU0	0	0	0	2980000	3293100	7078200	0	0	0	0	0	0	573240	1035300	961920	0	0	0	0	0	0	0	0	0	0	0	0	0	0	0	16.1116	16.4236	15.7793	21.5069	21.8094	22.741	16.603	16.2493	16.5574	16.349	16.1814	16.4042	19.1288	20.2082	19.7328	17.0871	16.6164	16.7688	17.299
Q6Q899	0	0	0	0	338150	0	389160	300880	328520	0	0	0	0	0	0	0	0	0	0	0	0	328440	0	0	0	0	579800	0	0	0	16.1116	16.4236	15.7793	16.8202	18.5257	16.6105	18.1879	18.1988	18.8706	16.349	16.1814	16.4042	16.3262	15.999	16.2244	17.0871	16.6164	16.7688	17.299
Q9D8C4	0	0	0	0	876670	920440	0	0	0	0	0	0	0	1193800	0	0	0	0	0	0	0	0	0	0	0	0	0	0	0	0	16.1116	16.4236	15.7793	16.8202	19.9001	19.798	16.603	16.2493	16.5574	16.349	16.1814	16.4042	16.3262	20.4137	16.2244	17.0871	16.6164	16.7688	17.299
Q91VK4	0	0	0	0	1083300	2145700	0	0	0	0	0	0	0	906320	0	0	0	0	0	0	0	0	0	0	0	0	0	0	0	0	16.1116	16.4236	15.7793	16.8202	20.2054	21.0191	16.603	16.2493	16.5574	16.349	16.1814	16.4042	16.3262	20.0163	16.2244	17.0871	16.6164	16.7688	17.299
Q7M6Y3	0	0	0	0	216020	617500	0	0	0	0	0	0	0	0	0	1401700	1629500	0	0	0	0	0	0	0	0	2206200	0	0	0	0	16.1116	16.4236	15.7793	16.8202	17.8792	19.2222	16.603	16.2493	16.5574	16.349	16.1814	16.4042	16.3262	15.999	16.2244	20.7919	20.636	16.7688	17.299
Q9WV80	0	0	0	0	645420	0	0	0	85232	0	0	0	0	0	0	536550	480750	0	0	0	0	516980	0	0	0	0	0	0	0	0	16.1116	16.4236	15.7793	16.8202	19.4583	16.6105	16.603	16.2493	16.9241	16.349	16.1814	16.4042	16.3262	15.999	16.2244	19.4065	18.8749	16.7688	17.299
O09117	0	0	0	0	2784600	0	0	940900	1623300	0	0	0	4092700	0	0	3231900	3284400	3793700	6763000	6908200	0	1682300	2101900	2393500	0	2453800	7552800	0	0	0	16.1116	16.4236	15.7793	16.8202	21.5674	16.6105	16.603	19.8437	21.1755	16.349	16.1814	16.4042	21.9646	15.999	16.2244	21.9971	21.6472	21.8145	22.6892
Q9JIK5	0	0	0	0	0	0	302900	0	0	0	0	113950	0	0	0	0	0	0	0	1017100	404490	403300	0	0	491110	0	386130	688370	0	0	16.1116	16.4236	15.7793	16.8202	16.2981	16.6105	17.8264	16.2493	16.5574	16.349	16.1814	17.2805	16.3262	15.999	16.2244	17.0871	16.6164	16.7688	17.299
P37040	0	0	0	585300	224200	1331500	440500	479590	895070	515080	657500	0	0	1164000	0	1136700	2979000	618780	1538000	773200	1773200	2153300	832300	1636700	866330	814820	736530	2092700	1950200	4656400	16.1116	16.4236	15.7793	19.1588	17.9328	20.3307	18.3667	18.8714	20.3166	18.7734	19.3266	16.4042	16.3262	20.3773	16.2244	20.4896	21.5064	19.1984	20.5526
Q8BFR5	608250	275940	745360	2812300	1510000	293010	1800100	1326200	242020	2856800	1331600	1445500	1012900	387620	17486000	3975400	5696600	4861700	21630000	7745400	15326000	1533900	2980300	1718400	5466300	14601000	15021000	17926000	10451000	23253000	18.8938	18.074	19.6406	21.4233	20.6845	18.1467	20.3975	20.3389	18.4297	21.245	20.3447	20.9456	19.9501	18.7909	23.9169	22.2958	22.4417	22.1723	24.3665
Q9DC23	0	0	0	0	0	0	0	0	0	0	0	0	0	0	0	0	0	0	122200	297720	0	0	0	0	0	0	0	304330	177490	0	16.1116	16.4236	15.7793	16.8202	16.2981	16.6105	16.603	16.2493	16.5574	16.349	16.1814	16.4042	16.3262	15.999	16.2244	17.0871	16.6164	16.7688	16.8989
P67984	5337800	8414200	5765900	14571000	39794000	68692000	56401000	20225000	27698000	16525000	60221000	6329600	16437000	12089000	11708000	12753000	72667000	69265000	63895000	50952000	86824000	54846000	44363000	19237000	69491000	0	42789000	106210000	157820000	170680000	22.0273	23.0044	22.5921	23.7966	25.4044	26.0197	25.3671	24.2696	25.2683	23.7771	25.8438	23.0761	23.9704	23.7538	23.3382	23.9775	26.1148	26.0049	25.9292
C0HKE6;C0HKE1;C0HKE7;C0HKE2;C0HKE3;C0HKE4;C0HKE5;C0HKE9;C0HKE8;Q8CGP5;Q8CGP7;Q8CGP6;Q8BFU2;Q8R1M2;Q6GSS7;Q64523;P27661	105960000	424820000	45213000	356370000	329020000	259100000	674380000	612780000	382690000	566730000	307420000	267020000	75683000	259030000	271350000	283430000	821210000	698050000	1855500000	1870900000	1637600000	495180000	533570000	535860000	1165100000	1086100000	745400000	1773100000	3441200000	3277000000	26.3384	28.6623	25.5632	28.4088	28.452	27.935	28.9469	29.1908	29.0566	28.8771	28.1956	28.4748	26.1735	28.1752	27.8728	28.4516	29.6132	29.338	30.7892
Q7TQJ8	0	0	0	0	0	0	0	0	0	0	0	0	0	0	0	0	88099	110880	0	0	0	0	0	0	0	0	0	231040	0	0	16.1116	16.4236	15.7793	16.8202	16.2981	16.6105	16.603	16.2493	16.5574	16.349	16.1814	16.4042	16.3262	15.999	16.2244	17.0871	16.4268	16.7179	17.299
Q9CPQ3	0	0	0	0	0	0	0	0	0	706010	397420	0	0	1576600	859540	0	0	1247900	10013000	7657500	9400800	0	0	0	0	7308200	0	6760000	13295000	0	16.1116	16.4236	15.7793	16.8202	16.2981	16.6105	16.603	16.2493	16.5574	19.2283	18.6003	16.4042	16.3262	20.815	19.5704	17.0871	16.6164	20.2104	23.2554
Q91W59;Q8BWL5	0	0	0	1392500	1527300	1509000	0	0	1144900	0	0	1001800	0	0	927680	0	0	0	0	2208600	1875000	1407700	0	1638300	1695600	0	0	2918900	5210700	0	16.1116	16.4236	15.7793	20.4092	20.7009	20.5112	16.603	16.2493	20.6718	16.349	16.1814	20.4166	16.3262	15.999	19.6805	17.0871	16.6164	16.7688	17.299
P59999	0	0	0	0	0	8073600	7603100	3992100	2650100	5798000	0	4507700	4957500	3885400	8386900	10932000	34315000	46751000	51714000	65407000	75274000	16582000	11785000	13677000	31781000	15738000	7282000	26926000	106260000	65153000	16.1116	16.4236	15.7793	16.8202	16.2981	22.9309	22.4761	21.9287	21.8826	22.2661	16.1814	22.5864	22.2412	22.1163	22.8569	23.7552	25.0323	25.4378	25.6241
Q61233	612300	435330	360690	0	0	0	2093800	4240200	3146300	786470	1223400	1058900	0	0	0	4157200	7271200	2909300	0	906750	0	1443300	1859800	5807700	727990	3576200	6553500	3499400	8573200	7153100	18.9034	18.7317	18.5934	16.8202	16.2981	16.6105	20.6156	22.0157	22.1302	19.384	20.2225	20.4966	16.3262	15.999	16.2244	22.3603	22.7938	21.4315	17.299
P47757	2069500	400730	0	1572500	1977200	6636200	4353500	3570000	2313700	4510900	3906700	10871000	2732700	5082300	6287800	127840000	115920000	131690000	169780000	259620000	217730000	49587000	25246000	42605000	157200000	130700000	126680000	153830000	344340000	334010000	20.6603	18.6123	15.7793	20.5846	21.0734	22.648	21.6716	21.7675	21.6867	21.904	21.8975	23.8564	21.3819	22.5037	22.4413	27.3029	26.7886	26.9319	27.3391
Q02858	0	0	0	0	0	0	0	0	0	0	0	0	0	0	0	0	0	0	98503	133840	279630	0	0	0	0	0	101600	251070	0	0	16.1116	16.4236	15.7793	16.8202	16.2981	16.6105	16.603	16.2493	16.5574	16.349	16.1814	16.4042	16.3262	15.999	16.2244	17.0871	16.6164	16.7688	16.5879
Q9Z2I9	0	0	653890	2099800	1911500	2776500	0	0	2030600	393800	754770	240120	0	835880	1374300	650250	1163700	1401400	0	2099900	0	1724400	1761800	1174800	1807500	481130	1577200	2108700	3173400	3093600	16.1116	16.4236	19.4517	21.0018	21.0247	21.3909	16.603	16.2493	21.4984	18.3861	19.5257	18.3559	16.3262	19.8996	20.2475	19.6838	20.1503	20.3777	17.299
Q80YR4	0	0	0	0	0	0	0	0	0	0	0	0	0	0	0	0	0	56964	107330	0	150250	0	0	0	0	0	0	0	205740	252060	16.1116	16.4236	15.7793	16.8202	16.2981	16.6105	16.603	16.2493	16.5574	16.349	16.1814	16.4042	16.3262	15.999	16.2244	17.0871	16.6164	15.757	16.7117
Q9DBN5	0	0	0	0	0	0	0	0	0	0	0	0	0	0	0	0	0	0	0	0	0	0	0	0	51723	102270	0	173400	0	257000	16.1116	16.4236	15.7793	16.8202	16.2981	16.6105	16.603	16.2493	16.5574	16.349	16.1814	16.4042	16.3262	15.999	16.2244	17.0871	16.6164	16.7688	17.299
Q6DFV3	0	0	0	0	0	0	0	0	0	0	0	0	0	0	0	0	0	0	276140	249270	239240	0	0	0	117160	108990	245810	0	163910	336210	16.1116	16.4236	15.7793	16.8202	16.2981	16.6105	16.603	16.2493	16.5574	16.349	16.1814	16.4042	16.3262	15.999	16.2244	17.0871	16.6164	16.7688	18.075
Q08857	0	0	3587200	4023700	3354400	4561400	9986900	3677300	5845300	8176500	7362000	5417000	5330400	4313200	9587000	100340000	107130000	113070000	246840000	248040000	287790000	51192000	34723000	58282000	129380000	142660000	140960000	375580000	475650000	488370000	16.1116	16.4236	21.9074	21.9401	21.836	22.1071	22.8695	21.8102	23.0238	22.7621	22.8117	22.8515	22.3458	22.2669	23.0498	26.9535	26.6748	26.7119	27.879
Q9JKF1	1275700	1124000	830630	6880800	6379100	8494300	4302900	6957400	4535900	14428000	9935700	9220400	4522900	5326600	7556600	93568000	92310000	80297000	236370000	224250000	233600000	31159000	29168000	30046000	123590000	136920000	123670000	208040000	426920000	387980000	19.9623	20.1002	19.7968	22.7141	22.7633	23.0041	21.6548	22.7301	22.6579	23.5814	23.2442	23.6189	22.1088	22.5714	22.7065	26.8527	26.46	26.2181	27.8165
Q68FF6	0	0	0	0	0	334480	308600	0	398770	510950	0	266160	0	0	0	614560	640330	489590	2196600	1395200	1011400	0	457320	0	1285200	1853900	1792000	1158200	2383600	2183700	16.1116	16.4236	15.7793	16.8202	16.2981	18.3376	17.8533	16.2493	19.1502	18.7618	16.1814	18.5044	16.3262	15.999	16.2244	19.6023	19.2885	18.8605	21.0668
P14602	0	0	0	3438500	2489900	0	3156300	1879800	403640	1454600	0	1704200	586650	562840	1724600	2189200	3915000	5497300	6135200	8735000	2263900	1939700	3025000	4484200	11577000	13896000	4826300	17580000	19135000	6106300	16.1116	16.4236	15.7793	21.7133	21.406	16.6105	21.2077	20.8421	19.1677	20.2712	16.1814	21.1831	19.1621	19.329	20.575	21.4351	21.9006	22.3496	22.5487
Q8BGT7	0	0	0	1181200	0	0	0	0	0	0	0	577100	0	0	0	0	2436300	2345800	0	0	0	0	0	0	5105100	722010	2505600	0	10035000	523790	16.1116	16.4236	15.7793	20.1718	16.2981	16.6105	16.603	16.2493	16.5574	16.349	16.1814	19.6209	16.3262	15.999	16.2244	17.0871	21.2163	21.1209	17.299
P62806	122840000	861610000	141750000	347660000	419070000	196460000	665440000	411510000	349050000	663890000	281930000	357710000	250630000	260270000	322260000	173520000	841670000	863030000	1279800000	1238400000	1320800000	342080000	403970000	502110000	688470000	538390000	469440000	1196600000	2416800000	2650600000	26.5517	29.6825	27.2118	28.3731	28.801	27.5357	28.9276	28.6164	28.9238	29.1054	28.0708	28.8967	27.901	28.1821	28.1208	27.7437	29.6487	29.6441	30.2533
Q8VDM6	0	0	0	0	0	0	0	0	0	0	0	238070	0	0	0	0	0	0	0	0	0	0	0	0	0	0	0	1112300	1013000	0	16.1116	16.4236	15.7793	16.8202	16.2981	16.6105	16.603	16.2493	16.5574	16.349	16.1814	18.3435	16.3262	15.999	16.2244	17.0871	16.6164	16.7688	17.299
Q9CZA6;Q9ERR1	0	0	0	0	0	0	0	0	0	0	0	0	0	0	0	281230	224410	211750	0	0	0	0	0	0	0	104110	288210	356120	0	0	16.1116	16.4236	15.7793	16.8202	16.2981	16.6105	16.603	16.2493	16.5574	16.349	16.1814	16.4042	16.3262	15.999	16.2244	18.4745	17.7758	17.6513	17.299
Q9QYJ0	0	0	512660	2199800	2009000	810980	2222900	0	536220	262160	1031100	673720	642130	600640	1144000	856760	518310	2433900	11855000	4666700	4708200	3394600	3444400	1745600	2454400	1961800	9504600	7148900	3295200	10398000	16.1116	16.4236	19.1006	21.0689	21.0964	19.6154	20.7019	16.2493	19.5774	17.7991	19.9758	19.8442	19.2925	19.4228	19.9829	20.0817	18.9835	21.1741	23.499
Q80VP0	0	0	0	0	0	0	0	0	0	0	0	0	0	0	0	107050	269690	0	216030	0	200150	712080	0	0	0	0	84560	252570	356340	0	16.1116	16.4236	15.7793	16.8202	16.2981	16.6105	16.603	16.2493	16.5574	16.349	16.1814	16.4042	16.3262	15.999	16.2244	17.0811	18.0409	16.7688	17.7209
P62137	0	0	0	0	0	0	0	0	1012400	928240	1544700	693810	0	955800	379760	11776000	11438000	7013400	36048000	26147000	32692000	1622500	6937400	3986700	19188000	19716000	26875000	26858000	50580000	56844000	16.1116	16.4236	15.7793	16.8202	16.2981	16.6105	16.603	16.2493	20.4943	19.6231	20.5589	19.8866	16.3262	20.093	18.3919	23.8625	23.4473	22.701	25.1034
Q07076	0	0	0	0	0	5389800	0	867870	512550	0	2677100	0	964850	0	0	1520900	1204600	2003300	9700900	2610400	453950	1515200	455990	0	694150	3971000	341940	3108700	1056100	6137800	16.1116	16.4236	15.7793	16.8202	16.2981	22.3479	16.603	19.7271	19.5123	16.349	21.3522	16.4042	19.8799	15.999	16.2244	20.9096	20.2001	20.8932	23.2097
Q3UPF5	0	0	0	0	0	0	0	119720	0	0	0	135330	0	90971	0	308340	529190	613470	0	541750	462000	0	0	0	368160	0	790250	605690	735940	0	16.1116	16.4236	15.7793	16.8202	16.2981	16.6105	16.603	16.8693	16.5574	16.349	16.1814	17.5286	16.3262	16.6997	16.2244	18.6073	19.0134	19.1859	17.299
Q91WD5	0	0	0	0	0	0	0	0	0	0	0	0	0	0	0	63642	1163900	1862200	1514300	0	0	1264700	0	0	0	0	0	393210	0	0	16.1116	16.4236	15.7793	16.8202	16.2981	16.6105	16.603	16.2493	16.5574	16.349	16.1814	16.4042	16.3262	15.999	16.2244	16.3308	20.1505	20.7879	20.5302
Q06890	0	963370	0	0	0	659800	0	0	0	931520	725790	0	0	0	0	0	1730900	0	1424100	0	0	369560	0	1323100	1670600	1543200	0	2572000	2112900	2386300	16.1116	19.8777	15.7793	16.8202	16.2981	19.3177	16.603	16.2493	16.5574	19.6282	19.4692	16.4042	16.3262	15.999	16.2244	17.0871	20.7231	16.7688	20.4416
Q6P9Q4	0	372430	0	0	0	316550	0	361530	135850	0	579590	440900	133210	596910	0	775600	744550	992390	988550	1043700	1789500	1311400	865660	798530	2839100	1674200	1488700	759970	2571100	5948100	16.1116	18.5066	15.7793	16.8202	16.2981	18.2581	16.603	18.4638	17.5966	16.349	19.1447	19.2326	17.0233	19.4138	16.2244	19.9381	19.506	19.8798	19.915
P62830	0	0	0	7179100	0	0	35976000	45430000	18049000	0	3235900	3862100	0	0	0	0	19018000	9272700	14154000	13751000	27936000	120980000	124860000	46297000	8622900	10553000	22313000	15560000	98117000	78677000	16.1116	16.4236	15.7793	22.7754	16.2981	16.6105	24.7184	25.4371	24.6504	16.349	21.6257	22.3634	16.3262	15.999	16.2244	17.0871	24.1809	23.1038	23.7547
P13597	0	0	0	2654500	1426600	1794800	4161700	4513800	2652600	0	2087800	1307200	1139900	1865300	2927300	7166600	5161900	2171500	11183000	12035000	17506000	3397700	723630	1327900	8324900	2215900	7940600	10807000	25119000	22001000	16.1116	16.4236	15.7793	21.34	20.6025	20.7615	21.6066	22.1059	21.8839	16.349	20.9936	20.8005	20.1205	21.0576	21.3383	23.146	22.2995	21.0095	23.4148
Q60902	0	0	0	0	205320	0	0	0	0	0	0	0	0	0	0	95040	198820	179060	0	341650	230310	0	0	0	0	1193200	0	189910	559210	0	16.1116	16.4236	15.7793	16.8202	17.8059	16.6105	16.603	16.2493	16.5574	16.349	16.1814	16.4042	16.3262	15.999	16.2244	16.9094	17.6011	17.4094	17.299
P98203	0	0	0	0	0	0	0	0	0	0	0	0	0	0	0	476550	284340	215040	192850	353010	152490	0	0	0	94856	199130	108470	257690	265490	263980	16.1116	16.4236	15.7793	16.8202	16.2981	16.6105	16.603	16.2493	16.5574	16.349	16.1814	16.4042	16.3262	15.999	16.2244	19.2354	18.1173	17.6735	17.5571
Q9R1Z8	0	0	0	0	0	261820	0	0	403010	1830000	838300	692470	352210	0	1462200	22054000	23025000	30092000	22831000	32208000	29228000	1905200	3538200	3486400	18634000	30778000	25739000	40202000	63699000	41347000	16.1116	16.4236	15.7793	16.8202	16.2981	17.9843	16.603	16.2493	19.1654	20.6024	19.6771	19.8839	18.4261	15.999	20.3369	24.7677	24.4567	24.8022	24.4445
P51807	0	0	0	0	0	0	0	0	0	1280200	0	0	0	0	0	0	1082900	5426200	0	0	1826800	0	6100000	4221100	6753600	0	2513000	930490	2134500	1649300	16.1116	16.4236	15.7793	16.8202	16.2981	16.6105	16.603	16.2493	16.5574	20.0869	16.1814	16.4042	16.3262	15.999	16.2244	17.0871	20.0465	22.3308	17.299
Q02357	0	0	0	0	0	0	0	0	0	0	0	0	0	0	0	0	0	1741100	307300	0	183090	0	0	0	201840	219080	197730	288900	390480	0	16.1116	16.4236	15.7793	16.8202	16.2981	16.6105	16.603	16.2493	16.5574	16.349	16.1814	16.4042	16.3262	15.999	16.2244	17.0871	16.6164	20.6909	18.2293
Q60930	1468000	1130600	0	2789800	1450400	3718400	0	656080	0	1006400	4994900	2483600	2249200	14719000	3501200	15438000	18436000	16648000	19302000	12466000	28038000	8657000	4510500	4528700	6160500	13245000	5698800	39798000	26532000	66491000	20.1649	20.1087	15.7793	21.4117	20.6264	21.8123	16.603	19.3235	16.5574	19.7398	22.252	21.7265	21.101	24.0378	21.5966	24.2531	24.136	23.9481	24.2022
Q61301	0	0	0	687900	806670	687250	1021700	295950	227640	979950	547090	421980	0	303690	528820	3619200	5259600	5040600	11036000	13733000	17407000	2334900	0	1983100	4770900	4889700	4757000	13327000	23123000	16383000	16.1116	16.4236	15.7793	19.3918	19.78	19.3766	19.5804	18.175	18.3414	19.7014	19.0614	19.1693	16.3262	18.4389	18.8696	22.1604	22.3265	22.2244	23.3957
Q8BWT5	0	0	0	0	0	0	0	0	0	0	0	0	0	0	0	0	0	0	0	0	0	0	0	0	0	121950	0	297760	0	278310	16.1116	16.4236	15.7793	16.8202	16.2981	16.6105	16.603	16.2493	16.5574	16.349	16.1814	16.4042	16.3262	15.999	16.2244	17.0871	16.6164	16.7688	17.299
Q6PHZ2	4631400	0	478050	0	317280	0	0	1188000	1016400	1527700	584310	6045900	0	610180	1086800	10356000	12434000	8569800	29495000	10830000	13108000	4258300	1678300	6219600	10658000	13434000	7828300	8237000	35102000	22156000	21.8225	16.4236	18.9998	16.8202	18.4338	16.6105	16.603	20.1801	20.5	20.3419	19.1564	23.01	16.3262	19.4455	19.9089	23.6771	23.5678	22.9901	24.814
Q61789	0	0	0	0	0	0	0	0	0	0	0	0	0	0	0	0	185860	0	197830	0	473650	0	0	0	120180	197350	96805	251720	336900	263430	16.1116	16.4236	15.7793	16.8202	16.2981	16.6105	16.603	16.2493	16.5574	16.349	16.1814	16.4042	16.3262	15.999	16.2244	17.0871	17.5039	16.7688	17.5939
Q3UPL0	0	0	0	85111	47473	0	0	0	136680	103900	95783	136870	0	0	0	354140	434700	0	0	819900	0	744170	580830	176500	328840	236480	325220	516260	851160	485100	16.1116	16.4236	15.7793	16.3771	15.6932	16.6105	16.603	16.2493	17.6054	16.4638	16.5475	17.5449	16.3262	15.999	16.2244	18.8071	18.7297	16.7688	17.299
Q9EQW7	0	0	0	0	0	0	0	0	0	0	0	0	0	0	0	121710	146700	0	0	0	0	0	25592	0	0	343520	222430	0	0	475860	16.1116	16.4236	15.7793	16.8202	16.2981	16.6105	16.603	16.2493	16.5574	16.349	16.1814	16.4042	16.3262	15.999	16.2244	17.2662	17.1625	16.7688	17.299
P50544	0	0	0	0	0	0	1462800	503600	137860	1062700	245120	203190	0	0	0	3816600	3566900	1835900	0	0	284810	3642900	2974000	2784200	290750	4855600	5941100	2446900	10034000	13820000	16.1116	16.4236	15.7793	16.8202	16.2981	16.6105	20.0982	18.9419	17.6178	19.8183	17.9031	18.1149	16.3262	15.999	16.2244	22.237	21.7662	20.7673	17.299
Q9CS42	0	0	0	0	0	0	759300	2396400	736000	0	514840	322230	0	593750	0	2359100	1465300	4434000	2897900	8662500	0	1403200	5219100	2070200	1384000	2208000	1294200	1680800	4483400	4215600	16.1116	16.4236	15.7793	16.8202	16.2981	16.6105	19.1522	21.1924	20.0343	16.349	18.9738	18.7802	16.3262	19.4061	16.2244	21.5429	20.4828	22.0395	21.4666
P70290	0	0	0	0	0	0	0	0	0	225600	0	0	0	0	0	0	0	0	0	432510	448780	0	0	0	0	0	625040	693050	1193000	0	16.1116	16.4236	15.7793	16.8202	16.2981	16.6105	16.603	16.2493	16.5574	17.5824	16.1814	16.4042	16.3262	15.999	16.2244	17.0871	16.6164	16.7688	17.299
Q6R0H7;P63094	0	0	0	0	0	0	0	0	118960	212060	0	0	0	0	0	3989600	4233100	1832100	2099200	1260200	2459700	0	275570	1304300	762620	3501900	1493000	3026500	0	0	16.1116	16.4236	15.7793	16.8202	16.2981	16.6105	16.603	16.2493	17.4051	17.4931	16.1814	16.4042	16.3262	15.999	16.2244	22.301	22.0133	20.7644	21.0014
Q62167;P16381	166080	148720	295490	533330	1615800	919350	1342600	3470800	1305200	1211800	1750600	1908400	987180	164610	225850	21509000	18568000	13362000	22600000	18259000	25933000	4077600	4378000	3015400	10341000	15514000	17202000	38469000	57622000	56409000	17.021	17.1822	18.3057	19.0247	20.7822	19.7963	19.9745	21.7268	20.8608	20.0077	20.7394	21.3464	19.913	17.5553	17.6422	24.7316	24.1463	23.6309	24.4298
Q76MZ3	590620	0	494620	0	1121300	2380000	452110	411200	354930	947930	960740	742350	370610	324340	671720	4151500	4081200	3866400	1595100	2067300	2445700	1421300	6339000	1376900	3238400	2696400	7079300	5736900	15780000	11051000	18.8513	16.4236	19.049	16.8202	20.2551	21.1686	18.4042	18.6495	18.9821	19.6534	19.8738	19.9842	18.4995	18.5338	19.2147	22.3583	21.9606	21.8418	20.6052
Q9D0K2	0	0	174290	549630	711640	579870	826920	660700	410840	0	0	0	0	598640	1261300	0	0	0	0	0	0	631920	0	0	0	0	0	0	0	0	16.1116	16.4236	17.5441	19.0681	19.5992	19.1314	19.2753	19.3336	19.1932	16.349	16.1814	16.4042	16.3262	19.4179	20.1237	17.0871	16.6164	16.7688	17.299
P35550	0	0	0	0	0	0	0	0	0	0	746380	0	0	0	0	1080000	2077700	0	2438300	0	0	0	0	1049200	1647700	1581700	0	2030500	0	5695200	16.1116	16.4236	15.7793	16.8202	16.2981	16.6105	16.603	16.2493	16.5574	16.349	19.5096	16.4042	16.3262	15.999	16.2244	20.4157	20.9866	16.7688	21.2174
P41216	0	0	0	0	0	0	0	247870	0	0	0	0	218510	0	0	1308100	1748400	946540	628540	0	0	1369900	2453100	0	0	0	0	692130	0	0	16.1116	16.4236	15.7793	16.8202	16.2981	16.6105	16.603	17.9192	16.5574	16.349	16.1814	16.4042	17.7373	15.999	16.2244	20.6922	20.7376	19.8116	19.2616
O70439	0	0	0	596460	622910	738220	0	429820	347860	0	0	837000	510240	0	744870	3197700	1354100	3824400	2191800	4826100	3195400	1227700	0	0	0	1975500	3589900	6836400	0	3159800	16.1116	16.4236	15.7793	19.1861	19.407	19.4798	16.603	18.7134	18.9531	16.349	16.1814	20.1573	18.9608	15.999	19.3638	21.9817	20.3689	21.8261	21.0637
P68033	20008000	15616000	13324000	41241000	73361000	41735000	31508000	8190800	15382000	70073000	62312000	34465000	22445000	51604000	62205000	2496700000	2845400000	2302100000	829460000	1130200000	405390000	270880000	163440000	116610000	193640000	960650000	218850000	573380000	782200000	715430000	23.9335	23.8965	23.8005	25.2976	26.2869	25.3008	24.5271	22.9656	24.4197	25.8614	25.893	25.5211	24.4199	25.8476	25.7477	31.5905	31.406	31.0596	29.6276
Q02248	0	0	0	598590	330410	1127900	1459100	258050	213490	724310	2015600	1053500	785500	188810	303950	18938000	24632000	22035000	38698000	57503000	52757000	7503700	5234100	4376100	24352000	22170000	19973000	57635000	79807000	78217000	16.1116	16.4236	15.7793	19.1912	18.4923	20.0913	20.0945	17.9773	18.2488	19.2653	20.9428	20.4892	19.5833	17.7532	18.0707	24.5479	24.554	24.3526	25.2058
Q8R326	0	0	0	0	0	0	465490	427380	182590	0	0	0	0	0	0	335990	391180	0	0	0	0	0	0	0	0	869000	692040	754960	0	0	16.1116	16.4236	15.7793	16.8202	16.2981	16.6105	18.4463	18.7052	18.0232	16.349	16.1814	16.4042	16.3262	15.999	16.2244	18.7312	18.5775	16.7688	17.299
P08003	0	332110	0	173090	185770	0	0	0	0	0	0	0	0	0	0	556730	437880	0	0	0	0	0	381780	0	0	0	0	0	0	0	16.1116	18.3413	15.7793	17.4012	17.6615	16.6105	16.603	16.2493	16.5574	16.349	16.1814	16.4042	16.3262	15.999	16.2244	19.4598	18.7402	16.7688	17.299
P08752	1752500	574540	1359900	17729000	12598000	16870000	6229900	3115700	5038700	10444000	4419900	14070000	7151500	11131000	8275200	177540000	193050000	181660000	153460000	393480000	287770000	34020000	33709000	11563000	213970000	282080000	265980000	275190000	196000000	362770000	20.4205	19.132	20.5081	24.0796	23.7451	23.994	22.1887	21.5711	22.8096	23.1152	22.0756	24.2286	22.7698	23.6347	22.8376	27.7767	27.5244	27.3959	27.1933
P20918	0	0	0	0	0	0	0	0	0	729460	0	0	0	0	0	710940	913740	1040600	774620	1625200	831530	0	0	0	1471900	1379000	1807700	747260	1849500	1313500	16.1116	16.4236	15.7793	16.8202	16.2981	16.6105	16.603	16.2493	16.5574	19.2755	16.1814	16.4042	16.3262	15.999	16.2244	19.8125	19.8014	19.9483	19.5631
Q9WUB3	0	227520	0	214120	0	0	0	319930	205110	238330	0	55829	76135	0	143780	266590	373830	463030	0	0	0	0	0	0	542440	421470	513070	1200000	0	210010	16.1116	17.7956	15.7793	17.7081	16.2981	16.6105	16.603	18.2874	18.191	17.6616	16.1814	16.2512	16.2163	15.999	16.9907	18.3974	18.512	18.78	17.299
Q91W69	0	0	0	0	0	0	0	0	0	0	0	0	0	87272	0	443510	665850	0	0	567580	375740	0	0	0	0	0	0	792710	0	0	16.1116	16.4236	15.7793	16.8202	16.2981	16.6105	16.603	16.2493	16.5574	16.349	16.1814	16.4042	16.3262	16.6399	16.2244	19.1317	19.3448	16.7688	17.299
Q80W04	0	0	0	400290	0	0	0	0	0	275560	66132	112820	0	253820	240700	0	0	0	0	456490	692360	328910	0	0	366540	272810	0	1017400	910870	742940	16.1116	16.4236	15.7793	18.6107	16.2981	16.6105	16.603	16.2493	16.5574	17.871	16.0131	17.2661	16.3262	18.1801	17.7341	17.0871	16.6164	16.7688	17.299
P17156	0	0	0	0	0	0	0	0	0	0	0	0	0	0	0	0	0	0	0	0	0	354640	0	0	0	0	0	0	542760	307240	16.1116	16.4236	15.7793	16.8202	16.2981	16.6105	16.603	16.2493	16.5574	16.349	16.1814	16.4042	16.3262	15.999	16.2244	17.0871	16.6164	16.7688	17.299
Q60790	0	0	0	0	0	0	0	0	0	0	0	0	0	0	0	413900	0	0	450200	0	652650	0	255000	0	0	0	0	842460	0	0	16.1116	16.4236	15.7793	16.8202	16.2981	16.6105	16.603	16.2493	16.5574	16.349	16.1814	16.4042	16.3262	15.999	16.2244	19.0321	16.6164	16.7688	18.7802
P63330;P62715	0	0	354890	0	0	0	2319400	1308700	1374400	1268000	4878700	0	0	0	0	4527300	6299100	2516500	7222600	19184000	12301000	3420000	1961000	1720100	4623700	6620900	3029000	23769000	9292400	16929000	16.1116	16.4236	18.57	16.8202	16.2981	16.6105	20.7632	20.3197	20.9353	20.0731	22.2181	16.4042	16.3262	15.999	16.2244	22.4834	22.5867	21.2223	22.7841
Q8C0V9	0	0	0	0	0	0	0	0	0	0	0	0	0	0	0	0	0	0	639230	0	0	0	0	0	0	0	0	238150	0	597890	16.1116	16.4236	15.7793	16.8202	16.2981	16.6105	16.603	16.2493	16.5574	16.349	16.1814	16.4042	16.3262	15.999	16.2244	17.0871	16.6164	16.7688	19.286
A2ASS6	0	1405.9	0	0	0	0	0	2381.6	0	0	0	0	0	0	0	105350	79540	86939	649720	631110	747760	55065	4503.9	0	127140	73274	194830	1152800	1536600	1264200	16.1116	10.4573	15.7793	16.8202	16.2981	16.6105	16.603	11.2177	16.5574	16.349	16.1814	16.4042	16.3262	15.999	16.2244	17.058	16.2794	16.367	19.3095
Q07417	0	0	0	0	0	0	0	0	0	320240	0	0	0	0	0	1300200	0	1764700	0	1571900	0	0	0	0	527500	2876100	3198500	2391400	355360	489210	16.1116	16.4236	15.7793	16.8202	16.2981	16.6105	16.603	16.2493	16.5574	18.0878	16.1814	16.4042	16.3262	15.999	16.2244	20.6834	16.6164	20.7103	17.299
Q9D051	446020	0	0	840030	1208100	2196800	1412200	984850	588350	1066800	554360	1325200	1399700	0	1849700	8059700	9280700	7695100	19584000	16275000	11436000	5637700	4889500	9414200	8946000	2515800	10422000	18820000	30989000	40064000	18.4462	16.4236	15.7793	19.6801	20.3627	21.053	20.0474	19.9095	19.7113	19.8239	19.0805	20.8202	20.4167	15.999	20.6761	23.3154	23.1458	22.8348	24.2232
O08967	0	0	0	0	0	0	0	0	0	0	0	0	0	0	0	1984100	6164300	2144200	1752400	0	0	972330	0	805820	0	1494100	0	0	1120800	0	16.1116	16.4236	15.7793	16.8202	16.2981	16.6105	16.603	16.2493	16.5574	16.349	16.1814	16.4042	16.3262	15.999	16.2244	21.2932	22.5555	20.9913	20.7409
O54865	0	0	0	0	290100	0	2163300	2348600	1354600	333980	298790	307890	994010	259270	0	4279100	4915300	1947900	1906900	4215700	1613900	3495700	1226300	635560	669550	0	2410900	5352200	5364200	6587900	16.1116	16.4236	15.7793	16.8202	18.3046	16.6105	20.6627	21.1634	20.9144	18.1484	18.1888	18.7145	19.9229	18.2107	16.2244	22.402	22.2288	20.8528	20.8628
Q9ES28	0	0	0	0	0	455770	213690	184440	0	965500	0	170180	0	144740	563490	1292800	1272900	1861900	474770	1374400	0	567600	833200	576460	2360100	1871200	231050	2197500	5804900	2350000	16.1116	16.4236	15.7793	16.8202	16.2981	18.784	17.3231	17.4928	16.5574	19.6799	16.1814	17.8592	16.3262	17.3697	18.9612	20.6752	20.2797	20.7876	18.8569
P47754	4616400	2101000	1949900	13923000	7444600	9690600	21315000	16259000	8307500	31364000	18858000	11006000	11356000	10040000	7043900	213280000	263160000	243840000	408630000	396180000	348940000	71795000	89483000	68846000	201520000	261180000	284100000	386280000	630790000	771860000	21.8178	21.0026	21.028	23.731	22.9861	23.1942	23.9633	23.9547	23.531	24.7016	24.1687	23.8742	23.437	23.4859	22.6051	28.0413	27.9714	27.8206	28.6062
P21447;P06795	0	0	0	0	0	0	0	0	0	0	0	0	0	0	0	0	0	211400	309730	0	0	0	0	0	220000	0	191590	1028600	0	0	16.1116	16.4236	15.7793	16.8202	16.2981	16.6105	16.603	16.2493	16.5574	16.349	16.1814	16.4042	16.3262	15.999	16.2244	17.0871	16.6164	17.6489	18.2407
Q8R0X7	0	0	0	0	0	0	0	0	0	0	0	164680	0	0	0	0	0	0	0	0	0	419150	0	0	0	0	3048600	0	2199900	657670	16.1116	16.4236	15.7793	16.8202	16.2981	16.6105	16.603	16.2493	16.5574	16.349	16.1814	17.8118	16.3262	15.999	16.2244	17.0871	16.6164	16.7688	17.299
P26231	136900	0	0	805890	571600	709240	1027800	759650	644440	2527300	1879000	1397100	1039500	80903	719930	55287000	69420000	53160000	107000000	87612000	104610000	14690000	15044000	12920000	56133000	55994000	63857000	138650000	215550000	209150000	16.7422	16.4236	15.7793	19.6202	19.283	19.422	19.589	19.535	19.8427	21.0682	20.8415	20.8965	19.9875	16.5305	19.3147	26.0936	26.0488	25.6231	26.673
Q8VHH5	0	0	0	0	0	0	0	0	0	0	0	0	0	0	0	174380	271290	348920	222480	414530	368310	0	0	0	0	0	0	191240	504860	449120	16.1116	16.4236	15.7793	16.8202	16.2981	16.6105	16.603	16.2493	16.5574	16.349	16.1814	16.4042	16.3262	15.999	16.2244	17.785	18.0495	18.3718	17.7633
P63328	0	0	0	0	0	398870	0	20689000	0	844650	0	0	0	0	0	2030500	11975000	0	19699000	31256000	0	30303000	1223300	0	8728800	9828400	18577000	2246200	0	6291200	16.1116	16.4236	15.7793	16.8202	16.2981	18.5916	16.603	24.3024	16.5574	19.487	16.1814	16.4042	16.3262	15.999	16.2244	21.3265	23.5135	16.7688	24.2316
Q71LX4	0	0	0	0	0	0	0	0	0	0	0	0	0	0	0	132250	125000	203530	838680	41650	658480	0	0	0	96845	125870	280200	329920	1526400	91596	16.1116	16.4236	15.7793	16.8202	16.2981	16.6105	16.603	16.2493	16.5574	16.349	16.1814	16.4042	16.3262	15.999	16.2244	17.386	16.9316	17.5942	19.6778
P50285	0	0	0	0	671100	341100	1432400	422030	1178800	1338400	439840	0	323000	0	0	3687400	3594100	976730	11905000	1895700	4490100	5148200	1806800	441150	631330	4027500	4069400	8414400	5665900	6718300	16.1116	16.4236	15.7793	16.8202	19.5145	18.3659	20.0679	18.687	20.7139	20.1511	18.7466	16.4042	18.3012	15.999	16.2244	22.1873	21.7772	19.8569	23.5051
Q80UP3;D3YWQ0	0	0	0	0	0	0	0	0	0	0	0	0	0	0	0	0	0	0	0	0	384120	0	0	0	0	0	0	857930	347860	0	16.1116	16.4236	15.7793	16.8202	16.2981	16.6105	16.603	16.2493	16.5574	16.349	16.1814	16.4042	16.3262	15.999	16.2244	17.0871	16.6164	16.7688	17.299
Q64435	0	0	0	0	0	0	0	0	0	0	0	0	0	0	0	1601500	755310	1693600	2968400	2038000	1117900	0	0	0	0	0	767170	0	0	1010900	16.1116	16.4236	15.7793	16.8202	16.2981	16.6105	16.603	16.2493	16.5574	16.349	16.1814	16.4042	16.3262	15.999	16.2244	20.9841	19.5267	20.6509	21.5013
Q3UVG3	0	0	0	0	157550	0	0	0	0	0	0	0	0	0	0	0	0	0	132120	0	546290	0	0	0	0	0	0	0	0	1012800	16.1116	16.4236	15.7793	16.8202	17.4238	16.6105	16.603	16.2493	16.5574	16.349	16.1814	16.4042	16.3262	15.999	16.2244	17.0871	16.6164	16.7688	17.0115
Q61092	0	0	0	0	0	0	0	0	0	0	0	0	0	0	0	203480	214160	271160	0	532050	540220	0	0	0	0	0	0	1248700	0	0	16.1116	16.4236	15.7793	16.8202	16.2981	16.6105	16.603	16.2493	16.5574	16.349	16.1814	16.4042	16.3262	15.999	16.2244	18.0077	17.7083	18.0081	17.299
Q9DC69	0	0	0	0	0	0	0	1686700	92869	1277100	567920	104500	0	0	0	2829100	2549400	2105000	4014100	5736900	5637800	1306300	710040	860100	628270	2459200	3279400	8219800	11997000	15019000	16.1116	16.4236	15.7793	16.8202	16.2981	16.6105	16.603	20.6858	17.0479	20.0834	19.1153	17.1556	16.3262	15.999	16.2244	21.8051	21.2817	20.9647	21.9366
Q64737	0	0	0	0	0	0	0	0	0	113420	0	0	0	0	0	0	0	0	0	0	0	0	0	0	0	139430	184140	241470	1785000	0	16.1116	16.4236	15.7793	16.8202	16.2981	16.6105	16.603	16.2493	16.5574	16.5903	16.1814	16.4042	16.3262	15.999	16.2244	17.0871	16.6164	16.7688	17.299
Q61176	3690500	0	6860000	4818000	3988300	0	0	0	0	0	0	1846900	0	1012000	0	0	0	0	0	0	0	0	0	0	0	0	0	0	0	0	21.4949	16.4236	22.8428	22.2	22.0857	16.6105	16.603	16.2493	16.5574	16.349	16.1814	21.2991	16.3262	20.1754	16.2244	17.0871	16.6164	16.7688	17.299
Q8BFT2	0	0	0	0	0	0	0	0	0	0	0	0	0	0	0	0	0	0	2073400	2534100	2262500	0	0	0	0	0	0	1325100	0	0	16.1116	16.4236	15.7793	16.8202	16.2981	16.6105	16.603	16.2493	16.5574	16.349	16.1814	16.4042	16.3262	15.999	16.2244	17.0871	16.6164	16.7688	20.9836
Q9WV34	0	0	0	0	0	0	0	0	0	0	0	0	0	0	0	441680	0	0	0	0	0	0	0	0	259070	0	353270	1345500	0	0	16.1116	16.4236	15.7793	16.8202	16.2981	16.6105	16.603	16.2493	16.5574	16.349	16.1814	16.4042	16.3262	15.999	16.2244	19.1258	16.6164	16.7688	17.299
Q9DCT8	3903600	3584500	2203300	68694000	3723900	47738000	761560	10723000	22743000	22829000	1501400	10142000	34012000	52137000	48545000	12081000	18007000	29574000	118620000	61825000	37283000	17671000	14148000	10249000	39861000	44832000	38725000	49985000	83004000	105380000	21.5758	21.7733	21.2042	26.0337	21.9868	25.4947	19.1565	23.3542	24.9839	24.2434	20.5179	23.7563	25.0195	25.8624	25.39	23.8994	24.1021	24.7771	26.8218
Q9CQZ5	0	0	0	0	0	0	1405100	1537300	0	12929000	0	0	0	0	0	0	12368000	0	7341000	0	0	0	0	977330	2717300	2397600	4011600	9708400	11030000	9316000	16.1116	16.4236	15.7793	16.8202	16.2981	16.6105	20.0401	20.552	16.5574	23.4231	16.1814	16.4042	16.3262	15.999	16.2244	17.0871	23.5601	16.7688	22.8075
Q99PQ1	0	0	0	0	1168800	641230	0	0	0	0	0	0	0	0	0	0	0	0	0	0	0	0	0	0	0	0	0	1394100	0	0	16.1116	16.4236	15.7793	16.8202	20.315	19.2766	16.603	16.2493	16.5574	16.349	16.1814	16.4042	16.3262	15.999	16.2244	17.0871	16.6164	16.7688	17.299
Q01730	0	0	0	6758400	3584900	2225500	2542800	0	1273900	6771900	0	908540	1932200	1582900	5265900	15149000	11200000	23398000	10799000	15810000	26000000	14611000	19620000	4345200	25014000	7300200	36182000	26900000	53837000	41289000	16.1116	16.4236	15.7793	22.6883	21.9319	21.0718	20.8959	16.2493	20.8258	22.4901	16.1814	20.2756	20.8818	20.8208	22.1854	24.2259	23.417	24.4392	23.3644
A2AEP0	610740	0	0	218920	403960	0	1576200	0	0	0	0	0	0	0	0	0	0	0	0	0	0	0	0	0	1666200	0	0	0	0	0	18.8997	16.4236	15.7793	17.74	18.7822	16.6105	20.2059	16.2493	16.5574	16.349	16.1814	16.4042	16.3262	15.999	16.2244	17.0871	16.6164	16.7688	17.299
Q9DBX6	0	0	0	0	0	0	0	184090	0	0	0	0	0	0	0	0	451750	0	604660	0	776520	645100	354790	0	291740	648990	601210	0	1695400	0	16.1116	16.4236	15.7793	16.8202	16.2981	16.6105	16.603	17.4901	16.5574	16.349	16.1814	16.4042	16.3262	15.999	16.2244	17.0871	18.7852	16.7688	19.2058
Q3URD3	0	0	0	0	0	0	0	0	0	0	0	0	0	0	0	0	0	237660	0	0	0	0	0	0	0	0	0	0	628810	452240	16.1116	16.4236	15.7793	16.8202	16.2981	16.6105	16.603	16.2493	16.5574	16.349	16.1814	16.4042	16.3262	15.999	16.2244	17.0871	16.6164	17.8178	17.299
Q920B0	0	0	0	0	0	0	0	0	0	0	0	0	0	0	0	143990	129790	0	0	0	219570	0	0	0	0	0	0	318850	430040	436620	16.1116	16.4236	15.7793	16.8202	16.2981	16.6105	16.603	16.2493	16.5574	16.349	16.1814	16.4042	16.3262	15.999	16.2244	17.5088	16.9858	16.7688	17.299
Q3TDN2	0	0	0	0	428030	0	0	0	0	0	0	0	0	0	0	0	0	0	704730	338120	484060	0	0	0	0	0	0	0	528930	568330	16.1116	16.4236	15.7793	16.8202	18.8657	16.6105	16.603	16.2493	16.5574	16.349	16.1814	16.4042	16.3262	15.999	16.2244	17.0871	16.6164	16.7688	19.4267
Q08509	0	0	0	0	0	0	0	0	0	0	0	0	0	0	0	205680	0	307600	1076100	0	0	0	0	0	0	0	0	1550200	0	0	16.1116	16.4236	15.7793	16.8202	16.2981	16.6105	16.603	16.2493	16.5574	16.349	16.1814	16.4042	16.3262	15.999	16.2244	18.0232	16.6164	18.19	20.0374
Q8BPM0	0	0	0	0	0	0	0	0	0	0	0	0	0	0	0	791460	0	248940	433160	582120	2094500	0	0	0	0	198240	718540	492890	0	524460	16.1116	16.4236	15.7793	16.8202	16.2981	16.6105	16.603	16.2493	16.5574	16.349	16.1814	16.4042	16.3262	15.999	16.2244	19.9673	16.6164	17.8847	18.7245
Q5FW53	0	683300	0	0	0	0	0	0	0	0	0	0	0	0	0	482730	0	1591000	0	0	0	0	0	0	662200	0	0	0	0	0	16.1116	19.3822	15.7793	16.8202	16.2981	16.6105	16.603	16.2493	16.5574	16.349	16.1814	16.4042	16.3262	15.999	16.2244	19.254	16.6164	20.5608	17.299
Q8CAQ8	0	0	0	0	231350	194150	449310	490060	600130	688040	646530	309140	0	0	0	10280000	7137100	4458900	16070000	14189000	10049000	1025700	985830	1063500	8590000	9462800	10894000	10090000	29372000	20696000	16.1116	16.4236	15.7793	16.8202	17.9781	17.5529	18.3953	18.9026	19.7399	19.1911	19.3024	18.7204	16.3262	15.999	16.2244	23.6665	22.7669	22.0475	23.9379
P70335	0	0	0	0	0	0	0	0	0	162370	0	0	0	222150	0	470570	0	0	793740	0	397170	0	0	0	424830	0	519110	571520	744710	444660	16.1116	16.4236	15.7793	16.8202	16.2981	16.6105	16.603	16.2493	16.5574	17.1079	16.1814	16.4042	16.3262	17.9878	16.2244	19.2172	16.6164	16.7688	19.5983
P52795	0	0	0	0	0	0	0	0	112930	0	0	210680	0	214480	304560	0	527830	0	0	0	1264000	605860	0	396730	0	0	0	1565300	2943900	0	16.1116	16.4236	15.7793	16.8202	16.2981	16.6105	16.603	16.2493	17.33	16.349	16.1814	18.1672	16.3262	17.9371	18.0736	17.0871	19.0097	16.7688	17.299
P82347	0	0	0	0	0	0	0	0	0	0	0	0	0	0	0	0	0	0	1366800	1983700	1587800	0	0	458100	0	0	1036700	1656600	0	0	16.1116	16.4236	15.7793	16.8202	16.2981	16.6105	16.603	16.2493	16.5574	16.349	16.1814	16.4042	16.3262	15.999	16.2244	17.0871	16.6164	16.7688	20.3824
E9PXF8	0	0	0	0	0	0	0	0	0	0	0	0	0	0	0	0	0	0	0	0	0	0	0	0	0	0	0	301990	519110	425450	16.1116	16.4236	15.7793	16.8202	16.2981	16.6105	16.603	16.2493	16.5574	16.349	16.1814	16.4042	16.3262	15.999	16.2244	17.0871	16.6164	16.7688	17.299
Q8BGU5	0	0	0	0	0	0	0	0	0	0	0	0	0	0	0	1672200	940310	898630	0	4918300	1390200	0	0	0	0	0	0	1678300	0	0	16.1116	16.4236	15.7793	16.8202	16.2981	16.6105	16.603	16.2493	16.5574	16.349	16.1814	16.4042	16.3262	15.999	16.2244	21.0465	19.8428	19.7367	17.299
P50462	0	0	0	0	0	0	2209500	865450	0	921420	0	1781600	0	0	0	5729800	8127300	5460400	19194000	24104000	10799000	4819000	4715100	5286600	7919900	15072000	11991000	11202000	19433000	24142000	16.1116	16.4236	15.7793	16.8202	16.2981	16.6105	20.6932	19.7231	16.5574	19.6125	16.1814	21.2472	16.3262	15.999	16.2244	22.8232	22.9543	22.3399	24.1942
A2ASQ1	0	752490	0	0	1324400	0	0	0	0	0	0	0	0	858140	1073500	0	0	0	0	0	0	0	0	0	0	0	0	0	0	0	16.1116	19.5213	15.7793	16.8202	20.4953	16.6105	16.603	16.2493	16.5574	16.349	16.1814	16.4042	16.3262	19.9375	19.8911	17.0871	16.6164	16.7688	17.299
Q8BTI8	0	0	0	0	0	0	0	0	0	0	0	0	0	0	0	0	0	0	0	0	0	0	0	0	0	0	0	347390	0	834260	16.1116	16.4236	15.7793	16.8202	16.2981	16.6105	16.603	16.2493	16.5574	16.349	16.1814	16.4042	16.3262	15.999	16.2244	17.0871	16.6164	16.7688	17.299
Q3TBD2	0	0	0	0	0	0	0	0	0	0	0	0	0	0	0	0	0	0	135230	0	111750	0	0	0	65006	0	37731	1446800	0	201310	16.1116	16.4236	15.7793	16.8202	16.2981	16.6105	16.603	16.2493	16.5574	16.349	16.1814	16.4042	16.3262	15.999	16.2244	17.0871	16.6164	16.7688	17.0451
Q8CIZ8	0	0	0	0	0	0	0	0	0	0	0	0	0	0	0	107260	0	0	417840	414940	376900	0	67490	144480	178060	179180	221540	393300	456510	393440	16.1116	16.4236	15.7793	16.8202	16.2981	16.6105	16.603	16.2493	16.5574	16.349	16.1814	16.4042	16.3262	15.999	16.2244	17.0839	16.6164	16.7688	18.6726
P34152	0	0	0	0	0	0	0	0	0	0	0	0	0	0	0	146490	0	0	0	0	0	0	0	0	0	0	0	374910	589660	321030	16.1116	16.4236	15.7793	16.8202	16.2981	16.6105	16.603	16.2493	16.5574	16.349	16.1814	16.4042	16.3262	15.999	16.2244	17.5336	16.6164	16.7688	17.299
P97742	0	0	0	330910	0	0	0	0	115680	0	0	0	0	0	0	0	181720	172830	576200	333360	359230	0	0	247160	1761400	1038900	0	1813200	0	0	16.1116	16.4236	15.7793	18.3361	16.2981	16.6105	16.603	16.2493	17.3648	16.349	16.1814	16.4042	16.3262	15.999	16.2244	17.0871	17.4714	17.3583	19.1362
P84084	0	0	0	0	2507800	0	0	0	0	0	4667500	0	0	0	0	1822300	2639600	4077800	5907700	6626800	8749700	0	3083500	2032400	5344000	4823200	0	1638700	17463000	10607000	16.1116	16.4236	15.7793	16.8202	21.4164	16.6105	16.603	16.2493	16.5574	16.349	22.1542	16.4042	16.3262	15.999	16.2244	21.1705	21.3319	21.9186	22.4942
Q99JX7	0	0	0	0	0	0	0	0	0	0	0	0	0	0	0	194320	234400	555110	0	0	0	0	0	0	0	0	0	792120	605350	0	16.1116	16.4236	15.7793	16.8202	16.2981	16.6105	16.603	16.2493	16.5574	16.349	16.1814	16.4042	16.3262	15.999	16.2244	17.9412	17.8386	19.0417	17.299
P98078	0	0	0	0	0	0	0	0	0	0	0	0	0	0	0	0	414120	0	0	0	0	0	0	0	392760	497000	0	0	2097200	187160	16.1116	16.4236	15.7793	16.8202	16.2981	16.6105	16.603	16.2493	16.5574	16.349	16.1814	16.4042	16.3262	15.999	16.2244	17.0871	18.6597	16.7688	17.299
O70318	127210	0	115510	685040	330570	1881900	716790	426130	911580	438310	459940	1132100	743980	690450	582380	2888400	3915400	3903800	14808000	12399000	15709000	2912900	3301400	1633100	4430400	6431100	11630000	10505000	30387000	20742000	16.6363	16.4236	16.9507	19.3858	18.493	20.8298	19.0691	18.7009	20.343	18.5406	18.8111	20.593	19.5049	19.6238	19.0088	21.835	21.9007	21.8557	23.8199
Q6ZWU9	0	2675200	0	16034000	12475000	11900000	6182700	12978000	18269000	8490300	0	3378200	4601800	0	5286200	0	10153000	9396200	31688000	23522000	43176000	28798000	20109000	4686600	21059000	37075000	17495000	19317000	43239000	74210000	16.1116	21.3512	15.7793	23.9346	23.7309	23.4905	22.1777	23.6296	24.6679	22.8164	16.1814	22.1703	22.1338	15.999	22.191	17.0871	23.2754	23.1229	24.9174
Q9DBC7	0	0	0	0	0	0	0	0	593380	0	174210	1543400	1117900	0	0	890830	3734400	781330	0	2526000	0	0	0	1404400	4771900	1414200	3055300	2859200	7738500	12592000	16.1116	16.4236	15.7793	16.8202	16.2981	16.6105	16.603	16.2493	19.7236	16.349	17.4105	21.0401	20.0924	15.999	16.2244	20.1379	21.8324	19.5349	17.299
Q8K371	0	0	0	0	0	0	0	0	0	0	0	0	607300	0	0	0	0	54510	0	0	0	0	0	0	0	0	0	0	724140	560200	16.1116	16.4236	15.7793	16.8202	16.2981	16.6105	16.603	16.2493	16.5574	16.349	16.1814	16.4042	19.212	15.999	16.2244	17.0871	16.6164	15.6935	17.299
Q3UIA2	0	0	0	0	0	0	0	0	0	0	0	0	0	0	0	0	0	0	499720	0	0	0	0	0	0	316540	0	0	578560	711750	16.1116	16.4236	15.7793	16.8202	16.2981	16.6105	16.603	16.2493	16.5574	16.349	16.1814	16.4042	16.3262	15.999	16.2244	17.0871	16.6164	16.7688	18.9308
O35350	0	0	0	383290	0	0	1058500	1840600	73972	844550	123680	0	0	0	112420	475760	0	0	1275200	2360100	967940	0	0	749590	907080	184410	741800	4461200	1239900	3365100	16.1116	16.4236	15.7793	18.5481	16.2981	16.6105	19.6315	20.8117	16.7197	19.4868	16.9163	16.4042	16.3262	15.999	16.6357	19.233	16.6164	16.7688	20.2823
P14873	0	0	0	0	0	0	0	0	0	0	30761	45642	0	0	0	0	0	0	0	0	0	0	0	0	0	0	0	0	0	0	16.1116	16.4236	15.7793	16.8202	16.2981	16.6105	16.603	16.2493	16.5574	16.349	14.9088	15.9605	16.3262	15.999	16.2244	17.0871	16.6164	16.7688	17.299
P20029	19128000	16076000	13752000	100640000	102220000	127350000	106970000	65383000	41112000	59685000	48326000	4309700	52633000	62559000	68548000	79084000	90082000	88595000	117640000	178250000	133220000	96532000	58269000	61732000	63409000	56998000	25526000	146770000	204480000	220310000	23.8687	23.9384	23.8461	26.5846	26.7655	26.9103	26.2905	25.9624	25.838	25.6299	25.5263	22.5216	25.6495	26.1253	25.8878	26.61	26.4247	26.36	26.8098
Q9D6K5	0	0	0	0	0	0	0	0	0	0	0	0	0	0	0	0	2275200	1334200	0	0	0	0	0	0	1959900	0	0	2268300	0	0	16.1116	16.4236	15.7793	16.8202	16.2981	16.6105	16.603	16.2493	16.5574	16.349	16.1814	16.4042	16.3262	15.999	16.2244	17.0871	21.1176	20.3068	17.299
Q61081	0	0	0	0	744380	1147500	866860	462850	432130	980520	0	543230	1184300	0	874020	1966300	3013100	7366500	0	0	2214600	0	444020	0	0	3361400	0	4918100	12170000	12479000	16.1116	16.4236	15.7793	16.8202	19.6641	20.1161	19.3433	18.8202	19.2661	19.7022	16.1814	19.5337	20.1756	15.999	19.5945	21.2802	21.5228	22.7718	17.299
P11152	0	0	0	0	0	0	0	0	0	0	0	0	0	0	0	485500	0	758500	751410	0	0	0	0	0	0	0	582930	0	2780600	0	16.1116	16.4236	15.7793	16.8202	16.2981	16.6105	16.603	16.2493	16.5574	16.349	16.1814	16.4042	16.3262	15.999	16.2244	19.2623	16.6164	19.4921	19.5192
Q01405	0	0	0	0	0	0	0	111310	176230	0	0	0	0	293960	0	0	0	0	0	0	0	0	0	0	0	0	0	0	1141200	403780	16.1116	16.4236	15.7793	16.8202	16.2981	16.6105	16.603	16.7642	17.9721	16.349	16.1814	16.4042	16.3262	18.3919	16.2244	17.0871	16.6164	16.7688	17.299
Q8R2G4	0	0	0	0	0	0	0	0	0	0	0	0	0	0	0	494700	1309100	571370	0	0	0	0	0	0	0	1402700	0	0	2819700	0	16.1116	16.4236	15.7793	16.8202	16.2981	16.6105	16.603	16.2493	16.5574	16.349	16.1814	16.4042	16.3262	15.999	16.2244	19.2893	20.3201	19.0833	17.299
Q5M8M2	0	0	0	0	0	0	0	0	0	0	0	0	0	0	0	0	0	0	0	2001900	3325000	0	0	0	0	0	0	2382100	0	0	16.1116	16.4236	15.7793	16.8202	16.2981	16.6105	16.603	16.2493	16.5574	16.349	16.1814	16.4042	16.3262	15.999	16.2244	17.0871	16.6164	16.7688	17.299
Q91Z58	0	0	0	0	0	0	0	0	0	0	0	0	0	0	0	0	439050	0	679330	0	0	0	0	0	0	0	0	793700	732880	0	16.1116	16.4236	15.7793	16.8202	16.2981	16.6105	16.603	16.2493	16.5574	16.349	16.1814	16.4042	16.3262	15.999	16.2244	17.0871	18.744	16.7688	19.3738
Q05D44	0	0	0	0	0	0	0	0	89411	0	0	0	0	0	0	0	0	0	239580	0	0	0	0	0	0	0	576980	342620	0	1172700	16.1116	16.4236	15.7793	16.8202	16.2981	16.6105	16.603	16.2493	16.9931	16.349	16.1814	16.4042	16.3262	15.999	16.2244	17.0871	16.6164	16.7688	17.8701
Q8BMJ3;Q60872	0	0	0	0	0	1567500	0	0	0	0	0	2368400	1538100	1880500	0	0	1718400	2180900	3304300	0	3135500	950760	0	0	0	2533400	0	2421400	11105000	5406500	16.1116	16.4236	15.7793	16.8202	16.2981	20.5661	16.603	16.2493	16.5574	16.349	16.1814	21.6579	20.5527	21.0693	16.2244	17.0871	20.7126	21.0158	21.6559
P26040	439500	0	174250	653770	0	0	1515500	1662400	1909900	1112700	3475000	471230	422210	668610	0	18182000	21022000	22772000	30799000	35193000	59767000	9059200	5757700	3777800	13235000	22743000	21628000	25360000	60001000	66352000	18.425	16.4236	17.5438	19.3184	16.2981	16.6105	20.1493	20.6648	21.41	19.8846	21.7286	19.3285	18.6876	19.5774	16.2244	24.4891	24.3254	24.4	24.8764
Q6PGF7	0	0	0	0	0	0	0	0	0	0	0	0	0	0	0	0	0	0	0	0	0	0	0	0	0	1682000	0	486520	0	884290	16.1116	16.4236	15.7793	16.8202	16.2981	16.6105	16.603	16.2493	16.5574	16.349	16.1814	16.4042	16.3262	15.999	16.2244	17.0871	16.6164	16.7688	17.299
P01901;P14426;P14428;P03991;P04223	0	0	0	0	533600	0	1071800	0	401610	0	428830	0	0	0	0	1069900	2280400	726150	0	2261200	1584600	1032500	0	0	1121900	1044000	1274300	5727800	3669200	0	16.1116	16.4236	15.7793	16.8202	19.1838	16.6105	19.6495	16.2493	19.1604	16.349	18.71	16.4042	16.3262	15.999	16.2244	20.4022	21.1209	19.4292	17.299
E9QAT4	0	0	0	0	0	0	0	0	0	0	0	0	0	0	0	0	0	0	0	0	458810	0	0	0	0	227710	93938	657250	912360	177640	16.1116	16.4236	15.7793	16.8202	16.2981	16.6105	16.603	16.2493	16.5574	16.349	16.1814	16.4042	16.3262	15.999	16.2244	17.0871	16.6164	16.7688	17.299
Q69Z38	0	0	0	0	0	0	0	0	0	0	0	0	0	0	0	0	209790	186550	418580	971870	304490	0	0	0	676980	824720	72516	282780	252280	1513600	16.1116	16.4236	15.7793	16.8202	16.2981	16.6105	16.603	16.2493	16.5574	16.349	16.1814	16.4042	16.3262	15.999	16.2244	17.0871	17.6786	17.4685	18.6751
Q8BWB1	0	0	0	0	0	0	0	0	0	0	0	0	0	0	0	875190	1226300	0	1917800	0	666480	0	0	0	0	0	0	0	0	2206600	16.1116	16.4236	15.7793	16.8202	16.2981	16.6105	16.603	16.2493	16.5574	16.349	16.1814	16.4042	16.3262	15.999	16.2244	20.1124	20.2259	16.7688	20.871
Q9CQ92	0	0	0	732640	651330	0	406690	1967200	1720800	0	1583900	0	496490	288560	503160	713550	1467600	2585600	0	5386200	5355300	3577300	0	0	3585800	3483500	647150	1925500	4380700	5900100	16.1116	16.4236	15.7793	19.4827	19.4714	16.6105	18.2515	20.9077	21.2596	16.349	20.595	16.4042	18.9214	18.3651	18.7979	19.8178	20.485	21.2614	17.299
Q8K1B8	0	0	0	0	0	263840	454400	292890	284690	266140	0	0	0	0	0	208610	0	0	0	1059600	1352000	0	819560	546770	0	0	0	0	1895000	2236900	16.1116	16.4236	15.7793	16.8202	16.2981	17.9954	18.4115	18.16	18.664	17.8208	16.1814	16.4042	16.3262	15.999	16.2244	18.0436	16.6164	16.7688	17.299
Q9DBJ3	0	0	0	0	0	0	0	0	0	0	0	0	0	0	0	1279900	0	0	1338600	0	6232600	0	0	0	0	294130	0	0	811450	682670	16.1116	16.4236	15.7793	16.8202	16.2981	16.6105	16.603	16.2493	16.5574	16.349	16.1814	16.4042	16.3262	15.999	16.2244	20.6607	16.6164	16.7688	20.3523
P0DP28;P0DP27;P0DP26	20671000	765110	11223000	23068000	60669000	14312000	33792000	49288000	32328000	46182000	50713000	28092000	28415000	16513000	33147000	241710000	980810000	997720000	1289700000	1536900000	1119900000	232120000	258510000	277140000	730480000	799830000	381040000	1129800000	2083200000	2386600000	23.9806	19.5453	23.5529	24.4594	26.0128	23.7568	24.6281	25.5547	25.4913	25.2598	25.5959	25.2261	24.7601	24.2037	24.8396	28.2218	29.8694	29.8533	30.2644
Q8CI32	0	0	0	0	0	0	0	0	0	0	0	0	0	0	0	0	0	0	2494500	438160	0	0	0	0	0	0	368030	0	0	2380500	16.1116	16.4236	15.7793	16.8202	16.2981	16.6105	16.603	16.2493	16.5574	16.349	16.1814	16.4042	16.3262	15.999	16.2244	17.0871	16.6164	16.7688	21.2503
P35802	0	0	0	0	0	0	0	0	0	0	0	0	0	0	0	3742300	0	0	0	1919000	0	0	0	0	0	2288100	4190400	0	0	2419300	16.1116	16.4236	15.7793	16.8202	16.2981	16.6105	16.603	16.2493	16.5574	16.349	16.1814	16.4042	16.3262	15.999	16.2244	22.2086	16.6164	16.7688	17.299
P23242	0	0	0	0	0	0	0	0	0	0	0	0	0	0	0	2483900	1118100	5681000	0	5286400	0	0	0	0	0	1318200	0	3033300	0	0	16.1116	16.4236	15.7793	16.8202	16.2981	16.6105	16.603	16.2493	16.5574	16.349	16.1814	16.4042	16.3262	15.999	16.2244	21.6173	20.0926	22.397	17.299
O35678	0	0	0	0	0	0	0	0	0	0	0	0	0	0	0	0	140140	259470	0	0	605690	0	0	0	0	0	0	410850	769200	389490	16.1116	16.4236	15.7793	16.8202	16.2981	16.6105	16.603	16.2493	16.5574	16.349	16.1814	16.4042	16.3262	15.999	16.2244	17.0871	17.0965	17.9445	17.299
P18653;Q9WUT3	0	0	0	0	0	0	0	0	0	0	0	0	0	0	0	0	0	0	484390	0	0	0	0	0	0	0	0	690950	0	737690	16.1116	16.4236	15.7793	16.8202	16.2981	16.6105	16.603	16.2493	16.5574	16.349	16.1814	16.4042	16.3262	15.999	16.2244	17.0871	16.6164	16.7688	18.8858
P12367	618070	423440	491720	994790	1001500	1213700	486300	1577500	173800	848600	1763000	1399200	0	0	2148000	8295000	5410700	5872500	8493700	7781400	10876000	2162300	3294300	2794700	2719000	5988000	12418000	11650000	30911000	23941000	18.9169	18.6918	19.0405	19.924	20.0921	20.1971	18.5094	20.5892	17.952	19.4937	20.7496	20.8986	16.3262	15.999	20.8918	23.357	22.3674	22.4448	23.018
Q80W21	4302400	0	2353000	1000500	0	0	0	0	696080	3263600	0	0	257540	0	572660	0	0	9767400	0	11624000	0	8635600	25650000	57286000	0	0	0	0	0	1330000	21.7162	16.4236	21.2991	19.9323	16.2981	16.6105	16.603	16.2493	19.9539	21.437	16.1814	16.4042	17.9744	15.999	18.9845	17.0871	16.6164	23.1788	17.299
Q6P9R4	0	0	0	0	0	0	0	0	0	0	0	0	0	0	0	154580	284790	309120	476380	0	0	0	0	0	0	0	0	0	992260	638790	16.1116	16.4236	15.7793	16.8202	16.2981	16.6105	16.603	16.2493	16.5574	16.349	16.1814	16.4042	16.3262	15.999	16.2244	17.6111	18.1195	18.1971	18.8618
Q62219	0	0	0	0	0	727370	0	0	0	1118000	382550	310510	0	228810	169370	5047800	3650200	4436300	5810100	7466300	10902000	1623300	1642500	2351000	3530100	8198100	7728500	16224000	27302000	26135000	16.1116	16.4236	15.7793	16.8202	16.2981	19.4584	16.603	16.2493	16.5574	19.8915	18.5453	18.7267	16.3262	18.0304	17.227	22.6404	21.7995	22.0402	22.4701
Q8R0G9	0	0	0	0	0	0	0	0	0	0	0	0	0	0	0	0	0	0	0	0	464310	0	0	0	302350	51996	0	407190	0	1338200	16.1116	16.4236	15.7793	16.8202	16.2981	16.6105	16.603	16.2493	16.5574	16.349	16.1814	16.4042	16.3262	15.999	16.2244	17.0871	16.6164	16.7688	17.299
Q8K4L4	153700	0	800850	0	0	0	471500	441030	0	0	2989000	145340	0	324680	0	2555100	0	1108900	0	1393500	1387100	0	0	0	1527900	1345000	589570	3963000	2343900	4725700	16.9092	16.4236	19.7442	16.8202	16.2981	16.6105	18.4648	18.7505	16.5574	16.349	21.5112	17.6315	16.3262	18.5353	16.2244	21.6581	16.6164	20.04	17.299
O35566	0	0	0	0	0	0	0	0	0	0	0	0	0	0	0	1321300	0	0	269260	342600	0	0	170850	551340	146070	892800	126170	0	1045600	635930	16.1116	16.4236	15.7793	16.8202	16.2981	16.6105	16.603	16.2493	16.5574	16.349	16.1814	16.4042	16.3262	15.999	16.2244	20.7067	16.6164	16.7688	18.0386
Q9D7M1	0	0	0	0	0	0	686140	0	0	0	0	0	0	0	0	0	0	0	0	0	0	2015600	410550	0	0	710560	638370	1293200	0	436670	16.1116	16.4236	15.7793	16.8202	16.2981	16.6105	19.006	16.2493	16.5574	16.349	16.1814	16.4042	16.3262	15.999	16.2244	17.0871	16.6164	16.7688	17.299
Q91V61	0	0	0	0	513430	2550700	955090	1391800	1772500	1288000	444530	0	900790	1174400	0	3182100	5630600	3554300	10568000	5425200	5892300	4135900	1904200	1394000	5045900	4819700	6601500	7667400	10305000	11166000	16.1116	16.4236	15.7793	16.8202	19.1282	21.2685	19.4832	20.4085	21.3023	20.0957	18.7619	16.4042	19.7808	20.3901	16.2244	21.9747	22.4249	21.7204	23.3332
Q64518	0	0	0	0	0	0	358750	484050	242110	0	0	240710	0	352830	626420	1126600	0	825460	960730	1542300	0	0	0	439930	482320	480640	753660	1438000	1987200	732170	16.1116	16.4236	15.7793	16.8202	16.2981	16.6105	18.0705	18.8848	18.4303	16.349	16.1814	18.3594	16.3262	18.6552	19.114	20.4767	16.6164	19.6141	19.8738
Q9ERD7	0	0	0	0	0	0	0	0	0	0	0	0	0	1616700	1653300	0	0	0	5276600	949670	0	0	0	0	0	0	0	3468800	0	0	16.1116	16.4236	15.7793	16.8202	16.2981	16.6105	16.603	16.2493	16.5574	16.349	16.1814	16.4042	16.3262	20.8512	20.5141	17.0871	16.6164	16.7688	22.3312
P50516	0	0	0	143320	249120	360940	395000	224290	167080	0	1241800	0	143880	0	0	1065300	736250	1984700	0	0	380920	1006000	540690	647370	0	0	0	2327800	2872600	5977700	16.1116	16.4236	15.7793	17.1289	18.0849	18.4475	18.2094	17.775	17.8952	16.349	20.244	16.4042	17.1345	15.999	16.2244	20.396	19.4898	20.8798	17.299
Q8R0Y8	0	0	0	0	0	0	0	0	0	0	0	0	0	0	0	321840	0	0	0	0	0	0	0	0	0	0	0	0	1397000	507060	16.1116	16.4236	15.7793	16.8202	16.2981	16.6105	16.603	16.2493	16.5574	16.349	16.1814	16.4042	16.3262	15.999	16.2244	18.6691	16.6164	16.7688	17.299
Q9CSB4	0	0	0	0	0	0	0	0	0	0	0	0	0	0	0	0	0	159480	2344600	1487300	2202500	0	0	0	0	0	100790	861920	691880	241160	16.1116	16.4236	15.7793	16.8202	16.2981	16.6105	16.603	16.2493	16.5574	16.349	16.1814	16.4042	16.3262	15.999	16.2244	17.0871	16.6164	17.2423	21.1609
Q6ZQI3	0	0	0	0	0	0	0	0	0	0	0	0	385420	0	0	1325500	1415200	1410500	2868000	4291700	4408400	0	0	0	2104000	1780200	1394800	0	4418000	0	16.1116	16.4236	15.7793	16.8202	16.2981	16.6105	16.603	16.2493	16.5574	16.349	16.1814	16.4042	18.5561	15.999	16.2244	20.7112	20.4326	20.3871	21.4516
Q9DAW9	0	0	0	0	0	561690	0	0	0	0	0	0	0	0	0	1210900	0	1955600	0	0	0	0	0	0	0	0	3796500	3701200	0	0	16.1116	16.4236	15.7793	16.8202	16.2981	19.0855	16.603	16.2493	16.5574	16.349	16.1814	16.4042	16.3262	15.999	16.2244	20.5808	16.6164	20.8585	17.299
Q9D7P7	0	0	0	0	0	0	4169400	2225200	0	0	0	0	0	0	0	0	0	0	2907900	2657500	0	0	0	0	2827700	0	0	3822800	0	0	16.1116	16.4236	15.7793	16.8202	16.2981	16.6105	21.6093	21.0855	16.5574	16.349	16.1814	16.4042	16.3262	15.999	16.2244	17.0871	16.6164	16.7688	21.4715
Q9D4H4	0	0	0	0	0	0	0	0	0	0	0	0	0	0	0	0	0	0	0	0	0	0	0	0	0	0	0	500400	1868400	0	16.1116	16.4236	15.7793	16.8202	16.2981	16.6105	16.603	16.2493	16.5574	16.349	16.1814	16.4042	16.3262	15.999	16.2244	17.0871	16.6164	16.7688	17.299
Q9R0N0	0	0	0	0	0	0	0	0	0	0	0	0	0	0	0	772940	0	0	0	6637200	0	0	0	0	0	3917400	3333700	3858700	0	0	16.1116	16.4236	15.7793	16.8202	16.2981	16.6105	16.603	16.2493	16.5574	16.349	16.1814	16.4042	16.3262	15.999	16.2244	19.9331	16.6164	16.7688	17.299
O70585	0	0	0	0	0	0	0	0	0	0	0	0	0	0	0	0	182680	1468300	0	0	0	0	0	0	0	0	0	1147900	1704700	87877	16.1116	16.4236	15.7793	16.8202	16.2981	16.6105	16.603	16.2493	16.5574	16.349	16.1814	16.4042	16.3262	15.999	16.2244	17.0871	17.479	20.445	17.299
P70372	0	0	0	1082600	3498200	1082500	810960	0	484660	3482100	0	0	2915900	2007100	1225700	2493300	5831300	1640900	6031100	0	0	1872900	0	565340	4678400	10080000	5283100	1470700	12507000	12377000	16.1116	16.4236	15.7793	20.0461	21.8966	20.032	19.2472	16.2493	19.4316	21.5305	16.1814	16.4042	21.4755	21.1633	20.0824	21.6228	22.4754	20.6053	22.524
Q9QXS1	97664	44428	44262	405350	733630	659720	408250	242350	185830	1022700	2249900	1129200	219460	70925	239820	44141000	47865000	49716000	166150000	163520000	147560000	13959000	14291000	14916000	61606000	74070000	86928000	169190000	300700000	255530000	16.255	15.4392	15.5668	18.6288	19.6431	19.3176	18.257	17.8867	18.0486	19.763	21.1014	20.5893	17.7436	16.3406	17.7288	25.7688	25.5125	25.5265	27.3079
Q9D7G0	0	0	0	0	0	0	0	0	0	0	0	0	0	0	0	0	1130300	1421000	1306900	0	0	0	375080	0	874070	0	1065500	0	5442700	0	16.1116	16.4236	15.7793	16.8202	16.2981	16.6105	16.603	16.2493	16.5574	16.349	16.1814	16.4042	16.3262	15.999	16.2244	17.0871	20.1083	20.3978	20.3177
Q91ZU6	0	0	0	12882	0	0	0	0	0	0	0	0	0	0	0	134330	152750	0	525650	526090	320610	0	0	0	149080	173410	296590	468120	627300	623200	16.1116	16.4236	15.7793	13.6531	16.2981	16.6105	16.603	16.2493	16.5574	16.349	16.1814	16.4042	16.3262	15.999	16.2244	17.4086	17.2208	16.7688	19.0037
Q62095	0	0	0	0	0	0	362750	0	0	0	0	275340	0	0	0	3309100	4899000	2619200	1406700	5105500	2829100	727530	0	0	1180500	1793600	2083900	3479500	6308000	0	16.1116	16.4236	15.7793	16.8202	16.2981	16.6105	18.0865	16.2493	16.5574	16.349	16.1814	18.5533	16.3262	15.999	16.2244	22.0311	22.2241	21.28	20.4239
P47758	0	0	0	0	0	0	0	0	0	0	0	0	0	0	0	856220	0	982550	4043300	0	1789300	0	0	0	2252100	1272000	0	0	0	3855500	16.1116	16.4236	15.7793	16.8202	16.2981	16.6105	16.603	16.2493	16.5574	16.349	16.1814	16.4042	16.3262	15.999	16.2244	20.0808	16.6164	19.8655	21.9471
Q921F4	0	0	0	0	198450	0	0	0	0	0	0	0	150770	0	0	0	0	730770	517670	812430	984650	0	251570	72530	0	0	237300	0	0	3887700	16.1116	16.4236	15.7793	16.8202	17.7568	16.6105	16.603	16.2493	16.5574	16.349	16.1814	16.4042	17.202	15.999	16.2244	17.0871	16.6164	19.4383	18.9817
Q9QWV4	0	0	0	0	0	0	0	0	0	0	0	0	0	0	0	2884200	1784900	0	2526200	5378800	3458200	0	0	0	0	0	0	0	5698100	0	16.1116	16.4236	15.7793	16.8202	16.2981	16.6105	16.603	16.2493	16.5574	16.349	16.1814	16.4042	16.3262	15.999	16.2244	21.8329	20.7674	16.7688	21.2685
P49290	0	0	0	0	0	0	0	0	0	0	0	0	0	0	0	0	0	462440	0	891250	518240	0	0	0	376680	596540	0	662390	1752500	0	16.1116	16.4236	15.7793	16.8202	16.2981	16.6105	16.603	16.2493	16.5574	16.349	16.1814	16.4042	16.3262	15.999	16.2244	17.0871	16.6164	18.7782	17.299
Q8K310	0	0	0	244180	264230	261000	0	0	0	0	186830	183840	0	0	0	1328300	2006700	1172800	1580000	2923400	2658800	543470	487680	1250900	1138900	1404200	939790	1670900	2657300	2476300	16.1116	16.4236	15.7793	17.8976	18.1698	17.9798	16.603	16.2493	16.5574	16.349	17.5114	17.9705	16.3262	15.999	16.2244	20.7143	20.9364	20.1208	20.5915
Q9D1Q6	0	0	0	0	0	948550	0	0	0	0	0	0	0	0	0	4662400	4513900	6566800	3771700	0	0	0	825020	381340	0	2914800	0	4951000	0	0	16.1116	16.4236	15.7793	16.8202	16.2981	19.8414	16.603	16.2493	16.5574	16.349	16.1814	16.4042	16.3262	15.999	16.2244	22.5258	22.1059	22.606	21.8468
Q62234	0	0	0	0	0	0	0	0	0	0	0	0	0	0	0	0	0	0	243450	329330	236260	0	0	0	106240	183340	0	793710	0	1038300	16.1116	16.4236	15.7793	16.8202	16.2981	16.6105	16.603	16.2493	16.5574	16.349	16.1814	16.4042	16.3262	15.999	16.2244	17.0871	16.6164	16.7688	17.8933
Q5EG47	0	0	0	0	0	0	0	0	0	0	0	0	0	0	0	215360	0	0	0	0	0	0	0	0	535400	0	0	824630	0	1014600	16.1116	16.4236	15.7793	16.8202	16.2981	16.6105	16.603	16.2493	16.5574	16.349	16.1814	16.4042	16.3262	15.999	16.2244	18.0895	16.6164	16.7688	17.299
Q8BK67	0	0	0	0	0	0	0	0	0	0	678660	0	0	0	0	0	0	429670	0	1028500	1606100	0	0	0	685870	0	0	3110700	1604600	3421700	16.1116	16.4236	15.7793	16.8202	16.2981	16.6105	16.603	16.2493	16.5574	16.349	19.3723	16.4042	16.3262	15.999	16.2244	17.0871	16.6164	18.6722	17.299
Q8N7N5	0	0	0	0	0	0	0	0	0	0	0	0	0	0	0	0	0	0	1862300	1477200	0	0	0	0	1168700	0	0	0	0	4269900	16.1116	16.4236	15.7793	16.8202	16.2981	16.6105	16.603	16.2493	16.5574	16.349	16.1814	16.4042	16.3262	15.999	16.2244	17.0871	16.6164	16.7688	20.8287
Q9JHQ0	0	0	0	0	0	0	0	0	0	0	0	0	0	0	0	0	1967900	0	7260000	2453800	0	0	0	0	851390	1999100	0	5236600	0	0	16.1116	16.4236	15.7793	16.8202	16.2981	16.6105	16.603	16.2493	16.5574	16.349	16.1814	16.4042	16.3262	15.999	16.2244	17.0871	20.9082	16.7688	22.7915
P50518	0	0	0	0	0	0	0	0	0	0	0	0	0	0	0	0	0	1421300	0	0	0	0	0	0	0	1013100	1709700	5238000	0	0	16.1116	16.4236	15.7793	16.8202	16.2981	16.6105	16.603	16.2493	16.5574	16.349	16.1814	16.4042	16.3262	15.999	16.2244	17.0871	16.6164	20.3981	17.299
Q62261	753080	1077000	299010	3758100	6583300	6301600	4876800	3039300	2793200	10938000	10129000	8296300	4436200	2584700	3013900	278140000	248460000	252130000	874640000	886810000	837550000	94988000	90724000	82695000	465100000	559920000	620180000	870510000	1337300000	1299400000	19.2019	20.0386	18.3228	21.8416	22.8088	22.5734	21.8354	21.5353	21.9585	23.1818	23.272	23.4665	22.0809	21.5282	21.3804	28.4244	27.8884	27.8689	29.7041
P68369;P05214	0	903290	0	7997800	7745800	6937300	10985000	7394600	6515100	8801400	3700000	0	0	2780300	5854400	33055000	28942000	40752000	68858000	40605000	37101000	12634000	23004000	28214000	36046000	43817000	34616000	55141000	76853000	102540000	16.1116	19.7848	15.7793	22.9312	23.0434	22.712	23.0069	22.818	23.1803	22.8683	21.8191	16.4042	16.3262	21.6334	22.3383	25.3515	24.7867	25.2397	26.0371
Q6P5H2	0	0	0	0	0	0	0	0	0	94289	0	0	0	0	0	0	0	0	0	0	0	0	112270	0	0	178530	0	302070	796180	890840	16.1116	16.4236	15.7793	16.8202	16.2981	16.6105	16.603	16.2493	16.5574	16.3238	16.1814	16.4042	16.3262	15.999	16.2244	17.0871	16.6164	16.7688	17.299
O35643	0	0	0	0	0	0	149020	237610	121120	0	0	0	0	0	0	521770	439610	0	893320	0	0	0	0	697600	0	935010	0	565040	2392300	0	16.1116	16.4236	15.7793	16.8202	16.2981	16.6105	16.803	17.8582	17.431	16.349	16.1814	16.4042	16.3262	15.999	16.2244	19.3662	18.7459	16.7688	19.7688
Q9DC28;Q9JMK2	0	0	0	0	0	0	0	0	0	0	0	0	0	0	0	1401600	2139800	1978200	1174800	0	0	0	0	0	0	0	0	951970	1427700	0	16.1116	16.4236	15.7793	16.8202	16.2981	16.6105	16.603	16.2493	16.5574	16.349	16.1814	16.4042	16.3262	15.999	16.2244	20.7918	21.029	20.875	20.164
Q3UW53	0	0	0	0	0	247320	0	0	0	0	0	0	0	0	0	649470	1145100	966200	0	0	376110	0	0	0	921640	0	962160	720650	1129200	278580	16.1116	16.4236	15.7793	16.8202	16.2981	17.9021	16.603	16.2493	16.5574	16.349	16.1814	16.4042	16.3262	15.999	16.2244	19.682	20.127	19.8412	17.299
Q61696;P17879	326400	386230	428010	698930	529030	306220	1664100	520290	401310	0	8236800	280060	1456100	478200	0	2828100	2364800	3836200	0	1833200	0	2382900	2683100	2831400	0	1493600	770490	6916600	8911300	7218300	17.9958	18.5591	18.8403	19.4148	19.1714	18.2103	20.2842	18.989	19.1593	16.349	22.9737	18.5778	20.4737	19.0939	16.2244	21.8045	21.1733	21.8305	17.299
P28843	0	0	76214	316050	261610	0	390170	302800	505620	372460	181490	262950	357060	213820	471660	730800	2330900	2365600	2056400	5295400	5927900	1112400	821780	779790	2550000	1576200	2623600	2674600	10927000	9193300	16.1116	16.4236	16.3508	18.2698	18.1554	16.6105	18.1916	18.208	19.4927	18.3057	17.4695	18.4869	18.4458	17.9327	18.7046	19.8523	21.1525	21.1331	20.9717
Q8BW75	0	0	0	0	0	0	0	0	211770	340340	0	386780	0	0	0	1107100	2847900	0	0	3228300	3095500	1468400	0	0	0	1928500	3477700	2707300	6059900	7398700	16.1116	16.4236	15.7793	16.8202	16.2981	16.6105	16.603	16.2493	18.2371	18.1756	16.1814	19.0436	16.3262	15.999	16.2244	20.4515	21.4415	16.7688	17.299
P98086	0	0	0	0	0	0	0	0	0	0	0	0	0	0	0	459860	288770	289280	788150	565610	654810	0	0	0	562090	478310	469910	1608400	0	651980	16.1116	16.4236	15.7793	16.8202	16.2981	16.6105	16.603	16.2493	16.5574	16.349	16.1814	16.4042	16.3262	15.999	16.2244	19.184	18.1396	18.1014	19.5881
O55111	0	0	0	0	0	0	0	0	0	0	0	0	0	0	0	0	0	0	1159700	727950	0	0	0	0	287450	256100	0	0	980620	1331400	16.1116	16.4236	15.7793	16.8202	16.2981	16.6105	16.603	16.2493	16.5574	16.349	16.1814	16.4042	16.3262	15.999	16.2244	17.0871	16.6164	16.7688	20.1453
Q9JLV1	0	0	0	0	0	0	0	0	0	393950	287330	188750	0	0	259800	2445600	1728600	3940400	6762100	12217000	6962800	1559000	0	1017600	1863000	1710400	3841800	6626900	11900000	7849600	16.1116	16.4236	15.7793	16.8202	16.2981	16.6105	16.603	16.2493	16.5574	18.3867	18.1323	18.0086	16.3262	15.999	17.8442	21.5949	20.7212	21.8692	22.689
Q8JZR0	0	0	0	0	0	0	0	93595	105740	0	0	0	0	0	0	385540	360350	128890	0	723630	219950	0	0	0	0	0	0	1190600	1378900	0	16.1116	16.4236	15.7793	16.8202	16.2981	16.6105	16.603	16.5141	17.2351	16.349	16.1814	16.4042	16.3262	15.999	16.2244	18.9297	18.459	16.9351	17.299
Q9EPK2	0	0	0	0	0	0	0	0	0	0	0	0	0	0	0	990670	0	1537000	0	0	5146600	0	0	0	0	1836300	0	0	0	5696300	16.1116	16.4236	15.7793	16.8202	16.2981	16.6105	16.603	16.2493	16.5574	16.349	16.1814	16.4042	16.3262	15.999	16.2244	20.2912	16.6164	20.511	17.299
Q99M87	0	0	0	0	0	0	0	0	0	0	0	0	0	0	0	0	863810	0	0	0	0	0	0	0	0	0	0	638360	0	1813600	16.1116	16.4236	15.7793	16.8202	16.2981	16.6105	16.603	16.2493	16.5574	16.349	16.1814	16.4042	16.3262	15.999	16.2244	17.0871	19.7204	16.7688	17.299
P51432	0	0	0	156970	0	0	0	230330	0	0	0	119660	0	0	84277	0	0	409350	568290	934800	572660	0	0	0	0	439850	618940	874290	879250	1359400	16.1116	16.4236	15.7793	17.2601	16.2981	16.6105	16.603	17.8133	16.5574	16.349	16.1814	17.351	16.3262	15.999	16.22	17.0871	16.6164	18.6023	19.1163
P06837	0	0	0	0	0	0	0	0	0	0	0	0	0	0	0	1440200	309250	2556800	2439200	461020	2911000	0	552270	0	3986400	3715000	315790	0	0	5897800	16.1116	16.4236	15.7793	16.8202	16.2981	16.6105	16.603	16.2493	16.5574	16.349	16.1814	16.4042	16.3262	15.999	16.2244	20.831	18.2384	21.2452	21.218
Q8BH58	0	0	0	0	0	0	0	0	0	0	0	0	0	0	0	0	0	0	0	0	0	0	0	0	0	0	0	1587300	1113100	0	16.1116	16.4236	15.7793	16.8202	16.2981	16.6105	16.603	16.2493	16.5574	16.349	16.1814	16.4042	16.3262	15.999	16.2244	17.0871	16.6164	16.7688	17.299
Q9JK83	0	0	0	0	0	0	0	0	0	0	262540	0	0	0	0	266830	0	0	1348300	0	0	323150	0	0	0	0	0	0	4332300	4223700	16.1116	16.4236	15.7793	16.8202	16.2981	16.6105	16.603	16.2493	16.5574	16.349	18.0022	16.4042	16.3262	15.999	16.2244	18.3987	16.6164	16.7688	20.3627
P62874	0	0	0	0	2432100	4820300	0	0	0	0	1488300	960990	0	1552600	1541600	7547200	10416000	19029000	17029000	33922000	22426000	0	5420500	5949200	12333000	14500000	13492000	27350000	33034000	32289000	16.1116	16.4236	15.7793	16.8202	21.3722	22.1868	16.603	16.2493	16.5574	16.349	20.5052	20.3566	16.3262	20.7929	20.4132	23.2207	23.3123	24.141	24.0215
P15116	0	0	0	0	0	0	0	0	0	0	0	0	0	0	0	0	0	0	0	0	0	0	0	0	719550	0	0	0	1565500	997560	16.1116	16.4236	15.7793	16.8202	16.2981	16.6105	16.603	16.2493	16.5574	16.349	16.1814	16.4042	16.3262	15.999	16.2244	17.0871	16.6164	16.7688	17.299
P58735	0	0	0	0	0	0	0	0	5467500	0	0	0	3400100	0	0	0	0	0	0	0	0	10331000	8438200	9786700	0	0	0	0	9578500	0	16.1116	16.4236	15.7793	16.8202	16.2981	16.6105	16.603	16.2493	22.9274	16.349	16.1814	16.4042	21.6971	15.999	16.2244	17.0871	16.6164	16.7688	17.299
Q3UMR5	0	0	0	0	0	0	0	0	0	0	0	0	0	0	0	0	923000	0	481230	1012100	932690	0	0	0	392270	0	0	1161300	0	1153100	16.1116	16.4236	15.7793	16.8202	16.2981	16.6105	16.603	16.2493	16.5574	16.349	16.1814	16.4042	16.3262	15.999	16.2244	17.0871	19.816	16.7688	18.8764
Q68FH0	0	0	0	0	0	0	0	0	0	0	0	0	0	0	0	567500	630220	701290	341740	721060	693360	0	0	0	1090500	423850	1283400	322700	1195800	851720	16.1116	16.4236	15.7793	16.8202	16.2981	16.6105	16.603	16.2493	16.5574	16.349	16.1814	16.4042	16.3262	15.999	16.2244	19.4874	19.2655	19.3789	18.3825
Q9CWE0	0	0	0	0	0	0	0	0	0	0	0	0	0	0	0	1451200	1051900	0	0	1710400	0	0	0	0	704580	1890000	0	639800	0	2139800	16.1116	16.4236	15.7793	16.8202	16.2981	16.6105	16.603	16.2493	16.5574	16.349	16.1814	16.4042	16.3262	15.999	16.2244	20.842	20.0046	16.7688	17.299
O54734	0	0	0	0	911330	1258800	1502700	1031500	2247500	1000800	0	1259900	0	118650	0	7224100	3827700	4729300	8970800	1974800	9692100	4111100	4664900	2076200	2973600	8323500	6940900	22947000	24897000	26029000	16.1116	16.4236	15.7793	16.8202	19.956	20.2497	20.137	19.9763	21.6449	19.7317	16.1814	20.7473	16.3262	17.083	16.2244	23.1575	21.868	22.1325	23.0968
Q91V88	0	0	0	0	172270	453820	477500	266070	161600	373480	0	180430	0	0	0	170440	977130	1023700	1241600	2070300	2504800	319090	72848	0	1022200	0	101490	2074300	3395200	6123400	16.1116	16.4236	15.7793	16.8202	17.5527	18.7778	18.483	18.0214	17.847	18.3097	16.1814	17.9435	16.3262	15.999	16.2244	17.752	19.8982	19.9246	20.2438
Q8BH59	0	0	0	0	0	0	0	0	0	0	0	0	0	0	0	877420	1129000	690840	0	188200	0	1584200	0	433420	0	0	206030	1493700	1368200	0	16.1116	16.4236	15.7793	16.8202	16.2981	16.6105	16.603	16.2493	16.5574	16.349	16.1814	16.4042	16.3262	15.999	16.2244	20.116	20.1066	19.3573	17.299
O55022	0	0	0	0	0	0	0	0	0	0	0	0	0	0	0	0	11558000	5573200	0	0	0	0	0	1756800	2117800	2463300	2882900	8516200	0	0	16.1116	16.4236	15.7793	16.8202	16.2981	16.6105	16.603	16.2493	16.5574	16.349	16.1814	16.4042	16.3262	15.999	16.2244	17.0871	23.4624	22.3694	17.299
Q69ZH9	0	0	0	0	0	0	0	0	0	0	0	0	0	0	0	0	0	0	232000	363720	44556	0	0	0	125660	0	212270	642180	986120	550300	16.1116	16.4236	15.7793	16.8202	16.2981	16.6105	16.603	16.2493	16.5574	16.349	16.1814	16.4042	16.3262	15.999	16.2244	17.0871	16.6164	16.7688	17.8238
P02089	3797400	0	0	0	2578600	0	1758100	0	3275600	0	0	0	6052000	0	3068600	0	3411100	960900	0	0	0	0	11264000	0	7259300	0	0	0	0	0	21.5361	16.4236	15.7793	16.8202	21.4565	16.6105	20.3635	16.2493	22.1883	16.349	16.1814	16.4042	22.529	15.999	21.4063	17.0871	21.7018	19.8333	17.299
P62141	0	0	0	0	0	0	496810	0	0	0	1993400	1415300	709200	0	0	13454000	19781000	16629000	40883000	36313000	37089000	4385300	8065600	13082000	17311000	16060000	26483000	37951000	83607000	41393000	16.1116	16.4236	15.7793	16.8202	16.2981	16.6105	18.5402	16.2493	16.5574	16.349	20.9268	20.9151	19.4358	15.999	16.2244	24.0547	24.2376	23.9465	25.285
Q8BXK9	1470100	264000	4792400	14482000	19438000	16729000	40320000	17026000	6480900	25294000	7338200	8111500	8019000	18473000	17660000	333230000	337610000	328990000	681140000	631120000	484800000	139580000	140530000	105670000	333350000	369360000	416880000	662730000	1288100000	1024200000	20.167	18.0102	22.3253	23.7878	24.3708	23.9819	24.8829	24.0212	23.1727	24.3913	22.807	23.434	22.935	24.3655	23.9312	28.6851	28.3308	28.2528	29.3434
Q3TL44	0	0	0	0	0	0	0	0	0	0	0	0	0	0	0	0	0	0	0	0	690130	0	0	0	0	0	0	480800	935140	798960	16.1116	16.4236	15.7793	16.8202	16.2981	16.6105	16.603	16.2493	16.5574	16.349	16.1814	16.4042	16.3262	15.999	16.2244	17.0871	16.6164	16.7688	17.299
P09470	0	148470	0	0	0	0	196780	228700	414570	0	0	47158	0	90009	0	484250	1050900	706640	319980	66169	91960	1126500	679430	2241800	1857200	1540300	1558400	551910	401680	565860	16.1116	17.1798	15.7793	16.8202	16.2981	16.6105	17.2041	17.8031	19.2062	16.349	16.1814	16.0077	16.3262	16.6844	16.2244	19.2585	20.0032	19.3899	18.2876
Q99LD8	0	0	0	0	1780700	0	481820	387010	1119100	0	0	0	444720	501070	514390	0	0	0	1434800	1401200	1173000	0	807580	0	0	0	698800	0	1882900	970310	16.1116	16.4236	15.7793	16.8202	20.9224	16.6105	18.496	18.562	20.6389	16.349	16.1814	16.4042	18.7625	19.1613	18.8297	17.0871	16.6164	16.7688	20.4524
Q71FD7	0	0	0	0	0	0	0	0	0	0	0	0	0	0	0	3540300	0	0	0	0	0	0	0	749850	0	3726500	2253200	9363400	0	0	16.1116	16.4236	15.7793	16.8202	16.2981	16.6105	16.603	16.2493	16.5574	16.349	16.1814	16.4042	16.3262	15.999	16.2244	22.1286	16.6164	16.7688	17.299
P02463	0	0	0	0	0	0	0	0	0	0	0	0	0	0	0	0	0	0	2235200	0	1609200	0	0	0	242140	0	629870	826010	2876700	0	16.1116	16.4236	15.7793	16.8202	16.2981	16.6105	16.603	16.2493	16.5574	16.349	16.1814	16.4042	16.3262	15.999	16.2244	17.0871	16.6164	16.7688	21.092
Q3UFK8	0	0	0	0	0	0	0	0	0	0	0	0	0	0	0	0	743780	697890	0	0	0	0	0	0	489300	573500	0	1057900	0	1604400	16.1116	16.4236	15.7793	16.8202	16.2981	16.6105	16.603	16.2493	16.5574	16.349	16.1814	16.4042	16.3262	15.999	16.2244	17.0871	19.5045	19.3719	17.299
O35608	0	0	0	1008600	1115500	288550	0	0	0	0	0	0	0	0	200710	0	0	0	0	783920	0	0	0	0	0	295650	0	649930	0	2651700	16.1116	16.4236	15.7793	19.9439	20.2476	18.1245	16.603	16.2493	16.5574	16.349	16.1814	16.4042	16.3262	15.999	17.4719	17.0871	16.6164	16.7688	17.299
Q9CQ22	0	0	0	0	0	0	0	0	0	0	0	0	0	0	0	0	0	0	0	7175800	3703400	0	0	0	0	0	0	0	0	8934800	16.1116	16.4236	15.7793	16.8202	16.2981	16.6105	16.603	16.2493	16.5574	16.349	16.1814	16.4042	16.3262	15.999	16.2244	17.0871	16.6164	16.7688	17.299
Q8BHD7	0	0	0	0	0	0	0	0	0	0	0	0	0	0	0	0	0	0	1143500	437890	0	0	0	0	0	0	0	0	1362800	1617000	16.1116	16.4236	15.7793	16.8202	16.2981	16.6105	16.603	16.2493	16.5574	16.349	16.1814	16.4042	16.3262	15.999	16.2244	17.0871	16.6164	16.7688	20.125
Q9DBS1	0	0	0	0	0	0	0	0	0	0	0	0	0	507350	0	6561200	4787000	6149800	0	0	0	0	0	0	0	0	0	11316000	0	0	16.1116	16.4236	15.7793	16.8202	16.2981	16.6105	16.603	16.2493	16.5574	16.349	16.1814	16.4042	16.3262	19.1792	16.2244	23.0187	22.1907	22.5114	17.299
Q91VC3	0	0	0	0	0	0	484000	0	347340	746750	0	0	0	0	0	5038500	2270600	2194300	2042200	466400	2415000	1098700	819540	0	2073900	1777100	4112800	1227300	4380600	5273800	16.1116	16.4236	15.7793	16.8202	16.2981	16.6105	18.5025	16.2493	18.951	19.3093	16.1814	16.4042	16.3262	15.999	16.2244	22.6377	21.1146	21.0246	20.9617
P58137	0	0	0	0	0	0	0	0	0	0	0	0	0	0	0	614170	736000	894180	512630	2804500	0	0	0	0	1159900	0	0	661950	698310	1020400	16.1116	16.4236	15.7793	16.8202	16.2981	16.6105	16.603	16.2493	16.5574	16.349	16.1814	16.4042	16.3262	15.999	16.2244	19.6014	19.4893	19.7295	18.9676
Q6PDH0	0	0	0	0	0	0	0	0	0	0	0	0	0	0	0	0	303230	0	1136200	0	0	0	0	0	153740	906520	556530	155280	1581100	1929600	16.1116	16.4236	15.7793	16.8202	16.2981	16.6105	16.603	16.2493	16.5574	16.349	16.1814	16.4042	16.3262	15.999	16.2244	17.0871	18.2101	16.7688	20.1158
Q80SW1;Q68FL4	0	0	0	0	247080	0	0	0	0	0	0	0	0	0	0	0	903170	0	445440	895510	0	0	0	523410	0	0	750000	0	1813600	1336600	16.1116	16.4236	15.7793	16.8202	18.073	16.6105	16.603	16.2493	16.5574	16.349	16.1814	16.4042	16.3262	15.999	16.2244	17.0871	19.7846	16.7688	18.7649
Q3UHZ5	0	0	0	0	0	0	0	0	0	0	0	0	0	0	0	667360	0	0	1316200	1148100	605230	0	0	0	0	1616400	0	0	0	10025000	16.1116	16.4236	15.7793	16.8202	16.2981	16.6105	16.603	16.2493	16.5574	16.349	16.1814	16.4042	16.3262	15.999	16.2244	19.7212	16.6164	16.7688	20.3279
B1AVD1	0	0	0	0	0	0	0	0	0	0	0	0	0	0	0	0	0	0	0	0	4733600	0	0	0	0	572910	0	797160	3729500	0	16.1116	16.4236	15.7793	16.8202	16.2981	16.6105	16.603	16.2493	16.5574	16.349	16.1814	16.4042	16.3262	15.999	16.2244	17.0871	16.6164	16.7688	17.299
Q9DCW2	0	0	0	0	0	0	0	0	0	0	0	0	0	0	0	0	0	0	0	0	619820	0	0	0	0	0	0	1515300	0	1349400	16.1116	16.4236	15.7793	16.8202	16.2981	16.6105	16.603	16.2493	16.5574	16.349	16.1814	16.4042	16.3262	15.999	16.2244	17.0871	16.6164	16.7688	17.299
Q8VI36	0	0	0	0	0	0	0	0	0	0	0	0	0	0	0	910860	889120	731370	0	0	0	0	1023400	477540	1656400	0	0	1693600	1769400	0	16.1116	16.4236	15.7793	16.8202	16.2981	16.6105	16.603	16.2493	16.5574	16.349	16.1814	16.4042	16.3262	15.999	16.2244	20.17	19.762	19.4395	17.299
Q8BGS1	448900	0	0	999890	784150	1299200	1808200	529540	1241900	1950800	479400	970610	207040	183340	487850	24924000	23356000	22275000	13786000	28893000	28556000	9854400	13296000	7025600	26859000	23921000	24966000	56084000	76879000	97150000	18.4555	16.4236	15.7793	19.9314	19.7392	20.2953	20.404	19.0144	20.7891	20.6946	18.8709	20.371	17.6595	17.7108	18.7533	24.9442	24.4773	24.3682	23.7167
Q920M5	0	0	0	0	0	0	0	0	0	0	0	0	0	0	0	603090	0	0	0	0	0	0	0	0	0	0	874050	0	1506200	1705200	16.1116	16.4236	15.7793	16.8202	16.2981	16.6105	16.603	16.2493	16.5574	16.349	16.1814	16.4042	16.3262	15.999	16.2244	19.5752	16.6164	16.7688	17.299
Q8BK64	300980	405010	0	0	0	0	0	0	0	0	0	0	885330	0	1513100	1571900	1008900	0	0	6206400	0	0	0	0	0	0	0	0	0	697510	17.8788	18.6276	15.7793	16.8202	16.2981	16.6105	16.603	16.2493	16.5574	16.349	16.1814	16.4042	19.7559	15.999	20.3863	20.9572	19.9444	16.7688	17.299
P11589	899480	572500	0	0	0	994050	3008200	0	1304100	0	0	0	0	0	0	0	0	0	0	0	0	0	0	0	0	0	0	0	0	0	19.4582	19.1269	15.7793	16.8202	16.2981	19.909	21.1384	16.2493	20.8596	16.349	16.1814	16.4042	16.3262	15.999	16.2244	17.0871	16.6164	16.7688	17.299
Q60972	0	266140	0	0	2068100	0	1850000	0	1203000	0	0	0	0	0	0	2606100	2085100	2978200	5967200	4689400	2487400	2027100	0	2811700	2276800	7181700	3948100	4473700	0	0	16.1116	18.0218	15.7793	16.8202	21.1383	16.6105	20.437	16.2493	20.7432	16.349	16.1814	16.4042	16.3262	15.999	16.2244	21.6866	20.9917	21.4653	22.5086
A2ARA8	0	0	0	0	1031100	655950	0	0	0	0	74308	0	0	456900	0	981820	458270	407600	630570	0	140850	273250	0	52807	0	0	2503500	1666900	1170800	280030	16.1116	16.4236	15.7793	16.8202	20.1341	19.3093	16.603	16.2493	16.5574	16.349	16.1812	16.4042	16.3262	19.0281	16.2244	20.2782	18.8058	18.5961	19.2663
Q61990	0	0	0	3029800	2235400	2834600	0	1026600	993000	0	0	2374400	1824400	1551200	0	3653800	884010	2826800	11157000	8886500	2360700	2107400	0	0	4726700	6237200	6810000	12482000	5614900	11542000	16.1116	16.4236	15.7793	21.5308	21.2505	21.4208	16.603	19.9694	20.4664	16.349	16.1814	21.6616	20.799	20.7916	16.2244	22.1741	19.7537	21.39	23.4114
Q61001	0	0	0	0	0	0	0	0	0	0	0	0	0	0	0	149320	74441	0	805100	399430	297180	0	0	0	126390	113880	128860	275140	1241200	1675000	16.1116	16.4236	15.7793	16.8202	16.2981	16.6105	16.603	16.2493	16.5574	16.349	16.1814	16.4042	16.3262	15.999	16.2244	17.5612	16.1838	16.7688	19.6188
P0C605	0	0	0	0	0	0	0	0	0	0	0	0	0	0	0	259280	792950	0	745490	789020	593490	0	195220	0	297910	0	0	0	1399900	2018000	16.1116	16.4236	15.7793	16.8202	16.2981	16.6105	16.603	16.2493	16.5574	16.349	16.1814	16.4042	16.3262	15.999	16.2244	18.3573	19.5969	16.7688	19.5078
P01872	871260	403290	375070	2550600	1715000	3046600	981350	588540	0	2216400	750880	397170	1079900	1228300	1687100	9162000	6831800	7242600	7628800	16713000	11367000	2697400	3369700	3286100	8383200	5013200	6726200	8738700	21264000	20818000	19.4122	18.6215	18.6498	21.2824	20.8682	21.5248	19.5223	19.1668	16.5574	20.8788	19.5182	19.0819	20.0425	20.4549	20.5433	23.5004	22.7038	22.7474	22.863
Q8BFW7	0	0	0	880580	1671400	1756300	559370	1088900	474440	2291600	252770	438230	310570	229750	567220	15901000	17628000	16054000	33034000	44289000	33132000	2201100	6592600	5346500	6782800	18579000	17935000	32115000	74735000	82036000	16.1116	16.4236	15.7793	19.7481	20.831	20.7302	18.7113	20.0544	19.4008	20.9269	17.9475	19.2238	18.2446	18.0363	18.9707	24.2958	24.0714	23.8957	24.9774
Q6P542	0	0	0	0	0	0	0	0	0	0	0	164260	0	0	0	288320	770200	0	0	402550	0	0	0	0	497630	0	0	1111300	4813400	789250	16.1116	16.4236	15.7793	16.8202	16.2981	16.6105	16.603	16.2493	16.5574	16.349	16.1814	17.8081	16.3262	15.999	16.2244	18.5105	19.5549	16.7688	17.299
P50171	0	0	0	0	0	0	0	0	0	0	0	0	188410	0	0	0	0	0	0	0	0	1325700	0	0	573650	0	0	0	1902500	1576000	16.1116	16.4236	15.7793	16.8202	16.2981	16.6105	16.603	16.2493	16.5574	16.349	16.1814	16.4042	17.5235	15.999	16.2244	17.0871	16.6164	16.7688	17.299
Q6PD26	0	0	0	0	0	0	0	0	0	0	0	0	0	0	0	0	0	0	0	0	0	0	0	0	0	0	0	618970	757280	1326200	16.1116	16.4236	15.7793	16.8202	16.2981	16.6105	16.603	16.2493	16.5574	16.349	16.1814	16.4042	16.3262	15.999	16.2244	17.0871	16.6164	16.7688	17.299
Q91W50	0	0	0	217450	0	0	0	0	0	0	0	0	0	0	0	0	0	0	760290	1120100	0	0	0	0	0	406940	0	966700	0	2672100	16.1116	16.4236	15.7793	17.7303	16.2981	16.6105	16.603	16.2493	16.5574	16.349	16.1814	16.4042	16.3262	15.999	16.2244	17.0871	16.6164	16.7688	19.5362
P31324	0	0	0	0	0	0	0	0	182390	0	0	0	0	0	0	0	655190	1426800	1111900	0	273480	0	463800	0	578280	1334500	772440	452220	2805500	496730	16.1116	16.4236	15.7793	16.8202	16.2981	16.6105	16.603	16.2493	18.0216	16.349	16.1814	16.4042	16.3262	15.999	16.2244	17.0871	19.3216	20.4036	20.0846
P35922	0	0	0	0	0	0	0	0	0	0	0	0	0	0	0	0	355370	524090	1100800	399680	343450	0	0	0	814600	175840	398070	741540	551550	1542500	16.1116	16.4236	15.7793	16.8202	16.2981	16.6105	16.603	16.2493	16.5574	16.349	16.1814	16.4042	16.3262	15.999	16.2244	17.0871	18.439	18.9587	20.0701
Q91VD9	0	0	0	977840	383520	394800	1626400	1062200	252770	697130	493730	99653	0	792110	0	4369800	2769900	3632200	4252100	2177300	1803500	1505100	0	850840	4603400	4855100	1530500	8640900	22342000	19811000	16.1116	16.4236	15.7793	19.8992	18.7073	18.5768	20.2512	20.0186	18.4924	19.2101	18.9134	17.0871	16.3262	19.822	16.2244	22.4323	21.4014	21.7517	22.0197
Q9Z2D6	0	0	0	0	958900	0	0	0	0	0	0	0	0	0	0	0	0	0	670180	0	0	0	222230	257900	605310	786640	0	1431200	2183900	219250	16.1116	16.4236	15.7793	16.8202	20.0294	16.6105	16.603	16.2493	16.5574	16.349	16.1814	16.4042	16.3262	15.999	16.2244	17.0871	16.6164	16.7688	19.3542
Q62418	0	0	0	0	0	507800	0	0	0	0	0	0	0	0	0	893610	4699200	775720	1156700	1301400	0	0	0	0	984760	2406100	1452100	1789400	0	1614500	16.1116	16.4236	15.7793	16.8202	16.2981	18.94	16.603	16.2493	16.5574	16.349	16.1814	16.4042	16.3262	15.999	16.2244	20.1424	22.164	19.5245	20.1416
Q9WUM4	694460	0	432110	0	0	4570100	1855000	302750	4317100	6789100	1026900	5403000	712370	1679100	3311600	172950000	221000000	243470000	419090000	346680000	331020000	75823000	115990000	95246000	179150000	236530000	259320000	206790000	648800000	577130000	19.085	16.4236	18.854	16.8202	16.2981	22.1099	20.4409	18.2078	22.5866	22.4938	19.9699	22.8478	19.4423	20.9059	21.5163	27.7389	27.7195	27.8185	28.6427
P14733	318120	1116400	356720	5673000	4305000	5550600	8568800	4877000	9525800	2857900	921840	541650	4741800	1833300	582790	9945500	8099700	8702800	2056400	8790400	4595700	10912000	11174000	8142200	3232000	5116000	6846500	17222000	44627000	30763000	17.9587	20.0904	18.5774	22.4357	22.196	22.3903	22.6486	22.2176	23.7284	21.2455	19.8142	19.5295	22.177	21.0326	19.0098	23.6188	22.9494	23.0123	20.9717
P33267	0	1139100	394020	36862000	40554000	19629000	2019100	2132200	1748200	786140	1309000	1649900	7417300	14596000	14185000	18834000	15991000	17437000	36039000	38873000	38413000	10675000	19516000	17649000	14168000	22162000	28105000	37188000	49533000	58122000	16.1116	20.1195	18.7209	25.1356	25.4317	24.2126	20.5632	21.0239	21.2824	19.3834	20.32	21.1364	22.8225	24.0257	23.6151	24.54	23.9308	24.0149	25.1031
P55096	0	0	0	238690	189300	235880	742310	227300	251460	364820	187660	183930	0	192280	124510	1356600	808210	908830	1586600	1881700	1082400	1036500	405640	1170900	733280	2387100	675730	5521400	9652000	11014000	16.1116	16.4236	15.7793	17.8648	17.6887	17.8338	19.1196	17.7942	18.4849	18.2758	17.5178	17.9713	16.3262	17.7795	16.7831	20.7447	19.6244	19.7529	20.5975
Q8CI51	0	0	0	0	262180	1154200	858100	224210	0	423390	519790	0	0	0	762340	1450700	1615100	3205100	2044200	3221200	2877500	629790	632780	679320	1223800	3491300	1758200	7432800	5732500	16383000	16.1116	16.4236	15.7793	16.8202	18.1586	20.1245	19.3287	17.7745	16.5574	18.4906	18.9876	16.4042	16.3262	15.999	19.3973	20.8415	20.6232	21.5712	20.9631
Q64310	0	0	0	0	0	0	0	0	0	0	0	0	0	0	0	0	225450	343860	0	0	0	0	0	0	0	0	1732200	809350	1082000	840460	16.1116	16.4236	15.7793	16.8202	16.2981	16.6105	16.603	16.2493	16.5574	16.349	16.1814	16.4042	16.3262	15.999	16.2244	17.0871	17.7824	18.3507	17.299
Q920Q4	0	0	0	0	0	0	0	0	0	0	0	0	0	0	0	459650	0	344780	466250	2508100	58154000	0	0	0	552370	1088100	623960	0	1346500	2793500	16.1116	16.4236	15.7793	16.8202	16.2981	16.6105	16.603	16.2493	16.5574	16.349	16.1814	16.4042	16.3262	15.999	16.2244	19.1833	16.6164	18.3546	18.8307
P04919	0	0	0	883960	1238700	1293800	1304200	244890	951950	968140	500710	82780	0	622210	621820	8370100	9516700	8197400	13960000	15887000	13994000	522940	1488100	1829700	8694300	6764100	10645000	10890000	22936000	25432000	16.1116	16.4236	15.7793	19.7536	20.3988	20.2893	19.9326	17.9018	20.4055	19.6839	18.9336	16.8195	16.3262	19.4737	19.1033	23.37	23.182	22.926	23.7348
P39054	0	0	0	0	114790	0	267770	929640	543700	0	0	0	249230	300850	0	297800	557660	336740	307900	458140	452000	553320	1171900	0	1747300	146160	1088600	1684500	868180	538960	16.1116	16.4236	15.7793	16.8202	16.967	16.6105	17.6485	19.8263	19.5974	16.349	16.1814	16.4042	17.9271	18.4253	16.2244	18.5571	19.089	18.3206	18.2321
Q9R1X5	0	0	0	0	0	0	0	0	0	0	0	0	0	0	0	0	0	0	10079000	16510000	11135000	0	0	0	0	0	0	19718000	0	0	16.1116	16.4236	15.7793	16.8202	16.2981	16.6105	16.603	16.2493	16.5574	16.349	16.1814	16.4042	16.3262	15.999	16.2244	17.0871	16.6164	16.7688	23.2648
Q80XC3	0	0	0	0	0	0	0	0	0	0	0	0	0	0	0	0	0	0	981210	0	0	0	0	0	696490	0	0	0	2280900	1729000	16.1116	16.4236	15.7793	16.8202	16.2981	16.6105	16.603	16.2493	16.5574	16.349	16.1814	16.4042	16.3262	15.999	16.2244	17.0871	16.6164	16.7688	19.9042
G3X9J0	0	0	0	0	0	0	0	0	0	0	0	0	0	0	0	303340	210720	358920	855100	355290	895930	0	0	0	208250	617790	295190	1625500	441420	1114400	16.1116	16.4236	15.7793	16.8202	16.2981	16.6105	16.603	16.2493	16.5574	16.349	16.1814	16.4042	16.3262	15.999	16.2244	18.5837	17.685	18.4126	19.7057
Q8C6G8	0	0	0	0	0	0	628260	0	321030	0	0	0	0	0	0	359800	208340	3305900	0	0	621330	461700	551640	0	0	0	0	783390	1230500	848300	16.1116	16.4236	15.7793	16.8202	16.2981	16.6105	18.8789	16.2493	18.8373	16.349	16.1814	16.4042	16.3262	15.999	16.2244	18.83	17.6686	21.6159	17.299
Q9CQX8	0	0	0	0	0	0	0	0	0	0	0	0	0	0	0	0	0	0	8800200	0	7698200	0	0	0	0	0	0	0	0	16955000	16.1116	16.4236	15.7793	16.8202	16.2981	16.6105	16.603	16.2493	16.5574	16.349	16.1814	16.4042	16.3262	15.999	16.2244	17.0871	16.6164	16.7688	23.0691
Q91WS0	0	0	0	0	0	0	0	0	0	0	0	0	0	0	0	1473700	2671700	1976500	0	0	0	0	0	0	3838400	5621500	0	0	25539000	0	16.1116	16.4236	15.7793	16.8202	16.2981	16.6105	16.603	16.2493	16.5574	16.349	16.1814	16.4042	16.3262	15.999	16.2244	20.8642	21.3493	20.8738	17.299
Q9D279	0	0	0	0	0	0	0	0	0	0	0	0	0	0	0	0	0	861290	4387200	0	0	461920	0	0	819580	238100	521710	3223300	1610000	0	16.1116	16.4236	15.7793	16.8202	16.2981	16.6105	16.603	16.2493	16.5574	16.349	16.1814	16.4042	16.3262	15.999	16.2244	17.0871	16.6164	19.6754	22.0649
P46735	368460	0	0	2087600	2393800	1396400	1525500	2054500	1263000	3577700	2570200	2214400	426670	1352900	1882300	233350000	289010000	224830000	592090000	601830000	500410000	93286000	68207000	82416000	324080000	372680000	388030000	608370000	894010000	837550000	18.1706	16.4236	15.7793	20.9934	21.3493	20.3994	20.1588	20.9704	20.8134	21.5696	21.2934	21.5609	18.7028	20.5942	20.7013	28.1711	28.1065	27.7035	29.1412
G5E8K5	0	0	0	0	0	0	0	0	0	0	0	0	0	0	0	450210	529380	409790	0	691410	615350	0	0	0	647040	341420	663190	1880000	404960	1214000	16.1116	16.4236	15.7793	16.8202	16.2981	16.6105	16.603	16.2493	16.5574	16.349	16.1814	16.4042	16.3262	15.999	16.2244	19.1534	19.0139	18.6038	17.299
P07743	912600	973250	0	0	0	0	0	0	0	0	0	0	0	0	0	0	0	0	0	0	0	0	0	0	0	0	0	0	0	0	19.4791	19.8925	15.7793	16.8202	16.2981	16.6105	16.603	16.2493	16.5574	16.349	16.1814	16.4042	16.3262	15.999	16.2244	17.0871	16.6164	16.7688	17.299
Q8C7U1	0	0	0	0	0	0	0	0	0	0	0	0	0	0	0	634930	0	430130	0	0	0	0	0	0	0	0	253260	0	2629800	1856500	16.1116	16.4236	15.7793	16.8202	16.2981	16.6105	16.603	16.2493	16.5574	16.349	16.1814	16.4042	16.3262	15.999	16.2244	19.6494	16.6164	18.6737	17.299
P00184;P00186	0	0	0	0	0	0	0	0	0	0	0	0	0	0	0	0	0	0	1656500	2549100	0	0	0	0	0	0	0	0	1334700	3719100	16.1116	16.4236	15.7793	16.8202	16.2981	16.6105	16.603	16.2493	16.5574	16.349	16.1814	16.4042	16.3262	15.999	16.2244	17.0871	16.6164	16.7688	20.6597
Q9QUR8	0	0	0	0	0	0	0	0	0	0	0	0	0	0	0	541060	701500	708650	0	0	0	0	0	0	0	0	1046700	0	4415700	1137600	16.1116	16.4236	15.7793	16.8202	16.2981	16.6105	16.603	16.2493	16.5574	16.349	16.1814	16.4042	16.3262	15.999	16.2244	19.4186	19.4201	19.394	17.299
Q6DFX2	0	0	0	0	0	0	0	0	0	0	0	0	0	0	0	0	0	0	0	0	0	0	0	0	0	0	702930	0	1738900	2923600	16.1116	16.4236	15.7793	16.8202	16.2981	16.6105	16.603	16.2493	16.5574	16.349	16.1814	16.4042	16.3262	15.999	16.2244	17.0871	16.6164	16.7688	17.299
Q60605	16471000	31378000	25098000	69950000	56930000	31158000	199120000	72094000	95189000	188210000	154030000	93331000	47085000	20328000	82487000	1283100000	4749600000	4444500000	7946200000	7364100000	5229800000	2379900000	1882900000	1189500000	4246500000	3634500000	3807700000	8468400000	12589000000	11606000000	23.6529	24.9033	24.7141	26.0598	25.9211	24.8792	27.187	26.1034	27.0493	27.2868	27.1986	26.9583	25.4888	24.5036	26.1549	30.6301	32.1452	32.0087	32.8876
Q8BGH2	0	0	0	0	0	0	0	0	0	0	0	0	0	0	0	987250	503370	749390	2890800	991240	1230300	0	0	0	0	658190	446790	0	3036400	1772900	16.1116	16.4236	15.7793	16.8202	16.2981	16.6105	16.603	16.2493	16.5574	16.349	16.1814	16.4042	16.3262	15.999	16.2244	20.2862	18.9413	19.4746	21.463
Q8BX02	0	0	0	0	411180	437310	1238600	662590	460200	1205000	559460	799910	0	0	0	38820000	41115000	45488000	62952000	68230000	81769000	12074000	10800000	9250700	40423000	219810000	45093000	72029000	159600000	143680000	16.1116	16.4236	15.7793	16.8202	18.8078	18.7244	19.8582	19.3378	19.3569	19.9996	19.0937	20.0919	16.3262	15.999	16.2244	25.5834	25.2932	25.3983	25.9077
Q99M73	540480	0	1163500	0	0	0	0	0	0	0	0	0	0	0	0	0	0	0	0	264380	0	0	511770	0	0	0	0	0	0	0	18.7234	16.4236	20.283	16.8202	16.2981	16.6105	16.603	16.2493	16.5574	16.349	16.1814	16.4042	16.3262	15.999	16.2244	17.0871	16.6164	16.7688	17.299
Q99KW3	0	0	0	0	0	0	0	0	0	0	0	0	0	0	0	119900	615740	747030	577080	830250	662140	0	106430	0	0	40139	0	665590	1202000	1412600	16.1116	16.4236	15.7793	16.8202	16.2981	16.6105	16.603	16.2493	16.5574	16.349	16.1814	16.4042	16.3262	15.999	16.2244	17.2446	19.232	19.4701	19.1384
Q8BYM7	0	0	0	0	0	0	0	0	0	0	0	0	0	0	0	0	545840	0	0	0	0	0	0	0	0	0	0	0	2416200	2321600	16.1116	16.4236	15.7793	16.8202	16.2981	16.6105	16.603	16.2493	16.5574	16.349	16.1814	16.4042	16.3262	15.999	16.2244	17.0871	19.0581	16.7688	17.299
Q7M757	0	0	0	0	0	0	0	0	0	0	0	0	0	0	0	44012000	41201000	40948000	70302000	64484000	0	0	6079900	3820900	55596000	40697000	56592000	28680000	0	0	16.1116	16.4236	15.7793	16.8202	16.2981	16.6105	16.603	16.2493	16.5574	16.349	16.1814	16.4042	16.3262	15.999	16.2244	25.7645	25.2962	25.2466	26.0671
Q9ERL9	0	0	0	399720	310380	535490	303410	134470	223880	158170	0	0	0	89024	462190	807260	937550	530520	1230500	897840	1534300	1563200	962890	578910	1835100	1449300	1360800	1384300	740290	3147800	16.1116	16.4236	15.7793	18.6086	18.4021	19.0166	17.8288	17.0369	18.3173	17.0701	16.1814	16.4042	16.3262	16.6685	18.6753	19.9958	19.8385	18.9763	20.2308
O88746	0	0	0	0	515270	1388400	0	0	0	0	123300	0	0	0	0	188860	1100900	0	3197000	3201200	2566600	0	0	0	930490	0	0	673730	1009200	4821000	16.1116	16.4236	15.7793	16.8202	19.1334	20.3911	16.603	16.2493	16.5574	16.349	16.9118	16.4042	16.3262	15.999	16.2244	17.9001	20.0703	16.7688	21.6083
O88322	0	0	0	0	0	0	0	0	0	0	0	0	0	0	0	282340	1495900	536770	1336400	1296300	116970	0	0	105640	118430	76668	334650	0	3250100	1936900	16.1116	16.4236	15.7793	16.8202	16.2981	16.6105	16.603	16.2493	16.5574	16.349	16.1814	16.4042	16.3262	15.999	16.2244	18.4802	20.5126	18.9932	20.3499
O70589	0	0	0	0	0	0	0	0	0	0	0	0	0	0	0	543920	752870	284380	610770	0	0	0	0	0	0	680790	504860	882110	695000	2151800	16.1116	16.4236	15.7793	16.8202	16.2981	16.6105	16.603	16.2493	16.5574	16.349	16.1814	16.4042	16.3262	15.999	16.2244	19.4262	19.522	18.0767	19.2203
Q9EQK5	0	0	0	444280	405270	242460	493850	0	284050	0	0	404330	776580	602150	533560	2610100	1671100	512820	3626600	2183400	2870100	771190	719620	239330	1009700	3227200	2512700	4568100	3973800	3083400	16.1116	16.4236	15.7793	18.7611	18.7869	17.8735	18.5316	16.2493	18.6608	16.349	16.1814	19.1076	19.5668	19.4264	18.8825	21.6888	20.6724	18.9274	21.7902
Q9R112	0	0	0	546120	408890	918070	0	0	270180	624880	0	0	457850	0	714220	5702000	10086000	4498300	3339000	6710500	2081600	0	0	532000	885770	2477100	1178600	3367400	3847200	4405100	16.1116	16.4236	15.7793	19.0589	18.7997	19.7943	16.603	16.2493	18.5885	19.0522	16.1814	16.4042	18.8045	15.999	19.3032	22.8162	23.2659	22.0602	21.671
Q8CIB5	619050	511340	399860	2646400	1724700	1776300	4008100	3749800	2400300	5204300	735720	184250	1310500	500930	275600	6794600	7913900	5416500	10053000	21232000	14990000	8986700	3281300	8387100	9811400	13180000	8894400	16924000	29485000	23175000	18.9192	18.9639	18.7421	21.3356	20.8763	20.7465	21.5524	21.8384	21.7398	22.1103	19.4888	17.9738	20.3217	19.1609	17.9294	23.0691	22.916	22.3282	23.2611
Q61191	0	0	0	0	0	0	0	13196	0	57818	26565	15732	0	0	0	0	0	149670	0	90744	0	0	0	0	191700	0	0	110300	237660	166940	16.1116	16.4236	15.7793	16.8202	16.2981	16.6105	16.603	13.6878	16.5574	15.6182	14.6972	14.4239	16.3262	15.999	16.2244	17.0871	16.6164	17.1507	17.299
P18872	0	0	0	0	0	0	0	0	0	1180100	0	530020	0	0	754520	6373900	8212000	9806400	2338200	35391000	9556400	2952800	3464600	3054100	9355800	13692000	14631000	32574000	30429000	16744000	16.1116	16.4236	15.7793	16.8202	16.2981	16.6105	16.603	16.2493	16.5574	19.9695	16.1814	19.4981	16.3262	15.999	19.3824	22.9769	22.9693	23.1846	21.157
Q9JHL1	0	366300	534780	2076100	837060	1898000	998170	1899200	3440500	3277500	763270	1869000	2475300	2385200	2093000	106250000	113060000	113560000	86885000	103390000	113400000	23980000	15347000	17289000	33152000	91856000	73724000	91763000	193200000	218580000	16.1116	18.4827	19.1616	20.9854	19.8334	20.8421	19.5468	20.857	22.2592	21.4432	19.5418	21.3163	21.2392	21.4123	20.8543	27.036	26.7525	26.7182	26.3726
Q99KH8	0	0	0	0	0	0	0	0	0	0	0	0	0	0	0	3150300	0	0	988050	0	0	0	0	0	0	535100	1216600	921480	10047000	0	16.1116	16.4236	15.7793	16.8202	16.2981	16.6105	16.603	16.2493	16.5574	16.349	16.1814	16.4042	16.3262	15.999	16.2244	21.9602	16.6164	16.7688	19.9142
Q8BZ03	0	0	0	0	0	0	0	0	0	0	0	0	0	0	0	0	0	0	1265500	1055100	0	0	0	0	587940	0	0	933940	1295100	1299300	16.1116	16.4236	15.7793	16.8202	16.2981	16.6105	16.603	16.2493	16.5574	16.349	16.1814	16.4042	16.3262	15.999	16.2244	17.0871	16.6164	16.7688	20.2713
A2AN08	0	0	0	0	0	0	0	0	0	0	0	15706	0	0	0	0	0	0	0	0	0	0	1814900	0	0	57466	0	24256	0	17138000	16.1116	16.4236	15.7793	16.8202	16.2981	16.6105	16.603	16.2493	16.5574	16.349	16.1814	14.4215	16.3262	15.999	16.2244	17.0871	16.6164	16.7688	17.299
Q9DC70	0	0	0	0	0	0	0	0	0	0	0	0	0	0	0	0	0	1566700	1422200	0	0	0	0	0	0	0	0	0	2494500	3196200	16.1116	16.4236	15.7793	16.8202	16.2981	16.6105	16.603	16.2493	16.5574	16.349	16.1814	16.4042	16.3262	15.999	16.2244	17.0871	16.6164	20.5386	20.4397
A2AQP0	0	0	0	0	0	0	0	0	0	0	0	0	0	0	0	171370	104730	207130	221890	1210100	70592	203580	0	0	1001200	0	1235400	0	3363900	2456300	16.1116	16.4236	15.7793	16.8202	16.2981	16.6105	16.603	16.2493	16.5574	16.349	16.1814	16.4042	16.3262	15.999	16.2244	17.7599	16.6763	17.6195	17.7595
Q9ES46	0	0	0	0	480000	0	0	0	0	0	0	0	0	0	0	1390300	807630	1739900	0	1556900	1088200	0	0	0	1065300	427040	1314700	1350800	0	5231400	16.1116	16.4236	15.7793	16.8202	19.0311	16.6105	16.603	16.2493	16.5574	16.349	16.1814	16.4042	16.3262	15.999	16.2244	20.7801	19.6233	20.6899	17.299
Q91W53	0	0	0	0	0	0	0	0	0	0	0	0	0	0	0	0	0	0	0	0	0	0	0	0	0	0	0	0	3896400	2182500	16.1116	16.4236	15.7793	16.8202	16.2981	16.6105	16.603	16.2493	16.5574	16.349	16.1814	16.4042	16.3262	15.999	16.2244	17.0871	16.6164	16.7688	17.299
P70336	0	0	0	0	0	195980	128700	82070	435760	0	51918	128210	0	0	0	0	0	0	0	0	0	0	0	0	0	0	0	573140	2071300	3140900	16.1116	16.4236	15.7793	16.8202	16.2981	17.5664	16.5916	16.3246	19.2781	16.349	15.6639	17.4506	16.3262	15.999	16.2244	17.0871	16.6164	16.7688	17.299
Q61187	0	0	0	0	0	0	0	0	0	0	0	0	0	0	0	453750	0	1095800	0	3879300	1507000	0	0	0	1097500	0	0	1544300	0	4941600	16.1116	16.4236	15.7793	16.8202	16.2981	16.6105	16.603	16.2493	16.5574	16.349	16.1814	16.4042	16.3262	15.999	16.2244	19.1647	16.6164	20.0228	17.299
P62631	0	0	0	0	0	0	0	0	0	0	0	0	0	0	0	0	0	0	0	1926200	0	615430	0	0	0	0	0	1944300	0	4018100	16.1116	16.4236	15.7793	16.8202	16.2981	16.6105	16.603	16.2493	16.5574	16.349	16.1814	16.4042	16.3262	15.999	16.2244	17.0871	16.6164	16.7688	17.299
P62071	0	0	0	1775600	0	2629400	0	0	0	3275700	0	0	1777800	0	0	1475700	4628600	12008000	4452900	10325000	0	2301800	8393900	7420100	10517000	6260700	10773000	5357900	12290000	33776000	16.1116	16.4236	15.7793	20.7599	16.2981	21.3124	16.603	16.2493	16.5574	21.4424	16.1814	16.4042	20.7617	15.999	16.2244	20.8661	22.1421	23.4768	22.0863
Q99NB9	0	1305800	1839700	0	0	72650	169830	68610	305590	143170	106300	94184	0	0	0	1777000	1956600	1551700	0	0	269040	0	198880	483870	607900	131710	780420	249080	342830	461490	16.1116	20.3165	20.944	16.8202	16.2981	16.1348	16.9916	16.0661	18.7662	16.9264	16.6978	17.0057	16.3262	15.999	16.2244	21.1342	20.8999	20.5247	17.299
P11531	0	0	367630	0	0	0	0	0	0	0	0	0	0	0	0	228190	150310	54490	491600	437650	459710	129930	0	0	259180	98298	355910	625140	417960	1112600	16.1116	16.4236	18.6209	16.8202	16.2981	16.6105	16.603	16.2493	16.5574	16.349	16.1814	16.4042	16.3262	15.999	16.2244	18.173	17.1976	15.693	18.9071
Q80TH2	0	0	0	0	0	0	0	0	0	0	0	0	0	0	0	0	935960	0	675120	679000	566030	0	185750	139520	276570	297150	264310	699300	1409500	2205400	16.1116	16.4236	15.7793	16.8202	16.2981	16.6105	16.603	16.2493	16.5574	16.349	16.1814	16.4042	16.3262	15.999	16.2244	17.0871	19.8361	16.7688	19.3648
Q9Z2H7	0	0	0	0	0	0	0	0	0	0	0	0	0	0	0	0	0	0	0	0	14164000	0	0	0	0	0	0	3126100	0	2931700	16.1116	16.4236	15.7793	16.8202	16.2981	16.6105	16.603	16.2493	16.5574	16.349	16.1814	16.4042	16.3262	15.999	16.2244	17.0871	16.6164	16.7688	17.299
Q6EDY6	0	0	0	0	0	0	0	0	0	28534	0	0	150640	0	0	0	0	0	0	0	620810	0	0	635860	0	0	0	354320	683740	843870	16.1116	16.4236	15.7793	16.8202	16.2981	16.6105	16.603	16.2493	16.5574	14.5994	16.1814	16.4042	17.2007	15.999	16.2244	17.0871	16.6164	16.7688	17.299
P39688	0	0	0	0	0	0	0	0	0	0	0	0	0	0	0	980250	1759600	1972800	1199500	1541400	3816300	423440	0	0	0	0	0	4612500	3187200	0	16.1116	16.4236	15.7793	16.8202	16.2981	16.6105	16.603	16.2493	16.5574	16.349	16.1814	16.4042	16.3262	15.999	16.2244	20.2759	20.7468	20.8711	20.194
P08122	0	0	0	0	0	0	0	0	0	237700	0	0	0	0	131010	1373700	467470	324650	0	0	1037300	210880	0	0	1062000	1285400	1081700	2152900	2675400	2606300	16.1116	16.4236	15.7793	16.8202	16.2981	16.6105	16.603	16.2493	16.5574	17.6578	16.1814	16.4042	16.3262	15.999	16.8565	20.7628	18.8345	18.2678	17.299
Q9R1R2	0	0	0	0	0	0	0	0	0	0	0	0	0	0	0	927860	936960	612510	1082500	1702600	502110	304590	188510	0	796490	1166100	1090500	1730800	1257000	1133900	16.1116	16.4236	15.7793	16.8202	16.2981	16.6105	16.603	16.2493	16.5574	16.349	16.1814	16.4042	16.3262	15.999	16.2244	20.1967	19.8376	19.1837	20.0459
Q60870	0	0	0	0	0	0	0	0	0	0	0	0	0	0	0	0	0	0	2032700	0	0	0	3567100	0	0	2366500	0	0	3163200	3905500	16.1116	16.4236	15.7793	16.8202	16.2981	16.6105	16.603	16.2493	16.5574	16.349	16.1814	16.4042	16.3262	15.999	16.2244	17.0871	16.6164	16.7688	20.955
Q8VCW8	0	0	0	0	0	0	0	0	0	0	355520	0	0	0	0	2376900	1259900	2711700	0	0	0	1419300	1160300	1142800	2624000	2458500	4051600	1040100	8138000	6812800	16.1116	16.4236	15.7793	16.8202	16.2981	16.6105	16.603	16.2493	16.5574	16.349	18.4396	16.4042	16.3262	15.999	16.2244	21.5538	20.2649	21.33	17.299
Q9WV32	0	0	0	0	0	0	2867400	0	1743100	0	0	708290	0	0	346690	852440	2512700	1048800	11626000	2501400	5424700	2214400	3210500	1543400	7065900	7660900	3916300	10044000	1942300	17265000	16.1116	16.4236	15.7793	16.8202	16.2981	16.6105	21.0692	16.2493	21.2782	16.349	16.1814	19.9164	16.3262	15.999	18.2605	20.0744	21.2608	19.9596	23.4709
Q01231	0	0	0	0	0	0	0	0	0	0	0	0	0	0	0	1365100	4175300	0	4632000	649530	533330	0	0	0	3353100	180090	2147700	735780	3438700	1104200	16.1116	16.4236	15.7793	16.8202	16.2981	16.6105	16.603	16.2493	16.5574	16.349	16.1814	16.4042	16.3262	15.999	16.2244	20.7537	21.9934	16.7688	22.1432
Q99JR5	0	0	0	0	0	0	0	0	0	0	0	0	0	0	0	0	944220	1198400	0	1930300	2427100	381430	0	0	0	0	0	4098400	0	2819400	16.1116	16.4236	15.7793	16.8202	16.2981	16.6105	16.603	16.2493	16.5574	16.349	16.1814	16.4042	16.3262	15.999	16.2244	17.0871	19.8488	20.152	17.299
Q9R045	0	0	0	0	0	0	0	0	0	0	0	0	0	0	0	0	870490	0	0	0	0	0	0	0	0	0	0	0	5040800	2892700	16.1116	16.4236	15.7793	16.8202	16.2981	16.6105	16.603	16.2493	16.5574	16.349	16.1814	16.4042	16.3262	15.999	16.2244	17.0871	19.7315	16.7688	17.299
Q91XV3	0	0	0	0	0	0	0	0	0	0	0	0	0	0	0	510370	650600	1598700	0	964530	1819100	0	0	0	0	0	1050200	0	6736800	2167500	16.1116	16.4236	15.7793	16.8202	16.2981	16.6105	16.603	16.2493	16.5574	16.349	16.1814	16.4042	16.3262	15.999	16.2244	19.3343	19.3114	20.5678	17.299
Q9QZD8	0	0	0	0	0	0	0	0	0	0	0	82522	0	451690	0	0	1230700	0	0	1045100	2731900	0	0	0	499660	3761100	0	1096200	1797900	2676900	16.1116	16.4236	15.7793	16.8202	16.2981	16.6105	16.603	16.2493	16.5574	16.349	16.1814	16.8149	16.3262	19.0116	16.2244	17.0871	20.231	16.7688	17.299
Q9JJ00	0	0	0	444750	367630	383360	0	0	0	0	0	0	724210	0	0	2727100	3928600	0	2422100	0	0	0	0	0	0	0	0	4361000	0	2847100	16.1116	16.4236	15.7793	18.7626	18.6463	18.5344	16.603	16.2493	16.5574	16.349	16.1814	16.4042	19.466	15.999	16.2244	21.7521	21.9056	16.7688	21.2078
Q6ZPF4	0	0	0	0	0	0	0	0	0	0	0	0	0	0	0	411610	486310	0	787600	820190	1059500	0	0	0	0	394870	796510	896370	2437700	1385900	16.1116	16.4236	15.7793	16.8202	16.2981	16.6105	16.603	16.2493	16.5574	16.349	16.1814	16.4042	16.3262	15.999	16.2244	19.0241	18.8915	16.7688	19.5871
Q99JP6	0	0	0	81931000	87480000	94025000	0	0	274740	0	0	0	17137000	9891600	11978000	5406200	6053300	5400100	30543000	9725900	28125000	3621400	2636000	2248500	0	1442100	436250	0	3289700	4588600	16.1116	16.4236	15.7793	26.2879	26.5408	26.4726	16.603	16.2493	18.6127	16.349	16.1814	16.4042	24.0306	23.4644	23.3711	22.7393	22.5293	22.3238	24.8643
Q8BK63	0	0	0	0	0	0	0	0	203710	0	1219600	0	0	0	0	1198700	2251500	817270	1891300	5008700	0	2374300	169580	0	2873000	1229300	3277300	11342000	17209000	4372300	16.1116	16.4236	15.7793	16.8202	16.2981	16.6105	16.603	16.2493	18.1811	16.349	20.218	16.4042	16.3262	15.999	16.2244	20.5662	21.1025	19.5997	20.8509
Q61288	0	0	0	0	0	0	0	0	0	0	0	0	0	0	0	358950	480800	544090	0	0	1340300	380370	0	0	0	529690	0	624780	2134100	2408600	16.1116	16.4236	15.7793	16.8202	16.2981	16.6105	16.603	16.2493	16.5574	16.349	16.1814	16.4042	16.3262	15.999	16.2244	18.8266	18.8751	19.0128	17.299
Q9D0F3	0	0	0	0	0	0	0	0	0	0	326830	0	0	0	0	0	0	0	0	0	0	0	0	0	0	0	0	2823600	5890200	4068600	16.1116	16.4236	15.7793	16.8202	16.2981	16.6105	16.603	16.2493	16.5574	16.349	18.3182	16.4042	16.3262	15.999	16.2244	17.0871	16.6164	16.7688	17.299
Q62009	0	0	0	0	0	0	412570	0	0	0	0	0	0	0	0	1681700	827270	1966800	831520	1121700	0	0	716460	766580	359290	404490	662930	334990	1183400	8878800	16.1116	16.4236	15.7793	16.8202	16.2981	16.6105	18.2722	16.2493	16.5574	16.349	16.1814	16.4042	16.3262	15.999	16.2244	21.0546	19.658	20.8667	19.6654
Q9D2N4	0	0	0	0	0	0	0	0	0	2440500	0	62040	0	0	0	1835200	2666100	568740	4515400	8119600	5896100	0	0	300070	2684800	3421700	1809600	9137800	13942000	17902000	16.1116	16.4236	15.7793	16.8202	16.2981	16.6105	16.603	16.2493	16.5574	21.0177	16.1814	16.4034	16.3262	15.999	16.2244	21.1806	21.3463	19.0767	22.1064
P08103	0	0	0	0	0	0	0	0	0	0	0	0	0	0	0	861440	1568700	529490	0	606840	0	240330	0	0	236340	701920	0	1267600	1605900	1810800	16.1116	16.4236	15.7793	16.8202	16.2981	16.6105	16.603	16.2493	16.5574	16.349	16.1814	16.4042	16.3262	15.999	16.2244	20.0895	20.5811	18.9735	17.299
Q9D0E1	0	1743100	0	2622900	2482900	2485100	2559200	3709400	1846500	1958400	2256300	0	551570	239150	1197600	19588000	16319000	16265000	9076700	30289000	18639000	9259300	5523200	5376000	4777900	7747400	3347000	26202000	56464000	50163000	16.1116	20.7332	15.7793	21.3227	21.402	21.2309	20.9052	21.8228	21.3613	20.7002	21.1055	16.4042	19.0732	18.0942	20.0489	24.5966	23.96	23.9146	23.1137
O09165	3390800	5971000	2949700	0	0	0	1563000	2159800	1251900	0	1438700	1650800	0	0	0	4610700	3817600	6522800	1833600	17191000	9288900	2177400	1627500	2213200	4736700	6593400	6793500	1554100	0	18203000	21.3727	22.5095	21.6251	16.8202	16.2981	16.6105	20.1938	21.0425	20.8007	16.349	20.4563	21.1372	16.3262	15.999	16.2244	22.5097	21.8642	22.5963	20.8062
O70400	0	0	0	645470	2263000	2292500	1793600	0	1200100	0	2064200	1306800	1161400	1747800	1425400	26445000	47375000	26385000	94133000	47844000	63522000	5607200	13443000	11397000	41048000	26108000	46491000	86181000	144840000	117330000	16.1116	16.4236	15.7793	19.3	21.2682	21.1146	20.3923	16.2493	20.7397	16.349	20.9772	20.8001	20.1474	20.9637	20.3001	25.0296	25.4976	24.6125	26.4882
Q80W68	0	0	0	0	0	0	0	0	0	0	0	0	0	0	0	906990	338790	340660	0	0	0	0	0	0	556200	0	0	1069900	3107900	1314200	16.1116	16.4236	15.7793	16.8202	16.2981	16.6105	16.603	16.2493	16.5574	16.349	16.1814	16.4042	16.3262	15.999	16.2244	20.1639	18.37	18.3373	17.299
O70548	0	0	0	0	0	0	0	0	0	0	0	0	0	0	0	0	0	0	0	0	0	0	0	0	0	0	0	0	4871000	4485900	16.1116	16.4236	15.7793	16.8202	16.2981	16.6105	16.603	16.2493	16.5574	16.349	16.1814	16.4042	16.3262	15.999	16.2244	17.0871	16.6164	16.7688	17.299
P11088	294970	1850200	404990	0	0	14418	7020900	0	28479	0	0	0	0	0	0	0	8358.7	6660.2	0	0	0	0	0	0	0	0	0	0	0	0	17.8497	20.8192	18.7605	16.8202	16.2981	13.8017	22.3611	16.2493	15.3426	16.349	16.1814	16.4042	16.3262	15.999	16.2244	17.0871	13.0291	12.6606	17.299
Q9QUJ7	0	0	0	0	0	0	0	0	0	0	0	0	0	0	0	0	0	435870	0	532680	371840	0	0	0	0	0	0	2576100	2134500	822980	16.1116	16.4236	15.7793	16.8202	16.2981	16.6105	16.603	16.2493	16.5574	16.349	16.1814	16.4042	16.3262	15.999	16.2244	17.0871	16.6164	18.6928	17.299
Q8BKC5	0	0	0	283650	0	0	81032	119440	0	0	294850	0	0	0	0	0	0	0	0	0	0	4950700	0	110760	163010	0	0	0	20057000	17971000	16.1116	16.4236	15.7793	18.1138	16.2981	16.6105	15.9241	16.8659	16.5574	16.349	18.1696	16.4042	16.3262	15.999	16.2244	17.0871	16.6164	16.7688	17.299
Q8C7X2	0	0	0	0	0	0	0	0	0	0	0	0	0	314730	0	307450	275850	231460	1378100	768780	0	0	0	0	351600	717890	300910	2121900	1900300	1174100	16.1116	16.4236	15.7793	16.8202	16.2981	16.6105	16.603	16.2493	16.5574	16.349	16.1814	16.4042	16.3262	18.4904	16.2244	18.6031	18.0735	17.7797	20.3942
P26369	0	0	0	0	0	1930400	0	0	1674200	0	1302300	0	0	0	0	4836900	1593400	974250	5421100	2917600	1438600	1364500	2342200	2265000	5486400	5004400	5467700	7738800	14373000	13715000	16.1116	16.4236	15.7793	16.8202	16.2981	20.8665	16.603	16.2493	21.22	16.349	20.3126	16.4042	16.3262	15.999	16.2244	22.5788	20.6037	19.8532	22.3702
Q9EQX4	0	0	0	0	0	0	0	0	0	0	0	0	0	0	0	0	0	0	7058300	0	4382800	0	0	0	0	0	1296700	4157200	0	4990200	16.1116	16.4236	15.7793	16.8202	16.2981	16.6105	16.603	16.2493	16.5574	16.349	16.1814	16.4042	16.3262	15.999	16.2244	17.0871	16.6164	16.7688	22.7509
Q8BZF8	0	0	0	0	0	0	0	307250	0	0	0	0	0	0	0	722670	1070100	551220	0	0	0	334960	344150	530560	649070	1597100	1936700	1209200	1130600	3688700	16.1116	16.4236	15.7793	16.8202	16.2981	16.6105	16.603	18.2291	16.5574	16.349	16.1814	16.4042	16.3262	15.999	16.2244	19.8361	20.0293	19.0316	17.299
Q8R4E4	0	0	0	0	0	0	0	0	0	0	0	0	0	0	0	1968000	1383800	0	2251300	7124600	3066900	0	0	0	0	0	0	3213300	0	6653900	16.1116	16.4236	15.7793	16.8202	16.2981	16.6105	16.603	16.2493	16.5574	16.349	16.1814	16.4042	16.3262	15.999	16.2244	21.2814	20.4002	16.7688	21.1023
Q99KN9	0	0	0	0	0	0	0	0	0	0	0	0	0	0	0	2179800	0	0	0	0	0	0	0	0	0	0	0	0	5251200	4963500	16.1116	16.4236	15.7793	16.8202	16.2981	16.6105	16.603	16.2493	16.5574	16.349	16.1814	16.4042	16.3262	15.999	16.2244	21.4289	16.6164	16.7688	17.299
A2ALU4	0	0	0	0	0	0	0	0	0	0	0	0	0	0	0	185160	1384900	870350	527670	353900	419830	0	0	0	250720	282460	152600	464550	3720400	3074900	16.1116	16.4236	15.7793	16.8202	16.2981	16.6105	16.603	16.2493	16.5574	16.349	16.1814	16.4042	16.3262	15.999	16.2244	17.8716	20.4014	19.6905	19.0093
P13020	1080500	5017000	1083400	5194600	8032000	8406700	14638000	10011000	7601800	12023000	20526000	7122500	2326700	5252700	7059100	758770000	793900000	768050000	1255900000	1481800000	1179800000	202540000	249400000	290770000	767690000	899170000	952430000	1274400000	2315700000	2004500000	19.7227	22.2584	20.1801	22.3086	23.0957	22.9892	23.4211	23.2551	23.4029	23.3183	24.2909	23.2464	21.1499	22.5512	22.6082	29.8722	29.5644	29.4759	30.2261
Q61087	0	0	0	0	0	0	0	0	0	0	0	0	0	0	0	660760	819230	853450	1145100	729440	998130	147390	109850	0	566600	698230	0	927320	2059700	2894000	16.1116	16.4236	15.7793	16.8202	16.2981	16.6105	16.603	16.2493	16.5574	16.349	16.1814	16.4042	16.3262	15.999	16.2244	19.7069	19.6439	19.6622	20.127
Q8BP47	0	0	0	0	0	0	0	299770	306020	0	0	0	0	0	0	1059300	231680	658020	0	0	0	0	0	778180	0	2479600	0	2052000	1718000	1580600	16.1116	16.4236	15.7793	16.8202	16.2981	16.6105	16.603	18.1935	18.7682	16.349	16.1814	16.4042	16.3262	15.999	16.2244	20.3878	17.8218	19.2871	17.299
Q8CBW3	0	0	0	0	0	0	720700	750990	0	0	0	0	0	0	0	1484500	0	0	0	0	0	0	0	0	0	0	0	1022100	3268200	1668900	16.1116	16.4236	15.7793	16.8202	16.2981	16.6105	19.0769	19.5184	16.5574	16.349	16.1814	16.4042	16.3262	15.999	16.2244	20.8747	16.6164	16.7688	17.299
P45591	0	0	0	0	1189500	3027200	0	949440	1601600	0	959630	1033300	0	2435300	5583500	3808900	14360000	17923000	46443000	19303000	34095000	9231400	5912900	8694000	29665000	22936000	41786000	65947000	46029000	85242000	16.1116	16.4236	15.7793	16.8202	20.3403	21.5156	16.603	19.8567	21.1561	16.349	19.8721	20.4613	16.3262	21.4423	22.2699	22.2341	23.7756	24.0546	25.469
P14483	0	0	0	0	0	0	0	0	435230	0	0	0	0	0	0	3782600	1918800	711290	0	4516300	3087200	2736500	2380300	1931200	3207900	5997300	3158300	3596700	9470800	0	16.1116	16.4236	15.7793	16.8202	16.2981	16.6105	16.603	16.2493	19.2764	16.349	16.1814	16.4042	16.3262	15.999	16.2244	22.2241	20.8718	19.3994	17.299
O35658	0	239820	610370	0	0	750030	1303000	1204600	1086500	1974000	0	0	541320	0	0	2173300	2410300	0	3262900	0	0	0	0	2171400	1534600	2894400	2087900	1322500	10257000	5490100	16.1116	17.8716	19.3523	16.8202	16.2981	19.5027	19.9313	20.2001	20.5962	20.7117	16.1814	16.4042	19.0461	15.999	16.2244	21.4246	21.2008	16.7688	21.6377
P29788	0	197890	0	712630	387580	0	753670	595140	473890	744920	0	0	1282900	649200	0	2289100	2779500	964120	0	1949900	0	2389100	580410	1149200	0	0	0	3105000	6741400	7367500	16.1116	17.5943	15.7793	19.4428	18.7225	16.6105	19.1415	19.1829	19.3992	19.3057	16.1814	16.4042	20.291	19.5349	16.2244	21.4995	21.4064	19.8381	17.299
Q9JIZ9	0	0	0	0	0	0	0	0	0	0	0	0	0	0	0	1230900	1979200	1284100	0	0	0	0	0	0	0	3845700	3104100	2958900	0	8079800	16.1116	16.4236	15.7793	16.8202	16.2981	16.6105	16.603	16.2493	16.5574	16.349	16.1814	16.4042	16.3262	15.999	16.2244	20.6044	20.9165	20.2516	17.299
P47753	1664000	2359300	2012400	7580900	2337100	8365200	3342800	7224400	4632100	9274100	2972200	1896600	1618700	1877200	1862800	50078000	44516000	45226000	89099000	125130000	93902000	33489000	37201000	40175000	77344000	64711000	86773000	97761000	188890000	222420000	20.3457	21.1699	21.0735	22.8539	21.3147	22.982	21.2905	22.7844	22.6882	22.9438	21.5031	21.3374	20.6264	21.0668	20.6862	25.9508	25.4078	25.3899	26.4089
P54116	0	0	0	2241600	4590600	2059500	0	0	0	0	437890	391420	1593800	2392300	2585800	1698200	1111000	1834500	11372000	14062000	5485000	975610	782090	1064400	3570400	4909000	1690200	14443000	28310000	20426000	16.1116	16.4236	15.7793	21.0961	22.2886	20.9599	16.603	16.2493	16.5574	16.349	18.7402	19.0608	20.604	21.4166	21.1594	21.0687	20.0834	20.7662	23.439
Q91W92	0	0	0	0	0	0	0	0	0	0	0	366180	260580	0	0	1504000	994870	5417100	3049500	7940100	2164800	0	0	0	2370600	3843900	2594400	2330300	5256500	18216000	16.1116	16.4236	15.7793	16.8202	16.2981	16.6105	16.603	16.2493	16.5574	16.349	16.1814	18.9647	17.9914	15.999	16.2244	20.8935	19.9241	22.3284	21.5401
Q9CRB9	0	0	0	0	0	0	0	0	0	0	0	0	0	0	1037100	1244500	1867400	1579000	0	0	7754500	3217500	0	0	11432000	0	0	6269900	6511500	0	16.1116	16.4236	15.7793	16.8202	16.2981	16.6105	16.603	16.2493	16.5574	16.349	16.1814	16.4042	16.3262	15.999	19.8413	20.6203	20.8326	20.5499	17.299
Q8CG79	0	0	0	0	0	0	0	0	0	0	0	0	0	0	0	236100	0	0	602650	0	982920	0	0	0	0	0	1324100	588180	3807500	3113600	16.1116	16.4236	15.7793	16.8202	16.2981	16.6105	16.603	16.2493	16.5574	16.349	16.1814	16.4042	16.3262	15.999	16.2244	18.2222	16.6164	16.7688	19.201
P17426	0	0	0	174940	218220	423980	0	77996	362050	195890	188430	0	139160	261590	327010	2483200	1648700	1927000	3524400	2489900	3969100	906670	230320	0	2320300	2264000	3251200	4663200	8608300	4739900	16.1116	16.4236	15.7793	17.4165	17.8938	18.6797	16.603	16.2511	19.0108	17.3787	17.5237	16.4042	17.0864	18.2236	18.1762	21.6169	20.6529	20.8372	21.7489
P31001	0	280670	0	397000	519010	2372300	1936300	0	821490	2069000	446120	1963100	1322500	386810	355520	158470000	165010000	158920000	286940000	255100000	226750000	67006000	61147000	56820000	107550000	178480000	171830000	265360000	371640000	380080000	16.1116	18.0985	15.7793	18.5988	19.1438	21.1639	20.5028	16.2493	20.1929	20.7795	18.7671	21.3872	20.3348	18.7879	18.2968	27.6128	27.298	27.203	28.0962
A2BIM8;P11588;P02762;P04938;B5X0G2	7713000	4230700	3550900	0	2377300	1028600	9830400	316750	2807800	1740400	0	0	0	6013600	3194300	2378600	4455300	3828800	3842300	5075400	4683600	12779000	13595000	4800600	9196200	0	0	0	0	0	22.5583	22.0125	21.8927	16.8202	21.3393	19.9583	22.8467	18.273	21.966	20.53	16.1814	16.4042	16.3262	22.7464	21.4643	21.5548	22.0871	21.8277	21.8735
Q3U0S6	129880	0	0	1087300	760720	276590	402480	1513700	694590	492900	549940	1744200	503230	299860	165260	68140000	63557000	63401000	114640000	137030000	89454000	13627000	17254000	20454000	44152000	60179000	77427000	108850000	233470000	221690000	16.6663	16.4236	15.7793	20.0523	19.6954	18.0635	18.2365	20.5296	19.9508	18.7099	19.0689	21.2166	18.9409	18.4205	17.1916	26.3951	25.9215	25.8773	26.7725
Q7TPR4	0	170610	813810	2345500	1395400	1847200	3222500	2607000	1300400	3670500	3080100	4048200	2391800	1037100	2233400	493060000	485380000	572660000	921230000	1048200000	981330000	184910000	140710000	136880000	483210000	615450000	579660000	1002500000	1610800000	1562800000	16.1116	17.3803	19.7673	21.1615	20.5706	20.803	21.2377	21.314	20.8555	21.6065	21.5545	22.4313	21.1897	20.2107	20.948	29.2503	28.8545	29.0524	29.779
Q9Z0J1	0	0	0	0	0	0	0	0	0	0	0	0	0	0	0	0	0	539000	0	0	1605000	0	0	0	0	0	0	1285300	5127900	1127200	16.1116	16.4236	15.7793	16.8202	16.2981	16.6105	16.603	16.2493	16.5574	16.349	16.1814	16.4042	16.3262	15.999	16.2244	17.0871	16.6164	18.9992	17.299
Q8C0T5	0	0	0	0	0	0	0	0	0	0	0	0	0	0	0	200300	278060	0	697670	845450	967980	0	0	0	505190	162970	220850	950600	3157400	2627600	16.1116	16.4236	15.7793	16.8202	16.2981	16.6105	16.603	16.2493	16.5574	16.349	16.1814	16.4042	16.3262	15.999	16.2244	17.9849	18.085	16.7688	19.4122
Q6UGQ3	4114700	1838300	0	0	0	0	4852500	0	1528700	0	0	0	0	0	0	0	0	0	0	0	0	0	8563000	0	5236500	0	0	0	0	0	21.6518	20.8099	15.7793	16.8202	16.2981	16.6105	21.8282	16.2493	21.0888	16.349	16.1814	16.4042	16.3262	15.999	16.2244	17.0871	16.6164	16.7688	17.299
Q9R269	0	0	0	0	0	0	0	0	0	0	778990	227170	50516	28130	0	5029400	3018200	4137500	15515000	10732000	13237000	3146400	3878200	2453100	7603700	8882200	10124000	13568000	30340000	29495000	16.1116	16.4236	15.7793	16.8202	16.2981	16.6105	16.603	16.2493	16.5574	16.349	19.5712	18.2759	15.6245	15.0064	16.2244	22.6351	21.5253	21.9396	23.8872
P68373	0	0	0	0	0	0	1417000	0	0	0	0	0	0	0	0	4643300	4981500	4503900	4164700	5938300	6429500	2656400	5260300	0	0	3931500	3960600	4724400	10752000	0	16.1116	16.4236	15.7793	16.8202	16.2981	16.6105	20.0523	16.2493	16.5574	16.349	16.1814	16.4042	16.3262	15.999	16.2244	22.5199	22.2481	22.062	21.9898
Q3UIL6	0	0	0	0	0	0	0	0	0	0	0	0	0	0	0	108740	1348500	373680	720550	2138800	1202400	0	88993	0	695420	514310	231800	472420	4618000	3877200	16.1116	16.4236	15.7793	16.8202	16.2981	16.6105	16.603	16.2493	16.5574	16.349	16.1814	16.4042	16.3262	15.999	16.2244	17.1037	20.3629	18.4707	19.4587
O55033	0	0	0	0	0	0	0	0	0	0	0	0	0	0	0	2667500	0	1294300	1811400	0	1730800	0	0	0	0	1312200	1195500	3402600	1702700	1498700	16.1116	16.4236	15.7793	16.8202	16.2981	16.6105	16.603	16.2493	16.5574	16.349	16.1814	16.4042	16.3262	15.999	16.2244	21.7202	16.6164	20.263	20.7887
Q9Z0K8	0	0	0	0	0	0	0	0	0	0	0	0	0	0	0	517250	1240600	942280	0	0	0	0	0	0	0	0	1849000	1294300	1707600	4070300	16.1116	16.4236	15.7793	16.8202	16.2981	16.6105	16.603	16.2493	16.5574	16.349	16.1814	16.4042	16.3262	15.999	16.2244	19.3536	20.2426	19.8051	17.299
P26041	13269000	7945400	9636200	31292000	35771000	30847000	82953000	42593000	42112000	42967000	25330000	9352300	27867000	9002200	26801000	489750000	475080000	536130000	763720000	819180000	750960000	230820000	173070000	167650000	439090000	421580000	445850000	877470000	1529700000	1423000000	23.341	22.9217	23.333	24.8993	25.2507	24.8647	25.9237	25.3441	25.8727	25.1557	24.5943	23.6393	24.7321	23.3285	24.533	29.2406	28.8236	28.9573	29.5085
Q8R0S2	0	0	0	0	0	0	0	0	0	0	0	0	0	0	0	335840	309240	514610	598540	1876600	1050600	0	345220	0	627800	143090	1002200	1702900	2985400	1825400	16.1116	16.4236	15.7793	16.8202	16.2981	16.6105	16.603	16.2493	16.5574	16.349	16.1814	16.4042	16.3262	15.999	16.2244	18.7306	18.2384	18.9324	19.1911
Q8K012	0	0	0	0	0	0	0	0	0	0	0	0	0	0	0	910230	0	0	0	1067900	0	0	0	0	0	0	0	960820	2913600	3507200	16.1116	16.4236	15.7793	16.8202	16.2981	16.6105	16.603	16.2493	16.5574	16.349	16.1814	16.4042	16.3262	15.999	16.2244	20.169	16.6164	16.7688	17.299
Q8R2Q8	0	0	0	0	0	0	0	0	0	0	0	0	0	0	0	17257000	0	22608000	8410100	999530	0	0	0	1802500	463480	0	0	0	18955000	2555300	16.1116	16.4236	15.7793	16.8202	16.2981	16.6105	16.603	16.2493	16.5574	16.349	16.1814	16.4042	16.3262	15.999	16.2244	24.4138	16.6164	24.3896	23.0037
Q05793	0	0	0	0	0	0	0	0	0	0	0	0	0	0	0	109160	134130	144490	2209200	1240400	1753800	0	0	0	171850	223690	181920	1815800	2684200	2111800	16.1116	16.4236	15.7793	16.8202	16.2981	16.6105	16.603	16.2493	16.5574	16.349	16.1814	16.4042	16.3262	15.999	16.2244	17.1092	17.0333	17.0999	21.0751
Q8BT60	418570	253060	0	673010	983300	973110	0	630790	653010	0	2079700	4097100	0	0	574160	27985000	39398000	42076000	44929000	71040000	72613000	6922800	7766600	10113000	35884000	40685000	59038000	102510000	154870000	165670000	18.3546	17.9491	15.7793	19.3603	20.0657	19.8783	16.603	19.2668	19.8617	16.349	20.9879	22.4486	16.3262	15.999	18.9883	25.1113	25.2316	25.2858	25.4211
P46935	0	0	0	0	0	0	0	117610	0	0	0	0	0	0	0	438020	2631200	0	1303100	793800	600120	549390	524900	0	1488600	1302300	1226600	1594400	2327300	2835600	16.1116	16.4236	15.7793	16.8202	16.2981	16.6105	16.603	16.8437	16.5574	16.349	16.1814	16.4042	16.3262	15.999	16.2244	19.1138	21.3273	16.7688	20.3135
Q08189	2289600	426540	538910	0	0	0	0	0	0	0	0	0	0	0	589510	642450	428920	1921600	1281300	0	0	0	0	0	0	0	0	0	0	0	20.8061	18.7023	19.1727	16.8202	16.2981	16.6105	16.603	16.2493	16.5574	16.349	16.1814	16.4042	16.3262	15.999	19.0264	19.6664	18.7103	20.8332	20.2892
Q8JZU2	0	0	0	0	0	0	0	0	0	0	0	0	0	0	0	1732700	267340	389530	550380	932080	187570	1877100	1569400	349860	2560700	2487300	285000	1948500	1189400	4739000	16.1116	16.4236	15.7793	16.8202	16.2981	16.6105	16.603	16.2493	16.5574	16.349	16.1814	16.4042	16.3262	15.999	16.2244	21.0977	18.0283	18.5307	19.0701
Q70IV5	0	0	0	0	0	0	0	1248100	0	0	0	0	0	0	0	1118800	1263500	770780	373270	438620	604110	0	0	0	286040	1329200	962720	2299200	1562400	3126700	16.1116	16.4236	15.7793	16.8202	16.2981	16.6105	16.603	20.2513	16.5574	16.349	16.1814	16.4042	16.3262	15.999	16.2244	20.4667	20.269	19.5152	18.5099
A2AJI0	0	0	0	0	0	0	0	0	0	0	0	102260	0	0	0	1295400	1469900	0	740370	2078300	0	0	0	0	456030	564130	557850	1982400	3519500	4630500	16.1116	16.4236	15.7793	16.8202	16.2981	16.6105	16.603	16.2493	16.5574	16.349	16.1814	17.1243	16.3262	15.999	16.2244	20.6781	20.4873	16.7688	19.4979
P30999	0	0	0	120450	716460	167290	1042600	1994400	238910	1982400	0	377700	247810	0	440590	16347000	19126000	19704000	29082000	32785000	30881000	4705100	5551600	6589300	20377000	26151000	26446000	44134000	62890000	68211000	16.1116	16.4236	15.7793	16.8781	19.6089	17.3381	19.6097	20.9275	18.4111	20.7178	16.1814	19.0093	17.9189	15.999	18.6063	24.3357	24.189	24.1913	24.7936
Q811D0	0	0	0	0	0	0	0	0	0	0	0	127790	0	0	0	1871300	342540	1481600	2655200	3040100	2338900	406700	603680	0	1121100	615580	1530600	4228400	4829100	2748500	16.1116	16.4236	15.7793	16.8202	16.2981	16.6105	16.603	16.2493	16.5574	16.349	16.1814	17.4459	16.3262	15.999	16.2244	21.2088	18.3859	20.458	21.3404
Q9Z1P6	0	0	0	0	0	0	0	0	0	0	0	0	0	0	0	0	0	3379200	4710500	0	0	0	0	0	2619300	0	1571000	0	9466800	7440500	16.1116	16.4236	15.7793	16.8202	16.2981	16.6105	16.603	16.2493	16.5574	16.349	16.1814	16.4042	16.3262	15.999	16.2244	17.0871	16.6164	21.6475	22.1674
Q8R1G6	0	0	0	4582000	6617700	3560200	550680	2075600	112270	894460	4791600	199200	1498600	2209600	3033400	191180000	230570000	220080000	232350000	441130000	343460000	51882000	37413000	41142000	223380000	196380000	240980000	390990000	286610000	477760000	16.1116	16.4236	15.7793	22.1275	22.8163	21.7496	18.6888	20.9851	17.3216	19.5697	22.1921	18.0863	20.5152	21.302	21.3897	27.8835	27.7806	27.6727	27.7917
P70460	0	0	0	256760	144270	0	0	0	0	0	0	0	0	0	0	216270	0	0	2152400	0	0	0	0	0	427040	0	489730	2298100	3738000	1743400	16.1116	16.4236	15.7793	17.9701	17.2968	16.6105	16.603	16.2493	16.5574	16.349	16.1814	16.4042	16.3262	15.999	16.2244	18.0956	16.6164	16.7688	21.0375
Q8BFY6	0	0	0	0	0	7443000	0	0	0	0	0	0	0	1183200	0	2777200	0	0	6018800	0	0	0	0	0	0	0	0	0	7963300	10161000	16.1116	16.4236	15.7793	16.8202	16.2981	22.8135	16.603	16.2493	16.5574	16.349	16.1814	16.4042	16.3262	20.4009	16.2244	21.7783	16.6164	16.7688	22.521
Q91YQ5	251510	0	0	0	307190	754120	1433500	912370	710280	0	696870	307590	713660	0	0	6531300	5347000	3106600	1087300	2708700	1474900	3770700	1847100	2174000	0	1348800	2077800	18134000	19478000	36053000	17.6197	16.4236	15.7793	16.8202	18.3872	19.5105	20.069	19.7993	19.983	16.349	19.4105	18.7131	19.4449	15.999	16.2244	23.0121	22.3503	21.5262	20.0523
Q9Z1P7	0	0	0	0	0	0	0	0	0	0	910130	547100	0	0	0	11224000	9349700	10615000	16410000	24108000	17128000	2259100	545770	1409500	6878100	19278000	9658300	35164000	67706000	82640000	16.1116	16.4236	15.7793	16.8202	16.2981	16.6105	16.603	16.2493	16.5574	16.349	19.7957	19.5439	16.3262	15.999	16.2244	23.7932	23.1565	23.2989	23.9681
P70698	0	0	0	0	0	0	0	0	0	0	0	0	0	0	0	0	0	0	540620	1227700	459890	0	0	0	0	231780	320880	811160	3277000	6542700	16.1116	16.4236	15.7793	16.8202	16.2981	16.6105	16.603	16.2493	16.5574	16.349	16.1814	16.4042	16.3262	15.999	16.2244	17.0871	16.6164	16.7688	19.0443
Q8BG67	0	0	0	0	0	0	0	0	0	0	0	0	0	0	0	553490	483600	1068600	684260	1006500	2094000	0	425430	0	1063600	1235800	867260	3229300	4683900	1154000	16.1116	16.4236	15.7793	16.8202	16.2981	16.6105	16.603	16.2493	16.5574	16.349	16.1814	16.4042	16.3262	15.999	16.2244	19.4513	18.8835	19.9866	19.3842
Q8BH95	0	0	0	1589200	944520	1381500	3107900	1021000	0	0	0	0	2314500	885360	1984700	1393400	0	1283100	0	0	4440000	1616200	0	0	1680800	0	0	10680000	9919500	0	16.1116	16.4236	15.7793	20.5999	20.0076	20.3839	21.1854	19.9616	16.5574	16.349	16.1814	16.4042	21.1423	19.9825	20.7777	20.7833	16.6164	20.2505	17.299
Q91YD6	0	0	0	0	0	0	0	0	0	0	0	0	0	0	0	193030	228570	598900	1417700	193720	1054000	0	0	0	0	260200	97802	2431000	3153500	2312700	16.1116	16.4236	15.7793	16.8202	16.2981	16.6105	16.603	16.2493	16.5574	16.349	16.1814	16.4042	16.3262	15.999	16.2244	17.9316	17.8023	19.1512	20.4351
Q8BGQ7	0	0	0	0	0	0	0	0	0	102110	57275	0	0	0	0	2888000	0	2141500	0	0	6072900	1057200	0	0	0	2949200	3146800	0	7426900	7965000	16.1116	16.4236	15.7793	16.8202	16.2981	16.6105	16.603	16.2493	16.5574	16.4388	15.8056	16.4042	16.3262	15.999	16.2244	21.8348	16.6164	20.9895	17.299
P70261	0	0	0	0	0	0	0	0	0	0	0	0	0	0	0	1075200	1031800	750320	1310300	3115100	817900	324380	0	344580	1397500	1058700	685410	1819500	5518100	1873900	16.1116	16.4236	15.7793	16.8202	16.2981	16.6105	16.603	16.2493	16.5574	16.349	16.1814	16.4042	16.3262	15.999	16.2244	20.4093	19.9767	19.4764	20.3215
Q9D1D4	0	0	0	0	0	0	1923600	0	891590	0	2416400	0	0	0	0	1973900	8457200	12093000	9781800	9826700	21316000	5305500	2663900	0	7962400	15795000	9886800	8693900	40845000	56320000	16.1116	16.4236	15.7793	16.8202	16.2981	16.6105	20.4933	16.2493	20.311	16.349	21.2044	16.4042	16.3262	15.999	16.2244	21.2858	23.0117	23.487	23.2217
P55284	377830	0	207120	554630	1399800	1481200	0	343940	1076400	5591300	633200	419330	341410	1099400	1186100	63495000	86572000	67469000	162460000	110840000	135050000	22505000	30459000	28697000	91103000	94559000	102750000	154920000	291600000	280300000	18.2069	16.4236	17.7931	19.0812	20.5752	20.4844	16.603	18.3918	20.5828	22.2138	19.2723	19.1602	18.3811	20.2949	20.035	26.2933	26.3674	25.967	27.2755
Q8R1I1	0	0	0	0	0	0	0	0	0	0	0	0	0	0	0	0	0	0	0	0	0	0	0	0	0	0	0	0	14389000	6950800	16.1116	16.4236	15.7793	16.8202	16.2981	16.6105	16.603	16.2493	16.5574	16.349	16.1814	16.4042	16.3262	15.999	16.2244	17.0871	16.6164	16.7688	17.299
Q9QY76	0	0	0	0	0	0	0	0	0	0	0	0	0	0	0	1969100	1603400	0	3118700	0	6084000	2327300	0	0	1764800	2344800	1622100	0	8973600	11295000	16.1116	16.4236	15.7793	16.8202	16.2981	16.6105	16.603	16.2493	16.5574	16.349	16.1814	16.4042	16.3262	15.999	16.2244	21.2822	20.6127	16.7688	21.5725
P54818	0	0	0	0	0	0	0	0	0	0	0	0	0	0	0	0	913070	0	0	1604100	1037400	0	0	0	0	0	0	1541600	3197200	4193600	16.1116	16.4236	15.7793	16.8202	16.2981	16.6105	16.603	16.2493	16.5574	16.349	16.1814	16.4042	16.3262	15.999	16.2244	17.0871	19.8004	16.7688	17.299
Q5SSZ5	0	0	0	0	0	0	0	0	0	0	0	0	0	0	0	2235000	388570	0	1336100	441510	0	0	0	0	0	1142600	0	2602800	5507100	1451800	16.1116	16.4236	15.7793	16.8202	16.2981	16.6105	16.603	16.2493	16.5574	16.349	16.1814	16.4042	16.3262	15.999	16.2244	21.465	18.5678	16.7688	20.3496
Q8C0P5	0	0	0	0	0	0	0	0	0	0	0	0	0	0	0	741330	627560	0	0	945260	808130	0	0	0	0	1016800	0	3091200	2873100	2665400	16.1116	16.4236	15.7793	16.8202	16.2981	16.6105	16.603	16.2493	16.5574	16.349	16.1814	16.4042	16.3262	15.999	16.2244	19.8729	19.2594	16.7688	17.299
Q9JMC8	0	0	0	0	0	0	0	0	0	0	0	0	0	0	0	0	0	0	0	0	0	0	0	0	0	0	0	1454900	7112500	2292500	16.1116	16.4236	15.7793	16.8202	16.2981	16.6105	16.603	16.2493	16.5574	16.349	16.1814	16.4042	16.3262	15.999	16.2244	17.0871	16.6164	16.7688	17.299
Q8K2B3	0	0	0	1431400	0	0	355790	307030	147700	0	0	0	754180	0	0	421590	845460	668460	0	0	0	1186600	1781600	1889000	89369	283880	0	1751900	3878100	3536900	16.1116	16.4236	15.7793	20.449	16.2981	16.6105	18.0586	18.228	17.7173	16.349	16.1814	16.4042	19.5245	15.999	16.2244	19.0586	19.6894	19.3098	17.299
Q99KX1	0	0	0	0	0	0	0	0	0	0	0	0	0	0	0	0	0	0	3484000	4582200	0	0	0	0	0	0	0	0	7393000	16305000	16.1116	16.4236	15.7793	16.8202	16.2981	16.6105	16.603	16.2493	16.5574	16.349	16.1814	16.4042	16.3262	15.999	16.2244	17.0871	16.6164	16.7688	21.7323
P62843	0	0	0	4321600	0	1202900	7973300	1391700	871860	2551200	0	0	1598900	0	0	0	9329100	3604900	4231900	36702000	27971000	5337200	9677600	9795000	5201600	5076500	12543000	5137900	60767000	56715000	16.1116	16.4236	15.7793	22.0431	16.2981	20.1842	22.5446	20.4084	20.2787	21.0817	16.1814	16.4042	20.6086	15.999	16.2244	17.0871	23.1533	21.7408	22.0129
Q8BHL4	2968400	3687700	3167600	7096600	4872900	13507000	8651600	10091000	8016900	13772000	4717700	12637000	10614000	7921100	7580000	507150000	451590000	476960000	849950000	758810000	663310000	174660000	130820000	173670000	496160000	738100000	669260000	810600000	1078100000	1142000000	21.1807	21.8143	21.728	22.7587	22.3747	23.6733	22.6624	23.2666	23.4796	23.5142	22.1697	24.0736	23.3395	23.1439	22.711	29.291	28.7504	28.7886	29.6628
Q9Z0P4	0	0	0	0	0	0	0	0	0	0	0	0	0	0	0	581620	707300	1385800	0	0	0	0	0	0	0	510880	462850	3332900	2871900	2694500	16.1116	16.4236	15.7793	16.8202	16.2981	16.6105	16.603	16.2493	16.5574	16.349	16.1814	16.4042	16.3262	15.999	16.2244	19.5229	19.432	20.3616	17.299
Q9JLH8	0	0	0	0	0	0	0	0	0	0	0	0	0	0	0	7890300	0	10747000	4776300	4067500	0	0	0	0	0	0	5131100	9137100	17063000	0	16.1116	16.4236	15.7793	16.8202	16.2981	16.6105	16.603	16.2493	16.5574	16.349	16.1814	16.4042	16.3262	15.999	16.2244	23.2848	16.6164	23.3167	22.1875
Q99K30	0	0	0	0	0	0	0	0	0	0	0	0	0	0	0	1352400	814500	0	3206600	0	1090900	0	0	404680	1443700	457190	1046900	1792200	3181200	4765900	16.1116	16.4236	15.7793	16.8202	16.2981	16.6105	16.603	16.2493	16.5574	16.349	16.1814	16.4042	16.3262	15.999	16.2244	20.7402	19.6356	16.7688	21.6126
Q9QXD8	0	0	0	0	0	0	0	0	0	0	0	0	0	0	0	614790	1074700	3673300	1350200	2840100	2180500	836510	339820	473860	1896200	1944600	2301000	3170600	4560000	1911900	16.1116	16.4236	15.7793	16.8202	16.2981	16.6105	16.603	16.2493	16.5574	16.349	16.1814	16.4042	16.3262	15.999	16.2244	19.6029	20.0355	21.7679	20.3647
Q8BHI7	0	0	0	0	0	0	0	0	0	0	0	0	0	0	0	0	0	0	27958000	0	0	0	0	0	0	15931000	0	4025900	44016000	0	16.1116	16.4236	15.7793	16.8202	16.2981	16.6105	16.603	16.2493	16.5574	16.349	16.1814	16.4042	16.3262	15.999	16.2244	17.0871	16.6164	16.7688	24.7368
Q9JK53	0	192310	0	0	0	837290	1281800	557760	0	0	0	444380	319060	0	875260	1866900	3912200	2293900	0	4457400	7772600	405570	824650	473680	0	2765400	2425000	9732500	8187300	9036400	16.1116	17.5531	15.7793	16.8202	16.2981	19.6614	19.9076	19.0893	16.5574	16.349	16.1814	19.2439	18.2835	15.999	19.5965	21.2054	21.8995	21.0887	17.299
P16406	0	0	0	165600	418210	176260	303080	0	218020	491040	96030	175520	80468	365100	202730	4208000	7114900	6703700	15349000	17270000	10572000	2678200	1225200	1473500	5846400	5080800	5452400	13866000	27756000	27929000	16.1116	16.4236	15.7793	17.3373	18.8322	17.4134	17.8272	16.2493	18.2791	18.7045	16.5512	17.9037	16.2961	18.7046	17.4864	22.3778	22.7624	22.6358	23.8716
O08529	0	0	0	188700	130310	335850	353100	0	83070	0	0	0	429770	0	589330	1379800	561560	2525500	698900	721050	703750	833930	615710	897470	1419100	996440	296590	1264700	6445400	3825500	16.1116	16.4236	15.7793	17.5257	17.15	18.3435	18.0476	16.2493	16.887	16.349	16.1814	16.4042	18.7132	15.999	19.0259	20.7692	19.0991	21.2274	19.4147
P70441	0	0	0	0	0	226060	0	448460	279350	0	0	0	733080	0	0	1294000	960300	1102800	1442000	0	2746900	1021900	0	0	1719900	1013600	948350	1488100	2946300	7114500	16.1116	16.4236	15.7793	16.8202	16.2981	17.7724	16.603	18.7746	18.6367	16.349	16.1814	16.4042	19.4836	15.999	16.2244	20.6765	19.8731	20.032	20.4596
Q922Q1	0	0	0	0	0	0	0	0	0	0	0	0	0	0	0	1692600	0	0	0	0	0	0	0	0	0	0	0	1233400	5026900	5068700	16.1116	16.4236	15.7793	16.8202	16.2981	16.6105	16.603	16.2493	16.5574	16.349	16.1814	16.4042	16.3262	15.999	16.2244	21.064	16.6164	16.7688	17.299
Q8R0W0	28515	0	0	0	0	0	0	131020	0	0	123620	0	0	0	0	614750	714580	690240	2864300	3441800	2963500	60381	35783	12802	1097200	1019200	1156700	4447800	8206200	7389300	14.4789	16.4236	15.7793	16.8202	16.2981	16.6105	16.603	16.9994	16.5574	16.349	16.9156	16.4042	16.3262	15.999	16.2244	19.6028	19.4467	19.356	21.4498
O89023	0	0	0	0	0	0	0	0	0	0	0	0	0	0	0	3288600	3712800	5284800	11552000	11086000	7439400	1177500	0	0	0	9795300	1384100	0	16916000	9230400	16.1116	16.4236	15.7793	16.8202	16.2981	16.6105	16.603	16.2493	16.5574	16.349	16.1814	16.4042	16.3262	15.999	16.2244	22.0222	21.8241	22.2927	23.4616
P70248	0	0	0	0	0	0	0	0	0	0	0	0	0	0	0	759490	0	971290	3055800	4254000	1918500	328090	0	0	1259500	930060	451840	1458300	4428600	4981900	16.1116	16.4236	15.7793	16.8202	16.2981	16.6105	16.603	16.2493	16.5574	16.349	16.1814	16.4042	16.3262	15.999	16.2244	19.9078	16.6164	19.8488	21.5431
Q6IRU5	0	0	0	0	0	0	0	2232800	0	0	0	0	2119400	0	0	3764100	8162900	4586500	5075700	3046400	3578600	0	4144700	0	1964300	2253100	2755800	2615200	4231200	3028800	16.1116	16.4236	15.7793	16.8202	16.2981	16.6105	16.603	21.0904	16.5574	16.349	16.1814	16.4042	21.0152	15.999	16.2244	22.217	22.9607	22.0882	22.2752
Q9D1N2	0	0	0	0	0	0	0	0	0	0	0	0	0	0	0	3302100	0	4017100	6323500	6867900	920300	0	6365900	0	4115900	1203200	3538500	0	18077000	9264100	16.1116	16.4236	15.7793	16.8202	16.2981	16.6105	16.603	16.2493	16.5574	16.349	16.1814	16.4042	16.3262	15.999	16.2244	22.0281	16.6164	21.897	22.5923
Q80VQ1	0	0	0	0	0	0	0	0	0	0	0	0	0	0	0	317450	257840	0	1449800	0	462250	0	0	0	1639400	0	1051700	639170	8595400	6205500	16.1116	16.4236	15.7793	16.8202	16.2981	16.6105	16.603	16.2493	16.5574	16.349	16.1814	16.4042	16.3262	15.999	16.2244	18.6493	17.9761	16.7688	20.4674
Q5SXY1	0	0	0	0	0	0	0	0	0	0	0	0	0	0	0	999570	455810	929610	1218700	5160500	5725100	391320	0	361650	2028900	1918900	1494200	1241500	10052000	2845800	16.1116	16.4236	15.7793	16.8202	16.2981	16.6105	16.603	16.2493	16.5574	16.349	16.1814	16.4042	16.3262	15.999	16.2244	20.3041	18.7981	19.7855	20.2169
Q8BSE0	0	0	0	0	0	0	0	0	0	0	0	0	0	0	0	2564600	1602700	561870	3457900	1950900	4403900	0	0	0	0	1568300	2024900	4897700	3251500	2319700	16.1116	16.4236	15.7793	16.8202	16.2981	16.6105	16.603	16.2493	16.5574	16.349	16.1814	16.4042	16.3262	15.999	16.2244	21.6634	20.6121	19.0592	21.7215
Q0II04	0	0	0	0	0	0	0	0	0	0	0	0	0	0	0	907930	1018100	0	1258900	809510	1830100	0	0	0	0	0	1252600	3175300	2462500	4744400	16.1116	16.4236	15.7793	16.8202	16.2981	16.6105	16.603	16.2493	16.5574	16.349	16.1814	16.4042	16.3262	15.999	16.2244	20.1654	19.9574	16.7688	20.2637
Q99JY8	0	0	0	0	1387600	0	0	0	0	0	0	0	0	0	0	2971900	0	0	8352500	4626100	3855300	0	0	0	0	3934700	0	0	13552000	13723000	16.1116	16.4236	15.7793	16.8202	20.5625	16.6105	16.603	16.2493	16.5574	16.349	16.1814	16.4042	16.3262	15.999	16.2244	21.8761	16.6164	16.7688	22.9938
Q9R0M4	0	0	0	527880	737540	571350	1675200	0	0	0	0	708410	0	0	813280	1695600	3423200	10710000	17000000	16160000	16295000	6808900	3882200	6005400	13320000	5513900	15587000	16028000	18628000	17225000	16.1116	16.4236	15.7793	19.0099	19.6507	19.1101	20.2938	16.2493	16.5574	16.349	16.1814	19.9167	16.3262	15.999	19.4906	21.0665	21.7069	23.3117	24.019
Q61584	0	0	0	0	0	0	0	0	0	0	0	0	0	0	0	1273900	1671700	1422100	0	2244700	3134900	714980	0	0	0	0	2176100	1959500	7830000	2596900	16.1116	16.4236	15.7793	16.8202	16.2981	16.6105	16.603	16.2493	16.5574	16.349	16.1814	16.4042	16.3262	15.999	16.2244	20.654	20.6729	20.3989	17.299
Q8CCF0	0	0	0	0	0	0	0	0	0	0	0	0	0	0	0	0	0	0	0	0	2109200	0	0	0	1684000	0	0	1814100	4910400	4484900	16.1116	16.4236	15.7793	16.8202	16.2981	16.6105	16.603	16.2493	16.5574	16.349	16.1814	16.4042	16.3262	15.999	16.2244	17.0871	16.6164	16.7688	17.299
P51912	0	0	0	0	0	0	0	0	0	0	0	0	0	0	0	0	1966300	960940	0	2099400	1930900	0	590000	0	0	0	0	1211100	4505900	7492600	16.1116	16.4236	15.7793	16.8202	16.2981	16.6105	16.603	16.2493	16.5574	16.349	16.1814	16.4042	16.3262	15.999	16.2244	17.0871	20.9071	19.8334	17.299
O55128	0	0	0	0	0	0	0	0	0	0	0	0	0	0	0	0	0	0	0	0	0	0	0	0	0	0	0	0	9003200	22598000	16.1116	16.4236	15.7793	16.8202	16.2981	16.6105	16.603	16.2493	16.5574	16.349	16.1814	16.4042	16.3262	15.999	16.2244	17.0871	16.6164	16.7688	17.299
Q99JB8	0	0	0	0	0	0	0	0	0	0	0	0	0	0	0	1733400	1993600	802560	1030200	2579300	3147000	1300600	0	0	0	786150	0	1613800	6252500	4604600	16.1116	16.4236	15.7793	16.8202	16.2981	16.6105	16.603	16.2493	16.5574	16.349	16.1814	16.4042	16.3262	15.999	16.2244	21.0983	20.9269	19.5735	19.9745
P05480	0	0	0	0	0	0	0	0	0	0	0	0	25371000	0	0	701040	763260	476550	0	0	3749600	0	1300500	0	2987700	5579600	6816700	2501100	6566000	2857100	16.1116	16.4236	15.7793	16.8202	16.2981	16.6105	16.603	16.2493	16.5574	16.349	16.1814	16.4042	24.5967	15.999	16.2244	19.7923	19.5418	18.8216	17.299
Q9R0Q3	0	0	0	0	0	0	0	0	0	0	0	0	0	0	0	0	0	0	0	0	0	0	3553900	0	0	5014100	0	2003900	4531600	5306900	16.1116	16.4236	15.7793	16.8202	16.2981	16.6105	16.603	16.2493	16.5574	16.349	16.1814	16.4042	16.3262	15.999	16.2244	17.0871	16.6164	16.7688	17.299
Q60604	0	0	0	0	0	0	0	0	0	0	0	0	0	0	0	683620	325970	1678100	1271700	772140	1235500	0	278170	0	1302200	334240	1331700	1103600	6350100	6900500	16.1116	16.4236	15.7793	16.8202	16.2981	16.6105	16.603	16.2493	16.5574	16.349	16.1814	16.4042	16.3262	15.999	16.2244	19.756	18.3144	20.6377	20.2783
O54824	0	0	0	0	0	0	0	0	0	0	0	0	0	0	0	2669200	2459000	1460100	1880100	3048500	3044300	0	159790	210640	1424900	697950	1302600	2247600	4627400	4929300	16.1116	16.4236	15.7793	16.8202	16.2981	16.6105	16.603	16.2493	16.5574	16.349	16.1814	16.4042	16.3262	15.999	16.2244	21.7211	21.2296	20.4369	20.8424
Q9DC53	0	0	0	0	0	0	0	0	0	0	0	0	0	0	0	848570	996130	783540	0	0	0	522140	0	399110	0	1786100	0	4184200	3765200	3270800	16.1116	16.4236	15.7793	16.8202	16.2981	16.6105	16.603	16.2493	16.5574	16.349	16.1814	16.4042	16.3262	15.999	16.2244	20.0678	19.926	19.5389	17.299
P57780	3784100	2395100	1453000	6000100	5048800	5426600	9874100	6901500	4976700	7456100	16621000	8747700	3751800	4205900	6340200	778740000	733490000	742300000	1480200000	1507800000	1482500000	268070000	202060000	230470000	762840000	901290000	770620000	1584400000	2611400000	2350000000	21.531	21.1917	20.6036	22.5166	22.4259	22.3577	22.8531	22.7185	22.7917	22.629	23.9865	23.5429	21.8392	22.2306	22.4533	29.9097	29.4502	29.4267	30.4631
Q9JIY5	0	0	0	0	0	0	0	0	0	0	0	0	0	0	0	1371200	2508900	2061700	1900500	2841200	0	0	0	0	1210500	0	499850	4062500	3854600	3420200	16.1116	16.4236	15.7793	16.8202	16.2981	16.6105	16.603	16.2493	16.5574	16.349	16.1814	16.4042	16.3262	15.999	16.2244	20.7601	21.2586	20.9347	20.8579
Q9WTI7	3227600	1578200	1834100	10698000	10173000	18268000	21223000	16599000	8639800	17776000	8908100	8453600	11100000	7939100	11121000	913390000	775350000	893130000	2010500000	1888300000	1677800000	320000000	316590000	263760000	1073800000	1180300000	1278900000	1992500000	3178600000	3358700000	21.3015	20.5898	20.9396	23.3508	23.4366	24.1089	23.957	23.9846	23.5875	23.8824	23.0867	23.4936	23.4041	23.1472	23.264	30.1398	29.5303	29.6936	30.9049
Q91YU6	0	0	0	0	0	0	0	0	0	0	0	0	0	0	0	190330	0	522990	2985400	629210	711570	0	0	0	678690	0	799750	1923000	5824100	5002800	16.1116	16.4236	15.7793	16.8202	16.2981	16.6105	16.603	16.2493	16.5574	16.349	16.1814	16.4042	16.3262	15.999	16.2244	17.9113	16.6164	18.9557	21.5095
Q80UW5	0	0	0	0	268490	0	0	0	0	0	78804	0	0	0	0	1098100	371030	680500	2466800	1826900	2144900	135810	775550	134490	512500	1730500	3149300	3131400	6988400	3147000	16.1116	16.4236	15.7793	16.8202	18.1929	16.6105	16.603	16.2493	16.5574	16.349	16.266	16.4042	16.3262	15.999	16.2244	20.4397	18.5012	19.3355	21.2342
Q9QZS3	0	0	0	0	0	0	0	0	0	0	0	0	209730	251610	0	3440300	3631600	3549700	4601500	3877700	2977900	1330900	730320	921600	2553900	0	712780	3949200	3380400	4638300	16.1116	16.4236	15.7793	16.8202	16.2981	16.6105	16.603	16.2493	16.5574	16.349	16.1814	16.4042	17.6782	18.1674	16.2244	22.0872	21.7922	21.7185	22.1337
Q9ET54	0	0	0	0	0	0	0	97641	0	0	0	110570	0	0	0	3660200	2516400	1626900	6164100	7597300	4637100	0	554580	0	2527300	1744100	2351200	3522800	6933700	8077100	16.1116	16.4236	15.7793	16.8202	16.2981	16.6105	16.603	16.5752	16.5574	16.349	16.1814	17.2371	16.3262	15.999	16.2244	22.1766	21.2629	20.593	22.5555
P14576	0	0	0	0	0	0	0	0	0	0	206910	0	0	0	0	1229200	0	0	0	0	5139800	0	0	0	0	2896200	2075600	5868700	9550700	8755800	16.1116	16.4236	15.7793	16.8202	16.2981	16.6105	16.603	16.2493	16.5574	16.349	17.6586	16.4042	16.3262	15.999	16.2244	20.6024	16.6164	16.7688	17.299
O54931	371840	605060	202560	4439600	2785200	3191800	2627800	2526200	1045100	5374100	922140	2586500	1164700	1575400	1201500	231450000	305370000	232160000	571880000	516000000	477610000	87485000	95642000	86760000	285310000	332400000	382800000	548790000	944600000	934930000	18.1838	19.2067	17.761	22.082	21.5677	21.592	20.9433	21.2685	20.5402	22.1566	19.8146	21.785	20.1515	20.8139	20.0536	28.1593	28.186	27.7498	29.0911
Q61235	0	0	0	0	0	0	0	0	0	0	688250	482830	0	0	0	33086000	34432000	24745000	9271900	25781000	31210000	3832700	4058000	2244400	15929000	34282000	22842000	42371000	101040000	80556000	16.1116	16.4236	15.7793	16.8202	16.2981	16.6105	16.603	16.2493	16.5574	16.349	19.3926	19.3636	16.3262	15.999	16.2244	25.3529	25.0372	24.5199	23.1444
Q501J6	0	0	0	0	0	0	0	0	0	0	769070	0	0	0	0	4676200	4710400	2972400	2222600	9390900	5723600	1392900	755090	603180	4445200	6106900	3972100	18521000	17291000	24657000	16.1116	16.4236	15.7793	16.8202	16.2981	16.6105	16.603	16.2493	16.5574	16.349	19.5528	16.4042	16.3262	15.999	16.2244	22.53	22.1674	21.4625	21.0838
Q8BH93	0	0	0	0	0	0	0	0	0	0	0	0	0	0	0	0	0	0	0	0	0	0	0	0	0	0	0	31940000	14269000	0	16.1116	16.4236	15.7793	16.8202	16.2981	16.6105	16.603	16.2493	16.5574	16.349	16.1814	16.4042	16.3262	15.999	16.2244	17.0871	16.6164	16.7688	17.299
P35585	0	0	0	0	0	0	0	0	0	0	0	0	0	0	0	0	229680	0	0	0	0	0	344570	0	0	0	0	0	2092900	187620000	16.1116	16.4236	15.7793	16.8202	16.2981	16.6105	16.603	16.2493	16.5574	16.349	16.1814	16.4042	16.3262	15.999	16.2244	17.0871	17.8093	16.7688	17.299
Q8VCC1	0	0	0	0	0	0	0	0	0	0	0	0	0	0	0	2585400	1960400	4493300	21376000	9010300	4290900	688320	2975900	0	6628300	2243700	3348200	5742400	3753600	3832900	16.1116	16.4236	15.7793	16.8202	16.2981	16.6105	16.603	16.2493	16.5574	16.349	16.1814	16.4042	16.3262	15.999	16.2244	21.6751	20.9027	22.0586	24.3495
Q61468	0	0	0	0	0	0	0	0	0	0	0	0	0	0	0	844430	767570	726770	2413500	0	1285300	281210	0	446210	629380	1212200	782670	4483400	3868500	4821100	16.1116	16.4236	15.7793	16.8202	16.2981	16.6105	16.603	16.2493	16.5574	16.349	16.1814	16.4042	16.3262	15.999	16.2244	20.0608	19.5499	19.4304	21.2027
Q8CBY8	0	0	284740	0	0	0	2408600	1808200	533750	0	537380	306700	0	0	0	2012800	6625300	2713800	2888100	4935900	2424300	0	942680	2214300	4864000	7384000	13467000	21446000	28025000	32869000	16.1116	16.4236	18.2523	16.8202	16.2981	16.6105	20.8177	20.7861	19.5708	16.349	19.0356	18.7089	16.3262	15.999	16.2244	21.3139	22.6596	21.3312	21.4617
Q9WVK0	0	0	0	0	0	0	0	0	0	0	0	0	0	0	0	7543800	7241400	0	0	0	0	0	0	0	0	0	0	19798000	0	17916000	16.1116	16.4236	15.7793	16.8202	16.2981	16.6105	16.603	16.2493	16.5574	16.349	16.1814	16.4042	16.3262	15.999	16.2244	23.22	22.7878	16.7688	17.299
P56528	0	0	0	0	0	0	0	0	0	0	0	0	0	0	0	7600000	6646200	7997500	2919800	0	0	0	0	0	0	1320900	0	3096000	3818200	7681200	16.1116	16.4236	15.7793	16.8202	16.2981	16.6105	16.603	16.2493	16.5574	16.349	16.1814	16.4042	16.3262	15.999	16.2244	23.2307	22.6641	22.8904	21.4774
Q8K1N2	0	0	0	0	0	0	0	0	0	0	0	0	0	0	0	1509200	1861100	1669000	5166600	2411400	2614200	447840	403430	212010	1560500	1114100	2039700	2156000	4091000	11165000	16.1116	16.4236	15.7793	16.8202	16.2981	16.6105	16.603	16.2493	16.5574	16.349	16.1814	16.4042	16.3262	15.999	16.2244	20.8985	20.8277	20.6298	22.3008
P63024	0	0	0	0	0	0	0	0	0	0	0	0	0	0	0	0	8372300	0	5269500	0	0	4247500	0	0	0	0	0	13576000	44748000	0	16.1116	16.4236	15.7793	16.8202	16.2981	16.6105	16.603	16.2493	16.5574	16.349	16.1814	16.4042	16.3262	15.999	16.2244	17.0871	22.9972	16.7688	22.3292
Q60875	0	0	0	0	0	0	0	0	0	0	0	0	0	0	0	867290	588710	1879700	727220	0	4272800	0	0	490060	2498800	331490	226090	5827700	1974100	9195900	16.1116	16.4236	15.7793	16.8202	16.2981	16.6105	16.603	16.2493	16.5574	16.349	16.1814	16.4042	16.3262	15.999	16.2244	20.0993	19.1672	20.8014	19.472
Q7TMF3	0	0	0	0	0	0	0	0	0	0	0	0	595780	0	0	0	3042900	2078600	3952700	0	0	0	0	0	0	3526400	1297500	1211200	13256000	6676000	16.1116	16.4236	15.7793	16.8202	16.2981	16.6105	16.603	16.2493	16.5574	16.349	16.1814	16.4042	19.1844	15.999	16.2244	17.0871	21.537	20.9465	21.9144
P68404	0	0	0	0	0	0	0	0	0	0	0	0	0	0	0	1412600	1108900	1188200	2831300	6911300	3626800	0	0	0	2353600	2209300	2528700	3714100	4960900	5904400	16.1116	16.4236	15.7793	16.8202	16.2981	16.6105	16.603	16.2493	16.5574	16.349	16.1814	16.4042	16.3262	15.999	16.2244	20.8031	20.0807	20.1396	21.433
Q8CJ96	0	0	0	0	0	0	0	0	0	0	0	0	0	0	0	1235900	2599200	2279800	7258900	3351100	1509300	0	0	0	0	2386300	1981300	2825600	4364900	8893900	16.1116	16.4236	15.7793	16.8202	16.2981	16.6105	16.603	16.2493	16.5574	16.349	16.1814	16.4042	16.3262	15.999	16.2244	20.6103	21.3096	21.0798	22.7913
P11087	1492100	0	0	0	0	2000800	0	0	0	0	0	73503	2814200	0	1167800	2913400	3654000	253000	0	4669500	3605800	7613900	532050	0	2401000	1786300	1431000	2582800	2862800	1313000	20.1884	16.4236	15.7793	16.8202	16.2981	20.9182	16.603	16.2493	16.5574	16.349	16.1814	16.648	21.4243	15.999	20.0126	21.8474	21.801	17.9081	17.299
A2APV2	0	0	0	0	0	280090	0	279760	0	498970	0	123740	0	179450	0	6585300	12527000	3095700	14584000	18725000	21895000	1539300	609200	2007700	7389500	5009800	5407100	17399000	29963000	24786000	16.1116	16.4236	15.7793	16.8202	16.2981	18.0816	16.603	18.0938	16.5574	18.7276	16.1814	17.3994	16.3262	17.6798	16.2244	23.024	23.5785	21.5211	23.7979
Q921G6	0	828520	0	0	0	0	0	0	0	0	0	0	0	0	0	424870	647450	0	0	2916800	1110500	0	0	0	0	0	0	1452200	2340800	3831100	16.1116	19.6602	15.7793	16.8202	16.2981	16.6105	16.603	16.2493	16.5574	16.349	16.1814	16.4042	16.3262	15.999	16.2244	19.0698	19.3044	16.7688	17.299
O08532	0	0	0	0	0	0	0	0	0	0	0	0	0	0	0	932630	568820	402650	2365500	1850000	3796700	0	0	0	1689500	408630	428300	2286600	9051700	6102200	16.1116	16.4236	15.7793	16.8202	16.2981	16.6105	16.603	16.2493	16.5574	16.349	16.1814	16.4042	16.3262	15.999	16.2244	20.2041	19.1176	18.5785	21.1737
Q9D8B3	0	0	0	0	0	0	0	0	0	0	0	0	0	0	0	8900700	0	6681300	2434000	0	2184000	1722900	0	0	4897100	0	4037500	3404700	5952100	6286100	16.1116	16.4236	15.7793	16.8202	16.2981	16.6105	16.603	16.2493	16.5574	16.349	16.1814	16.4042	16.3262	15.999	16.2244	23.4586	16.6164	22.631	21.2149
Q60932	589140	638670	491780	443440	3980800	1256400	3181300	737750	1613000	595710	4853700	305270	561620	2112900	3013100	46979000	38829000	43498000	66066000	68249000	45022000	3546300	10217000	7457600	41004000	45054000	55893000	68404000	144530000	113190000	18.8477	19.2847	19.0406	18.7584	22.083	20.2469	21.2191	19.4928	21.1663	18.9833	22.2107	18.7022	19.0992	21.2374	21.38	25.8587	25.2106	25.3337	25.9774
Q9JLQ2	0	0	0	0	236420	0	493680	0	0	0	118470	0	0	0	0	799380	1618200	662120	1220100	4259300	974820	655340	396090	607600	590340	1305600	1727600	10342000	7430200	4366900	16.1116	16.4236	15.7793	16.8202	18.0094	16.6105	18.5311	16.2493	16.5574	16.349	16.8542	16.4042	16.3262	15.999	16.2244	19.9817	20.626	19.296	20.2186
O54784	0	0	0	0	0	0	0	0	0	0	0	0	0	0	0	3017800	2145900	1910000	4405300	7745100	4681600	333680	361790	0	3910900	3259600	5312500	5116500	3712600	7084900	16.1116	16.4236	15.7793	16.8202	16.2981	16.6105	16.603	16.2493	16.5574	16.349	16.1814	16.4042	16.3262	15.999	16.2244	21.8982	21.0332	20.8244	22.0708
Q9D883	0	0	0	424260	0	0	654630	0	0	0	0	0	0	0	0	1902300	1483200	2731600	3019500	2478300	0	1506500	0	704510	1516000	1465300	2803100	2668700	10361000	5228400	16.1116	16.4236	15.7793	18.6946	16.2981	16.6105	18.9382	16.2493	16.5574	16.349	16.1814	16.4042	16.3262	15.999	16.2244	21.2325	20.5003	21.3406	21.5259
Q9CQG9	0	0	0	0	0	0	0	0	0	0	0	0	0	0	0	0	0	0	0	0	0	0	0	0	0	0	0	0	25480000	28051000	16.1116	16.4236	15.7793	16.8202	16.2981	16.6105	16.603	16.2493	16.5574	16.349	16.1814	16.4042	16.3262	15.999	16.2244	17.0871	16.6164	16.7688	17.299
P49222	0	0	0	0	0	0	0	0	0	0	0	0	0	0	0	1514400	1977500	2832500	1978200	1678300	3782600	0	279850	240310	1420100	674950	561000	3173900	6646700	6896800	16.1116	16.4236	15.7793	16.8202	16.2981	16.6105	16.603	16.2493	16.5574	16.349	16.1814	16.4042	16.3262	15.999	16.2244	20.9035	20.9152	21.3929	20.9158
Q8BVU0	0	0	0	0	0	0	0	0	0	0	0	0	0	0	0	1135900	875730	978330	2041100	2914300	2715100	0	0	253820	1207100	2053100	1225300	3126700	4045800	11547000	16.1116	16.4236	15.7793	16.8202	16.2981	16.6105	16.603	16.2493	16.5574	16.349	16.1814	16.4042	16.3262	15.999	16.2244	20.4885	19.7401	19.8592	20.9609
P49813	0	279430	0	0	0	174060	1040900	0	559110	675680	721040	1061200	781620	0	684400	376540000	373390000	319960000	201030000	86333000	188090000	71263000	51065000	23378000	58743000	174330000	104860000	305270000	396540000	536330000	16.1116	18.0921	15.7793	16.8202	16.2981	17.3953	19.6073	16.2493	19.6377	19.165	19.4597	20.4997	19.5761	15.999	19.2417	28.8614	28.4761	28.2126	27.5828
Q64324	0	0	0	0	0	0	0	0	0	0	0	0	0	0	0	1256200	1393100	1863300	0	0	0	0	0	0	253830	611640	546660	3541700	5425100	7986500	16.1116	16.4236	15.7793	16.8202	16.2981	16.6105	16.603	16.2493	16.5574	16.349	16.1814	16.4042	16.3262	15.999	16.2244	20.6338	20.4099	20.7887	17.299
Q64277	0	0	0	0	0	0	0	0	0	0	0	0	0	0	3581500	3150000	0	0	0	3862100	3332600	0	0	0	1250200	2470300	2467200	5197900	4228900	7065100	16.1116	16.4236	15.7793	16.8202	16.2981	16.6105	16.603	16.2493	16.5574	16.349	16.1814	16.4042	16.3262	15.999	21.6293	21.9601	16.6164	16.7688	17.299
P63017	17930000	18288000	7942900	71664000	93947000	120270000	83240000	70360000	51427000	8626000	23617000	1974700	33625000	61308000	36629000	166890000	165870000	189270000	40258000	209400000	96077000	115130000	98767000	101710000	18106000	17205000	15210000	183960000	342570000	312550000	23.7753	24.1244	23.0542	26.0947	26.6437	26.8278	25.9287	26.0683	26.161	22.8393	24.4933	21.3957	25.003	26.0962	24.9837	27.6875	27.3055	27.4552	25.2628
Q80VQ0;J3QMK6	0	0	0	0	0	0	0	418790	0	0	0	0	0	0	0	638470	3142800	2211300	1716500	2916400	4448700	963320	820190	1051100	1377100	2937900	3319100	2846500	6266600	9059700	16.1116	16.4236	15.7793	16.8202	16.2981	16.6105	16.603	18.6759	16.5574	16.349	16.1814	16.4042	16.3262	15.999	16.2244	19.6574	21.5836	21.0357	20.711
Q9ER00	0	0	0	0	0	0	0	0	0	0	0	0	0	0	0	2944600	2113700	0	4638100	0	0	0	0	0	0	2441100	0	3245100	5584200	9877800	16.1116	16.4236	15.7793	16.8202	16.2981	16.6105	16.603	16.2493	16.5574	16.349	16.1814	16.4042	16.3262	15.999	16.2244	21.8628	21.0113	16.7688	22.1451
P62996	0	0	0	0	0	0	0	0	0	0	0	0	0	0	0	2893000	2616100	1895300	8460400	10849000	0	0	0	0	0	0	10282000	3343900	4335500	12368000	16.1116	16.4236	15.7793	16.8202	16.2981	16.6105	16.603	16.2493	16.5574	16.349	16.1814	16.4042	16.3262	15.999	16.2244	21.8373	21.319	20.8133	23.0123
P39447	94964	411520	44289	338180	835240	65330	690160	806880	582400	1080100	312000	565140	393010	171080	308500	67181000	69373000	67969000	147940000	150470000	147400000	17732000	21412000	20539000	74227000	95034000	109420000	136140000	226860000	254120000	16.2146	18.6506	15.5677	18.3674	19.8302	15.9815	19.0145	19.622	19.6966	19.8417	18.2512	19.5907	18.5842	17.6109	18.0921	26.3747	26.0479	25.9777	27.1404
O70200	0	0	0	0	0	0	0	0	0	0	0	0	0	0	0	1652300	4993300	4697500	12464000	0	6177300	2046700	0	0	7351500	0	0	3485300	5948200	9274300	16.1116	16.4236	15.7793	16.8202	16.2981	16.6105	16.603	16.2493	16.5574	16.349	16.1814	16.4042	16.3262	15.999	16.2244	21.0292	22.2516	22.1227	23.5713
Q9JM76	0	0	0	2328400	0	0	3815800	0	1039900	0	4379600	0	1259400	3884400	0	4378000	21713000	32593000	53697000	54609000	33411000	2933500	2216500	3004300	22160000	14819000	29656000	55330000	103420000	118470000	16.1116	16.4236	15.7793	21.1509	16.2981	16.6105	21.4815	16.2493	20.533	16.349	22.0624	16.4042	20.2643	22.1159	16.2244	22.435	24.3721	24.9173	25.6783
Q791V5	0	0	0	0	0	0	0	1218300	891720	0	0	0	0	0	0	903820	4318100	4146700	6234200	7498400	6641600	594230	3821100	1198200	3395100	1953600	4315600	3556400	8939900	6152400	16.1116	16.4236	15.7793	16.8202	16.2981	16.6105	16.603	20.2164	20.3112	16.349	16.1814	16.4042	16.3262	15.999	16.2244	20.1588	22.042	21.9428	22.5718
Q9CRA0	0	0	0	0	0	0	0	0	0	0	0	0	0	0	0	0	1659400	1569900	2909300	3346500	3230500	0	0	0	0	0	1235600	9311100	4564000	4672500	16.1116	16.4236	15.7793	16.8202	16.2981	16.6105	16.603	16.2493	16.5574	16.349	16.1814	16.4042	16.3262	15.999	16.2244	17.0871	20.6622	20.5415	21.4722
P19973	0	0	0	0	815780	0	0	0	0	0	1204800	735860	486300	0	0	52337000	84288000	87804000	131000000	115960000	139250000	33955000	24471000	21354000	65727000	87510000	65499000	120680000	224650000	274210000	16.1116	16.4236	15.7793	16.8202	19.7962	16.6105	16.603	16.2493	16.5574	16.349	20.2004	19.9715	18.8915	15.999	16.2244	26.0145	26.3288	26.3471	26.965
Q4KML4	0	0	2390200	0	0	7386700	15743000	21401000	8732600	0	3447900	0	10888000	16865000	0	0	0	0	0	0	0	33296000	6943500	7149800	0	7224000	0	18776000	31892000	15979000	16.1116	16.4236	21.3217	16.8202	16.2981	22.8026	23.5261	24.3512	23.603	16.349	21.7173	16.4042	23.3762	24.2341	16.2244	17.0871	16.6164	16.7688	17.299
Q5NBX1	0	0	0	0	0	0	0	0	0	0	0	0	0	0	0	2923200	1599400	1148100	2009100	3181300	4797900	365080	0	498920	944730	4109000	1524000	4480300	8457600	5513300	16.1116	16.4236	15.7793	16.8202	16.2981	16.6105	16.603	16.2493	16.5574	16.349	16.1814	16.4042	16.3262	15.999	16.2244	21.8523	20.6091	20.0901	20.9381
Q8VE70	0	0	0	0	0	0	0	0	0	0	0	0	0	0	0	924770	0	0	0	6910500	0	0	0	0	2091000	7022500	0	7985600	4443700	5915500	16.1116	16.4236	15.7793	16.8202	16.2981	16.6105	16.603	16.2493	16.5574	16.349	16.1814	16.4042	16.3262	15.999	16.2244	20.1919	16.6164	16.7688	17.299
P84089	1673300	1753800	0	0	4291600	7311500	6986300	3047100	6327600	0	0	0	3014900	0	0	0	0	0	0	0	0	0	9726400	0	0	0	0	15654000	0	0	20.3537	20.7421	15.7793	16.8202	22.1915	22.7878	22.354	21.539	23.1382	16.349	16.1814	16.4042	21.5237	15.999	16.2244	17.0871	16.6164	16.7688	17.299
Q9QXY1	0	0	0	0	0	0	0	0	0	0	0	0	0	0	0	723450	1025000	997010	5211500	758100	3711500	0	76220	0	1233300	2950200	894700	4700000	6928000	7765400	16.1116	16.4236	15.7793	16.8202	16.2981	16.6105	16.603	16.2493	16.5574	16.349	16.1814	16.4042	16.3262	15.999	16.2244	19.8377	19.9672	19.8865	22.3133
B2RQE8	0	0	0	0	0	0	0	0	0	0	0	0	0	0	0	1271300	1263200	525860	1406800	1699900	3198600	0	0	0	1556500	1745800	2825700	5352000	8272400	5923700	16.1116	16.4236	15.7793	16.8202	16.2981	16.6105	16.603	16.2493	16.5574	16.349	16.1814	16.4042	16.3262	15.999	16.2244	20.651	20.2687	18.9636	20.424
P63037	1026700	0	960530	0	0	2991500	0	4597100	1435700	0	1187100	0	1344700	0	2664000	3873600	3888400	2214800	4862500	2216500	4226800	4039900	2107300	0	2040400	2637500	4362800	8422700	3567500	10432000	19.6491	16.4236	20.0065	16.8202	16.2981	21.4985	16.603	22.1323	20.9983	16.349	20.179	16.4042	20.3589	15.999	21.2024	22.2584	21.8907	21.038	22.2133
Q61469	0	0	0	0	0	0	0	0	0	0	0	0	0	0	0	2963400	1177500	3388700	3555200	6606600	4011200	0	0	196460	2301000	2984600	894570	4662600	7946400	7296700	16.1116	16.4236	15.7793	16.8202	16.2981	16.6105	16.603	16.2493	16.5574	16.349	16.1814	16.4042	16.3262	15.999	16.2244	21.872	20.1673	21.6516	21.7615
P35242	5300400	2199800	2859000	1833300	12810000	3768900	2290000	14209000	9292800	5849000	3972000	5273900	12927000	3549500	15066000	205920000	254250000	232260000	313450000	497560000	148850000	85441000	71792000	81518000	242100000	294520000	222410000	487890000	714020000	732450000	22.0171	21.0689	21.5801	20.806	23.7691	21.8318	20.7448	23.7603	23.6927	22.2788	21.9214	22.8129	23.6239	21.9858	23.702	27.9906	27.9217	27.7504	28.2237
Q5F285	0	0	0	0	0	0	0	0	0	0	0	0	0	0	0	0	0	0	0	0	0	0	0	0	0	0	0	0	40668000	37353000	16.1116	16.4236	15.7793	16.8202	16.2981	16.6105	16.603	16.2493	16.5574	16.349	16.1814	16.4042	16.3262	15.999	16.2244	17.0871	16.6164	16.7688	17.299
Q8VDD5	7996600	7243100	2741800	10579000	9655700	13958000	10979000	7124100	5436100	22281000	27282000	19869000	11638000	8745200	10333000	2398300000	2752600000	2528600000	6409500000	5807900000	6141800000	1082300000	1107300000	1219400000	3497700000	4063800000	4625200000	6277400000	9947800000	9411200000	22.6104	22.7882	21.5197	23.3347	23.3613	23.7207	23.0061	22.7643	22.9191	24.2083	24.7014	24.7265	23.4723	23.2867	23.158	31.5325	31.3581	31.195	32.5776
Q3UTJ2	0	0	0	0	0	0	0	0	0	0	0	0	0	0	0	1212300	1220900	1273900	1745300	3717700	2536800	0	0	386110	1360200	1688500	1638800	5674900	6118500	9078600	16.1116	16.4236	15.7793	16.8202	16.2981	16.6105	16.603	16.2493	16.5574	16.349	16.1814	16.4042	16.3262	15.999	16.2244	20.5825	20.2195	20.2401	20.735
Q9JLB2	0	0	0	0	0	0	0	0	0	0	0	0	0	0	0	1615000	3801000	1794400	2083500	4950300	4817100	372590	620380	0	2981400	4076200	3810000	4199500	5803200	13095000	16.1116	16.4236	15.7793	16.8202	16.2981	16.6105	16.603	16.2493	16.5574	16.349	16.1814	16.4042	16.3262	15.999	16.2244	20.9962	21.8579	20.7344	20.9906
Q99KD5	0	0	0	0	0	0	0	0	0	0	0	0	0	0	0	1552500	257110	574850	2508800	3292300	57383000	396710	0	0	1258600	1090800	1837400	4233700	9674100	8026400	16.1116	16.4236	15.7793	16.8202	16.2981	16.6105	16.603	16.2493	16.5574	16.349	16.1814	16.4042	16.3262	15.999	16.2244	20.9393	17.972	19.0921	21.2586
Q7TT50	0	0	0	0	0	0	0	0	0	0	0	0	0	0	0	1674100	1130700	1257300	2530500	4781200	4943700	485900	250890	384130	2424700	1939700	2284400	3587500	11909000	7722300	16.1116	16.4236	15.7793	16.8202	16.2981	16.6105	16.603	16.2493	16.5574	16.349	16.1814	16.4042	16.3262	15.999	16.2244	21.0481	20.1088	20.2212	21.271
Q4ACU6	0	0	0	0	0	0	0	0	0	0	103170	0	0	0	0	2544500	1196800	2415300	6468100	7606200	5353400	710410	651800	312820	3111000	3601900	4396700	4735600	12562000	10741000	16.1116	16.4236	15.7793	16.8202	16.2981	16.6105	16.603	16.2493	16.5574	16.349	16.6547	16.4042	16.3262	15.999	16.2244	21.6521	20.1908	21.1631	22.6249
O54942	0	0	0	0	0	0	1146100	0	0	0	0	235860	0	8720100	0	5159200	5885900	5961700	8114600	12022000	10549000	0	0	0	0	10169000	0	18082000	16476000	17190000	16.1116	16.4236	15.7793	16.8202	16.2981	16.6105	19.7462	16.2493	16.5574	16.349	16.1814	18.33	16.3262	23.2825	16.2244	22.6719	22.4888	22.4666	22.9521
Q9CQH3	0	0	0	0	0	0	0	0	0	0	0	0	0	0	0	0	3008400	4209000	0	7687200	5426900	0	0	0	4060700	0	0	5723700	8294000	7635100	16.1116	16.4236	15.7793	16.8202	16.2981	16.6105	16.603	16.2493	16.5574	16.349	16.1814	16.4042	16.3262	15.999	16.2244	17.0871	21.5206	21.9643	17.299
P51863	0	0	0	0	0	0	0	0	0	0	0	0	0	0	0	1164100	4155500	4352400	1767500	7907900	6470000	2655600	0	0	2068200	4043900	2186800	7745700	9292200	5037500	16.1116	16.4236	15.7793	16.8202	16.2981	16.6105	16.603	16.2493	16.5574	16.349	16.1814	16.4042	16.3262	15.999	16.2244	20.5239	21.9866	22.0127	20.7533
P07091	0	0	0	0	0	0	0	0	0	2044900	0	0	0	0	0	19362000	54945000	49279000	65968000	44811000	59474000	14251000	11373000	16449000	22883000	24070000	11570000	10636000	125940000	123380000	16.1116	16.4236	15.7793	16.8202	16.2981	16.6105	16.603	16.2493	16.5574	20.7626	16.1814	16.4042	16.3262	15.999	16.2244	24.5799	25.7115	25.5138	25.9753
P00416	0	0	0	0	0	0	0	0	0	0	0	0	0	0	0	0	0	0	0	27765000	46080000	0	0	0	0	0	0	0	42192000	44229000	16.1116	16.4236	15.7793	16.8202	16.2981	16.6105	16.603	16.2493	16.5574	16.349	16.1814	16.4042	16.3262	15.999	16.2244	17.0871	16.6164	16.7688	17.299
O88735	0	0	0	0	0	0	0	0	0	0	0	0	0	0	0	2559600	3641400	2002000	1870800	2750800	7627600	0	388620	0	5291500	8952100	2016800	5193300	8807800	8518600	16.1116	16.4236	15.7793	16.8202	16.2981	16.6105	16.603	16.2493	16.5574	16.349	16.1814	16.4042	16.3262	15.999	16.2244	21.6606	21.7961	20.8923	20.8352
Q9WUM3	0	0	0	0	0	0	0	0	313330	0	1044700	0	0	0	0	28723000	12074000	15245000	0	14051000	11874000	9143700	3678300	3178300	2576500	17195000	10983000	33751000	46967000	48824000	16.1116	16.4236	15.7793	16.8202	16.2981	16.6105	16.603	16.2493	18.8023	16.349	19.9947	16.4042	16.3262	15.999	16.2244	25.1488	23.5254	23.8211	17.299
Q8BL65	0	0	0	0	0	0	0	0	0	0	0	0	0	0	0	944750	1322000	1649200	0	1254900	1020400	623600	0	0	0	0	0	6581200	7929700	8193900	16.1116	16.4236	15.7793	16.8202	16.2981	16.6105	16.603	16.2493	16.5574	16.349	16.1814	16.4042	16.3262	15.999	16.2244	20.2227	20.3343	20.6126	17.299
Q01149	6193900	4985900	0	15976000	13805000	3706800	0	214240	0	0	81253	450680	2378800	127540	0	4314200	5894800	5071400	3881300	4663600	4509200	2829300	3632000	2978100	3138800	2888300	4543200	0	6392300	5486500	22.2419	22.2494	15.7793	23.9294	23.8771	21.8078	16.603	17.7089	16.5574	16.349	16.3101	19.2642	21.1818	17.1872	16.2244	22.4138	22.491	22.2332	21.8881
Q5SRX1	0	0	0	0	0	0	0	0	0	0	0	0	0	0	0	3670100	2963900	1510500	0	2247400	0	658540	1398100	2317500	0	3427500	620040	8734900	2576100	20027000	16.1116	16.4236	15.7793	16.8202	16.2981	16.6105	16.603	16.2493	16.5574	16.349	16.1814	16.4042	16.3262	15.999	16.2244	22.1805	21.4991	20.4859	17.299
Q8C2Q3	0	0	0	0	0	0	0	0	0	0	0	0	0	0	0	3326300	2222500	885620	7792600	4490800	1654200	0	0	0	1537000	0	2781700	3192900	12633000	11517000	16.1116	16.4236	15.7793	16.8202	16.2981	16.6105	16.603	16.2493	16.5574	16.349	16.1814	16.4042	16.3262	15.999	16.2244	22.0386	21.0838	19.7156	22.8937
Q80V42	0	0	0	0	0	0	0	0	0	0	0	0	0	0	0	1348300	1610000	1684800	0	934090	2613500	607420	1169900	169930	1948300	1628100	2249100	3688800	9389000	13745000	16.1116	16.4236	15.7793	16.8202	16.2981	16.6105	16.603	16.2493	16.5574	16.349	16.1814	16.4042	16.3262	15.999	16.2244	20.7359	20.6186	20.6434	17.299
Q8R4U7	0	0	0	0	0	0	0	0	0	0	0	0	0	0	84829	3641000	4520200	3925600	3770800	6825700	7723800	628920	1083400	0	4093600	3910400	5065900	2151900	14993000	15528000	16.1116	16.4236	15.7793	16.8202	16.2981	16.6105	16.603	16.2493	16.5574	16.349	16.1814	16.4042	16.3262	15.999	16.2295	22.169	22.108	21.8638	21.8464
Q61292	0	0	0	0	96862	0	0	0	0	0	0	44757	0	0	0	2075300	1232100	1005800	4992100	2948600	4236100	0	145120	736520	1912900	2032800	2043900	4350300	6574800	9491000	16.1116	16.4236	15.7793	16.8202	16.722	16.6105	16.603	16.2493	16.5574	16.349	16.1814	15.9323	16.3262	15.999	16.2244	21.358	20.2327	19.8992	22.2512
Q9DBP0	0	0	0	0	0	0	0	0	0	0	0	0	0	0	0	2036200	3082700	2759200	6799800	5072600	0	1001200	867290	272030	2215800	3971100	6318800	4556400	9209900	13453000	16.1116	16.4236	15.7793	16.8202	16.2981	16.6105	16.603	16.2493	16.5574	16.349	16.1814	16.4042	16.3262	15.999	16.2244	21.3306	21.5558	21.3551	22.6971
P38647	726820	2271200	1702300	3034600	6279700	7619500	7696100	5549200	4385600	1519500	0	348030	3866300	1757500	5462500	8559200	10176000	5375500	6160500	11241000	4595000	7603500	3278800	7021900	979550	0	0	5013600	18101000	7149000	19.1507	21.115	20.832	21.5331	22.7406	22.8473	22.4936	22.4038	22.6093	20.3342	16.1814	18.8913	21.8825	20.9717	22.2383	23.4022	23.2787	22.3173	22.5546
P47226	0	0	0	0	0	0	0	0	0	0	0	0	0	0	0	3506200	3233500	3223200	11753000	6925700	8786700	946390	129820	0	1979300	3747600	4468100	2601300	20329000	10979000	16.1116	16.4236	15.7793	16.8202	16.2981	16.6105	16.603	16.2493	16.5574	16.349	16.1814	16.4042	16.3262	15.999	16.2244	22.1146	21.6247	21.5793	23.4865
P21107	1503900	12151000	2200200	1965600	1819300	6275200	4132700	8440500	3554500	9691000	5890300	4467800	0	0	1514800	629170000	681970000	679570000	996330000	1198800000	1115200000	152610000	188480000	152910000	814170000	649940000	740190000	1010900000	1410200000	1359000000	20.1998	23.5346	21.2022	20.9065	20.9533	22.5673	21.5966	23.0089	22.3062	23.0072	22.4899	22.5736	16.3262	15.999	20.3879	29.602	29.3451	29.2993	29.892
Q8C8U0	0	0	0	0	0	0	0	338680	0	0	0	0	0	0	0	1421100	2593300	1659900	6144100	3082800	4708700	1679300	634760	379330	1592900	2118800	3183300	6316200	12502000	7660300	16.1116	16.4236	15.7793	16.8202	16.2981	16.6105	16.603	18.3696	16.5574	16.349	16.1814	16.4042	16.3262	15.999	16.2244	20.8117	21.3064	20.6219	22.5508
Q04736	0	0	0	0	0	0	0	0	0	0	0	0	0	0	0	2496200	1993700	4364100	0	2799700	10157000	689350	669830	607860	3672300	7059500	8989000	4433700	14287000	9847200	16.1116	16.4236	15.7793	16.8202	16.2981	16.6105	16.603	16.2493	16.5574	16.349	16.1814	16.4042	16.3262	15.999	16.2244	21.6244	20.927	22.0165	17.299
Q6IRU2	3044800	2187000	1569300	1940200	1934900	5980900	19411000	13218000	3901000	3525100	7332900	3524800	9333400	2825900	8713500	367460000	363670000	560760000	551780000	775180000	707040000	190890000	157130000	148440000	365600000	445360000	463280000	523230000	1538300000	1291200000	21.2174	21.0605	20.7147	20.8878	21.0422	22.498	23.8283	23.656	22.4404	21.5482	22.806	22.2316	23.154	21.6569	22.912	28.8262	28.4381	29.0221	29.0395
Q02788	0	114680	0	0	0	0	0	0	0	0	0	0	0	0	0	1268500	3235800	4797800	5716300	6613600	8127800	282480	1093200	1104000	1514600	923560	1835600	8965700	12090000	4568500	16.1116	16.8073	15.7793	16.8202	16.2981	16.6105	16.603	16.2493	16.5574	16.349	16.1814	16.4042	16.3262	15.999	16.2244	20.6478	21.6257	22.1532	22.4467
P70271	0	0	0	0	0	0	0	0	0	0	0	0	0	0	0	1991800	2054700	1968000	4191500	13770000	12741000	0	0	0	0	4749500	2462000	9166900	8411300	8470100	16.1116	16.4236	15.7793	16.8202	16.2981	16.6105	16.603	16.2493	16.5574	16.349	16.1814	16.4042	16.3262	15.999	16.2244	21.2988	20.9705	20.8676	21.999
Q9CXW3	0	0	0	0	0	0	0	0	0	0	0	0	0	0	0	0	3055200	3066000	5990100	8947700	2730300	1926300	0	1019300	2111400	991650	2457200	7585300	9426800	9724000	16.1116	16.4236	15.7793	16.8202	16.2981	16.6105	16.603	16.2493	16.5574	16.349	16.1814	16.4042	16.3262	15.999	16.2244	17.0871	21.5428	21.5072	22.5141
Q60598	0	0	0	0	0	0	0	0	0	0	0	0	0	0	0	8352800	2923100	8314200	5618700	14714000	4006100	1386400	922030	3340300	0	0	108960	3884900	15319000	11943000	16.1116	16.4236	15.7793	16.8202	16.2981	16.6105	16.603	16.2493	16.5574	16.349	16.1814	16.4042	16.3262	15.999	16.2244	23.367	21.4791	22.9464	22.4218
O70209	0	0	0	0	0	0	0	0	0	0	0	0	0	0	0	1918000	5343700	3159500	5748200	9111800	11556000	0	0	0	1653400	4778100	2204000	10951000	7803500	9009300	16.1116	16.4236	15.7793	16.8202	16.2981	16.6105	16.603	16.2493	16.5574	16.349	16.1814	16.4042	16.3262	15.999	16.2244	21.2443	22.3494	21.5505	22.4547
P48193	0	0	0	0	164920	0	304390	392270	0	0	0	0	0	0	0	505820	1385400	1955300	3490600	2730600	1335900	805790	302840	369390	2460400	1259100	3620300	4111500	14490000	12994000	16.1116	16.4236	15.7793	16.8202	17.4898	16.6105	17.8335	18.5815	16.5574	16.349	16.1814	16.4042	16.3262	15.999	16.2244	19.3214	20.4019	20.8582	21.735
Q9Z1Y4	0	0	0	0	0	466160	0	0	0	0	0	0	0	0	0	3566900	2601900	3504300	13558000	7196900	735860	0	0	0	292050	531710	680760	12589000	12939000	4935300	16.1116	16.4236	15.7793	16.8202	16.2981	18.8165	16.603	16.2493	16.5574	16.349	16.1814	16.4042	16.3262	15.999	16.2244	22.1394	21.3111	21.7	23.6926
Q6R891	0	0	0	0	0	0	0	0	0	0	0	0	0	0	0	4426500	764880	2672700	1728700	6918100	3549100	0	0	1062700	9367100	3400600	4298600	8209300	16944000	6246300	16.1116	16.4236	15.7793	16.8202	16.2981	16.6105	16.603	16.2493	16.5574	16.349	16.1814	16.4042	16.3262	15.999	16.2244	22.4509	19.5449	21.3092	20.7213
P09541	3861300	501230	0	3832300	0	390100	5114400	2500400	2058600	488010	1863500	5277600	1875300	0	995980	86389000	276680000	990150000	627950000	1931100000	214370000	406630000	361250000	358670000	698240000	563220000	740200000	232920000	955300000	2002300000	21.5601	18.9351	15.7793	21.8698	16.2981	18.5596	21.904	21.2537	21.5182	18.6956	20.8296	22.8139	20.8387	15.999	19.783	26.7375	28.0436	29.8424	29.2261
Q3ULD5	0	0	0	0	0	0	0	0	0	0	0	334910	0	0	146500	7432400	5793400	8991200	2032900	16799000	14154000	2221200	145330	2589500	4977800	12616000	12028000	11228000	51125000	48385000	16.1116	16.4236	15.7793	16.8202	16.2981	16.6105	16.603	16.2493	16.5574	16.349	16.1814	18.8359	16.3262	15.999	17.0177	23.1985	22.466	23.0594	20.9551
Q9Z0X1	0	0	0	0	0	0	0	0	0	0	0	0	0	0	0	3324900	4078800	1198400	0	0	0	1139100	0	2354700	0	1329900	1735400	3924800	12961000	20942000	16.1116	16.4236	15.7793	16.8202	16.2981	16.6105	16.603	16.2493	16.5574	16.349	16.1814	16.4042	16.3262	15.999	16.2244	22.038	21.9597	20.152	17.299
Q9QXN0	0	0	0	0	0	0	0	0	0	0	0	0	0	0	0	2273400	2080800	1554300	6136800	6244800	5691900	693090	318550	351230	2836700	2424200	3170100	6054500	14182000	12487000	16.1116	16.4236	15.7793	16.8202	16.2981	16.6105	16.603	16.2493	16.5574	16.349	16.1814	16.4042	16.3262	15.999	16.2244	21.4896	20.9887	20.5271	22.5491
Q3U1F9	0	0	0	0	0	0	0	0	0	0	0	0	0	0	0	4771000	4647300	0	0	6790600	3197100	0	0	0	0	0	0	6783200	11606000	14003000	16.1116	16.4236	15.7793	16.8202	16.2981	16.6105	16.603	16.2493	16.5574	16.349	16.1814	16.4042	16.3262	15.999	16.2244	22.559	22.148	16.7688	17.299
Q3UMT1	0	0	0	0	0	0	0	0	0	0	0	0	0	0	0	3989600	3487200	3091200	9834900	4639300	1736900	689280	0	825500	2414800	1224500	2255300	4647400	14432000	17735000	16.1116	16.4236	15.7793	16.8202	16.2981	16.6105	16.603	16.2493	16.5574	16.349	16.1814	16.4042	16.3262	15.999	16.2244	22.301	21.7336	21.519	23.2295
Q3THE2	99305000	59138000	30786000	50318000	51623000	74552000	142830000	114810000	46211000	111780000	69554000	83098000	60623000	59678000	110870000	3349700000	8765300000	10837000000	13130000000	15311000000	15107000000	3366900000	3227500000	3154600000	7423200000	9478600000	6940000000	14466000000	20535000000	18988000000	26.2448	25.8176	25.0088	25.5846	25.7799	26.1378	26.7076	26.7747	26.0067	26.5351	26.0516	26.7908	25.8534	26.0573	26.5815	32.0145	33.0292	33.2945	33.6121
Q9D3G5	0	0	0	0	0	0	0	0	0	0	0	0	0	0	0	2266700	2381100	1971200	7019700	2314000	3751700	0	0	0	3891400	847090	2639900	6658900	13803000	13779000	16.1116	16.4236	15.7793	16.8202	16.2981	16.6105	16.603	16.2493	16.5574	16.349	16.1814	16.4042	16.3262	15.999	16.2244	21.4853	21.1832	20.8699	22.743
Q8BVA4	0	0	0	0	0	0	0	0	0	0	0	0	0	0	0	4444400	5988100	2206200	14767000	9448400	7587100	0	1611400	2012500	8107000	11443000	9160500	11078000	12894000	9483800	16.1116	16.4236	15.7793	16.8202	16.2981	16.6105	16.603	16.2493	16.5574	16.349	16.1814	16.4042	16.3262	15.999	16.2244	22.4567	22.5137	21.0324	23.8159
P00405	0	0	0	2435900	0	2363700	0	0	0	0	1011100	0	0	0	2867600	3363100	14647000	74369000	25948000	132700000	8960600	11060000	5879000	17997000	42653000	17802000	26597000	10485000	105930000	231920000	16.1116	16.4236	15.7793	21.216	16.2981	21.1587	16.603	16.2493	16.5574	16.349	19.9475	16.4042	16.3262	15.999	21.3086	22.0545	23.8041	26.1075	24.6291
Q80ZJ1;Q8BU31	0	0	0	0	0	0	0	0	0	0	0	0	1130900	0	0	637920	1493100	6304400	7555800	6521000	10231000	0	2664700	0	9469300	4777700	4166900	10196000	6123200	22557000	16.1116	16.4236	15.7793	16.8202	16.2981	16.6105	16.603	16.2493	16.5574	16.349	16.1814	16.4042	20.109	15.999	16.2244	19.6562	20.5099	22.5472	22.8492
P97384	0	0	0	0	0	772240	0	0	0	0	3312200	0	330920	1570300	628560	38603000	23486000	39417000	103190000	91319000	83826000	13170000	14766000	21047000	66002000	96543000	115450000	87735000	175720000	197570000	16.1116	16.4236	15.7793	16.8202	16.2981	19.5448	16.603	16.2493	16.5574	16.349	21.6594	16.4042	18.3361	20.8092	19.1189	25.5754	24.4853	25.1916	26.6207
P68134	0	31565000	2037100	0	0	0	0	0	0	217080	0	0	505430	0	0	41930000	44285000	44141000	5688800	18441000	1187600	658730	570150	504420	627980	13766000	1398200	1127200	0	2277900	16.1116	24.9118	21.0911	16.8202	16.2981	16.6105	16.603	16.2493	16.5574	17.5269	16.1814	16.4042	18.9472	15.999	16.2244	25.6946	25.4003	25.3549	22.4397
Q99L88	0	0	0	0	0	0	345800	0	0	0	0	0	0	0	0	2439200	3493400	3962400	443850	4085600	3186800	2191100	1569000	1620600	7943000	7329700	7309900	6233200	17156000	16391000	16.1116	16.4236	15.7793	16.8202	16.2981	16.6105	18.0175	16.2493	16.5574	16.349	16.1814	16.4042	16.3262	15.999	16.2244	21.5911	21.7362	21.8772	18.7597
Q6PDN3	0	0	0	0	48122	0	0	143640	204850	67346	338880	176370	0	214500	0	13317000	14986000	13704000	39244000	51138000	37138000	2633800	3196600	2011700	26205000	26309000	26580000	33996000	69289000	61801000	16.1116	16.4236	15.7793	16.8202	15.7128	16.6105	16.603	17.1321	18.1892	15.8383	18.3704	17.9107	16.3262	17.9372	16.2244	24.0399	23.8371	23.6674	25.226
Q62394	0	0	0	0	0	0	0	0	0	0	0	0	0	0	0	823850	1095400	913560	1087600	1615700	1649900	0	0	0	0	1512500	0	3480200	21347000	24088000	16.1116	16.4236	15.7793	16.8202	16.2981	16.6105	16.603	16.2493	16.5574	16.349	16.1814	16.4042	16.3262	15.999	16.2244	20.0252	20.063	19.7604	20.0527
Q3UQA7	0	0	0	0	0	0	0	0	0	0	0	0	0	0	0	0	0	0	10125000	0	0	0	0	0	0	0	0	7866000	22844000	10739000	16.1116	16.4236	15.7793	16.8202	16.2981	16.6105	16.603	16.2493	16.5574	16.349	16.1814	16.4042	16.3262	15.999	16.2244	17.0871	16.6164	16.7688	23.2714
P12242	0	0	0	0	0	0	0	0	0	0	0	0	0	0	0	5659800	5300300	8295700	7668100	17101000	14117000	4490000	2470500	2661200	3091300	13037000	5861200	9019300	22898000	9386400	16.1116	16.4236	15.7793	16.8202	16.2981	16.6105	16.603	16.2493	16.5574	16.349	16.1814	16.4042	16.3262	15.999	16.2244	22.8055	22.3376	22.9432	22.8704
Q60994	0	0	0	0	0	2605900	0	1907200	0	0	0	0	0	0	0	0	0	0	12543000	5064000	11685000	3902300	2466100	2799800	6737200	0	0	4944400	26214000	15148000	16.1116	16.4236	15.7793	16.8202	16.2981	21.2994	16.603	20.863	16.5574	16.349	16.1814	16.4042	16.3262	15.999	16.2244	17.0871	16.6164	16.7688	23.5804
Q9Z2W1	0	0	0	0	0	0	0	0	0	0	0	0	0	0	0	2832600	4499300	4443800	227770	2872800	0	0	0	0	1764500	1195200	0	9277700	16504000	14481000	16.1116	16.4236	15.7793	16.8202	16.2981	16.6105	16.603	16.2493	16.5574	16.349	16.1814	16.4042	16.3262	15.999	16.2244	21.8068	22.1013	22.0426	17.7972
P26043	0	0	0	0	590660	784710	0	654860	563490	0	222840	0	369100	216550	285270	5523500	6261400	17495000	22151000	13681000	22391000	5873800	2315200	658110	5974300	11230000	11792000	23806000	31578000	27931000	16.1116	16.4236	15.7793	16.8202	19.3304	19.5679	16.603	19.3208	19.649	16.349	17.7656	16.4042	18.4937	17.951	17.9792	22.7703	22.5781	24.0197	24.4009
P12787	0	0	0	0	0	0	0	0	1045900	0	0	0	0	1483900	0	3711300	320580	4539500	12670000	41847000	7765400	1273200	0	7822200	14967000	5695700	12745000	10867000	18026000	12276000	16.1116	16.4236	15.7793	16.8202	16.2981	16.6105	16.603	16.2493	20.5413	16.349	16.1814	16.4042	16.3262	20.7276	16.2244	22.1966	18.2903	22.0734	23.5949
Q9JKK7	0	0	0	0	0	0	0	0	0	0	0	0	0	0	0	37118000	28153000	28084000	0	50347000	3451200	0	0	0	3844800	27342000	17267000	51353000	4257300	11749000	16.1116	16.4236	15.7793	16.8202	16.2981	16.6105	16.603	16.2493	16.5574	16.349	16.1814	16.4042	16.3262	15.999	16.2244	25.5188	24.7468	24.7025	17.299
Q8K0D0	0	0	0	0	0	0	0	0	0	0	0	0	0	0	0	0	0	4487800	6263200	7969300	11237000	0	0	0	0	0	4574100	13604000	13071000	15218000	16.1116	16.4236	15.7793	16.8202	16.2981	16.6105	16.603	16.2493	16.5574	16.349	16.1814	16.4042	16.3262	15.999	16.2244	17.0871	16.6164	22.0569	22.5785
O09161	0	942530	0	0	0	0	0	0	0	0	0	1238600	0	0	0	17963000	6759300	14597000	30396000	28374000	32590000	5282300	5099000	3802900	14493000	27058000	24762000	34145000	58705000	54019000	16.1116	19.8462	15.7793	16.8202	16.2981	16.6105	16.603	16.2493	16.5574	16.349	16.1814	20.7227	16.3262	15.999	16.2244	24.4717	22.6884	23.7585	24.8574
P63087	0	0	0	0	0	0	0	0	0	0	0	0	0	827540	489010	3583700	4301600	3664400	7364800	7281800	4411700	0	0	0	3225200	4894900	5103200	12072000	9347400	26603000	16.1116	16.4236	15.7793	16.8202	16.2981	16.6105	16.603	16.2493	16.5574	16.349	16.1814	16.4042	16.3262	19.8851	18.7567	22.1462	22.0364	21.7644	22.8122
Q5SUA5	0	0	0	0	0	0	0	0	0	0	0	0	0	0	0	3167500	2473100	2443200	6989800	6379300	6613900	1086600	318040	408670	3309800	3133800	7437400	7701200	19425000	23023000	16.1116	16.4236	15.7793	16.8202	16.2981	16.6105	16.603	16.2493	16.5574	16.349	16.1814	16.4042	16.3262	15.999	16.2244	21.9681	21.2379	21.1796	22.7368
P56565	0	0	0	0	0	0	0	0	0	0	0	0	0	0	0	2751300	6600100	4610800	5732600	0	0	0	0	0	3425600	0	2791600	10072000	17260000	21444000	16.1116	16.4236	15.7793	16.8202	16.2981	16.6105	16.603	16.2493	16.5574	16.349	16.1814	16.4042	16.3262	15.999	16.2244	21.7648	22.6541	22.0959	22.4508
Q9WV69	0	0	0	0	0	0	0	0	0	0	0	0	0	0	0	6214100	6766600	5500800	3347300	3001300	7713300	0	0	0	4991800	5382100	1348400	10767000	30649000	11391000	16.1116	16.4236	15.7793	16.8202	16.2981	16.6105	16.603	16.2493	16.5574	16.349	16.1814	16.4042	16.3262	15.999	16.2244	22.9403	22.69	22.3505	21.6746
P58771	3570800	116370000	7350900	15466000	16170000	12924000	33993000	23884000	11877000	19660000	19440000	27342000	11996000	8782900	13886000	3388900000	3355600000	3370800000	3821600000	5287200000	4778200000	1057100000	824210000	713440000	2974700000	3454900000	3617800000	4601700000	7542700000	7900300000	21.4473	26.7941	22.9425	23.8826	24.1052	23.6096	24.6366	24.5095	24.0466	24.0278	24.2125	25.1871	23.5161	23.2929	23.5843	32.0313	31.6439	31.6097	31.8315
P15508	0	0	0	0	0	0	0	0	0	132290	0	0	0	0	0	3575000	3818300	3607200	13278000	10360000	11981000	542620	983030	770180	6187400	5609600	7834700	12372000	22957000	25892000	16.1116	16.4236	15.7793	16.8202	16.2981	16.6105	16.603	16.2493	16.5574	16.8123	16.1814	16.4042	16.3262	15.999	16.2244	22.1427	21.8645	21.7417	23.6625
Q9EPT5	0	0	0	0	0	740280	0	0	0	0	0	0	0	381460	306150	3615500	4812700	6155500	13964000	7720700	4940400	0	1925400	1520400	2106000	3591600	4316600	18930000	18618000	11248000	16.1116	16.4236	15.7793	16.8202	16.2981	19.4838	16.603	16.2493	16.5574	16.349	16.1814	16.4042	16.3262	18.7678	18.0811	22.1589	22.1984	22.5127	23.7352
P62737;P63268	0	0	0	0	0	0	0	0	0	0	0	0	0	0	0	79297000	48133000	87058000	17322000	22790000	22955000	0	0	0	0	22314000	0	15872000	19322000	12953000	16.1116	16.4236	15.7793	16.8202	16.2981	16.6105	16.603	16.2493	16.5574	16.349	16.1814	16.4042	16.3262	15.999	16.2244	26.6139	25.5205	26.3348	24.0461
P14094	0	0	0	0	0	1268100	1153300	585790	974290	0	0	0	0	951710	1954900	3403000	7175900	5203800	10114000	0	7978600	2481300	3873100	1563000	5883900	15268000	11830000	12885000	23807000	13419000	16.1116	16.4236	15.7793	16.8202	16.2981	20.2603	19.7552	19.16	20.439	16.349	16.1814	16.4042	16.3262	20.0868	20.7559	22.0715	22.7747	22.2704	23.2699
Q61781	1690600	312450	362640	0	803310	723550	4869100	261620	417540	0	0	0	219700	0	0	507100	752620	2688700	0	2496400	0	857530	764370	0	0	2328200	888430	2424800	2792100	1331600	20.3686	18.2533	18.6012	16.8202	19.774	19.4508	21.8331	17.9971	19.2165	16.349	16.1814	16.4042	17.7452	15.999	16.2244	19.3251	19.5216	21.3178	17.299
Q8R404	0	0	0	0	0	0	0	0	0	0	0	0	0	0	0	0	6905100	10245000	7229100	10678000	12089000	7956900	0	0	5038700	0	0	16952000	14555000	18936000	16.1116	16.4236	15.7793	16.8202	16.2981	16.6105	16.603	16.2493	16.5574	16.349	16.1814	16.4042	16.3262	15.999	16.2244	17.0871	22.7192	23.2477	22.7854
P19783	0	0	0	1066800	0	1685400	1511400	1522600	1345900	0	0	1020700	928330	0	0	6451100	8750100	35072000	66027000	61121000	49541000	8468900	11526000	6555000	30819000	26853000	16753000	67996000	138420000	137000000	16.1116	16.4236	15.7793	20.0249	16.2981	20.6707	20.1454	20.5381	20.9051	16.349	16.1814	20.4436	19.8243	15.999	16.2244	22.9943	23.0609	25.0231	25.9766
Q04857	0	0	0	0	0	0	0	0	171860	0	0	0	0	0	0	2975400	3138400	4782600	9086900	6313500	9971300	1575600	386250	1214800	4849900	4679400	8681200	7985800	22207000	27766000	16.1116	16.4236	15.7793	16.8202	16.2981	16.6105	16.603	16.2493	17.9358	16.349	16.1814	16.4042	16.3262	15.999	16.2244	21.8778	21.5816	22.1486	23.1154
Q91YE8	0	0	0	0	0	0	0	0	0	0	0	0	0	0	0	8622400	3110300	6838100	13261000	16124000	16749000	1316400	1286400	1574700	7546500	8798100	4054700	10306000	18588000	26700000	16.1116	16.4236	15.7793	16.8202	16.2981	16.6105	16.603	16.2493	16.5574	16.349	16.1814	16.4042	16.3262	15.999	16.2244	23.4128	21.5686	22.6644	23.6607
Q5FWH6	0	0	0	0	0	0	0	0	0	0	0	0	0	0	0	1044900	6596200	3189700	9092500	17772000	10556000	0	1322000	1277000	3044300	4554000	8259000	9660700	21217000	26263000	16.1116	16.4236	15.7793	16.8202	16.2981	16.6105	16.603	16.2493	16.5574	16.349	16.1814	16.4042	16.3262	15.999	16.2244	20.3681	22.6532	21.5643	23.1162
Q8BP92	0	0	0	0	0	0	0	0	0	0	0	0	0	0	0	9254400	8763900	4261600	24710000	12701000	7050000	1625700	2379100	0	4441000	5873800	6010700	11336000	30257000	16299000	16.1116	16.4236	15.7793	16.8202	16.2981	16.6105	16.603	16.2493	16.5574	16.349	16.1814	16.4042	16.3262	15.999	16.2244	23.5148	23.0631	21.9822	24.5586
Q9CQZ6	0	0	0	0	0	0	0	0	0	0	0	0	0	0	0	0	4852000	0	12641000	18923000	12940000	0	0	0	0	0	0	14472000	14215000	27566000	16.1116	16.4236	15.7793	16.8202	16.2981	16.6105	16.603	16.2493	16.5574	16.349	16.1814	16.4042	16.3262	15.999	16.2244	17.0871	22.2101	16.7688	23.5916
Q9DAS9	0	2391700	0	4385700	0	0	0	0	0	0	0	5118900	7665200	0	0	31351000	78160000	59079000	133490000	55372000	14884000	18308000	9865900	9320700	55924000	60841000	12551000	66955000	134740000	157590000	16.1116	21.1896	15.7793	22.0644	16.2981	16.6105	16.603	16.2493	16.5574	16.349	16.1814	22.7699	22.8699	15.999	16.2244	25.2751	26.2199	25.7754	26.9922
Q6URW6	3342200	1529300	1124900	3974900	4804200	3231500	7565600	3054900	3463200	7817100	5542600	6987700	3236100	2749100	4476300	1724900000	1893600000	1667700000	4432600000	3999300000	3997900000	817420000	693700000	677890000	2233600000	2931200000	3110200000	4034500000	7347300000	6891900000	21.3518	20.5444	20.2344	21.9225	22.3542	21.6098	22.4689	21.5427	22.2686	22.6972	22.4021	23.2188	21.6258	21.6171	21.9511	31.057	30.8185	30.5945	32.0455
Q9WTR5	0	0	0	0	0	0	0	0	0	0	0	0	0	0	0	5844200	5394800	6174200	16109000	11391000	11044000	525860	2281000	1541200	8231900	8817600	6487000	11386000	22011000	26775000	16.1116	16.4236	15.7793	16.8202	16.2981	16.6105	16.603	16.2493	16.5574	16.349	16.1814	16.4042	16.3262	15.999	16.2244	22.8517	22.3631	22.5171	23.9414
Q9JKS4	0	0	0	0	0	0	0	0	0	0	0	0	0	0	0	6468200	8843000	3539000	6807700	13633000	11286000	2145800	1189800	945610	9971000	8128500	8263500	19397000	22886000	15596000	16.1116	16.4236	15.7793	16.8202	16.2981	16.6105	16.603	16.2493	16.5574	16.349	16.1814	16.4042	16.3262	15.999	16.2244	22.9981	23.0761	21.7142	22.6987
Q9CQX2	0	0	0	0	1707200	0	0	0	7769900	0	0	0	0	0	0	0	3818900	44217000	7163000	13577000	10780000	0	6378000	2341000	9972300	17503000	12559000	18635000	38644000	9842400	16.1116	16.4236	15.7793	16.8202	20.8616	16.6105	16.603	16.2493	23.4344	16.349	16.1814	16.4042	16.3262	15.999	16.2244	17.0871	21.8647	25.3574	22.7721
Q9DBX1	0	0	0	0	0	0	0	0	0	0	0	0	0	0	0	0	3907200	11185000	11127000	8032100	4381100	2719000	4531300	0	8113800	9297000	6151500	8221700	49445000	18196000	16.1116	16.4236	15.7793	16.8202	16.2981	16.6105	16.603	16.2493	16.5574	16.349	16.1814	16.4042	16.3262	15.999	16.2244	17.0871	21.8977	23.3743	23.4076
Q925B0	0	0	0	0	0	0	0	0	0	0	0	0	0	0	0	7637300	9388400	14169000	8480800	3827600	2253400	0	0	0	3263500	1711600	5149900	20253000	12439000	30437000	16.1116	16.4236	15.7793	16.8202	16.2981	16.6105	16.603	16.2493	16.5574	16.349	16.1814	16.4042	16.3262	15.999	16.2244	23.2378	23.1624	23.7155	23.0158
Q9CPW4	0	0	0	0	0	3683000	2466900	1355300	1540600	0	0	0	0	1781800	1761800	5067300	3971900	8115900	16612000	14063000	11445000	3500100	0	2573500	7885200	4163400	1354600	16115000	20916000	24675000	16.1116	16.4236	15.7793	16.8202	16.2981	21.7985	20.8522	20.3702	21.1	16.349	16.1814	16.4042	16.3262	20.9915	20.6058	22.6459	21.9214	22.9116	23.9857
Q9ERS2	0	0	0	0	0	0	0	0	0	0	0	0	0	0	0	0	4576800	0	0	0	3288300	0	0	0	2144800	4104300	0	12484000	25952000	26760000	16.1116	16.4236	15.7793	16.8202	16.2981	16.6105	16.603	16.2493	16.5574	16.349	16.1814	16.4042	16.3262	15.999	16.2244	17.0871	22.1259	16.7688	17.299
O08917	0	0	0	0	948600	226560	0	0	0	0	0	0	0	0	0	9520400	9659600	6590000	13293000	16370000	7945600	2920500	0	923090	5059400	10539000	7990000	16712000	26745000	20284000	16.1116	16.4236	15.7793	16.8202	20.0138	17.7756	16.603	16.2493	16.5574	16.349	16.1814	16.4042	16.3262	15.999	16.2244	23.5557	23.2035	22.6111	23.6642
Q8CI43	0	0	0	0	0	0	0	0	0	0	0	0	0	0	0	0	7064900	0	17160000	11191000	0	0	0	0	0	0	2295600	5528100	40933000	41007000	16.1116	16.4236	15.7793	16.8202	16.2981	16.6105	16.603	16.2493	16.5574	16.349	16.1814	16.4042	16.3262	15.999	16.2244	17.0871	22.7522	16.7688	24.0325
P46062	0	0	0	0	0	0	0	0	0	0	0	0	0	0	0	6237400	6389800	5906800	19922000	11544000	18184000	1322900	801690	2929700	6775900	11177000	14960000	9941200	28681000	35446000	16.1116	16.4236	15.7793	16.8202	16.2981	16.6105	16.603	16.2493	16.5574	16.349	16.1814	16.4042	16.3262	15.999	16.2244	22.9457	22.6073	22.4532	24.2479
Q8R3G9	0	0	0	0	0	0	0	1602500	1478000	0	0	0	0	0	0	12189000	17593000	17477000	7901100	12128000	20143000	7189200	4838400	6827600	10340000	11055000	11380000	6951800	41290000	35752000	16.1116	16.4236	15.7793	16.8202	16.2981	16.6105	16.603	20.6119	21.0402	16.349	16.1814	16.4042	16.3262	15.999	16.2244	23.9122	24.0685	24.0182	22.9136
Q9EQG3	0	0	0	0	0	0	0	0	0	0	0	0	0	0	0	12919000	9384500	10637000	18338000	14455000	19943000	2993700	592260	1045400	9995600	9150000	11167000	16126000	25551000	26298000	16.1116	16.4236	15.7793	16.8202	16.2981	16.6105	16.603	16.2493	16.5574	16.349	16.1814	16.4042	16.3262	15.999	16.2244	23.9961	23.1618	23.3019	24.1283
Q6ZWY3	0	0	0	0	0	0	0	0	2284700	0	0	0	0	0	0	0	8348100	9229500	11868000	11939000	0	0	0	0	6134500	10597000	0	19158000	25490000	22273000	16.1116	16.4236	15.7793	16.8202	16.2981	16.6105	16.603	16.2493	21.6685	16.349	16.1814	16.4042	16.3262	15.999	16.2244	17.0871	22.993	23.0971	23.5006
Q64331	0	0	0	333360	439400	345120	0	0	0	0	243950	386210	164440	380270	235230	42341000	49251000	43585000	108900000	116190000	105080000	12876000	9940200	12701000	57663000	49046000	59213000	117970000	202600000	197840000	16.1116	16.4236	15.7793	18.3467	18.9036	18.3828	16.603	16.2493	16.5574	16.349	17.8962	19.0415	17.3272	18.7633	17.7009	25.7087	25.5536	25.3366	26.6984
Q02566	2215400	19283000	2871400	4194000	7502100	5236100	4949600	1666500	990030	10037000	5861000	10834000	2828500	2809900	4281900	1061400000	1513400000	1246500000	3584400000	3419700000	3483700000	631130000	663620000	672830000	2233000000	2473500000	2779000000	3158000000	5361600000	5255400000	20.7586	24.2008	21.5863	21.9999	22.9972	22.3061	21.8568	20.6684	20.4621	23.0578	22.4827	23.8515	21.4316	21.6487	21.887	30.3565	30.4951	30.1745	31.7391
A0A140LIT1	10263000	7074600	8931500	0	0	0	0	0	0	0	0	0	0	0	0	10474000	0	26556000	0	0	0	0	0	0	0	0	0	0	0	0	22.9704	22.7542	23.2235	16.8202	16.2981	16.6105	16.603	16.2493	16.5574	16.349	16.1814	16.4042	16.3262	15.999	16.2244	23.6935	16.6164	24.6218	17.299
Q7TPW1	0	0	0	0	0	0	0	0	0	0	0	0	0	0	0	6633000	8294100	6533500	8705400	12192000	9508800	1249300	768360	0	6090100	7422700	7660400	13827000	34694000	27950000	16.1116	16.4236	15.7793	16.8202	16.2981	16.6105	16.603	16.2493	16.5574	16.349	16.1814	16.4042	16.3262	15.999	16.2244	23.0344	22.9837	22.5987	23.0535
Q921U8	0	0	0	0	0	0	0	0	0	0	0	0	0	0	0	5203800	7489700	6021800	17390000	18486000	12922000	686750	599800	0	10136000	11196000	13440000	15446000	28058000	31013000	16.1116	16.4236	15.7793	16.8202	16.2981	16.6105	16.603	16.2493	16.5574	16.349	16.1814	16.4042	16.3262	15.999	16.2244	22.6843	22.8365	22.481	24.0518
P43024	0	0	0	0	0	0	0	0	0	0	0	0	0	0	0	0	9034800	0	0	0	0	0	0	0	0	0	0	25360000	14225000	38180000	16.1116	16.4236	15.7793	16.8202	16.2981	16.6105	16.603	16.2493	16.5574	16.349	16.1814	16.4042	16.3262	15.999	16.2244	17.0871	23.1071	16.7688	17.299
Q9EP71	0	0	0	0	0	499470	0	122480	188850	142570	159630	98911	0	75617	0	20387000	22020000	24822000	56873000	51149000	41940000	6287500	6034700	7577900	28691000	28163000	27573000	46952000	85481000	94552000	16.1116	16.4236	15.7793	16.8202	16.2981	18.9161	16.603	16.9022	18.0719	16.9203	17.2844	17.0763	16.3262	16.433	16.2244	24.6543	24.3923	24.5244	25.7612
P08556;P32883;Q61411	0	0	922380	0	0	1547800	0	0	1149500	0	0	0	2669300	0	0	0	0	0	4225600	14276000	6022200	0	0	0	0	0	0	5193200	19750000	8100400	16.1116	16.4236	19.948	16.8202	16.2981	20.5479	16.603	16.2493	20.6775	16.349	16.1814	16.4042	21.348	15.999	16.2244	17.0871	16.6164	16.7688	22.0107
Q9EQJ9	0	0	0	0	0	0	0	0	0	0	0	0	0	0	0	4322200	3524700	2399300	9755100	10936000	11358000	678990	545100	317900	5771200	7048100	6829000	16037000	32404000	30184000	16.1116	16.4236	15.7793	16.8202	16.2981	16.6105	16.603	16.2493	16.5574	16.349	16.1814	16.4042	16.3262	15.999	16.2244	22.4165	21.7491	21.1535	23.2177
O08585	0	0	0	0	0	0	0	0	0	0	0	0	0	0	0	16513000	0	8055300	9870100	7723500	12026000	0	0	0	22943000	0	14105000	23647000	19709000	41953000	16.1116	16.4236	15.7793	16.8202	16.2981	16.6105	16.603	16.2493	16.5574	16.349	16.1814	16.4042	16.3262	15.999	16.2244	24.3502	16.6164	22.9008	23.2346
P01831	0	0	0	0	4475600	0	0	0	0	0	0	0	0	0	0	6286500	3536300	25141000	2229000	9256100	10370000	0	0	0	13110000	6338100	0	15656000	41414000	34962000	16.1116	16.4236	15.7793	16.8202	22.252	16.6105	16.603	16.2493	16.5574	16.349	16.1814	16.4042	16.3262	15.999	16.2244	22.957	21.7538	24.5428	21.088
O08638	441040	518000	193860	502190	519150	868690	1157600	508230	78535	2546300	922090	2111900	818190	226790	1013100	606250000	908320000	777300000	1996100000	2280300000	2249400000	403050000	360810000	360250000	1152300000	1256300000	1475900000	2170000000	3392300000	3545200000	18.43	18.9826	17.6976	18.9379	19.1442	19.7146	19.7606	18.9551	16.806	21.079	19.8145	21.4926	19.6421	18.0176	19.8075	29.5485	29.7586	29.4932	30.8945
Q61146	0	0	0	0	0	0	0	0	0	0	0	0	0	0	0	6197800	7952000	6219900	5052700	31835000	4121800	1139300	3353900	674890	2395700	2514200	9802400	12641000	48973000	39079000	16.1116	16.4236	15.7793	16.8202	16.2981	16.6105	16.603	16.2493	16.5574	16.349	16.1814	16.4042	16.3262	15.999	16.2244	22.9365	22.9229	22.5277	22.2686
A2AQ07;CON__ENSEMBL:ENSBTAP00000025008	0	0	0	0	0	0	0	0	0	0	0	0	0	0	0	1531300	2929300	1064300	7488100	76810000	58853000	1210600	0	1131800	2968800	4899600	6550700	54203000	101000000	4442400	16.1116	16.4236	15.7793	16.8202	16.2981	16.6105	16.603	16.2493	16.5574	16.349	16.1814	16.4042	16.3262	15.999	16.2244	20.9195	21.4821	19.9808	22.8362
Q9D358	0	0	0	0	0	0	0	0	0	0	0	0	0	7107200	0	0	9611800	11241000	17689000	2080200	24364000	6442800	7354600	4612000	19622000	0	14217000	25068000	38120000	27086000	16.1116	16.4236	15.7793	16.8202	16.2981	16.6105	16.603	16.2493	16.5574	16.349	16.1814	16.4042	16.3262	22.9875	16.2244	17.0871	23.1964	23.3816	24.0763
E9Q634	0	0	0	0	0	0	0	0	0	0	0	0	0	84058	0	9809700	7202600	7020100	20944000	19673000	18438000	3848600	2195500	2497000	10448000	12200000	11864000	22077000	33127000	36315000	16.1116	16.4236	15.7793	16.8202	16.2981	16.6105	16.603	16.2493	16.5574	16.349	16.1814	16.4042	16.3262	16.5857	16.2244	23.5989	22.7801	22.7023	24.32
Q6AW69	0	0	0	0	0	0	0	0	0	0	0	0	0	0	0	8634800	6601100	8640100	18635000	12697000	22847000	891230	538800	1236400	10290000	11668000	12456000	15067000	45757000	38883000	16.1116	16.4236	15.7793	16.8202	16.2981	16.6105	16.603	16.2493	16.5574	16.349	16.1814	16.4042	16.3262	15.999	16.2244	23.4149	22.6543	23.0019	24.1515
Q9QXS6	0	0	0	0	0	0	0	0	0	0	0	0	0	0	0	13681000	13445000	13975000	21028000	25763000	13552000	4143000	2242700	1591200	6823900	15520000	11615000	13012000	50061000	43819000	16.1116	16.4236	15.7793	16.8202	16.2981	16.6105	16.603	16.2493	16.5574	16.349	16.1814	16.4042	16.3262	15.999	16.2244	24.0788	23.6806	23.6956	24.3258
Q9Z0U1	0	0	0	0	0	0	835500	185200	0	545090	138210	0	82649	0	0	47887000	49958000	44063000	90819000	117320000	106720000	12941000	6829800	12291000	66705000	59573000	71575000	94753000	200330000	198860000	16.1116	16.4236	15.7793	16.8202	16.2981	16.6105	19.2902	17.4987	16.5574	18.8551	17.0765	16.4042	16.3347	15.999	16.2244	25.8863	25.5742	25.3523	26.4365
Q8K4L3	0	0	0	0	0	0	0	0	0	0	421750	0	0	0	0	29841000	28783000	30414000	85452000	71705000	89449000	8546300	7435100	9655100	37524000	44324000	50672000	73774000	137850000	141650000	16.1116	16.4236	15.7793	16.8202	16.2981	16.6105	16.603	16.2493	16.5574	16.349	18.686	16.4042	16.3262	15.999	16.2244	25.2039	24.7787	24.8175	26.3486
P13412	0	0	0	0	0	0	0	0	0	0	0	0	0	0	0	0	6438800	48295000	11522000	75665000	9170600	11202000	2293600	22324000	21540000	6522500	8887500	18006000	21789000	133270000	16.1116	16.4236	15.7793	16.8202	16.2981	16.6105	16.603	16.2493	16.5574	16.349	16.1814	16.4042	16.3262	15.999	16.2244	17.0871	22.6184	25.4847	23.4579
Q9JK37	0	0	0	0	0	0	0	0	0	0	0	0	0	0	0	14072000	11350000	10581000	24208000	27963000	15248000	1457300	2105700	1693600	11386000	9636300	6163200	30108000	50935000	35629000	16.1116	16.4236	15.7793	16.8202	16.2981	16.6105	16.603	16.2493	16.5574	16.349	16.1814	16.4042	16.3262	15.999	16.2244	24.1195	23.4362	23.2943	24.529
Q61735	0	0	0	0	0	0	0	0	0	0	0	0	0	0	0	20246000	21139000	10144000	31206000	22847000	33245000	975960	0	4899400	8444700	15201000	12027000	32483000	41703000	41727000	16.1116	16.4236	15.7793	16.8202	16.2981	16.6105	16.603	16.2493	16.5574	16.349	16.1814	16.4042	16.3262	15.999	16.2244	24.6443	24.3334	23.2334	24.8953
Q9QZQ1	0	0	0	0	0	0	0	0	0	0	0	0	0	0	0	9472100	12487000	7913000	28250000	25355000	28323000	2493700	1422800	1136800	15356000	16250000	18230000	26617000	55849000	42316000	16.1116	16.4236	15.7793	16.8202	16.2981	16.6105	16.603	16.2493	16.5574	16.349	16.1814	16.4042	16.3262	15.999	16.2244	23.5484	23.5739	22.8751	24.7517
P62331	0	0	0	0	5066800	4149300	6211800	3147000	0	0	0	0	3836000	3199800	0	0	6282500	0	29926000	0	8900200	12791000	14618000	5058300	3667400	3460500	2089700	31016000	49408000	43087000	16.1116	16.4236	15.7793	16.8202	22.431	21.9705	22.1845	21.5855	16.5574	16.349	16.1814	16.4042	21.8712	21.8362	16.2244	17.0871	22.5829	16.7688	24.8349
Q99LJ0	0	0	0	0	0	0	0	0	0	0	0	0	0	0	0	9103100	8780500	7598000	32653000	20098000	19513000	2013800	606820	2503200	11821000	11016000	8140600	26156000	56122000	47088000	16.1116	16.4236	15.7793	16.8202	16.2981	16.6105	16.603	16.2493	16.5574	16.349	16.1814	16.4042	16.3262	15.999	16.2244	23.4911	23.0659	22.8165	24.9607
Q60931	0	0	0	0	0	0	0	944750	430940	0	0	0	0	2302600	0	31214000	22318000	14675000	21531000	22878000	27061000	10373000	1597200	3109900	11037000	17227000	9894900	35680000	41098000	50448000	16.1116	16.4236	15.7793	16.8202	16.2981	16.6105	16.603	19.8496	19.2621	16.349	16.1814	16.4042	16.3262	21.3615	16.2244	25.2688	24.4117	23.7661	24.3599
Q69ZX8	0	0	0	0	0	0	0	0	0	0	0	0	0	0	0	8251600	17634000	4672000	16470000	11198000	8874600	2365100	3370100	2392200	9606600	16700000	10986000	31044000	53197000	48796000	16.1116	16.4236	15.7793	16.8202	16.2981	16.6105	16.603	16.2493	16.5574	16.349	16.1814	16.4042	16.3262	15.999	16.2244	23.3494	24.0719	22.1149	23.9733
Q91WK0	0	0	0	0	0	0	0	0	415850	0	0	401410	0	0	0	65229000	42629000	74465000	133950000	131870000	260550000	47600000	18224000	7595900	50515000	62642000	66679000	94878000	176190000	218610000	16.1116	16.4236	15.7793	16.8202	16.2981	16.6105	16.603	16.2493	19.2107	16.349	16.1814	19.0972	16.3262	15.999	16.2244	26.3322	25.3453	26.1093	26.9971
Q8BZI0	0	0	0	0	0	0	0	0	0	0	0	0	0	0	0	13727000	12673000	14726000	34252000	31253000	25312000	1646800	1022200	385070	13146000	20793000	14676000	21676000	70243000	61356000	16.1116	16.4236	15.7793	16.8202	16.2981	16.6105	16.603	16.2493	16.5574	16.349	16.1814	16.4042	16.3262	15.999	16.2244	24.0837	23.5953	23.7711	25.0297
Q9CPQ1	0	0	0	0	0	0	0	0	0	0	0	0	0	0	0	0	0	8112900	23321000	37177000	39388000	14396000	11231000	4547700	28476000	13598000	0	24232000	53387000	73239000	16.1116	16.4236	15.7793	16.8202	16.2981	16.6105	16.603	16.2493	16.5574	16.349	16.1814	16.4042	16.3262	15.999	16.2244	17.0871	16.6164	22.9111	24.4751
P20444	0	0	0	0	0	0	0	0	0	0	0	0	0	0	0	16323000	14868000	16023000	25094000	30196000	29605000	2604300	1846200	1209700	17517000	18980000	22728000	36195000	52306000	50428000	16.1116	16.4236	15.7793	16.8202	16.2981	16.6105	16.603	16.2493	16.5574	16.349	16.1814	16.4042	16.3262	15.999	16.2244	24.3335	23.8257	23.8929	24.5808
Q8CC35	0	0	0	0	0	0	0	0	0	0	0	0	0	0	0	12040000	10460000	5898000	26480000	34327000	29460000	2982700	3164400	917990	16847000	15630000	15757000	30632000	63039000	54981000	16.1116	16.4236	15.7793	16.8202	16.2981	16.6105	16.603	16.2493	16.5574	16.349	16.1814	16.4042	16.3262	15.999	16.2244	23.8945	23.3184	22.4511	24.6584
Q8BI08	13924000	12375000	0	0	0	19870000	0	7981600	0	0	11498000	3858000	37814000	0	32826000	333980000	428570000	497730000	698980000	579150000	635080000	131760000	25217000	148820000	18132000	367520000	93419000	532520000	1238200000	1032300000	23.4105	23.5609	15.7793	16.8202	16.2981	24.2302	16.603	22.9282	16.5574	16.349	23.4549	22.3619	25.1724	15.999	24.8255	28.6883	28.675	28.8501	29.3807
Q02013	0	0	0	0	0	0	1388500	840870	0	1562400	0	0	3628700	0	0	113700000	131390000	255140000	266730000	348410000	285750000	83584000	86247000	108640000	129530000	200530000	177750000	248800000	419870000	463200000	16.1116	16.4236	15.7793	16.8202	16.2981	16.6105	20.023	19.6815	16.5574	20.3743	16.1814	16.4042	21.791	15.999	16.2244	27.1338	26.9693	27.886	27.9908
Q8BH44	0	0	0	0	0	0	0	0	0	0	0	0	0	0	0	25099000	27766000	25016000	27770000	38065000	32268000	3093300	2208200	6491000	13542000	19127000	17977000	40045000	63956000	73836000	16.1116	16.4236	15.7793	16.8202	16.2981	16.6105	16.603	16.2493	16.5574	16.349	16.1814	16.4042	16.3262	15.999	16.2244	24.9543	24.7268	24.5356	24.727
Q9R1Q7	0	0	0	0	0	0	0	0	0	0	0	0	0	0	0	0	32820000	30170000	30977000	55200000	69428000	12080000	19018000	0	0	22125000	33890000	23592000	85954000	94430000	16.1116	16.4236	15.7793	16.8202	16.2981	16.6105	16.603	16.2493	16.5574	16.349	16.1814	16.4042	16.3262	15.999	16.2244	17.0871	24.9681	24.8059	24.8847
P25911	0	0	0	0	339250	152360	0	0	0	0	0	0	0	0	0	15487000	14723000	15056000	39907000	34063000	31727000	4780500	1573800	5589500	13519000	15407000	17316000	38524000	69478000	75690000	16.1116	16.4236	15.7793	16.8202	18.5304	17.2032	16.603	16.2493	16.5574	16.349	16.1814	16.4042	16.3262	15.999	16.2244	24.2577	23.8116	23.8031	25.2501
Q5SYD0	0	0	0	0	0	0	1223500	0	192830	0	445130	286960	0	157210	0	194860000	218980000	182360000	402090000	375650000	411610000	54327000	44470000	58834000	180770000	257170000	260120000	430390000	623390000	584620000	16.1116	16.4236	15.7793	16.8202	16.2981	16.6105	19.8405	16.2493	18.1019	16.349	18.7639	18.6129	16.3262	17.489	16.2244	27.911	27.7062	27.4015	28.5829
P59242	0	0	0	0	0	0	0	110560	66732	179990	83629	114540	0	0	0	40266000	42236000	39608000	114760000	96397000	113990000	7820500	10446000	8083400	54663000	55035000	61243000	93599000	197160000	172450000	16.1116	16.4236	15.7793	16.8202	16.2981	16.6105	16.603	16.7545	16.5711	17.2566	16.3517	17.288	16.3262	15.999	16.2244	25.6362	25.332	25.1986	26.774
Q3TJD7	0	0	0	0	0	0	0	0	0	0	0	0	0	0	0	13560000	14139000	18063000	32892000	40241000	28649000	5518200	3600000	3753100	10876000	23708000	20596000	45702000	66557000	74177000	16.1116	16.4236	15.7793	16.8202	16.2981	16.6105	16.603	16.2493	16.5574	16.349	16.1814	16.4042	16.3262	15.999	16.2244	24.066	23.7532	24.0658	24.9712
Q9JHJ0	0	0	841900	1860300	1339300	2478000	0	0	0	0	379800	392620	1289400	0	2406800	458130000	500230000	566350000	51252000	746360000	66197000	2939500	1571700	0	103980000	553910000	253810000	555860000	101740000	267260000	16.1116	16.4236	19.8163	20.8271	20.5114	21.2268	16.603	16.2493	16.5574	16.349	18.5349	19.0652	20.2983	15.999	21.0559	29.1443	28.898	29.0364	25.6111
Q61503	0	0	0	0	0	0	0	0	0	0	0	0	0	0	0	34219000	23885000	24343000	927230	4384800	1191500	6121400	5403200	8138400	2214900	23756000	19493000	44816000	85777000	98005000	16.1116	16.4236	15.7793	16.8202	16.2981	16.6105	16.603	16.2493	16.5574	16.349	16.1814	16.4042	16.3262	15.999	16.2244	25.4014	24.5096	24.4963	19.8226
Q9JJ28	0	0	0	0	0	0	123150	0	0	0	176100	61898	0	77245	64821	38180000	33519000	36352000	66468000	74614000	80748000	10121000	8639100	5312900	37891000	48060000	55115000	94137000	157590000	143160000	16.1116	16.4236	15.7793	16.8202	16.2981	16.6105	16.528	16.2493	16.5574	16.349	17.426	16.4001	16.3262	16.4638	15.8414	25.5595	24.9985	25.0748	25.9862
O88990	0	1535600	0	0	0	0	0	0	0	0	0	0	0	0	0	6214200	6357100	4237300	15358000	13319000	9279400	0	529380	999520	7342900	4045000	7894200	16375000	45351000	31478000	16.1116	20.5504	15.7793	16.8202	16.2981	16.6105	16.603	16.2493	16.5574	16.349	16.1814	16.4042	16.3262	15.999	16.2244	22.9403	22.5999	21.974	23.8725
P63082	0	0	0	0	0	0	0	0	0	0	0	0	0	0	0	0	2875000	47836000	41548000	0	40593000	12120000	7925600	0	17347000	19578000	8644700	67121000	88916000	86488000	16.1116	16.4236	15.7793	16.8202	16.2981	16.6105	16.603	16.2493	16.5574	16.349	16.1814	16.4042	16.3262	15.999	16.2244	17.0871	21.4551	25.4709	25.3083
Q9CYL5	0	0	0	0	0	0	0	0	0	0	0	0	0	0	0	10918000	35772000	39783000	52818000	59589000	59002000	18608000	11838000	16313000	31959000	29182000	28076000	52387000	99942000	104800000	16.1116	16.4236	15.7793	16.8202	16.2981	16.6105	16.603	16.2493	16.5574	16.349	16.1814	16.4042	16.3262	15.999	16.2244	23.7533	25.0923	25.2049	25.6545
Q61879	281620	134990	116080	703210	404750	484490	96088	155580	181340	461700	909850	349710	244940	173070	367810	409250000	490750000	448400000	1188100000	1266900000	1293900000	183960000	189170000	203130000	696020000	813970000	926310000	1214800000	2289000000	2174000000	17.7829	17.0425	16.9578	19.4236	18.7851	18.8722	16.17	17.2473	18.0133	18.6156	19.7953	18.8983	17.9021	17.6276	18.3458	28.9815	28.8704	28.6995	30.146
Q60634	0	5291300	0	0	28139000	0	30964000	0	9003700	0	0	0	0	0	6088700	19537000	24209000	1687200	13849000	5275100	4657600	2034300	477360	1988100	6160200	19047000	14591000	24323000	28531000	14772000	16.1116	22.3352	15.7793	16.8202	24.9044	16.6105	24.502	16.2493	23.6471	16.349	16.1814	16.4042	16.3262	15.999	22.3949	24.5928	24.529	20.6455	23.7233
Q3UH68	110100	0	0	0	155050	0	1113200	121180	161980	680880	0	219460	201010	100520	113670	234320000	265050000	224340000	441640000	446180000	412200000	70357000	65752000	75024000	248770000	279790000	313860000	501530000	832430000	808740000	16.4279	16.4236	15.7793	16.8202	17.4008	16.6105	19.7042	16.8868	17.8504	19.176	16.1814	18.2261	17.6169	16.8437	16.6517	28.177	27.9817	27.7004	28.7183
Q5SX39	0	6569300	483550	0	0	0	0	0	0	0	0	0	0	0	0	1562000	225080	689670	2820600	4240400	4516200	717240	88044	292830	1729300	2718100	2227100	5172200	14958000	13918000	16.1116	22.6473	19.0163	16.8202	16.2981	16.6105	16.603	16.2493	16.5574	16.349	16.1814	16.4042	16.3262	15.999	16.2244	20.9481	17.7801	19.3548	21.4276
P12815	0	0	0	3182900	2220200	0	0	0	0	0	0	0	0	0	1708100	3758300	8653200	14148000	38150000	56198000	57487000	2313000	1210100	1490400	31939000	16755000	23795000	82404000	76406000	129900000	16.1116	16.4236	15.7793	21.6019	21.2406	16.6105	16.603	16.2493	16.5574	16.349	16.1814	16.4042	16.3262	15.999	20.5612	22.2148	23.0448	23.7134	25.1852
P56857	0	0	0	0	0	0	0	0	0	0	0	0	0	0	0	45448000	63218000	91659000	63212000	107520000	67523000	18130000	20564000	20032000	66958000	77825000	60428000	103510000	33876000	273130000	16.1116	16.4236	15.7793	16.8202	16.2981	16.6105	16.603	16.2493	16.5574	16.349	16.1814	16.4042	16.3262	15.999	16.2244	25.8109	25.9138	26.4091	25.9137
Q2KN98	0	0	0	0	0	0	0	0	0	0	0	0	0	0	0	22706000	29179000	28534000	46525000	61378000	56501000	4018600	5375600	5477800	28481000	31336000	39935000	64841000	131960000	125430000	16.1116	16.4236	15.7793	16.8202	16.2981	16.6105	16.603	16.2493	16.5574	16.349	16.1814	16.4042	16.3262	15.999	16.2244	24.8097	24.7984	24.7255	25.4715
Q9WTY4	0	0	0	0	0	0	0	0	0	0	0	0	504760	0	0	21884000	30366000	61934000	57402000	130620000	182950000	10013000	9775000	22793000	29947000	35793000	34853000	176470000	51673000	120220000	16.1116	16.4236	15.7793	16.8202	16.2981	16.6105	16.603	16.2493	16.5574	16.349	16.1814	16.4042	18.9452	15.999	16.2244	24.7565	24.856	25.8435	25.7746
Q9JMH9	0	0	0	0	0	0	0	0	0	0	47061	0	0	0	0	12702000	20064000	15043000	62329000	50545000	59261000	4736400	4440700	3543800	24112000	36672000	30883000	53961000	90722000	108720000	16.1116	16.4236	15.7793	16.8202	16.2981	16.6105	16.603	16.2493	16.5574	16.349	15.5222	16.4042	16.3262	15.999	16.2244	23.9717	24.2581	23.8019	25.8934
Q9DBR7	0	0	0	0	0	0	0	0	0	0	0	0	0	0	0	34275000	27977000	31142000	50174000	60364000	69039000	7895300	5789700	3385800	24878000	31421000	38857000	62842000	150170000	147150000	16.1116	16.4236	15.7793	16.8202	16.2981	16.6105	16.603	16.2493	16.5574	16.349	16.1814	16.4042	16.3262	15.999	16.2244	25.4038	24.7377	24.8516	25.5804
Q62417	0	0	0	0	0	0	0	0	0	0	0	0	0	0	0	26638000	28305000	28500000	62693000	64480000	52588000	12102000	12683000	10066000	28434000	37817000	42209000	79658000	137680000	147360000	16.1116	16.4236	15.7793	16.8202	16.2981	16.6105	16.603	16.2493	16.5574	16.349	16.1814	16.4042	16.3262	15.999	16.2244	25.0401	24.7546	24.7237	25.9018
Q9JJI8	0	1018900	0	15404000	9171700	0	45154000	4128800	5548600	0	0	0	0	0	3113200	7136500	15210000	23373000	25751000	57416000	14058000	4122300	18877000	16886000	11515000	13201000	8480500	30000000	133020000	38153000	16.1116	19.9586	15.7793	23.8768	23.2871	16.6105	25.0463	21.9773	22.9487	16.349	16.1814	16.4042	16.3262	15.999	21.4272	23.1399	23.8585	24.4376	24.6181
Q8K4G5	0	0	0	0	0	0	154100	0	49239	0	0	0	0	0	0	37307000	41190000	32316000	72566000	82366000	73848000	16370000	8573400	9921700	41159000	54986000	51462000	84429000	151490000	144210000	16.1116	16.4236	15.7793	16.8202	16.2981	16.6105	16.8514	16.2493	16.1325	16.349	16.1814	16.4042	16.3262	15.999	16.2244	25.5261	25.2958	24.905	26.1128
Q64444	0	0	0	0	0	0	1223700	0	0	0	0	0	0	518810	536230	42850000	39392000	62607000	118030000	55366000	82945000	20776000	7982700	15054000	40581000	42205000	36918000	105190000	138440000	166440000	16.1116	16.4236	15.7793	16.8202	16.2981	16.6105	19.8407	16.2493	16.5574	16.349	16.1814	16.4042	16.3262	19.2115	18.8897	25.7259	25.2314	25.8591	26.8146
P13541	0	3558100	0	0	0	0	577820	513580	0	0	0	0	0	0	0	20740000	37583000	28542000	41095000	30259000	48187000	13278000	0	0	38127000	35283000	39575000	32448000	47131000	45986000	16.1116	21.7627	15.7793	16.8202	16.2981	16.6105	18.7582	18.9702	16.5574	16.349	16.1814	16.4042	16.3262	15.999	16.2244	24.6791	25.1636	24.7259	25.2925
O35682	0	0	0	1890900	2666700	0	1762600	0	0	0	0	0	0	0	0	42346000	43076000	61936000	97272000	104540000	95476000	13931000	15223000	10089000	61112000	37409000	47761000	91806000	188210000	166070000	16.1116	16.4236	15.7793	20.8506	21.505	16.6105	20.3672	16.2493	16.5574	16.349	16.1814	16.4042	16.3262	15.999	16.2244	25.7089	25.3604	25.8436	26.5355
Q9ERG0	0	0	0	0	0	0	0	0	0	0	0	0	0	0	0	30216000	41463000	39287000	106070000	107800000	77520000	9135200	13930000	11234000	42223000	55828000	69290000	100980000	205620000	172200000	16.1116	16.4236	15.7793	16.8202	16.2981	16.6105	16.603	16.2493	16.5574	16.349	16.1814	16.4042	16.3262	15.999	16.2244	25.222	25.3053	25.1868	26.6604
P97434	0	0	0	0	0	143100	265500	93830	65812	90881	162270	126720	0	0	0	126730000	107840000	103460000	248450000	269390000	263520000	41787000	26186000	30486000	153920000	184580000	173020000	274520000	514130000	511840000	16.1116	16.4236	15.7793	16.8202	16.2981	17.1127	17.6363	16.5178	16.551	16.2707	17.308	17.4337	16.3262	15.999	16.2244	27.2903	26.6843	26.5838	27.8884
Q3UIJ9	0	0	0	327110	279870	0	0	0	0	0	0	0	0	0	0	55299000	52206000	67958000	101510000	121690000	114000000	21779000	13586000	19622000	56269000	59130000	68764000	109360000	254220000	195480000	16.1116	16.4236	15.7793	18.3194	18.2528	16.6105	16.603	16.2493	16.5574	16.349	16.1814	16.4042	16.3262	15.999	16.2244	26.0939	25.6377	25.9774	26.597
P05977	398640	29690000	10028000	2481800	1994200	662450	954950	365080	334200	1570800	1532400	1041200	0	0	1886600	88532000	298540000	470790000	472180000	855490000	354320000	190530000	141040000	76929000	388510000	333760000	299260000	627800000	996950000	1097800000	18.2842	24.8235	23.3905	21.243	21.0858	19.3235	19.483	18.4779	18.8953	20.3821	20.5474	20.4723	16.3262	15.999	20.7046	26.7728	28.1533	28.7698	28.8148
Q9QVP4	0	0	0	0	0	0	2297200	0	625410	626620	0	0	0	0	0	117340000	156690000	215630000	379890000	469750000	329080000	69380000	83289000	64686000	237490000	301570000	243820000	471940000	887050000	901350000	16.1116	16.4236	15.7793	16.8202	16.2981	16.6105	20.7493	16.2493	19.7994	19.0562	16.1814	16.4042	16.3262	15.999	16.2244	27.1793	27.2233	27.6433	28.501
Q91VW3	0	0	0	0	0	0	0	0	0	0	0	0	0	0	0	9277400	29239000	33306000	112100000	124220000	73751000	0	0	4319900	39244000	4784000	7773900	87001000	378480000	415950000	16.1116	16.4236	15.7793	16.8202	16.2981	16.6105	16.603	16.2493	16.5574	16.349	16.1814	16.4042	16.3262	15.999	16.2244	23.5184	24.8014	24.9486	26.7402
P14824	216130	358510	75813	1132000	209200	383190	3256200	428320	271730	262820	122700	0	388470	1319200	0	171000000	186780000	158650000	81677000	195630000	92790000	62220000	54860000	62006000	32456000	60028000	83166000	380200000	682960000	716900000	17.401	18.4517	16.3432	20.1104	17.8329	18.5338	21.2527	18.7083	18.5968	17.8027	16.9048	16.4042	18.5674	20.5579	16.2244	27.7226	27.4768	27.2006	26.2834
P31428	658550	465250	473150	0	0	1483900	861630	1304600	361330	0	352020	0	418320	627860	811510	47041000	71499000	51700000	95832000	122810000	135160000	12070000	5049000	10190000	63350000	76164000	110700000	137120000	273690000	301010000	19.0084	18.8276	18.9849	16.8202	16.2981	20.487	19.3346	20.3152	19.0079	16.349	18.4253	16.4042	18.6742	19.4867	19.4874	25.8606	26.0914	25.5829	26.514
P13542	0	3330100	47355	0	0	0	0	0	0	0	0	0	0	0	0	47662000	84918000	61909000	190160000	196910000	208930000	28154000	25454000	29835000	106310000	135220000	127410000	163980000	312610000	271550000	16.1116	21.6671	15.6642	16.8202	16.2981	16.6105	16.603	16.2493	16.5574	16.349	16.1814	16.4042	16.3262	15.999	16.2244	25.8795	26.3396	25.8429	27.5026
P58774	0	24701000	1753700	0	534960	0	0	0	199610	0	1465000	0	0	0	0	408350000	206720000	424090000	212240000	585190000	456180000	25621000	24527000	14699000	326160000	327970000	266280000	408900000	235560000	516330000	16.1116	24.5581	20.875	16.8202	19.1875	16.6105	16.603	16.2493	18.1518	16.349	20.4825	16.4042	16.3262	15.999	16.2244	28.9784	27.6231	28.6191	27.6611
P20801	0	8308200	0	0	0	0	0	0	0	0	0	0	0	0	0	16032000	79259000	82406000	141760000	147360000	139260000	11687000	21580000	7007800	108100000	69749000	40417000	136300000	311790000	388500000	16.1116	22.9861	15.7793	16.8202	16.2981	16.6105	16.603	16.2493	16.5574	16.349	16.1814	16.4042	16.3262	15.999	16.2244	24.3076	26.2401	26.2555	27.0789
P19123	0	0	0	0	0	0	0	0	0	0	0	0	0	0	0	130570000	502750000	527820000	719250000	973670000	767930000	123550000	166320000	69561000	454060000	393090000	305400000	758540000	1550800000	1585600000	16.1116	16.4236	15.7793	16.8202	16.2981	16.6105	16.603	16.2493	16.5574	16.349	16.1814	16.4042	16.3262	15.999	16.2244	27.3334	28.9053	28.9348	29.4219
Q9JI91	0	1271800	59524	0	0	0	0	0	0	0	0	0	0	0	0	172300000	133900000	157560000	353160000	347900000	327990000	68089000	46756000	49895000	151310000	180650000	190320000	312970000	628960000	587410000	16.1116	20.2784	15.9942	16.8202	16.2981	16.6105	16.603	16.2493	16.5574	16.349	16.1814	16.4042	16.3262	15.999	16.2244	27.7335	26.9966	27.1906	28.3957
P48787	0	0	0	0	0	0	0	0	0	0	0	0	0	0	0	631750000	352490000	552130000	1313100000	1606700000	1371900000	111890000	252440000	145110000	749320000	511610000	930990000	1595300000	2840700000	2264700000	16.1116	16.4236	15.7793	16.8202	16.2981	16.6105	16.603	16.2493	16.5574	16.349	16.1814	16.4042	16.3262	15.999	16.2244	29.6079	28.393	28.9997	30.2903
Q9CQ19	3804800	0	0	0	0	0	0	0	0	0	0	0	0	0	6065300	258250000	558030000	707000000	977790000	1080600000	1099500000	241830000	291010000	274200000	581210000	629360000	660040000	1271700000	1762900000	1600800000	21.5389	16.4236	15.7793	16.8202	16.2981	16.6105	16.603	16.2493	16.5574	16.349	16.1814	16.4042	16.3262	15.999	22.3893	28.3173	29.0558	29.3564	29.8649
Q9QZ47	0	4700200	1317400	0	0	0	0	0	0	0	0	0	0	0	0	117350000	92951000	113840000	309140000	232600000	164440000	24925000	37598000	27740000	109680000	113330000	171120000	369790000	662130000	637540000	16.1116	22.1643	20.4623	16.8202	16.2981	16.6105	16.603	16.2493	16.5574	16.349	16.1814	16.4042	16.3262	15.999	16.2244	27.1794	26.47	26.7217	28.2037
P50752	3922900	0	0	0	0	0	0	0	0	0	0	0	0	0	0	579690000	841700000	547080000	1361400000	1389900000	905060000	227740000	138470000	128880000	737430000	718900000	1002800000	1572700000	2203500000	2414000000	21.583	16.4236	15.7793	16.8202	16.2981	16.6105	16.603	16.2493	16.5574	16.349	16.1814	16.4042	16.3262	15.999	16.2244	29.4838	29.6487	28.9865	30.3424
P97457	0	17617000	462240	0	0	0	0	0	0	0	0	0	0	0	0	44354000	279060000	199890000	536930000	372200000	521480000	75207000	29228000	53484000	204380000	283560000	158060000	489060000	644270000	715440000	16.1116	24.0705	18.9513	16.8202	16.2981	16.6105	16.603	16.2493	16.5574	16.349	16.1814	16.4042	16.3262	15.999	16.2244	25.7757	28.056	27.5339	29.0002
Q5SX40	0	46887000	2726300	0	0	0	0	84301	0	42490	0	76173	0	0	0	117620000	165460000	156840000	507760000	481140000	518940000	69401000	61891000	75832000	255380000	294730000	330460000	485940000	850270000	889710000	16.1116	25.4827	21.5115	16.8202	16.2981	16.6105	16.603	16.3633	16.5574	15.1738	16.1814	16.6995	16.3262	15.999	16.2244	27.1827	27.3019	27.184	28.9196
Q61838	172940	278960	0	578570	1247300	1312300	547110	638600	1103500	1512700	2298300	2099700	162860	1591500	406920	584180	256020	679980	815890	0	0	3337500	2368500	3100200	2944700	2882200	4178000	0	0	0	17.0794	18.0897	15.7793	19.1421	20.4088	20.3097	18.6794	19.2846	20.6186	20.3277	21.1321	21.4842	17.3133	20.8286	18.4916	19.5292	17.9659	19.3344	19.638
P61222	0	0	0	0	0	0	642820	385410	0	0	1102900	78416	0	0	0	0	1057000	929990	0	231870	0	498520	757110	451030	4124700	1297800	2093200	0	891480	67955	16.1116	16.4236	15.7793	16.8202	16.2981	16.6105	18.912	18.556	16.5574	16.349	20.0729	16.7413	16.3262	15.999	16.2244	17.0871	20.0115	19.7861	17.299
Q8BWT1	925720	1919900	918250	15482000	14405000	16991000	1899900	2781300	4802700	22357000	13028000	13198000	14431000	14463000	27694000	25402000	35687000	25966000	4265600	16118000	7651200	6521800	4564600	3722100	3373200	15711000	3965000	9316000	5021400	12319000	19.4997	20.8726	19.9415	23.8841	23.9384	24.0043	20.4754	21.4073	22.7404	24.2132	23.6351	24.1363	23.7827	24.0125	24.5803	24.9716	25.0889	24.5894	22.0243
Q5SWU9	0	0	0	0	182330	0	0	0	0	100830	126760	164180	0	0	0	103270	0	0	318020	491470	123090	0	140640	106920	200740	247400	247070	301300	509990	0	16.1116	16.4236	15.7793	16.8202	17.6346	16.6105	16.603	16.2493	16.5574	16.4206	16.9517	17.8074	16.3262	15.999	16.2244	17.0292	16.6164	16.7688	18.2788
P51174	0	0	0	2926600	907480	2798600	0	0	0	4817900	3556900	4301500	2253200	0	3043200	8277800	12857000	3130700	0	2735800	0	1228900	0	0	0	2843600	74280	0	0	0	16.1116	16.4236	15.7793	21.4808	19.9499	21.4023	16.603	16.2493	16.5574	21.999	21.7622	22.5189	21.1035	15.999	21.3944	23.354	23.6161	21.5373	17.299
Q8QZT1	807420	0	0	424900	3210400	647170	0	187390	200600	3733900	5198700	1915200	3699000	0	0	1104100	2090500	2363700	0	2595400	0	0	0	0	0	7673400	0	853190	0	184130	19.3024	16.4236	15.7793	18.6968	21.7727	19.2899	16.603	17.5157	18.1589	21.6313	22.3097	21.3515	21.8187	15.999	16.2244	20.4476	20.9954	21.1319	17.299
Q91V92	170980	0	391830	2067800	2000800	2811800	443550	333100	1470100	2449200	2197000	1874800	1002000	1033700	1871100	349490	401890	358070	1345800	789730	0	3383500	647520	2821400	1627500	1022400	1361500	0	495780	244730	17.0629	16.4236	18.7129	20.9797	21.0905	21.4091	18.3766	18.3456	21.0325	21.0229	21.0671	21.3208	19.9345	20.206	20.6927	18.788	18.6164	18.4092	20.36
Q99KI0	803890	540380	366040	6427600	7470300	8291200	5491500	2918800	9158500	27570000	14380000	10523000	13670000	13405000	17531000	6055200	7205400	3806100	20999000	7236300	5570200	18526000	15371000	17440000	10693000	12430000	14585000	2603600	4778000	3933400	19.2961	19.0436	18.6146	22.6158	22.9911	22.9692	22.0067	21.4769	23.6717	24.5156	23.7776	23.8095	23.7045	23.9029	23.9206	22.9029	22.7806	21.8192	24.3238
P61164	1234700	1515900	457650	12649000	1723200	679250	1904200	2334000	2615200	1477100	5028300	5288600	5090600	3457200	688790	9443100	5764800	1207200	0	0	0	1349400	6885600	4950300	3314400	7258300	4994800	0	0	4060000	19.9152	20.5317	18.9369	23.5925	20.875	19.3597	20.4787	21.1544	21.8635	20.2933	22.2616	22.8169	22.2794	21.9478	19.2509	23.544	22.4588	20.1625	17.299
Q8R5C5	671400	447250	0	6383300	6225700	5718700	1841300	755050	4517000	8312200	13810000	6382500	2802800	7238100	6566500	15957000	13869000	12336000	11117000	0	4388700	11381000	8457600	3301500	3094700	6072100	5274600	7825700	14295000	13111000	19.0363	18.7707	15.7793	22.6059	22.7282	22.4333	20.4302	19.5262	22.6519	22.7858	23.7192	23.0881	21.4184	23.0138	22.5039	24.3008	23.7254	23.5157	23.4063
Q9QYB5	0	0	0	0	0	0	1917600	135320	0	333540	320640	227660	0	277990	0	1285300	1228000	5748300	5835400	16034000	11281000	2489600	3280700	2070000	8227600	9568300	4907200	11355000	17729000	15895000	16.1116	16.4236	15.7793	16.8202	16.2981	16.6105	20.4888	17.046	16.5574	18.1465	18.2906	18.279	16.3262	18.3113	16.2244	20.6668	20.2279	22.414	22.4764
Q9JKV1	0	0	0	1737500	606390	0	0	0	0	1934100	0	2224100	836550	0	0	0	0	0	0	0	0	0	0	0	0	0	0	0	0	0	16.1116	16.4236	15.7793	20.7286	19.3683	16.6105	16.603	16.2493	16.5574	20.6822	16.1814	21.5672	19.6741	15.999	16.2244	17.0871	16.6164	16.7688	17.299
Q62151	20808000	14458000	13569000	70116000	46524000	57982000	68550000	25354000	25458000	99007000	81330000	71915000	38644000	18293000	54096000	66177000	62994000	96574000	62998000	33593000	48038000	49093000	51591000	42468000	35615000	71456000	47431000	75956000	95053000	133360000	23.9901	23.7854	23.8268	26.0632	25.6299	25.7752	25.6486	24.5957	25.1466	26.36	26.2773	26.5822	25.2037	24.3514	25.5462	26.353	25.9087	26.4844	25.9088
P50247	0	0	0	1691800	1435700	2233000	842890	0	382930	2476500	5566800	1749500	1161900	0	2003500	2042600	2800100	1659300	0	0	0	0	411250	0	220900	0	0	0	0	0	16.1116	16.4236	15.7793	20.6901	20.6117	21.0766	19.3029	16.2493	19.0917	21.0389	22.4084	21.221	20.1481	15.999	20.7913	21.3351	21.417	20.6214	17.299
P31230	0	0	0	4932400	0	0	0	0	569060	1035800	1442500	917900	0	1409800	933390	1051400	0	800050	0	0	0	0	0	0	1559200	566230	0	0	0	0	16.1116	16.4236	15.7793	22.2339	16.2981	16.6105	16.603	16.2493	19.6632	19.7813	20.4601	20.2904	16.3262	20.6537	19.6893	20.377	16.6164	19.569	17.299
Q9WTQ5	0	265530	64437	666470	713440	1342600	968270	1204500	504350	4290000	3159600	4742300	1484900	2118100	1399700	0	0	0	0	0	0	411540	369950	153130	374080	222110	801000	0	0	0	16.1116	18.0185	16.1086	19.3462	19.6028	20.3427	19.503	20.2	19.489	21.8315	21.5913	22.6596	20.5019	21.241	20.2739	17.0871	16.6164	16.7688	17.299
E9Q394	0	0	0	0	0	0	0	0	0	71316	0	0	0	0	0	182790	147840	70412	0	346540	0	0	0	0	155780	455050	605850	0	778010	514090	16.1116	16.4236	15.7793	16.8202	16.2981	16.6105	16.603	16.2493	16.5574	15.9209	16.1814	16.4042	16.3262	15.999	16.2244	17.853	17.1737	16.0628	17.299
P45376	0	0	0	0	0	0	2116400	0	1828200	4316300	2812400	2090800	1524000	2538700	0	0	2561000	0	0	0	0	2124600	0	0	0	0	1924200	0	0	0	16.1116	16.4236	15.7793	16.8202	16.2981	16.6105	20.6311	16.2493	21.347	21.8404	21.4234	21.4781	20.5394	21.5023	16.2244	17.0871	21.2883	16.7688	17.299
Q8CG76	0	0	0	0	0	0	0	0	0	1738100	853260	1197900	0	733860	0	0	1264100	0	0	2140200	0	0	0	0	0	0	0	0	0	0	16.1116	16.4236	15.7793	16.8202	16.2981	16.6105	16.603	16.2493	16.5574	20.5281	19.7026	20.6745	16.3262	19.7118	16.2244	17.0871	20.2697	16.7688	17.299
P24549	10563000	13275000	8559400	53111000	60585000	53791000	82826000	68471000	35797000	103650000	60392000	57008000	38595000	29816000	73282000	69633000	94134000	84076000	103410000	88102000	68730000	82936000	70421000	70713000	71796000	128390000	128120000	68495000	109980000	93217000	23.012	23.6622	23.1621	25.6625	26.0108	25.6669	25.9215	26.029	25.6383	26.4261	25.8479	26.2471	25.2019	25.0562	25.9842	26.4264	26.4882	26.2845	26.6238
O35945	0	0	0	678220	1174900	785340	524090	316390	252460	481000	1937800	387520	0	658150	0	0	893260	734310	0	0	0	6380200	463710	1444600	0	891710	584170	0	0	0	16.1116	16.4236	15.7793	19.3714	20.3225	19.569	18.6174	18.2713	18.4907	18.6747	20.886	19.0464	16.3262	19.5547	16.2244	17.0871	19.7687	19.4453	17.299
P05064	0	2618600	0	4533000	5391900	4330200	0	0	0	4810200	37269000	3452600	5364600	1460300	2588600	5112100	9017800	4135900	0	0	0	0	0	0	1749000	3067100	0	0	0	0	16.1116	21.3204	15.7793	22.112	22.5207	22.0321	16.603	16.2493	16.5574	21.9967	25.1515	22.2017	22.355	20.7045	21.1609	22.6586	23.1043	21.9391	17.299
O08583	1022700	773250	520290	4848000	0	1097300	21637000	11951000	8581800	4387200	3551200	9839900	1600300	3679600	5068000	0	0	2635200	3087500	8163700	7492200	6001700	2290200	2227200	6855700	8035000	5997200	8418200	6042600	15419000	19.6434	19.5606	19.122	22.209	16.2981	20.0516	23.9849	23.5106	23.5778	21.8639	21.7599	23.7127	20.6099	22.0377	22.1302	17.0871	16.6164	21.2888	21.558
B2RXR6	0	0	0	0	0	0	377420	200890	0	303470	173920	339200	0	0	119240	127180	0	398590	0	741140	0	0	0	0	189220	204200	315570	0	0	0	16.1116	16.4236	15.7793	16.8202	16.2981	16.6105	18.1437	17.616	16.5574	18.0102	17.4081	18.8542	16.3262	15.999	16.7207	17.3297	16.6164	18.5638	17.299
P97449	0	0	0	0	0	0	0	0	0	0	0	0	0	0	0	670820	1240900	162660	6596000	1639600	3310000	0	0	0	1342900	3394800	2485700	1634300	8355200	916610	16.1116	16.4236	15.7793	16.8202	16.2981	16.6105	16.603	16.2493	16.5574	16.349	16.1814	16.4042	16.3262	15.999	16.2244	19.7287	20.243	17.2708	22.6532
O35639	0	0	0	837580	474900	1455900	4772300	1869200	4053400	1332800	742460	1225900	5948700	1372000	2020900	4740400	7558900	1662800	0	0	0	0	2685200	1869900	1062900	1182000	0	0	0	0	16.1116	16.4236	15.7793	19.6759	19.0156	20.4596	21.8042	20.834	22.4957	20.145	19.502	20.7079	22.5041	20.6145	20.8038	22.5497	22.8497	20.6245	17.299
P48036	1592200	906280	2110800	14652000	7919500	14657000	10553000	12428000	2143500	5868200	6471600	4469200	10558000	10555000	20788000	26798000	42416000	38655000	2171100	1682200	1455900	12147000	2940800	4420400	14930000	15089000	14958000	1514100	2978500	2304900	20.2821	19.7896	21.1424	23.8046	23.0754	23.7912	22.9491	23.5671	21.5765	22.2835	22.6257	22.574	23.3318	23.558	24.1664	25.0488	25.3381	25.1634	21.05
P62743	0	0	0	6859900	0	4218500	7305000	0	0	0	0	0	0	0	1558300	0	4275800	0	15048000	23522000	8952300	6617000	7143400	1678800	20900000	1632100	5881400	7308400	43324000	28216000	16.1116	16.4236	15.7793	22.7098	16.2981	21.9944	22.4184	16.2493	16.5574	16.349	16.1814	16.4042	16.3262	15.999	20.4287	17.0871	22.0278	16.7688	23.8431
Q5XJY5	0	0	0	0	0	0	643800	380000	250480	440890	1054200	376710	0	0	0	0	0	470480	0	920310	1487600	571570	537500	657310	574240	0	0	0	746070	857700	16.1116	16.4236	15.7793	16.8202	16.2981	16.6105	18.9142	18.5356	18.4793	18.5491	20.0077	19.0056	16.3262	15.999	16.2244	17.0871	16.6164	18.8031	17.299
P61750	0	1232500	0	0	4614500	4465500	5546400	0	3637700	4403900	3709500	3828500	0	0	4284600	0	0	12381000	13011000	11982000	15539000	10707000	7364600	4966300	7282900	9493300	9179700	0	7998300	4504600	16.1116	20.2332	15.7793	16.8202	22.2961	22.0765	22.021	16.2493	22.3396	21.8694	21.8228	22.3508	16.3262	15.999	21.8879	17.0871	16.6164	23.5209	23.6332
A6X8Z5	0	0	0	0	0	0	0	0	0	0	0	166910	0	0	0	472740	0	0	2492600	794100	993500	67292	246400	0	736000	3293000	1615000	716790	5929900	4215300	16.1116	16.4236	15.7793	16.8202	16.2981	16.6105	16.603	16.2493	16.5574	16.349	16.1814	17.8312	16.3262	15.999	16.2244	19.2238	16.6164	16.7688	21.2492
Q99PT1	0	0	661130	7993200	6513400	1783700	29450000	14373000	5047600	32724000	11548000	11864000	20224000	9493000	16464000	34095000	2710300	3201000	10482000	0	0	26516000	0	1574400	2857000	3912400	10428000	0	0	0	16.1116	16.4236	19.4676	22.9303	22.7934	20.7525	24.4297	23.7769	22.8121	24.7628	23.4611	23.9825	24.2696	23.4051	23.83	25.3962	21.37	21.5694	23.3214
Q61210	0	0	0	0	136500	0	0	0	69411	0	323040	272590	219020	0	0	1320900	380170	328900	2355100	2647900	3606500	1273900	225920	1685100	1614100	3487500	3294300	2950300	5511200	6736100	16.1116	16.4236	15.7793	16.8202	17.2169	16.6105	16.603	16.2493	16.6278	16.349	18.3014	18.5388	17.7407	15.999	16.2244	20.7062	18.5363	18.2866	21.1674
Q80U35	0	0	0	0	0	0	0	0	0	0	0	0	0	0	0	548120	923990	179980	1149300	1443900	2102200	126080	0	0	1560700	1120800	1157100	596470	2410000	1290300	16.1116	16.4236	15.7793	16.8202	16.2981	16.6105	16.603	16.2493	16.5574	16.349	16.1814	16.4042	16.3262	15.999	16.2244	19.4373	19.8175	17.4168	20.1323
Q9CQW2;Q8VEH3	0	0	0	0	687420	0	1089900	1468900	0	0	0	0	0	0	0	0	0	3072200	0	3480700	0	1645900	2262200	3790200	1352800	3611200	2405600	0	0	7319900	16.1116	16.4236	15.7793	16.8202	19.5492	16.6105	19.6737	20.4863	16.5574	16.349	16.1814	16.4042	16.3262	15.999	16.2244	17.0871	16.6164	21.5101	17.299
Q8BSY0	0	0	0	0	0	0	0	666950	340480	193430	0	0	519820	0	0	0	0	0	0	0	0	0	0	0	406660	834030	443260	0	0	0	16.1116	16.4236	15.7793	16.8202	16.2981	16.6105	16.603	19.3472	18.9222	17.3605	16.1814	16.4042	18.9877	15.999	16.2244	17.0871	16.6164	16.7688	17.299
Q8R429	177550	206600	0	0	0	0	0	689750	607380	812470	646440	617690	247200	0	0	0	0	0	0	0	0	0	0	0	0	0	0	0	0	0	17.1173	17.6565	15.7793	16.8202	16.2981	16.6105	16.603	19.3957	19.7572	19.431	19.3022	19.719	17.9153	15.999	16.2244	17.0871	16.6164	16.7688	17.299
Q06185	0	0	0	0	18999000	0	0	0	0	14982000	0	0	0	0	0	0	23593000	0	0	0	0	44102000	0	0	27874000	19082000	29772000	0	15871000	38965000	16.1116	16.4236	15.7793	16.8202	24.3378	16.6105	16.603	16.2493	16.5574	23.6357	16.1814	16.4042	16.3262	15.999	16.2244	17.0871	24.4919	16.7688	17.299
Q9DB20	802520	798450	0	40016000	12678000	20865000	24795000	18085000	16491000	23604000	21214000	22116000	11039000	6081000	18343000	5440400	10531000	27727000	40156000	159100000	21196000	123100000	113690000	135320000	29261000	46688000	40278000	10724000	130960000	59312000	19.2937	19.6068	15.7793	25.2541	23.7542	24.3007	24.1814	24.1083	24.5201	24.2915	24.3385	24.881	23.3961	22.7625	23.9859	22.7484	23.3281	24.6841	25.2591
Q9Z1G4	0	0	0	0	0	0	0	0	0	0	0	0	0	0	0	1029400	0	0	4586900	3736600	3114700	215650	0	0	1595800	2907000	1412900	1033400	3015100	6014400	16.1116	16.4236	15.7793	16.8202	16.2981	16.6105	16.603	16.2493	16.5574	16.349	16.1814	16.4042	16.3262	15.999	16.2244	20.3465	16.6164	16.7688	22.1291
Q9CR51	0	0	0	0	0	2588900	4178800	0	2202300	3112500	5534000	1598400	0	0	1538600	2920500	4322100	3152500	7985800	10064000	7422800	0	3411100	3803200	5541700	7826600	4099300	0	0	12596000	16.1116	16.4236	15.7793	16.8202	16.2981	21.29	21.6126	16.2493	21.6156	21.3686	22.3999	21.0907	16.3262	15.999	20.4104	21.8509	22.0433	21.5473	22.929
Q8BKX1	0	0	0	0	0	0	0	0	0	0	0	0	0	0	0	2097300	2528500	663830	5310700	7992400	8453400	0	315430	992960	2843600	5447700	4359000	7543700	10799000	14133000	16.1116	16.4236	15.7793	16.8202	16.2981	16.6105	16.603	16.2493	16.5574	16.349	16.1814	16.4042	16.3262	15.999	16.2244	21.3732	21.2699	19.2997	22.3405
Q61335	0	0	0	0	0	0	0	0	0	0	0	746600	0	0	0	10609000	704910	3788000	12775000	5925900	5816600	0	0	0	12065000	10694000	15181000	5753500	22863000	5922500	16.1116	16.4236	15.7793	16.8202	16.2981	16.6105	16.603	16.2493	16.5574	16.349	16.1814	19.9924	16.3262	15.999	16.2244	23.7119	19.4271	21.8123	23.6068
P28653	752840	0	708970	706350	9438700	867680	1110400	8262700	9606300	9152800	4816500	6409900	5695900	5014900	10932000	2672100	14079000	2237400	6181000	2134800	1969200	6148900	6973900	605300	27359000	25801000	22375000	16078000	32285000	24769000	19.2015	16.4236	19.5684	19.43	23.3285	19.7129	19.7006	22.9782	23.7405	22.9248	22.1996	23.0943	22.4415	22.4844	23.2393	21.7227	23.747	21.0527	22.5594
Q8R016	1810000	747110	2794200	0	0	940170	2229200	1271100	0	2597300	11458000	2192900	0	1465200	2336700	1806800	0	1472400	0	0	0	1330400	0	0	2007300	0	0	0	0	0	20.467	19.511	21.547	16.8202	16.2981	19.8286	20.706	20.2776	16.5574	21.1076	23.4499	21.5469	16.3262	20.7093	21.0132	21.1581	16.6164	20.449	17.299
Q8K3W0	0	0	0	0	754030	725700	0	0	318450	1024200	541930	934820	0	583210	562120	951060	892800	1051000	0	0	0	0	0	0	743000	939310	0	0	0	0	16.1116	16.4236	15.7793	16.8202	19.6826	19.4551	16.603	16.2493	18.8257	19.7651	19.0477	20.3168	16.3262	19.3803	18.9577	20.2323	19.768	19.9626	17.299
P01027	1517700	903930	525640	2224000	2214700	1829700	7133900	5281900	3438600	6726000	7180600	5321200	2707900	1429400	1679400	1237800	1002000	177410	1428400	1650200	598880	2422200	2552100	2626100	3084400	7239400	8417200	2632200	3614100	3238500	20.2129	19.7859	19.1367	21.0847	21.2371	20.7893	22.3842	22.3326	22.2584	22.4803	22.7757	22.8258	21.3687	20.6736	20.5367	20.6125	19.9345	17.396	20.446
P00920	0	1965500	1279300	7080800	8107600	12194000	20378000	20058000	7554700	7019600	48294000	19675000	7129600	36232000	68848000	2766100	2548800	1389800	20191000	4017300	4250700	29791000	65328000	38101000	35628000	35065000	26389000	33424000	23918000	25525000	16.1116	20.9065	20.4199	22.7555	23.1092	23.5257	23.8984	24.2577	23.3939	22.542	25.5253	24.7123	22.7654	25.3374	25.8941	21.7726	21.2814	20.3657	24.2672
P16015	0	0	0	947330	1058100	811830	807680	838340	0	0	2232200	351380	243510	638560	612390	0	0	0	0	0	0	1803400	0	0	1553600	2489500	1203000	0	0	0	16.1116	16.4236	15.7793	19.8535	20.1714	19.6169	19.2413	19.6772	16.5574	16.349	21.09	18.9051	17.8936	19.5111	19.0813	17.0871	16.6164	16.7688	17.299
Q9R1W5	0	0	0	2907100	3037400	3278800	2966700	2003900	1758000	3504500	2663200	1658900	1747200	1931300	2090800	0	736590	0	0	0	1165900	5322700	7261100	0	5871900	8336300	0	0	13447000	0	16.1116	16.4236	15.7793	21.4711	21.6928	21.6308	21.1183	20.9344	21.2905	21.5398	21.3447	21.1443	20.7366	21.1078	20.8528	17.0871	19.4905	16.7688	17.299
P51437	2732800	0	1037300	4309300	3229700	0	7829800	6853200	4777100	8063300	6141700	7233100	4324400	3827300	9411400	0	0	0	0	0	0	0	0	0	0	0	0	0	0	0	21.0614	16.4236	20.1174	22.039	21.7814	16.6105	22.5184	22.7083	22.7327	22.7419	22.5502	23.2686	22.0441	22.0945	23.0232	17.0871	16.6164	16.7688	17.299
Q6ZQ38	0	0	0	0	0	0	517870	222110	626370	1444600	1413900	460610	142780	199330	0	384260	0	0	0	0	0	0	378120	0	903160	693970	515030	0	653330	0	16.1116	16.4236	15.7793	16.8202	16.2981	16.6105	18.6001	17.7609	19.8016	20.2612	20.4312	19.2956	17.1234	17.8314	16.2244	18.9249	16.6164	16.7688	17.299
P40124	1181900	0	607200	2537300	1015400	2791000	2373300	3147100	1764300	6214500	2533100	3636600	1087600	1599800	4053400	1633100	2503400	2145700	5746400	1643100	1357800	4045600	3304700	2816800	3121700	6229700	1324000	1012800	2962000	1752100	19.8521	16.4236	19.3448	21.2749	20.112	21.3984	20.7964	21.5856	21.2956	22.3662	21.2725	22.2766	20.0527	20.8361	21.8079	21.0123	21.2555	20.9923	22.4542
P24452	0	0	0	760020	1391200	2672600	0	0	0	2492200	10060000	3492600	1855700	1639800	2065100	1826300	2714200	0	0	0	0	0	0	0	0	3014000	0	0	0	0	16.1116	16.4236	15.7793	19.5357	20.5663	21.3359	16.603	16.2493	16.5574	21.048	23.2621	22.2183	20.8235	20.8717	20.835	21.1736	21.3721	16.7688	17.299
Q9CR86	0	0	0	0	0	0	6005000	0	0	2860400	1605800	2272600	0	0	0	0	0	0	0	0	0	0	0	0	4941400	5163500	0	7550100	0	0	16.1116	16.4236	15.7793	16.8202	16.2981	16.6105	22.1356	16.2493	16.5574	21.2468	20.6149	21.5984	16.3262	15.999	16.2244	17.0871	16.6164	16.7688	17.299
Q9WVC3	0	0	0	2709000	4200400	6003300	1164800	662740	0	1598200	1370100	1395500	4381600	2396000	2695000	1340600	2317000	6492000	19083000	12405000	14815000	5224200	5113100	6021300	8902700	7588800	10010000	22026000	43445000	43880000	16.1116	16.4236	15.7793	21.3693	22.1605	22.5034	19.7696	19.3381	16.5574	20.407	20.3858	20.8948	22.063	21.4188	21.2191	20.7276	21.1438	22.5895	24.1858
P48758	259040	252410	848180	2513000	4726600	4765900	7694800	5778100	2839800	7230500	8767500	15134000	1095800	2572600	2877600	8184400	6947900	3200400	36122000	19882000	37482000	62881000	49176000	54157000	42715000	67334000	75738000	10361000	7339600	17162000	17.6623	17.9454	19.827	21.261	22.3308	22.1704	22.4934	22.4622	21.9823	22.5847	23.0637	24.3337	20.0636	21.5214	21.3136	23.3376	22.7281	21.5691	25.1064
P08074	4817700	6437600	8174200	391580000	312930000	182370000	255060000	126960000	13463000	246600000	185230000	120000000	253860000	305440000	372750000	164520000	118790000	166930000	254840000	153870000	172390000	144640000	73405000	38720000	388350000	292170000	341920000	161720000	272860000	116600000	21.8794	22.6181	23.0956	28.5447	28.3796	27.4284	27.5442	26.9198	24.2275	27.6766	27.4647	27.3209	27.9195	28.4129	28.3308	27.6668	26.8238	27.274	27.925
Q8VDP4	0	0	0	0	0	0	0	0	176900	418430	186370	481060	0	177530	0	0	0	0	0	0	0	319060	142210	226590	0	0	0	0	0	0	16.1116	16.4236	15.7793	16.8202	16.2981	16.6105	16.603	16.2493	17.9775	18.4736	17.5078	19.3583	16.3262	17.6643	16.2244	17.0871	16.6164	16.7688	17.299
P80314	1988900	2310200	294920	3303000	3061900	4742100	8918100	4607800	3346900	6697200	7169200	6830000	2390700	2258800	2632400	2035000	1672500	2058900	1670800	0	2554800	4531900	1395400	2601700	2359000	2525800	3328300	1401400	3269000	3180600	20.603	21.1396	18.303	21.6553	21.7044	22.1632	22.7062	22.1356	22.2194	22.4741	22.7734	23.1859	21.189	21.3337	21.1851	21.3297	20.6736	20.9327	20.6721
P80318	1299500	469440	0	568330	0	1349200	8250800	7447800	6378700	5229800	6932800	3828000	315400	1040300	353280	1408000	2342000	3812400	0	710760	1874200	2455000	5712400	3092000	2627400	6336300	6264600	2593500	4721700	3404600	19.989	18.8406	15.7793	19.1164	16.2981	20.3497	22.594	22.8284	23.1498	22.1173	22.725	22.3506	18.2668	20.2152	18.2876	20.7984	21.1593	21.8216	17.299
P80315	609050	0	0	0	685130	2125900	4256400	3152200	3019500	5180800	5344400	5330200	0	0	2755900	1186900	3104700	957030	1324900	2939000	5319200	3909600	2624500	3291200	2540700	4130900	6476800	1455500	5519500	4324000	18.8957	16.4236	15.7793	16.8202	19.5444	21.0057	21.6391	21.5879	22.0709	22.1037	22.3496	22.8282	16.3262	15.999	21.2513	20.5519	21.566	19.8275	20.3375
P80316	1125400	0	0	161240	0	652270	8973200	4802000	4226700	6964400	5641700	5653000	0	122980	0	2918100	2417900	2571000	0	2233900	3169500	2670600	2376500	2024000	4360900	3828500	2060100	2572100	5696200	5068900	19.7815	16.4236	15.7793	17.2989	16.2981	19.3012	22.7151	22.1952	22.5561	22.5306	22.4277	22.913	16.3262	17.1347	16.2244	21.8497	21.2053	21.2532	17.299
P80317	967430	139440	0	354450	959340	2361800	10252000	3183700	2978600	5408200	5363600	3311300	0	0	1094600	592190	926980	752850	0	0	0	4551700	2333500	3124800	2091300	1690500	5688100	2497200	1789200	2788800	19.5633	17.0893	15.7793	18.4352	20.0301	21.1575	22.9073	21.6023	22.0512	22.1657	22.3548	22.1414	16.3262	15.999	19.9192	19.5488	19.8222	19.4813	17.299
[truncated: 445 more rows]
[truncated: 37 more columns]

## Sheet: b)
Description	LPS NZF PPI pvalue	LPS NZF PPI count	LPS NZF PPI list	PBS NZF PPI pvalue	PBS NZF PPI count	PBS NZF PPI list	LPS PUB PPI pvalue	LPS PUB PPI count	LPS PUB PPI list	PBS PUB PPI pvalue	PBS PUB PPI count	PBS PUB PPI list	LPS RBR PPI pvalue	LPS RBR PPI count	LPS RBR PPI list	PBS RBR PPI pvalue	PBS RBR PPI count	PBS RBR PPI list	LPS UBA PPI pvalue	LPS UBA PPI count	LPS UBA PPI list	PBS UBA PPI pvalue	PBS UBA PPI count	PBS UBA PPI list
[truncated: 7 more rows]

[truncated: 4 more sheets: c), d), e), f)]
