# Supplementary material for: Systematic HOIP interactome profiling reveals critical roles of linear ubiquitination in tissue homeostasis
Source: Nat Commun. 2024 Apr 6;15:2974. doi: 10.1038/s41467-024-47289-2 (PMC10998861; doi:10.1038/s41467-024-47289-2)
Supplement: Supplementary file 10 — Supplementary Data 7 [file 41467_2024_47289_MOESM10_ESM.xlsx]

## Sheet: Readme
Supplementary Data 7 HOIP PPIs involved in the Kinase, TF, E3 and DUBs, related to Supplementary Fig. 3
a) Statistical result of HOIP PPIs involved in indicated protein classes, related to Supplementary Fig. 6a
b) Gene list of HOIP PPIs involved in indicated protein classes
c) The list of kinases interacting with HOIP across tissues and domains, related to Supplementary Fig. 6c

## Sheet: a)
Tissue PPIs	E3	DUB	Kinases	TFs	HECT E3	RING E3
Kidney	35	7	15	10	3	5
Bone	16	4	0	3	0	3
Colorectum	50	7	29	12	6	6
Stomach	40	5	14	14	5	5
Heart	14	4	6	5	2	3
Liver	39	7	16	7	6	6
Lung	44	5	25	12	3	10
Brain	74	14	74	14	7	17
Spleen	75	8	12	8	5	25

## Sheet: b)
Interest protein	Tissue	Count	UniprotAC list	Gene Symbol list
E3	Heart	14	Q9Z1Z2;Q9Z277;Q91VU6;Q6PAV2;Q9JLV5;Q1XH17;Q8VEK6;P27612;P62874;Q3U1J4;P46935;P68040;O88342;Q6P1F6	Strap;Baz1b;Dcaf11;Herc4;Cul3;Trim72;Ing3;Plaa;Gnb1;Ddb1;Nedd4;Gnb2l1;Wdr1;Ppp2r2a
E3	Liver	39	Q8VD65;Q9Z1Z2;Q9D1M0;Q9CUN6;Q9EPU0;Q8C726;Q6P7W2;Q810B6;Q7TPH6;Q9WTX6;Q9WUM4;Q9ERP3;Q3UPL0;Q9JLV5;Q5NCC3;Q69ZR2;Q8BZZ3;P68040;Q3U1J4;Q8N7N5;Q6QI06;Q9WUM3;Q9R0Q6;O55029;Q8C166;O08759;Q8C863;Q91VU6;Q60972;Q8VEK6;Q8C6G8;P61965;P58544;Q6P1F6;Q8K0L9;P62874;Q8BH44;Q3UIR3;P46935	Pik3r4;Strap;Sec13;Smurf1;Upf1;Btbd9;Shkbp1;Ankfy1;Mycbp2;Cul1;Coro1c;Trim54;Sec31a;Cul3;Trim41;Hectd1;Wwp1;Gnb2l1;Ddb1;Dcaf8;Rictor;Coro1b;Arpc1a;Copb2;Cpne1;Ube3a;Itch;Dcaf11;Rbbp4;Ing3;Wdr26;Wdr5;Btbd1;Ppp2r2a;Zbtb20;Gnb1;Coro2b;Dtx3l;Nedd4
E3	Bone	16	Q9Z1Z2;Q9Z277;Q99PQ1;Q9ERF3;Q91VU6;Q8R179;Q3UPL0;Q60972;A2AUC9;Q1XH17;O89053;O88342;Q6P1F6;P62874;P68040;Q3U1J4	Strap;Baz1b;Trim12a;Wdr61;Dcaf11;Kbtbd4;Sec31a;Rbbp4;Klhl41;Trim72;Coro1a;Wdr1;Ppp2r2a;Gnb1;Gnb2l1;Ddb1
E3	Colorectum	50	O55029;Q9WUM3;Q9ERF3;Q6PAV2;Q9D4H8;P46935;B1AUE5;P27612;Q9D1M0;Q9Z1Z2;Q8VD65;Q62210;Q8R349;P58404;Q80U95;P63005;Q9Z1K5;Q91VU6;O08759;Q9WUQ2;Q6QI06;Q8BFQ4;Q6P1F6;O89053;P62874;P61965;Q7TMY8;Q60972;A2AN08;Q8R1Z9;P53995;Q9D0C1;Q3U487;Q80UY2;Q8R2U0;Q9WUM4;Q8CCJ3;Q9R099;Q810B6;Q810D6;Q60973;Q80ZK9;Q9EPU0;O88342;P68040;Q9QZD9;Q9ES00;A2A432;Q3UPL0;Q9JLV5	Copb2;Coro1b;Wdr61;Herc4;Cul2;Nedd4;Pex10;Plaa;Sec13;Strap;Pik3r4;Birc2;Cdc16;Strn4;Ube3c;Pafah1b1;Arih1;Dcaf11;Ube3a;Preb;Rictor;Wdr82;Ppp2r2a;Coro1a;Gnb1;Wdr5;Huwe1;Rbbp4;Ubr4;Rnf121;Anapc1;Rnf115;Hectd3;Kcmf1;Seh1l;Coro1c;Ufl1;Tbl2;Ankfy1;Grwd1;Rbbp7;Wdtc1;Upf1;Wdr1;Gnb2l1;Eif3i;Ube4b;Cul4b;Sec31a;Cul3
E3	Kidney	35	P33215;Q9WVA3;Q810B6;Q78JE5;Q9WUM4;Q9WTX6;Q8R2U0;Q8CH72;Q9Z1Z2;Q810D6;Q9DC63;Q9EPU0;Q9QZD9;Q3U1J4;P68040;Q3UPL0;Q920Q8;Q9JLV5;Q9Z1K5;Q61510;O08759;Q6PAV2;Q91VU6;Q9WUQ2;Q9Z277;Q3TCH7;Q9QXL2;O89053;Q6P1F6;P62874;B1AUE5;Q8BH44;Q08376;P46935;P27612	Nedd1;Bub3;Ankfy1;Fbxo22;Coro1c;Cul1;Seh1l;Trim32;Strap;Grwd1;Fbxo3;Upf1;Eif3i;Ddb1;Gnb2l1;Sec31a;Ivns1abp;Cul3;Arih1;Trim25;Ube3a;Herc4;Dcaf11;Preb;Baz1b;Cul4a;Kif21a;Coro1a;Ppp2r2a;Gnb1;Pex10;Coro2b;Zbtb14;Nedd4;Plaa
E3	Stomach	40	Q4VGL6;Q810B6;Q9WUM4;Q9WTX6;Q9WVA3;Q9JIY2;Q62210;Q9EPU0;Q9Z1Z2;Q9DCE5;Q60973;Q810D6;P97452;Q3U1J4;Q99KP6;P68040;Q9DAW6;O88342;Q8C4J7;Q3UPL0;Q9DBH0;Q8C863;O08759;Q9ERF3;Q91VU6;Q6PAV2;Q99LL5;Q8C7V3;Q9JJA4;Q9WUQ2;Q9Z277;P62874;P46935;Q8BH44;Q8VEJ4;Q6P1F6;Q3UKJ7;Q60972;Q8BHB4;Q8VEK6	Rc3h1;Ankfy1;Coro1c;Cul1;Bub3;Cbll1;Birc2;Upf1;Strap;Pak1ip1;Rbbp7;Grwd1;Bop1;Ddb1;Prpf19;Gnb2l1;Prpf4;Wdr1;Tbl3;Sec31a;Wwp2;Itch;Ube3a;Wdr61;Dcaf11;Herc4;Pwp1;Utp15;Wdr12;Preb;Baz1b;Gnb1;Nedd4;Coro2b;Nle1;Ppp2r2a;Smu1;Rbbp4;Wdr3;Ing3
E3	Spleen	75	Q9QZ73;Q91VT1;P27612;P46935;Q60953;Q6PCN7;Q5U4D9;Q9WTU0;Q6PAV2;Q61510;Q9WUM3;Q99PQ1;Q9Z1K5;Q64127;Q9DBH0;Q5SSI6;Q9DAW6;Q8R1G6;O88907;Q3U1J4;Q62210;Q7TMQ7;Q9ET26;Q8VD65;Q9Z1Z2;Q7TPH6;B2RWS6;Q5KU39;Q922V4;P53995;Q60972;Q7TMY8;P61965;P62874;Q8C0E3;Q8BH44;Q3UIR3;O89053;Q6P1F6;Q8BFQ4;O35730;Q9WUH5;Q9JJA4;Q3TCH7;Q6QI06;Q9WUQ2;O08759;Q8R307;Q922Y2;Q6PE01;Q91VU6;Q8C166;Q8BFW4;Q9JLV5;E9Q555;Q3UPL0;Q9ES00;…	Dcun1d1;Nsmce2;Plaa;Nedd4;Pml;Hltf;Thoc6;Phf2;Herc4;Trim25;Coro1b;Trim12a;Arih1;Trim24;Wwp2;Utp18;Prpf4;Pdlim2;Pias1;Ddb1;Birc2;Wdr91;Rnf114;Pik3r4;Strap;Mycbp2;Ep300;Vps41;Plrg1;Anapc1;Rbbp4;Huwe1;Wdr5;Gnb1;Trim47;Coro2b;Dtx3l;Coro1a;Ppp2r2a;Wdr82;Ring1;Trim10;Wdr12;Cul4a;Rictor;Preb;Ube3a;Vps18;Trim59;Snrnp40;Dcaf11;Cpne1;Trim65;Cul3;Rnf213;Sec31a;Ube4b;Eif3i;Prpf19;Wdr43;Gnb2l1;Wdr1;Tbl3;Upf1;…
E3	Lung	44	Q8C6G8;Q8VEK6;P27612;P46935;Q6PAV2;Q9WUM3;Q61510;O35718;Q9Z1K5;P63005;Q99PP9;O88907;Q3U1J4;Q8R1G6;Q9Z1Z2;Q4VGL6;Q1XH17;Q60972;Q3ULA2;Q3UIR3;Q8BH44;P62874;Q8BFQ4;Q6P1F6;O89053;Q9Z277;Q91VU6;O08759;Q8C166;Q9JLV5;Q9CR39;Q3UPL0;Q99KP6;P68040;O88342;Q9EPU0;Q810D6;Q8C0J2;Q8R2U0;Q9WTX6;Q9WUM4;Q810B6;Q9ERG2;P33215	Wdr26;Ing3;Plaa;Nedd4;Herc4;Coro1b;Trim25;Socs3;Arih1;Pafah1b1;Trim16;Pias1;Ddb1;Pdlim2;Strap;Rc3h1;Trim72;Rbbp4;Btrc;Dtx3l;Coro2b;Gnb1;Wdr82;Ppp2r2a;Coro1a;Baz1b;Dcaf11;Ube3a;Cpne1;Cul3;Wdr45b;Sec31a;Prpf19;Gnb2l1;Wdr1;Upf1;Grwd1;Atg16l1;Seh1l;Cul1;Coro1c;Ankfy1;Strn3;Nedd1
E3	Brain	74	Q91VU6;Q8K0G5;Q8R307;O08759;Q8C166;Q9R0Q6;P61963;Q9WUQ2;Q810B7;Q8BH44;Q8C7D2;P62874;Q8CBE3;O55106;Q6P1F6;O89053;Q60972;Q80UW2;Q8K4P8;Q8R2U0;Q8CH72;Q7TNM2;Q9WTX6;Q9WUM4;Q9ERG2;Q6PCX9;Q9EPU0;Q9DC63;Q810D6;P68040;Q9D5R2;Q99KP6;Q9QZD9;Q8BZZ3;O88342;Q925E7;Q91V09;Q08274;P62881;Q9JLV5;Q8R516;Q9ERF3;Q5DQR4;Q920I9;O55029;Q8CGF6;Q6I6G8;Q9R0D8;P46935;Q08376;Q8K400;Q8BG02;Q9QXL2;Q8VEK6;P27612;Q80SY4;Q8C7M3;…	Dcaf11;Tssc1;Vps18;Ube3a;Cpne1;Arpc1a;Dcaf7;Preb;Slitrk5;Coro2b;Crbn;Gnb1;Wdr37;Strn;Ppp2r2a;Coro1a;Rbbp4;Fbxo2;Hecw1;Seh1l;Trim32;Trim46;Cul1;Coro1c;Strn3;Trim37;Upf1;Fbxo3;Grwd1;Gnb2l1;Wdr20;Prpf19;Eif3i;Wwp1;Wdr1;Ppp2r2d;Wdr13;Dmwd;Gnb5;Cul3;Mib2;Wdr61;Stxbp5l;Wdr7;Copb2;Wdr47;Hecw2;Wdr54;Nedd4;Zbtb14;Stxbp5;Ppp2r2c;Kif21a;Ing3;Plaa;Mib1;Trim9;Mycbp2;Rnf14;Strap;Cntn4;Dtx3;Ddb1;Pdlim2;Traf3;Rn…
DUB	Lung	5	O35593;Q7TQI3;P57080;P56399;Q9DCH4	Psmd14;Otub1;Usp25;Usp5;Eif3f
DUB	Brain	14	P56399;O35593;Q7TQI3;Q80TQ2;Q9DCH4;Q8BY87;Q9JMA1;P62069;P52479;O88545;Q99K46;O35864;P70398;Q8BL06	Usp5;Psmd14;Otub1;Cyld;Eif3f;Usp47;Usp14;Usp46;Usp10;Cops6;Usp11;Cops5;Usp9x;Usp54
DUB	Spleen	8	B1AY13;Q8R5H1;Q80U87;Q3UJD6;O35593;P56399;Q9DCH4;Q7TQI3	Usp24;Usp15;Usp8;Usp19;Psmd14;Usp5;Eif3f;Otub1
DUB	Bone	4	Q8CB27;Q9JKB1;Q9DCH4;Q7TQI3	Yod1;Uchl3;Eif3f;Otub1
DUB	Colorectum	7	Q7TQI3;Q9DCH4;P56399;O35593;Q9JMA1;Q3UJD6;P35123	Otub1;Eif3f;Usp5;Psmd14;Usp14;Usp19;Usp4
DUB	Kidney	7	P56399;Q9DCH4;Q7TQI3;O88623;P52479;Q99K23;P35123	Usp5;Eif3f;Otub1;Usp2;Usp10;Ufsp2;Usp4
DUB	Stomach	5	Q7TQI3;Q99LG0;Q9DCH4;P56399;O35593	Otub1;Usp16;Eif3f;Usp5;Psmd14
DUB	Heart	4	Q7TQI3;Q9R0P9;Q9JMA1;P56399	Otub1;Uchl1;Usp14;Usp5
DUB	Liver	7	P56399;Q9DCH4;Q7TQI3;Q8BY87;P52479;Q76LS9;P70398	Usp5;Eif3f;Otub1;Usp47;Usp10;Fam63a;Usp9x
Kinase	Spleen	12	Q99PW4;O70293;P47811;Q05512;Q8BTI9;Q640Q5;O09110;Q9WUN2;Q80X41;O54833;P97793;Q62120	Tp53rk;Grk6;Mapk14;Mark2;Pik3cb;Pan3;Map2k3;Tbk1;Vrk1;Csnk2a2;Alk;Jak2
Kinase	Lung	25	P05132;Q9WV60;P28867;P25911;Q64261;Q8BK63;Q63844;Q6PHZ2;P18654;P63085;P70336;Q91VJ4;Q05512;Q62074;O54988;Q3UHJ0;Q9ES74;P68181;P41241;Q9DC28;Q6PDN3;Q7TT50;P52332;P18653;P68404	Prkaca;Gsk3b;Prkcd;Lyn;Cdk6;Csnk1a1;Mapk3;Camk2d;Rps6ka3;Mapk1;Rock2;Stk38;Mark2;Prkci;Slk;Aak1;Nek7;Prkacb;Csk;Csnk1d;Mylk;Cdc42bpb;Jak1;Rps6ka1;Prkcb
Kinase	Brain	74	Q9JLM8;Q8K0D0;Q5RJI5;Q69Z98;P68404;Q9Z1W9;Q3UHL1;Q03137;P20444;Q3UHJ0;P70236;P63085;P39688;P68181;Q3U214;Q99JT2;Q8BK63;A2CG49;Q99KY4;Q8C078;Q9WUN2;Q8BW96;P49615;Q63844;Q3UYH7;O54781;P16054;P05132;Q91YS8;Q6PGN3;P49025;Q02111;Q8C015;Q9JM52;Q6VNS1;Q03141;Q9WTU6;Q0KL02;Q99N57;Q7TT50;Q5F2E8;Q61831;P28652;Q9R1L5;Q8VHJ5;Q8CIN4;P05480;O54833;P31938;O70589;Q5XJV6;Q05512;P70336;Q9DC28;Q8BFP9;P08414;Q61097;…	Dclk1;Cdk17;Brsk1;Brsk2;Prkcb;Stk39;Camkv;Epha4;Prkca;Aak1;Map2k6;Mapk1;Fyn;Prkacb;Mast3;Stk26;Csnk1a1;Kalrn;Gak;Camkk2;Tbk1;Camk1d;Cdk5;Mapk3;Adrbk2;Srpk2;Prkce;Prkaca;Camk1;Dclk2;Cit;Prkcq;Pak7;Mink1;Ntrk3;Mark3;Mapk9;Trio;Raf1;Cdc42bpb;Taok1;Mapk10;Camk2b;Mast1;Mark1;Pak2;Src;Csnk2a2;Map2k1;Cask;Lmtk3;Mark2;Rock2;Csnk1d;Pdk1;Camk4;Ksr1;Tnik;Csnk2a1;Camk2d;Pdk2;Cdkl5;Camk2a;Gsk3b;Camk2g;Map2k4;…
Kinase	Heart	6	Q60737;Q9WV60;Q3UIZ8;P63085;Q60936;Q9D0L4	Csnk2a1;Gsk3b;Mylk3;Mapk1;Adck3;Adck1
Kinase	Liver	16	Q91Z96;Q04736;Q01279;Q80YE7;Q60936;P49025;Q8BZ03;O70589;P11798;P52332;Q14AX6;P25911;Q8BRK8;Q6PDN3;Q99KY4;Q7TT50	Bmp2k;Yes1;Egfr;Dapk1;Adck3;Cit;Prkd2;Cask;Camk2a;Jak1;Cdk12;Lyn;Prkaa2;Mylk;Gak;Cdc42bpb
Kinase	Kidney	15	P63085;Q9WV60;P83510;Q6P4S6;P28867;Q8BFP9;Q922H2;Q9QZS5;Q60737;P49138;A2ASS6;Q9D0L4;Q63844;Q9JK42;P18654	Mapk1;Gsk3b;Tnik;Sik3;Prkcd;Pdk1;Pdk3;Sgk2;Csnk2a1;Mapkapk2;Ttn;Adck1;Mapk3;Pdk2;Rps6ka3
Kinase	Colorectum	29	Q9Z2W1;Q6PDN3;Q05921;Q03963;Q9Z1W9;P31938;P18653;Q8CFE4;P04627;P20444;P63085;Q8BFP9;P54265;Q3UWA6;O55222;P70268;P18654;Q9WUL6;Q63844;Q6PHZ2;Q6P9R2;Q80V03;Q9Z2E3;Q9D0L4;Q9WV60;O54784;Q922H2;O09110;P28867	Stk25;Mylk;Rnasel;Eif2ak2;Stk39;Map2k1;Rps6ka1;Scyl2;Araf;Prkca;Mapk1;Pdk1;Dmpk;Gucy2c;Ilk;Pkn1;Rps6ka3;Map3k14;Mapk3;Camk2d;Oxsr1;Adck5;Ern2;Adck1;Gsk3b;Dapk3;Pdk3;Map2k3;Prkcd
Kinase	Stomach	14	P28867;O70551;Q922H2;P63085;O35492;Q62074;O54988;O54833;Q6PHZ2;P18654;Q6PDN3;Q7TT50;O55222;Q60737	Prkcd;Srpk1;Pdk3;Mapk1;Clk3;Prkci;Slk;Csnk2a2;Camk2d;Rps6ka3;Mylk;Cdc42bpb;Ilk;Csnk2a1
TF	Heart	5	P67778;Q01768;P42669;P42227;Q9ESZ8	Phb;Nme2;Pura;Stat3;Gtf2i
TF	Liver	7	Q08943;P25976;Q6S7F2;Q91W50;Q8K0L9;P42225;Q3UZ39	Ssrp1;Ubtf;E2f7;Csde1;Zbtb20;Stat1;Lrrfip1
TF	Colorectum	12	Q00196;Q8BZ20;P67778;P42225;Q9WUQ2;Q8VI24;P42669;Q91W50;P42227;Q3U0V1;Q9JJ00;Q9ESZ8	Pou2f2;Parp12;Phb;Stat1;Preb;Satb2;Pura;Csde1;Stat3;Khsrp;Plscr1;Gtf2i
TF	Bone	3	Q01768;P62960;P08071	Nme2;Ybx1;Ltf
TF	Kidney	10	Q9ESZ8;O35295;Q9WUQ2;Q9Z1N7;P42227;P62960;P25976;Q91W50;Q01768;P67778	Gtf2i;Purb;Preb;Arid3b;Stat3;Ybx1;Ubtf;Csde1;Nme2;Phb
TF	Stomach	14	Q3U0V1;O35295;Q3UZ39;P42227;Q3UKC1;P62960;P42669;Q91W50;Q08288;O70494;P97863;O54941;P25976;P67778	Khsrp;Purb;Lrrfip1;Stat3;Tax1bp1;Ybx1;Pura;Csde1;Lyar;Sp3;Nfib;Smarce1;Ubtf;Phb
TF	Spleen	8	P67778;Q9WUB0;P25799;P62960;O54941;Q9Z2D8;Q9WUQ2;Q61164	Phb;Rbck1;Nfkb1;Ybx1;Smarce1;Mbd3;Preb;Ctcf
TF	Lung	12	Q91WK0;Q9ESZ8;P42232;Q91W50;Q62432;P42227;Q9QYB2;Q9JHK5;Q9WUB0;Q8BZ20;P97863;P42225	Lrrfip2;Gtf2i;Stat5b;Csde1;Smad2;Stat3;Dach1;Plek;Rbck1;Parp12;Nfib;Stat1
TF	Brain	14	Q3UZ39;P42669;Q91W50;Q8R4E6;Q9Z2D6;Q9ESZ8;Q8C854;Q91WK0;O35295;Q3U0V1;Q6PDG5;Q9WUB0;Q8K1A6;Q6A068	Lrrfip1;Pura;Csde1;Purg;Mecp2;Gtf2i;Myef2;Lrrfip2;Purb;Khsrp;Smarcc2;Rbck1;Cc2d1a;Cdc5l
HECT	Liver	6	Q8BZZ3;Q69ZR2;P46935;Q9CUN6;Q8C863;O08759	Wwp1;Hectd1;Nedd4;Smurf1;Itch;Ube3a
HECT	Heart	2	P46935;Q6PAV2	Nedd4;Herc4
HECT	Stomach	5	Q8C863;O08759;P46935;Q6PAV2;Q9DBH0	Itch;Ube3a;Nedd4;Herc4;Wwp2
HECT	Kidney	3	Q6PAV2;P46935;O08759	Herc4;Nedd4;Ube3a
HECT	Colorectum	6	O08759;P46935;Q6PAV2;Q80U95;Q3U487;Q7TMY8	Ube3a;Nedd4;Herc4;Ube3c;Hectd3;Huwe1
HECT	Spleen	5	O08759;P46935;Q6PAV2;Q9DBH0;Q7TMY8	Ube3a;Nedd4;Herc4;Wwp2;Huwe1
HECT	Brain	7	Q8BZZ3;Q8K4P8;Q9DBH0;Q80U95;P46935;Q6I6G8;O08759	Wwp1;Hecw1;Wwp2;Ube3c;Nedd4;Hecw2;Ube3a
HECT	Lung	3	Q6PAV2;P46935;O08759	Herc4;Nedd4;Ube3a
RING	Stomach	5	Q9Z277;Q8VEK6;Q9JIY2;Q62210;Q4VGL6	Baz1b;Ing3;Cbll1;Birc2;Rc3h1
RING	Colorectum	6	Q9Z1K5;Q8R1Z9;Q62210;B1AUE5;Q9ES00;Q9D0C1	Arih1;Rnf121;Birc2;Pex10;Ube4b;Rnf115
RING	Bone	3	Q99PQ1;Q9Z277;Q1XH17	Trim12a;Baz1b;Trim72
RING	Kidney	5	Q9Z277;Q61510;B1AUE5;Q8CH72;Q9Z1K5	Baz1b;Trim25;Pex10;Trim32;Arih1
RING	Liver	6	Q8VEK6;Q8C166;Q3UIR3;Q9ERP3;Q5NCC3;Q7TPH6	Ing3;Cpne1;Dtx3l;Trim54;Trim41;Mycbp2
RING	Heart	3	Q1XH17;Q8VEK6;Q9Z277	Trim72;Ing3;Baz1b
RING	Brain	17	Q810B7;Q8C166;Q6PCX9;Q7TNM2;Q80SY4;Q8CH72;Q8C7M3;Q8R307;Q7TPH6;Q8R516;Q8VEK6;F6TQD1;Q9Z1K5;Q5NCC3;Q3U319;Q80V91;Q60803	Slitrk5;Cpne1;Trim37;Trim46;Mib1;Trim32;Trim9;Vps18;Mycbp2;Mib2;Ing3;Rnf212;Arih1;Trim41;Rnf40;Dtx3;Traf3
RING	Lung	10	Q8C166;Q61510;O88907;Q3UIR3;Q4VGL6;Q9Z277;Q99PP9;Q8VEK6;Q1XH17;Q9Z1K5	Cpne1;Trim25;Pias1;Dtx3l;Rc3h1;Baz1b;Trim16;Ing3;Trim72;Arih1
RING	Spleen	25	Q9WTU0;Q9WUH5;Q8C166;Q8BFW4;Q99PQ1;Q61510;Q922Y2;Q8R307;Q91VT1;O35730;Q6PCN7;Q60953;Q3UIR3;Q8C0E3;Q9ET26;Q62210;Q5KU39;P39429;Q9D787;Q7TPH6;Q9ES00;Q64127;E9Q555;Q9Z1K5;O88907	Phf2;Trim10;Cpne1;Trim65;Trim12a;Trim25;Trim59;Vps18;Nsmce2;Ring1;Hltf;Pml;Dtx3l;Trim47;Rnf114;Birc2;Vps41;Traf2;Ppil2;Mycbp2;Ube4b;Trim24;Rnf213;Arih1;Pias1

## Sheet: c)
Tissue	Domain	Uniprot Accession	Gene Symbol	Log2FC	P value
Colorectum	UBA	O55222	Ilk	10.3189	1.38e-10
Brain	RBR	Q60737	Csnk2a1	9.67354	1.88e-08
Spleen	NZF	P97793	Alk	9.6546	5.11e-09
Brain	UBA	Q6PHZ2	Camk2d	9.25299	0.000108005
Colorectum	PUB	O55222	Ilk	9.17445	5.54e-10
Stomach	RBR	O54833	Csnk2a2	8.81096	2.72e-07
Brain	UBA	Q923T9	Camk2g	8.7009	3.71e-06
Colorectum	UBA	P18653	Rps6ka1	8.67963	1.77e-07
Brain	RBR	P47809	Map2k4	8.43064	5.09e-10
Brain	UBA	Q6PGN3	Dclk2	8.26372	2.92e-05
Colorectum	PUB	P18654	Rps6ka3	8.02751	4.04e-06
Brain	UBA	Q05512	Mark2	7.98296	3.04e-08
Stomach	PUB	O55222	Ilk	7.9151	7.61e-05
Brain	UBA	P49025	Cit	7.8115	2.24e-07
Colorectum	UBA	P18654	Rps6ka3	7.79968	5.43e-06
Colorectum	NZF	O55222	Ilk	7.76785	3.86e-09
Brain	UBA	P05480	Src	7.75119	1.36e-07
Brain	UBA	Q60737	Csnk2a1	7.68382	2.93e-07
Liver	RBR	Q91Z96	Bmp2k	7.65673	3.99e-06
Brain	UBA	P20444	Prkca	7.62128	0.0020685
Brain	RBR	P68181	Prkacb	7.61379	2.33e-06
Liver	UBA	Q91Z96	Bmp2k	7.56409	4.56e-06
Brain	UBA	P63318	Prkcg	7.55712	0.000542724
Kidney	NZF	Q6P4S6	Sik3	7.47095	7.37e-09
Colorectum	NZF	P63085	Mapk1	7.40331	2.4e-09
Brain	UBA	Q9JLM8	Dclk1	7.35767	3.26e-05
Stomach	RBR	Q60737	Csnk2a1	7.35715	1.28e-07
Brain	UBA	P68404	Prkcb	7.34692	0.00133128
Brain	RBR	P05132	Prkaca	7.30817	0.000205501
Liver	UBA	Q80YE7	Dapk1	7.29029	0.000158418
Brain	RBR	Q6PHZ2	Camk2d	7.2688	0.000885095
Brain	NZF	Q9WV60	Gsk3b	7.25169	3.68e-07
Liver	UBA	Q6PDN3	Mylk	7.16799	0.000126257
Brain	RBR	P49615	Cdk5	7.16699	8.82e-05
Liver	RBR	Q6PDN3	Mylk	7.15903	0.00012774
Colorectum	PUB	P18653	Rps6ka1	7.08282	1.6e-06
Brain	RBR	Q9WV60	Gsk3b	7.07214	4.92e-07
Colorectum	RBR	O55222	Ilk	6.97448	1.33e-08
Brain	RBR	P31938	Map2k1	6.92241	1.12e-05
Brain	UBA	P28652	Camk2b	6.86808	0.000243534
Liver	PUB	Q91Z96	Bmp2k	6.73529	1.57e-05
Stomach	NZF	O54833	Csnk2a2	6.73482	5.17e-06
Stomach	PUB	O54833	Csnk2a2	6.68852	5.56e-06
Brain	UBA	Q3UTQ8	Cdkl5	6.65062	9.12e-08
Brain	RBR	Q63844	Mapk3	6.63158	0.000690637
Stomach	RBR	O55222	Ilk	6.62764	0.00037258
Stomach	RBR	Q6PHZ2	Camk2d	6.58865	3.72e-05
Colorectum	UBA	Q922H2	Pdk3	6.57831	9.87e-09
Brain	RBR	Q9JK42	Pdk2	6.57462	0.000107848
Brain	UBA	P68181	Prkacb	6.50227	1.28e-05
Brain	UBA	Q5RJI5	Brsk1	6.4897	4.35e-08
Brain	NZF	P49615	Cdk5	6.48056	0.000223649
Brain	RBR	Q3UHJ0	Aak1	6.46942	0.00051671
Brain	UBA	Q9JM52	Mink1	6.44983	2.29e-05
Brain	NZF	Q60737	Csnk2a1	6.4496	2.15e-06
Lung	NZF	P63085	Mapk1	6.31187	0.00168559
Stomach	UBA	O70551	Srpk1	6.25672	0.00156584
Stomach	NZF	Q60737	Csnk2a1	6.24693	8.1e-07
Colorectum	NZF	Q63844	Mapk3	6.15491	0.00343052
Brain	UBA	O54833	Csnk2a2	6.15382	3.63e-07
Kidney	NZF	P28867	Prkcd	6.14931	2.78e-07
Brain	UBA	Q02111	Prkcq	6.13484	9.65e-08
Liver	UBA	Q99KY4	Gak	6.12183	2.89e-06
Brain	RBR	Q8BW96	Camk1d	6.10525	9.47e-05
Heart	NZF	Q9WV60	Gsk3b	6.08874	3.02e-06
Brain	RBR	Q923T9	Camk2g	6.06299	0.000143664
Kidney	NZF	Q9WV60	Gsk3b	6.06007	1.24e-05
Brain	UBA	Q8C015	Pak7	6.03501	3.2e-05
Liver	PUB	Q6PDN3	Mylk	6.01023	0.000598981
Kidney	NZF	Q9QZS5	Sgk2	5.90086	1.06e-07
Brain	NZF	P47809	Map2k4	5.87727	4.4e-08
Brain	UBA	P05132	Prkaca	5.86033	0.00130372
Stomach	PUB	O70551	Srpk1	5.80582	0.00268749
Kidney	NZF	Q63844	Mapk3	5.78722	5.24e-05
Brain	RBR	P70336	Rock2	5.72345	3.01e-06
Colorectum	NZF	Q922H2	Pdk3	5.71918	4.85e-08
Brain	UBA	Q8VHJ5	Mark1	5.71231	3.76e-06
Brain	RBR	O54833	Csnk2a2	5.69342	8.87e-07
Liver	UBA	Q04736	Yes1	5.68883	0.00324632
Colorectum	UBA	Q3UWA6	Gucy2c	5.67099	1.41e-08
Brain	UBA	A2CG49	Kalrn	5.65007	0.000179349
Brain	NZF	P68181	Prkacb	5.60765	5.69e-05
Brain	UBA	Q8BW96	Camk1d	5.59686	0.000211273
Brain	PUB	Q5F2E8	Taok1	5.57174	1.37e-07
Brain	UBA	P39688	Fyn	5.5359	2.04e-07
Colorectum	UBA	P31938	Map2k1	5.45919	0.000347125
Stomach	UBA	O55222	Ilk	5.42107	0.00182544
Stomach	PUB	Q6PHZ2	Camk2d	5.41059	0.000230957
Brain	PUB	O54833	Csnk2a2	5.41027	1.58e-06
Brain	UBA	Q7TT50	Cdc42bpb	5.39621	1.37e-06
Stomach	UBA	O54988	Slk	5.39343	0.000210435
Brain	UBA	Q8C078	Camkk2	5.38702	9.78e-06
Liver	UBA	P25911	Lyn	5.3862	0.00581077
Brain	RBR	Q9WTU6	Mapk9	5.35488	0.000135343
Brain	RBR	Q91YS8	Camk1	5.34752	3.66e-05
Brain	RBR	O35495	Cdk14	5.34458	0.00040349
Kidney	NZF	P49138	Mapkapk2	5.30195	0.000592948
Brain	RBR	P63085	Mapk1	5.29402	0.000250806
Brain	RBR	Q8BFP9	Pdk1	5.28228	0.000132577
Liver	UBA	O70589	Cask	5.25926	0.000252984
Brain	PUB	Q923T9	Camk2g	5.25732	0.00050584
Brain	UBA	Q3UHL1	Camkv	5.25257	0.000720937
Brain	RBR	O70589	Cask	5.24312	3.95e-05
Brain	NZF	Q8BW96	Camk1d	5.23442	0.000380935
Brain	UBA	Q8CIP4	Mark4	5.23379	4.48e-07
Lung	NZF	P05132	Prkaca	5.22598	1.02e-05
Kidney	NZF	Q8BFP9	Pdk1	5.20802	0.000605278
Liver	RBR	Q04736	Yes1	5.19566	0.00593301
Liver	RBR	Q80YE7	Dapk1	5.19144	0.00256306
Kidney	UBA	Q9D0L4	Adck1	5.18477	2.14e-05
Liver	UBA	P49025	Cit	5.17989	0.000418143
Colorectum	UBA	Q80V03	Adck5	5.14433	2.83e-05
Brain	UBA	Q03141	Mark3	5.13444	0.000323042
Colorectum	UBA	Q63844	Mapk3	5.11611	0.010711
Brain	UBA	Q3UU96	Cdc42bpa	5.10909	8.3e-06
Kidney	NZF	Q922H2	Pdk3	5.08625	0.000350127
Kidney	RBR	Q9WV60	Gsk3b	5.05859	7.9e-05
Lung	NZF	Q9WV60	Gsk3b	5.03668	0.000135214
Brain	PUB	P49615	Cdk5	5.02812	0.00179696
Spleen	NZF	Q9WUN2	Tbk1	5.00804	1.02e-05
Colorectum	NZF	P18653	Rps6ka1	4.99844	5.25e-05
Brain	NZF	P63085	Mapk1	4.972	0.000433136
Stomach	PUB	O54988	Slk	4.95835	0.000434046
Liver	PUB	Q80YE7	Dapk1	4.95107	0.00357162
Liver	PUB	P52332	Jak1	4.91224	0.00012637
Brain	UBA	P49615	Cdk5	4.88941	0.00220716
Stomach	NZF	O70551	Srpk1	4.85861	0.00849547
Brain	UBA	Q3U214	Mast3	4.85514	5.42e-07
Brain	RBR	P39688	Fyn	4.85115	9.38e-07
Brain	UBA	Q9Z1W9	Stk39	4.84864	7.4e-07
Spleen	RBR	P47811	Mapk14	4.81302	0.0243941
Stomach	PUB	Q6PDN3	Mylk	4.81226	0.000188684
Colorectum	PUB	Q05921	Rnasel	4.7868	0.00256753
Brain	UBA	P11798	Camk2a	4.77661	0.000103531
Kidney	NZF	Q9JK42	Pdk2	4.76106	0.00279364
Liver	UBA	Q7TT50	Cdc42bpb	4.75523	1.38e-05
Brain	PUB	Q9JLM8	Dclk1	4.75383	0.00155063
Colorectum	UBA	Q6P9R2	Oxsr1	4.75178	0.000361329
Brain	UBA	Q0KL02	Trio	4.73308	5.91e-07
Colorectum	PUB	P28867	Prkcd	4.70859	0.0278989
Stomach	UBA	Q6PHZ2	Camk2d	4.69552	0.000758672
Brain	RBR	P08414	Camk4	4.69078	0.0010137
Stomach	PUB	P28867	Prkcd	4.67771	4.53e-05
Brain	PUB	Q69Z98	Brsk2	4.66044	0.00122579
Brain	NZF	Q9JK42	Pdk2	4.62856	0.00204865
Brain	NZF	Q9JLM8	Dclk1	4.60123	0.00197783
Brain	RBR	O54781	Srpk2	4.57529	9.03e-05
Lung	PUB	Q8BK63	Csnk1a1	4.57371	0.00084039
Brain	UBA	Q5XJV6	Lmtk3	4.55902	8.54e-07
Brain	PUB	Q8BW96	Camk1d	4.5243	0.00125466
Brain	RBR	Q922H2	Pdk3	4.5176	0.000343751
Brain	UBA	P16054	Prkce	4.50245	0.0050343
Brain	PUB	P16054	Prkce	4.48829	0.00513845
Colorectum	RBR	Q9WUL6	Map3k14	4.48482	0.00320675
Stomach	UBA	Q62074	Prkci	4.46951	3.12e-05
Liver	RBR	Q01279	Egfr	4.46391	5.16e-05
Brain	RBR	Q03137	Epha4	4.4379	9.56e-05
Lung	NZF	Q8BK63	Csnk1a1	4.40092	0.00114436
Brain	UBA	P83510	Tnik	4.39799	3.14e-06
Kidney	PUB	Q60737	Csnk2a1	4.39187	0.00326473
Liver	UBA	Q01279	Egfr	4.34269	6.75e-05
Colorectum	UBA	O54784	Dapk3	4.32982	0.00147334
Brain	NZF	O54833	Csnk2a2	4.32968	1.74e-05
Brain	PUB	Q3UHL1	Camkv	4.31627	0.00317649
Liver	PUB	Q99KY4	Gak	4.29849	0.000109807
Brain	PUB	Q8C078	Camkk2	4.29248	9.54e-05
Colorectum	UBA	P28867	Prkcd	4.28181	0.0422004
Colorectum	UBA	Q05921	Rnasel	4.27222	0.00544399
Brain	RBR	P11798	Camk2a	4.26783	0.000288887
Stomach	UBA	P28867	Prkcd	4.24367	0.000113386
Lung	RBR	P05132	Prkaca	4.24293	8.59e-05
Colorectum	PUB	Q922H2	Pdk3	4.23521	1.31e-06
Liver	UBA	Q60936	Adck3	4.22777	0.000485883
Brain	UBA	O70589	Cask	4.19309	0.000318968
Liver	RBR	Q7TT50	Cdc42bpb	4.1654	5.28e-05
Spleen	PUB	Q80X41	Vrk1	4.15028	0.00120523
Stomach	RBR	Q6PDN3	Mylk	4.14296	0.000673233
Colorectum	PUB	Q8CFE4	Scyl2	4.13622	3.17e-05
Kidney	NZF	P63085	Mapk1	4.12871	0.0019417
Lung	PUB	P52332	Jak1	4.12651	5.9e-05
Liver	RBR	Q60936	Adck3	4.12463	0.000597838
Brain	RBR	Q8CIN4	Pak2	4.1029	0.000106472
Colorectum	PUB	Q6PDN3	Mylk	4.08607	2.49e-06
Brain	UBA	Q6VNS1	Ntrk3	4.07701	0.000294473
Liver	RBR	Q99KY4	Gak	4.0697	0.000182318
Lung	NZF	P68181	Prkacb	4.06911	0.00400655
Stomach	UBA	Q6PDN3	Mylk	4.06155	0.000789414
Kidney	NZF	A2ASS6	Ttn	4.03887	0.00156487
Liver	RBR	P25911	Lyn	4.03181	0.0285759
Colorectum	UBA	Q9D0L4	Adck1	4.0168	0.00370088
Brain	PUB	P63318	Prkcg	4.0076	0.0317142
Liver	PUB	Q01279	Egfr	3.99951	0.000147121
Lung	UBA	Q6PHZ2	Camk2d	3.98439	0.0310046
Brain	PUB	Q9Z1W9	Stk39	3.97882	6.61e-06
Colorectum	UBA	Q9Z2E3	Ern2	3.94793	0.000185342
Brain	RBR	Q9JLM8	Dclk1	3.92018	0.00592895
Heart	UBA	Q60936	Adck3	3.91592	0.00530237
Colorectum	UBA	Q03963	Eif2ak2	3.91163	0.000112779
Colorectum	PUB	P54265	Dmpk	3.91146	0.000124022
Stomach	NZF	O55222	Ilk	3.91136	0.014471
Brain	UBA	Q03137	Epha4	3.89077	0.000316617
Brain	PUB	Q6PGN3	Dclk2	3.8699	0.0120308
Stomach	NZF	P18654	Rps6ka3	3.84466	2.47e-05
Brain	NZF	O35495	Cdk14	3.82576	0.00503936
Kidney	RBR	P63085	Mapk1	3.81587	0.00343114
Brain	UBA	Q69Z98	Brsk2	3.80197	0.00521759
Brain	UBA	Q9R1L5	Mast1	3.77659	0.00031338
Stomach	PUB	P18654	Rps6ka3	3.77568	2.96e-05
Lung	PUB	P25911	Lyn	3.76121	0.00191942
Brain	NZF	Q91YS8	Camk1	3.75005	0.000897201
Heart	UBA	Q9D0L4	Adck1	3.74292	5.14e-05
Kidney	RBR	Q63844	Mapk3	3.71483	0.00246712
Brain	UBA	Q9WUN2	Tbk1	3.70375	0.000124618
Liver	RBR	Q8BZ03	Prkd2	3.7005	0.00219993
Brain	UBA	Q8BK63	Csnk1a1	3.69042	0.00123954
Lung	PUB	Q9ES74	Nek7	3.6826	0.00495918
Colorectum	UBA	P70268	Pkn1	3.66675	4.56e-07
Brain	RBR	P16054	Prkce	3.6439	0.0173838
Kidney	PUB	A2ASS6	Ttn	3.64282	0.00333538
Stomach	PUB	Q60737	Csnk2a1	3.63986	0.000189052
Brain	PUB	P68181	Prkacb	3.62379	0.00234844
Brain	UBA	Q3UHJ0	Aak1	3.6211	0.023959
Lung	NZF	P18654	Rps6ka3	3.60854	0.00310541
Liver	PUB	Q04736	Yes1	3.5887	0.0413789
Colorectum	NZF	P31938	Map2k1	3.58131	0.00725199
Brain	NZF	P16054	Prkce	3.57061	0.0193054
Liver	RBR	O70589	Cask	3.56492	0.00510859
Colorectum	UBA	Q9Z1W9	Stk39	3.55651	0.0103901
Liver	PUB	O70589	Cask	3.55221	0.00522859
Brain	UBA	Q6P4S6	Sik3	3.50961	7.83e-05
Liver	NZF	Q91Z96	Bmp2k	3.49812	0.00445301
Lung	RBR	Q91VJ4	Stk38	3.49809	8.06e-05
Colorectum	UBA	Q6PDN3	Mylk	3.47771	1.29e-05
Brain	RBR	Q9JM52	Mink1	3.44557	0.00464437
Lung	NZF	Q63844	Mapk3	3.40695	0.00128662
Stomach	NZF	P63085	Mapk1	3.40205	0.0473761
Brain	RBR	P28652	Camk2b	3.39668	0.0285432
Brain	PUB	Q3UHJ0	Aak1	3.39598	0.0323405
Brain	NZF	P31938	Map2k1	3.39374	0.00519999
Lung	NZF	Q05512	Mark2	3.39285	7.75e-05
Lung	UBA	P25911	Lyn	3.39228	0.00400475
Lung	PUB	P28867	Prkcd	3.38446	0.00769783
Liver	UBA	Q8BZ03	Prkd2	3.3761	0.00417875
Lung	PUB	P41241	Csk	3.30231	0.000433878
Lung	NZF	Q9ES74	Nek7	3.26085	0.0105325
Kidney	NZF	P18654	Rps6ka3	3.23056	0.000235148
Spleen	NZF	Q05512	Mark2	3.21205	0.00829338
Brain	RBR	Q9QVP9	Ptk2b	3.21094	0.000123186
Brain	RBR	Q69Z98	Brsk2	3.17689	0.0151118
Brain	PUB	A2CG49	Kalrn	3.16858	0.0126378
Lung	UBA	P28867	Prkcd	3.16236	0.0115086
Brain	UBA	O54781	Srpk2	3.148	0.00211156
Lung	UBA	P68404	Prkcb	3.14269	0.00117632
Brain	UBA	P63085	Mapk1	3.13276	0.0115234
Brain	UBA	Q61097	Ksr1	3.1251	0.000212702
Stomach	NZF	Q922H2	Pdk3	3.12406	1.77e-05
Kidney	UBA	Q9WV60	Gsk3b	3.10707	0.00448473
Brain	PUB	P28867	Prkcd	3.09895	0.0110236
Kidney	NZF	Q60737	Csnk2a1	3.09308	0.0257117
Kidney	RBR	A2ASS6	Ttn	3.0866	0.00971206
Stomach	PUB	O35492	Clk3	3.07027	1.18e-05
Stomach	PUB	Q922H2	Pdk3	3.07027	2.11e-05
Stomach	PUB	Q62074	Prkci	3.07027	0.000880194
Lung	PUB	Q6PDN3	Mylk	3.054	0.00367237
Liver	UBA	P52332	Jak1	3.05233	0.00548305
Heart	PUB	Q60936	Adck3	3.02836	0.02316
Liver	PUB	Q60936	Adck3	3.02538	0.00584411
Spleen	RBR	Q99PW4	Tp53rk	3.02063	0.00983164
Stomach	UBA	O54833	Csnk2a2	2.99474	0.00554836
Colorectum	PUB	Q6P9R2	Oxsr1	2.99446	0.00944942
Lung	UBA	P18653	Rps6ka1	2.98909	0.000393141
Liver	PUB	Q7TT50	Cdc42bpb	2.97696	0.00104609
Colorectum	PUB	Q9Z2E3	Ern2	2.96528	0.00182312
Heart	UBA	Q9WV60	Gsk3b	2.95416	0.00277044
Heart	PUB	Q3UIZ8	Mylk3	2.9386	0.000881996
Kidney	RBR	Q60737	Csnk2a1	2.93435	0.0328676
Brain	UBA	P08414	Camk4	2.91482	0.0215195
Colorectum	PUB	P20444	Prkca	2.89689	0.00314435
Kidney	UBA	A2ASS6	Ttn	2.89209	0.0140846
Spleen	UBA	P97793	Alk	2.88003	0.00141889
Brain	PUB	Q60737	Csnk2a1	2.87984	0.00348855
Spleen	NZF	O09110	Map2k3	2.87789	0.0361948
Spleen	PUB	O70293	Grk6	2.8686	0.0168711
Lung	UBA	Q6PDN3	Mylk	2.85185	0.00579044
Lung	UBA	Q05512	Mark2	2.81608	0.00042979
Lung	NZF	P18653	Rps6ka1	2.81454	0.000656298
Brain	PUB	Q9WV60	Gsk3b	2.80873	0.0031864
Stomach	UBA	O35492	Clk3	2.76213	3.39e-05
Stomach	NZF	O54988	Slk	2.7545	0.0216901
Brain	NZF	Q69Z98	Brsk2	2.74406	0.0312097
Brain	NZF	Q3UYH7	Adrbk2	2.73721	0.00143227
Colorectum	NZF	Q6PDN3	Mylk	2.71511	0.000133258
Stomach	UBA	P18654	Rps6ka3	2.68915	0.000631562
Spleen	PUB	Q640Q5	Pan3	2.67975	0.0173985
Lung	UBA	Q9WV60	Gsk3b	2.66847	0.0151197
Colorectum	PUB	O09110	Map2k3	2.66499	0.0392603
Colorectum	UBA	P04627	Araf	2.66429	0.0059527
Brain	PUB	P05480	Src	2.6638	0.00403383
Lung	PUB	Q62074	Prkci	2.65782	0.0029135
Heart	NZF	P63085	Mapk1	2.64463	0.0143407
Brain	UBA	Q8CIN4	Pak2	2.6391	0.00383363
Kidney	UBA	P28867	Prkcd	2.62263	0.00154637
Spleen	PUB	Q8BTI9	Pik3cb	2.62107	0.000693484
Liver	NZF	O70589	Cask	2.60303	0.0292282
Kidney	PUB	Q9D0L4	Adck1	2.5927	0.0073673
Brain	NZF	Q9WTU6	Mapk9	2.58701	0.0234553
Liver	RBR	P49025	Cit	2.57742	0.0369244
Colorectum	PUB	Q03963	Eif2ak2	2.56186	0.00320707
Liver	RBR	P52332	Jak1	2.54908	0.0158218
Lung	PUB	P68404	Prkcb	2.54339	0.0053816
Lung	NZF	P68404	Prkcb	2.53931	0.00543796
Lung	PUB	Q3UHJ0	Aak1	2.53538	0.00639489
Brain	RBR	Q7TT50	Cdc42bpb	2.51557	0.00192882
Lung	NZF	P28867	Prkcd	2.50859	0.0368193
Lung	RBR	P52332	Jak1	2.50357	0.0039128
Brain	UBA	Q5F2E8	Taok1	2.49872	0.000543207
Lung	PUB	P18654	Rps6ka3	2.47339	0.028104
Lung	PUB	O54988	Slk	2.47178	0.00089952
Colorectum	NZF	Q9WV60	Gsk3b	2.45764	0.0203597
Brain	PUB	P08414	Camk4	2.45536	0.0465941
Lung	PUB	P18653	Rps6ka1	2.44074	0.00201585
Brain	NZF	Q8C078	Camkk2	2.43584	0.00794408
Heart	UBA	Q3UIZ8	Mylk3	2.41452	0.00386619
Lung	PUB	Q9WV60	Gsk3b	2.40554	0.0256682
Brain	PUB	P11798	Camk2a	2.39783	0.0166985
Stomach	UBA	Q60737	Csnk2a1	2.38193	0.00495475
Brain	RBR	Q99KY4	Gak	2.35869	0.000278242
Brain	PUB	P70336	Rock2	2.35483	0.00725281
Kidney	PUB	Q9WV60	Gsk3b	2.33843	0.0233146
Brain	RBR	P83510	Tnik	2.33406	0.00127386
Brain	RBR	P49025	Cit	2.33167	0.0124533
Brain	PUB	Q7TT50	Cdc42bpb	2.31499	0.00348444
Brain	NZF	Q8BFP9	Pdk1	2.3095	0.0367698
Brain	PUB	P39688	Fyn	2.30934	0.00127807
Liver	PUB	Q8BZ03	Prkd2	2.3076	0.0343443
Brain	PUB	P49025	Cit	2.30531	0.0132647
Stomach	RBR	O54988	Slk	2.29648	0.04863
Stomach	UBA	Q922H2	Pdk3	2.26037	0.000361835
Liver	NZF	Q01279	Egfr	2.25743	0.0108767
Brain	RBR	Q05512	Mark2	2.25614	0.00637104
Brain	NZF	Q8BK63	Csnk1a1	2.24051	0.0272716
Lung	RBR	O54988	Slk	2.22013	0.00206549
Colorectum	NZF	Q6P9R2	Oxsr1	2.21228	0.0419069
Stomach	RBR	Q922H2	Pdk3	2.21056	0.000436658
Lung	PUB	P70336	Rock2	2.20377	0.000733856
Lung	NZF	Q7TT50	Cdc42bpb	2.20002	0.00126009
Lung	NZF	P52332	Jak1	2.20002	0.00894223
Lung	NZF	O54988	Slk	2.20002	0.00220867
Lung	NZF	Q91VJ4	Stk38	2.20002	0.00380227
Brain	PUB	Q9JM52	Mink1	2.19917	0.0488438
Colorectum	PUB	P04627	Araf	2.15277	0.0196047
Kidney	UBA	Q9QZS5	Sgk2	2.1488	0.00276931
Kidney	UBA	Q6P4S6	Sik3	2.1488	0.00327834
Lung	RBR	Q7TT50	Cdc42bpb	2.14712	0.00152118
Lung	RBR	Q9WV60	Gsk3b	2.14712	0.0427276
Lung	RBR	Q05512	Mark2	2.14712	0.00354481
Lung	RBR	P68404	Prkcb	2.14712	0.0147774
Lung	RBR	P18653	Rps6ka1	2.14712	0.00494461
Lung	NZF	Q6PDN3	Mylk	2.13992	0.0283816
Spleen	PUB	Q62120	Jak2	2.13077	0.00254655
Brain	UBA	Q9QVP9	Ptk2b	2.12525	0.00350882
Heart	RBR	Q60737	Csnk2a1	2.10383	0.0241006
Brain	PUB	Q03137	Epha4	2.10289	0.0214847
Spleen	RBR	O54833	Csnk2a2	2.10191	0.0344199
Colorectum	NZF	Q8BFP9	Pdk1	2.10112	0.0241519
Lung	PUB	Q7TT50	Cdc42bpb	2.08653	0.00188898
Brain	PUB	Q8CIP4	Mark4	2.08419	0.00295492
Stomach	NZF	O35492	Clk3	2.07899	0.000449688
Stomach	NZF	P28867	Prkcd	2.07899	0.0189463
Stomach	NZF	Q62074	Prkci	2.07899	0.0121188
Colorectum	UBA	Q8CFE4	Scyl2	2.04425	0.00803549
Lung	NZF	P70336	Rock2	2.03982	0.00136187
Brain	NZF	Q05512	Mark2	2.02599	0.012082
Brain	RBR	Q3UYH7	Adrbk2	2.02253	0.0108057
Brain	RBR	Q5RJI5	Brsk1	2.02253	0.00409447
Brain	RBR	Q8C078	Camkk2	2.02253	0.0220717
Brain	RBR	Q3UU96	Cdc42bpa	2.02253	0.0155126
Brain	RBR	Q8BK63	Csnk1a1	2.02253	0.0428875
Brain	RBR	Q61097	Ksr1	2.02253	0.0060281
Brain	RBR	Q5XJV6	Lmtk3	2.02253	0.00204143
Brain	RBR	Q8VHJ5	Mark1	2.02253	0.0189266
Brain	RBR	Q8CIP4	Mark4	2.02253	0.00363655
Brain	RBR	Q9R1L5	Mast1	2.02253	0.022354
Brain	RBR	Q6VNS1	Ntrk3	2.02253	0.0310628
Brain	RBR	Q02111	Prkcq	2.02253	0.00438805
Brain	RBR	Q6P4S6	Sik3	2.02253	0.00635886
Brain	RBR	P05480	Src	2.02253	0.0203127
Brain	RBR	Q9Z1W9	Stk39	2.02253	0.00290216
Brain	RBR	Q5F2E8	Taok1	2.02253	0.00277783
Brain	RBR	Q9WUN2	Tbk1	2.02253	0.0117531
Brain	RBR	Q0KL02	Trio	2.02253	0.00212064
Stomach	UBA	Q7TT50	Cdc42bpb	2.01938	0.0284153
Lung	RBR	P41241	Csk	2.01547	0.0141447
