# Supplementary material for: Systematic HOIP interactome profiling reveals critical roles of linear ubiquitination in tissue homeostasis
Source: Nat Commun. 2024 Apr 6;15:2974. doi: 10.1038/s41467-024-47289-2 (PMC10998861; doi:10.1038/s41467-024-47289-2)
Supplement: Supplementary file 11 — Supplementary Data 8 [file 41467_2024_47289_MOESM11_ESM.xlsx]

## Sheet: Sheet1
Supplementary Data 8. oligonucleotides
Name	Description	Source
Oligonucleotides (5’-3’)
qPCR primers
mGapdh-F	TGCACCACCAACTGCTTAG	This study
mGapdh-R	TGCACCACCAACTGCTTAG	This study
mβ-actin-F	TCCTAGCACCATGAAGATCAAGATC	This study
mβ-actin-R	CTGCTTGCTGATCCACATCTG	This study
mHoip-F	AGTTCTGCAGTGGCTGCTACA	This study
mHoip-R	TCCCAGCTGGAGGCTCTGTA	This study
mAlp-F	ATCTTTGGTCTGGCTCCCATG	This study
mAlp-R	TTTCCCGTTCACCGTCCAC	This study
mRunx2-F	CCCAGCCACCTTTACCTACA	This study
mRunx2-R	TATGGAGTGCTGCTGGTCTG	This study
mCol1a1-F	CCTGGTAAAGATGGTGCC	This study
mCol1a1-R	CACCAGGTTCACCTTTCGCACC	This study
mOcn-F	GCAATAAGGTAGTGAACAGACTCC	This study
mOcn-R	GTTTGTAGGCGGTCTTCAAGC	This study
mOsx-F	AGCGACCACTTGAGCAAACAT	This study
mOsx-R	GCGGCTGATTGGCTTCTTCT	This study
mSmad1-F	GCTTCGTGAAGGGTTGGGG	This study
mSmad1-R	CGGATGAAATAGGATTGTGGGG	This study
mMekk2-F	TTCAATCATGCAAGATTTGGCTG	This study
mMekk2-R	AGTGTAGATCCATAGACTGCCC	This study
Hoip shRNA targeting sequence
No.1	CCGAGATGTGCTGCGATTATA	This study
No.2	GCGTGGTGTCAAGTTTAATAA	This study
Non-targeting shRNA sequence	ATCACAGA A TCGTCGTATGCA	This study
