# Supplementary material for: Systematic HOIP interactome profiling reveals critical roles of linear ubiquitination in tissue homeostasis
Source: Nat Commun. 2024 Apr 6;15:2974. doi: 10.1038/s41467-024-47289-2 (PMC10998861; doi:10.1038/s41467-024-47289-2)
Supplement: Supplementary file 13 — Source Data [file 41467_2024_47289_MOESM13_ESM.xlsx]

## Sheet: Figures 1c, d
Figures 1c, d
	Tissue	PUB	NZF	UBA	RBR
	Brain	606	403	1159	1470
	Heart	243	236	280	105
	Liver	662	226	662	673
	Spleen	207	150	199	65
	Lung	756	686	582	525
	Kidney	303	493	446	205
	Stomach	809	627	740	606
	Colorectum	836	444	911	134
	Bone	132	93	110	294

## Sheet: Figure 1e
Figure 1e
	Group	count
	This study	147
	BIOPLEX2	14
	BIOPLEX3	43
	Lit-BM	7

## Sheet: Figure 1g
Figure 1g
	Tissue	Domain	Gene Symbol	Log2FC	P value
	Liver	NZF	Ctnnb1	2.03768	0.0126492
	Lung	NZF	Stat1	2.17035	0.0377808
	Liver	RBR	Stat1	2.57742	0.011129
	Stomach	PUB	Ctnnb1	2.7247	0.0486992
	Colorectum	NZF	Ctnnb1	2.90707	0.00029477
	Liver	PUB	Stat1	3.03044	0.00406535
	Lung	PUB	Stat1	3.5068	0.00239268
	Lung	PUB	Ctnnb1	3.55872	0.00417193
	Lung	UBA	Stat1	3.62454	0.0018757
	Liver	UBA	Stat1	4.27518	0.000277016
	Stomach	UBA	Ctnnb1	4.33443	0.00429268
	Liver	PUB	Ctnnb1	4.41953	2.67e-05
	Lung	UBA	Ctnnb1	4.87277	0.000363746
	Liver	UBA	Ctnnb1	5.44704	2.9e-06
	Liver	RBR	Ctnnb1	5.50093	2.6e-06
	Colorectum	PUB	Stat1	5.7053	1.65e-08
	Colorectum	PUB	Ctnnb1	6.16967	1.64e-07
	Brain	UBA	Ctnnb1	6.39932	0.00410603
	Colorectum	UBA	Stat1	7.01453	1.52e-09
	Colorectum	UBA	Ctnnb1	8.03427	8.27e-09

## Sheet: Figure 2a
Figure 2a
	Tissue1	tissue2	share	all	jac
	Colorectum	Colorectum	1204	1204	1
	Lung	Lung	1004	1004	1
	Spleen	Spleen	412	412	1
	Bone	Bone	327	327	1
	Kidney	Kidney	688	688	1
	Stomach	Stomach	901	901	1
	Liver	Liver	761	761	1
	Heart	Heart	472	472	1
	Brain	Brain	1710	1710	1
	Colorectum	Stomach	519	1586	0.327238
	Stomach	Colorectum	519	1586	0.327238
	Lung	Stomach	463	1442	0.321082
	Stomach	Lung	463	1442	0.321082
	Colorectum	Lung	514	1694	0.303424
	Lung	Colorectum	514	1694	0.303424
	Lung	Kidney	359	1333	0.269317
	Kidney	Lung	359	1333	0.269317
	Colorectum	Kidney	393	1499	0.262175
	Kidney	Colorectum	393	1499	0.262175
	Kidney	Stomach	330	1259	0.262113
	Stomach	Kidney	330	1259	0.262113
	Lung	Brain	540	2174	0.24839
	Brain	Lung	540	2174	0.24839
	Stomach	Brain	498	2113	0.235684
	Brain	Stomach	498	2113	0.235684
	Lung	Heart	280	1196	0.234114
	Heart	Lung	280	1196	0.234114
	Stomach	Liver	310	1352	0.22929
	Liver	Stomach	310	1352	0.22929
	Colorectum	Brain	543	2371	0.229017
	Brain	Colorectum	543	2371	0.229017
	Lung	Liver	325	1440	0.225694
	Liver	Lung	325	1440	0.225694
	Kidney	Heart	209	951	0.219769
	Heart	Kidney	209	951	0.219769
	Stomach	Heart	226	1147	0.197036
	Heart	Stomach	226	1147	0.197036
	Colorectum	Liver	309	1656	0.186594
	Liver	Colorectum	309	1656	0.186594
	Kidney	Brain	357	2041	0.174914
	Brain	Kidney	357	2041	0.174914
	Colorectum	Heart	241	1435	0.167944
	Heart	Colorectum	241	1435	0.167944
	Liver	Brain	348	2123	0.163919
	Brain	Liver	348	2123	0.163919
	Colorectum	Spleen	225	1391	0.161754
	Spleen	Colorectum	225	1391	0.161754
	Lung	Spleen	192	1224	0.156863
	Spleen	Lung	192	1224	0.156863
	Spleen	Kidney	149	951	0.156677
	Kidney	Spleen	149	951	0.156677
	Kidney	Liver	196	1253	0.156425
	Liver	Kidney	196	1253	0.156425
	Spleen	Stomach	169	1144	0.147727
	Stomach	Spleen	169	1144	0.147727
	Bone	Heart	100	699	0.143062
	Heart	Bone	100	699	0.143062
	Lung	Bone	148	1183	0.125106
	Bone	Lung	148	1183	0.125106
	Bone	Stomach	136	1092	0.124542
	Stomach	Bone	136	1092	0.124542
	Spleen	Heart	95	789	0.120406
	Heart	Spleen	95	789	0.120406
	Heart	Brain	224	1958	0.114402
	Brain	Heart	224	1958	0.114402
	Liver	Heart	123	1110	0.110811
	Heart	Liver	123	1110	0.110811
	Colorectum	Bone	134	1397	0.0959198
	Bone	Colorectum	134	1397	0.0959198
	Spleen	Brain	180	1942	0.092688
	Brain	Spleen	180	1942	0.092688
	Bone	Kidney	81	934	0.0867238
	Kidney	Bone	81	934	0.0867238
	Bone	Brain	153	1884	0.0812102
	Brain	Bone	153	1884	0.0812102
	Spleen	Liver	87	1086	0.0801105
	Liver	Spleen	87	1086	0.0801105
	Spleen	Bone	45	694	0.0648415
	Bone	Spleen	45	694	0.0648415
	Bone	Liver	57	1031	0.0552861
	Liver	Bone	57	1031	0.0552861

## Sheet: Figure 2b
Figure 2b
	Tissue (%)	Ratio of Tissue specific	Ratio of Tissue-shared	other
	Brain	45.7895	6.19883	48.0117
	Liver	24.7043	9.59264	65.703
	Bone	24.4648	15.2905	60.2446
	Colorectum	24.0033	8.63787	67.3588
	Spleen	19.9029	15.2913	64.8058
	Kidney	14.9709	14.6802	70.3488
	Heart	13.3475	17.7966	68.8559
	Stomach	12.2087	12.0977	75.6937
	Lung	11.8526	10.5578	77.5896

## Sheet: Figure 4e
Figure 4e
		shControl		shHOIP			Sidak's multiple comparisons test	Mean Diff.	95.00% CI of diff.	Significant?	Summary
	Infection Time (h)	0	4	0	4
	Parameter 1	194.135	3676.48	6004.52	4542.6		0h:shControl vs. 0h:shHOIP	-3294	-4073 to -2515	Yes	****
	Parameter 2	880.81	3222.04	4048.2	5437.9		0h:shControl vs. 4h:shControl	-954.9	-1734 to -176.1	Yes	**
	Parameter 3	1082.15	3702.2	5924.9	4536		0h:shControl vs. 4h:shHOIP	-4822	-5601 to -4044	Yes	****
	Parameter 4	1170.13	3856.63	4073.8	4852.28		0h:shHOIP vs. 4h:shControl	2339	1560 to 3118	Yes	****
	Parameter 5	1278.18	3188.59	3284.55	4522.39		0h:shHOIP vs. 4h:shHOIP	-1528	-2307 to -749.6	Yes	****
	Parameter 6	1290.73	2480.47	5955.24	6012.35		4h:shControl vs. 4h:shHOIP	-3867	-4646 to -3089	Yes	****
	Parameter 7	1307.37	3076.3	4337.04	5097.25
	Parameter 8	1361.98	3726.77	5032.3	4968.9
	Parameter 9	1396.86	2847.39	4874.98	4137.34
	Parameter 10	1486.15	1872.55	5549.83	4213.34
	Parameter 11	1491.08	1248.93	6652.59	6598.34
	Parameter 12	1660.68	1713	4555.38	7247.11
	Parameter 13	1699.43	2287.85	5848.07	6127.25
	Parameter 14	1750.06	2227.17	4578.07	7530.1
	Parameter 15	1764.84	2288.42	3854.03	8867.32
	Parameter 16	1772.43	3010.14	6644.77	8041.43
	Parameter 17	1951.02	2352.5	6140.08	8691.86
	Parameter 18	1977.56	2241.16	4024.81	6611.2
	Parameter 19	2015.85	2186.72	5626.14	4587.04
	Parameter 20	2051.31	4451.13	4293.94	4215.04
	Parameter 21	2128.73	1916.97	4535.91	7820.45
	Parameter 22	2131.69	2248.72	4502.64	8605.85
	Parameter 23	2170.36	1497.14	3175.61	8608.35
	Parameter 24	2228.57	1384.66	5842.14	10057.8
	Parameter 25	1925.19	1808.09	2748.6	8145.37
	Parameter 26	2159.23	2580.85	6004.52	6105.06
	Parameter 27	1453.69	1741.17	5924.9	5850.44
	Parameter 28	1395.85	4164.91	3284.55	8109.26
	Parameter 29	1511.15	2620.83	5857.64	7803.91
	Parameter 30	2717.49	2432.84	5045.42	6132.68

## Sheet: Figure 4f
Figure 4f
		shControl			shHOIP
	Infection Time (h)	Parameter 1	Parameter 2	Parameter 3	Parameter a	Parameter b	Parameter c
	0	1.72333	1.41533	1.47733	1.65033	1.41633	1.63833
	2	0.538333	0.653333	0.653333	0.768333	0.674333	0.711333
	4	0.239333	0.293333	0.262333	0.516333	0.559333	0.469333
	8	0.158333	0.193333	0.210333	0.311333	0.413333	0.408333
	12	0.123333	0.098333	0.131333	0.528333	0.425333	0.395333
	Sidak's multiple comparisons test	Mean Diff.	95.00% CI of diff.	Significant?	Summary
	shControl - shHOIP
	0	-0.02967	-0.2127 to 0.1534	No	ns
	2	-0.103	-0.2860 to 0.08005	No	ns
	4	-0.25	-0.4330 to -0.06695	Yes	**
	8	-0.1903	-0.3734 to -0.007283	Yes	*
	12	-0.332	-0.5150 to -0.1490	Yes	***

## Sheet: Figure 4h
Figure 4h
		shControl	shHOIP		Unpaired t test
	Parameter 1	8066.67	14866.7		P value	0.0011
	Parameter 2	7266.67	13066.7		P value summary	**
	Parameter 3	7533.33	15800		Significantly different (P < 0.05)?	Yes
					One- or two-tailed P value?	Two-tailed
					t, df	t=8.321, df=4

## Sheet: Figure 4i
Figure 4i
		shControl	shHOIP		Unpaired t test
	Parameter 1	89666.7	39000		P value	<0.0001
	Parameter 2	86666.7	38333.3		P value summary	****
	Parameter 3	87000	42333.3		Significantly different (P < 0.05)?	Yes
					One- or two-tailed P value?	Two-tailed
					t, df	t=30.71, df=4

## Sheet: Figure 4j
Figure 4j
		ILK-WT			ILK-2KR
	Infection Time (h)	Parameter 1	Parameter 2	Parameter 3	Parameter a	Parameter b	Parameter c
	0	1.259	1.184	1.184	1.172	1.146	1.167
	2	0.788	0.773	0.754	0.847	0.868	0.708
	4	0.334	0.335	0.328	0.665	0.645	0.704
	8	0.288	0.28	0.281	0.606	0.523	0.621
	12	0.158	0.169	0.155	0.369	0.36	0.381
	Sidak's multiple comparisons test	Mean Diff.	95.00% CI of diff.	Significant?	Summary	Adjusted P Value
	ILK-WT - ILK-2KR
	0	0.04733	-0.03870 to 0.1334	No	ns	0.5139
	2	-0.036	-0.1220 to 0.05003	No	ns	0.7614
	4	-0.339	-0.4250 to -0.2530	Yes	****	<0.0001
	8	-0.3003	-0.3864 to -0.2143	Yes	****	<0.0001
	12	-0.2093	-0.2954 to -0.1233	Yes	****	<0.0001

[truncated: 65 more sheets: Figure 4k, Figure 4l, Figure 4m, Figure 5a, Figure 5b, Figure 5c, Figure 5d, Figure 5e, Figure 5f, Figure 5g, Figure 5h, Figure 5i, Figure 5k, Figure 5l, Figure 6b, Figure 6c, Figure 6d, Figure 6e, Figure 6j, Figure 6k …]
